# Supplementary material for: Identifying glycan motifs using a novel subtree mining approach
Source: BMC Bioinformatics. 2020 Feb 4;21:42. doi: 10.1186/s12859-020-3374-4 (PMC7001330; doi:10.1186/s12859-020-3374-4)
Supplement: Supplementary file 6 — Additional file 6 Training and test sets. CSV files for all training and test sets used for this manuscript. [file 12859_2020_3374_MOESM6_ESM.zip]

Archive with 250 entries (242 files):
- CV_Folds/CV_Folds/
- CV_Folds/CV_Folds/fold_1/
- CV_Folds/CV_Folds/fold_1/test_set_ABA_14361_100ug_v5.0_DATA.csv
- CV_Folds/CV_Folds/fold_1/test_set_ConA_13799-10ug_V5.0_DATA.csv
- CV_Folds/CV_Folds/fold_1/test_set_DBA_100ug_13897_v5.0_DATA.csv
- CV_Folds/CV_Folds/fold_1/test_set_GSL-I-B4_10ug_13920_v5.0_DATA.csv
- CV_Folds/CV_Folds/fold_1/test_set_H3N8-HA_16686_v5.1_DATA.csv
- CV_Folds/CV_Folds/fold_1/test_set_HA_PuertoRico_8_34_13829_v5_DATA.csv
- CV_Folds/CV_Folds/fold_1/test_set_Human-DC-Sign-tetramer_15320_v5.0_DATA.csv
- CV_Folds/CV_Folds/fold_1/test_set_jacalin-1ug_14301_v5.0_DATA.csv
- CV_Folds/CV_Folds/fold_1/test_set_LCA_10ug_13934_v5.0_DATA.csv
- CV_Folds/CV_Folds/fold_1/test_set_MAL_II_10ug_13886_v5.0_DATA.csv
- CV_Folds/CV_Folds/fold_1/test_set_MAL-I_10ug_13883_v5.0_DATA.csv
- CV_Folds/CV_Folds/fold_1/test_set_PHA-E-10ug_13853_V5.0_DATA.csv
- CV_Folds/CV_Folds/fold_1/test_set_PHA-L-10ug_13856_V5.0_DATA.csv
- CV_Folds/CV_Folds/fold_1/test_set_PNA_14030_10ug_v5.0_DATA.csv
- CV_Folds/CV_Folds/fold_1/test_set_PSA_14040_10ug_v5.0_DATA.csv
- CV_Folds/CV_Folds/fold_1/test_set_RCAI_10ug_14110_v5.0_DATA.csv
- CV_Folds/CV_Folds/fold_1/test_set_SBA_14042_10ug_v5.0_DATA.csv
- CV_Folds/CV_Folds/fold_1/test_set_SNA_10ug_13631_v5.0_DATA.csv
- CV_Folds/CV_Folds/fold_1/test_set_UEAI_100ug_13806_v5.0_DATA.csv
- CV_Folds/CV_Folds/fold_1/test_set_WGA_14057_1ug_v5.0_DATA.csv
- CV_Folds/CV_Folds/fold_1/training_set_ABA_14361_100ug_v5.0_DATA.csv
- CV_Folds/CV_Folds/fold_1/training_set_ConA_13799-10ug_V5.0_DATA.csv
- CV_Folds/CV_Folds/fold_1/training_set_DBA_100ug_13897_v5.0_DATA.csv
- CV_Folds/CV_Folds/fold_1/training_set_GSL-I-B4_10ug_13920_v5.0_DATA.csv
- CV_Folds/CV_Folds/fold_1/training_set_H3N8-HA_16686_v5.1_DATA.csv
- CV_Folds/CV_Folds/fold_1/training_set_HA_PuertoRico_8_34_13829_v5_DATA.csv
- CV_Folds/CV_Folds/fold_1/training_set_Human-DC-Sign-tetramer_15320_v5.0_DATA.csv
- CV_Folds/CV_Folds/fold_1/training_set_jacalin-1ug_14301_v5.0_DATA.csv
- CV_Folds/CV_Folds/fold_1/training_set_LCA_10ug_13934_v5.0_DATA.csv
- CV_Folds/CV_Folds/fold_1/training_set_MAL_II_10ug_13886_v5.0_DATA.csv
- CV_Folds/CV_Folds/fold_1/training_set_MAL-I_10ug_13883_v5.0_DATA.csv
- CV_Folds/CV_Folds/fold_1/training_set_PHA-E-10ug_13853_V5.0_DATA.csv
- CV_Folds/CV_Folds/fold_1/training_set_PHA-L-10ug_13856_V5.0_DATA.csv
- CV_Folds/CV_Folds/fold_1/training_set_PNA_14030_10ug_v5.0_DATA.csv
- CV_Folds/CV_Folds/fold_1/training_set_PSA_14040_10ug_v5.0_DATA.csv
- CV_Folds/CV_Folds/fold_1/training_set_RCAI_10ug_14110_v5.0_DATA.csv
- CV_Folds/CV_Folds/fold_1/training_set_SBA_14042_10ug_v5.0_DATA.csv
- CV_Folds/CV_Folds/fold_1/training_set_SNA_10ug_13631_v5.0_DATA.csv
- CV_Folds/CV_Folds/fold_1/training_set_UEAI_100ug_13806_v5.0_DATA.csv
- CV_Folds/CV_Folds/fold_1/training_set_WGA_14057_1ug_v5.0_DATA.csv
- CV_Folds/CV_Folds/fold_2/
- CV_Folds/CV_Folds/fold_2/test_set_ABA_14361_100ug_v5.0_DATA.csv
- CV_Folds/CV_Folds/fold_2/test_set_ConA_13799-10ug_V5.0_DATA.csv
- CV_Folds/CV_Folds/fold_2/test_set_DBA_100ug_13897_v5.0_DATA.csv
- CV_Folds/CV_Folds/fold_2/test_set_GSL-I-B4_10ug_13920_v5.0_DATA.csv
- CV_Folds/CV_Folds/fold_2/test_set_H3N8-HA_16686_v5.1_DATA.csv
- CV_Folds/CV_Folds/fold_2/test_set_HA_PuertoRico_8_34_13829_v5_DATA.csv
- CV_Folds/CV_Folds/fold_2/test_set_Human-DC-Sign-tetramer_15320_v5.0_DATA.csv
- CV_Folds/CV_Folds/fold_2/test_set_jacalin-1ug_14301_v5.0_DATA.csv
- CV_Folds/CV_Folds/fold_2/test_set_LCA_10ug_13934_v5.0_DATA.csv
- CV_Folds/CV_Folds/fold_2/test_set_MAL_II_10ug_13886_v5.0_DATA.csv
- CV_Folds/CV_Folds/fold_2/test_set_MAL-I_10ug_13883_v5.0_DATA.csv
- CV_Folds/CV_Folds/fold_2/test_set_PHA-E-10ug_13853_V5.0_DATA.csv
- CV_Folds/CV_Folds/fold_2/test_set_PHA-L-10ug_13856_V5.0_DATA.csv
- CV_Folds/CV_Folds/fold_2/test_set_PNA_14030_10ug_v5.0_DATA.csv
- CV_Folds/CV_Folds/fold_2/test_set_PSA_14040_10ug_v5.0_DATA.csv
- CV_Folds/CV_Folds/fold_2/test_set_RCAI_10ug_14110_v5.0_DATA.csv
- CV_Folds/CV_Folds/fold_2/test_set_SBA_14042_10ug_v5.0_DATA.csv
- CV_Folds/CV_Folds/fold_2/test_set_SNA_10ug_13631_v5.0_DATA.csv
- CV_Folds/CV_Folds/fold_2/test_set_UEAI_100ug_13806_v5.0_DATA.csv
- CV_Folds/CV_Folds/fold_2/test_set_WGA_14057_1ug_v5.0_DATA.csv
- CV_Folds/CV_Folds/fold_2/training_set_ABA_14361_100ug_v5.0_DATA.csv
- CV_Folds/CV_Folds/fold_2/training_set_ConA_13799-10ug_V5.0_DATA.csv
- CV_Folds/CV_Folds/fold_2/training_set_DBA_100ug_13897_v5.0_DATA.csv
- CV_Folds/CV_Folds/fold_2/training_set_GSL-I-B4_10ug_13920_v5.0_DATA.csv
- CV_Folds/CV_Folds/fold_2/training_set_H3N8-HA_16686_v5.1_DATA.csv
- CV_Folds/CV_Folds/fold_2/training_set_HA_PuertoRico_8_34_13829_v5_DATA.csv
- CV_Folds/CV_Folds/fold_2/training_set_Human-DC-Sign-tetramer_15320_v5.0_DATA.csv
- CV_Folds/CV_Folds/fold_2/training_set_jacalin-1ug_14301_v5.0_DATA.csv
- CV_Folds/CV_Folds/fold_2/training_set_LCA_10ug_13934_v5.0_DATA.csv
- CV_Folds/CV_Folds/fold_2/training_set_MAL_II_10ug_13886_v5.0_DATA.csv
- CV_Folds/CV_Folds/fold_2/training_set_MAL-I_10ug_13883_v5.0_DATA.csv
- CV_Folds/CV_Folds/fold_2/training_set_PHA-E-10ug_13853_V5.0_DATA.csv
- CV_Folds/CV_Folds/fold_2/training_set_PHA-L-10ug_13856_V5.0_DATA.csv
- CV_Folds/CV_Folds/fold_2/training_set_PNA_14030_10ug_v5.0_DATA.csv
- CV_Folds/CV_Folds/fold_2/training_set_PSA_14040_10ug_v5.0_DATA.csv
- CV_Folds/CV_Folds/fold_2/training_set_RCAI_10ug_14110_v5.0_DATA.csv
- CV_Folds/CV_Folds/fold_2/training_set_SBA_14042_10ug_v5.0_DATA.csv
- CV_Folds/CV_Folds/fold_2/training_set_SNA_10ug_13631_v5.0_DATA.csv
- CV_Folds/CV_Folds/fold_2/training_set_UEAI_100ug_13806_v5.0_DATA.csv
- CV_Folds/CV_Folds/fold_2/training_set_WGA_14057_1ug_v5.0_DATA.csv
- CV_Folds/CV_Folds/fold_3/
- CV_Folds/CV_Folds/fold_3/test_set_ABA_14361_100ug_v5.0_DATA.csv
- CV_Folds/CV_Folds/fold_3/test_set_ConA_13799-10ug_V5.0_DATA.csv
- CV_Folds/CV_Folds/fold_3/test_set_DBA_100ug_13897_v5.0_DATA.csv
- CV_Folds/CV_Folds/fold_3/test_set_GSL-I-B4_10ug_13920_v5.0_DATA.csv
- CV_Folds/CV_Folds/fold_3/test_set_H3N8-HA_16686_v5.1_DATA.csv
- CV_Folds/CV_Folds/fold_3/test_set_HA_PuertoRico_8_34_13829_v5_DATA.csv
- CV_Folds/CV_Folds/fold_3/test_set_Human-DC-Sign-tetramer_15320_v5.0_DATA.csv
- CV_Folds/CV_Folds/fold_3/test_set_jacalin-1ug_14301_v5.0_DATA.csv
- CV_Folds/CV_Folds/fold_3/test_set_LCA_10ug_13934_v5.0_DATA.csv
- CV_Folds/CV_Folds/fold_3/test_set_MAL_II_10ug_13886_v5.0_DATA.csv
- CV_Folds/CV_Folds/fold_3/test_set_MAL-I_10ug_13883_v5.0_DATA.csv
- CV_Folds/CV_Folds/fold_3/test_set_PHA-E-10ug_13853_V5.0_DATA.csv
- CV_Folds/CV_Folds/fold_3/test_set_PHA-L-10ug_13856_V5.0_DATA.csv
- CV_Folds/CV_Folds/fold_3/test_set_PNA_14030_10ug_v5.0_DATA.csv
- CV_Folds/CV_Folds/fold_3/test_set_PSA_14040_10ug_v5.0_DATA.csv
- CV_Folds/CV_Folds/fold_3/test_set_RCAI_10ug_14110_v5.0_DATA.csv
- CV_Folds/CV_Folds/fold_3/test_set_SBA_14042_10ug_v5.0_DATA.csv
- CV_Folds/CV_Folds/fold_3/test_set_SNA_10ug_13631_v5.0_DATA.csv
- CV_Folds/CV_Folds/fold_3/test_set_UEAI_100ug_13806_v5.0_DATA.csv
- CV_Folds/CV_Folds/fold_3/test_set_WGA_14057_1ug_v5.0_DATA.csv
- CV_Folds/CV_Folds/fold_3/training_set_ABA_14361_100ug_v5.0_DATA.csv
- CV_Folds/CV_Folds/fold_3/training_set_ConA_13799-10ug_V5.0_DATA.csv
- CV_Folds/CV_Folds/fold_3/training_set_DBA_100ug_13897_v5.0_DATA.csv
- CV_Folds/CV_Folds/fold_3/training_set_GSL-I-B4_10ug_13920_v5.0_DATA.csv
- CV_Folds/CV_Folds/fold_3/training_set_H3N8-HA_16686_v5.1_DATA.csv
- CV_Folds/CV_Folds/fold_3/training_set_HA_PuertoRico_8_34_13829_v5_DATA.csv
- CV_Folds/CV_Folds/fold_3/training_set_Human-DC-Sign-tetramer_15320_v5.0_DATA.csv
- CV_Folds/CV_Folds/fold_3/training_set_jacalin-1ug_14301_v5.0_DATA.csv
- CV_Folds/CV_Folds/fold_3/training_set_LCA_10ug_13934_v5.0_DATA.csv
- CV_Folds/CV_Folds/fold_3/training_set_MAL_II_10ug_13886_v5.0_DATA.csv
- CV_Folds/CV_Folds/fold_3/training_set_MAL-I_10ug_13883_v5.0_DATA.csv
- CV_Folds/CV_Folds/fold_3/training_set_PHA-E-10ug_13853_V5.0_DATA.csv
- CV_Folds/CV_Folds/fold_3/training_set_PHA-L-10ug_13856_V5.0_DATA.csv
- CV_Folds/CV_Folds/fold_3/training_set_PNA_14030_10ug_v5.0_DATA.csv
- CV_Folds/CV_Folds/fold_3/training_set_PSA_14040_10ug_v5.0_DATA.csv
- CV_Folds/CV_Folds/fold_3/training_set_RCAI_10ug_14110_v5.0_DATA.csv
- CV_Folds/CV_Folds/fold_3/training_set_SBA_14042_10ug_v5.0_DATA.csv
- CV_Folds/CV_Folds/fold_3/training_set_SNA_10ug_13631_v5.0_DATA.csv
- CV_Folds/CV_Folds/fold_3/training_set_UEAI_100ug_13806_v5.0_DATA.csv
- CV_Folds/CV_Folds/fold_3/training_set_WGA_14057_1ug_v5.0_DATA.csv
- CV_Folds/CV_Folds/fold_4/
- CV_Folds/CV_Folds/fold_4/test_set_ABA_14361_100ug_v5.0_DATA.csv
- CV_Folds/CV_Folds/fold_4/test_set_ConA_13799-10ug_V5.0_DATA.csv
- CV_Folds/CV_Folds/fold_4/test_set_DBA_100ug_13897_v5.0_DATA.csv
- CV_Folds/CV_Folds/fold_4/test_set_GSL-I-B4_10ug_13920_v5.0_DATA.csv
- CV_Folds/CV_Folds/fold_4/test_set_H3N8-HA_16686_v5.1_DATA.csv
- CV_Folds/CV_Folds/fold_4/test_set_HA_PuertoRico_8_34_13829_v5_DATA.csv
- CV_Folds/CV_Folds/fold_4/test_set_Human-DC-Sign-tetramer_15320_v5.0_DATA.csv
- CV_Folds/CV_Folds/fold_4/test_set_jacalin-1ug_14301_v5.0_DATA.csv
- CV_Folds/CV_Folds/fold_4/test_set_LCA_10ug_13934_v5.0_DATA.csv
- CV_Folds/CV_Folds/fold_4/test_set_MAL_II_10ug_13886_v5.0_DATA.csv
- CV_Folds/CV_Folds/fold_4/test_set_MAL-I_10ug_13883_v5.0_DATA.csv
- CV_Folds/CV_Folds/fold_4/test_set_PHA-E-10ug_13853_V5.0_DATA.csv
- CV_Folds/CV_Folds/fold_4/test_set_PHA-L-10ug_13856_V5.0_DATA.csv
- CV_Folds/CV_Folds/fold_4/test_set_PNA_14030_10ug_v5.0_DATA.csv
- CV_Folds/CV_Folds/fold_4/test_set_PSA_14040_10ug_v5.0_DATA.csv
- CV_Folds/CV_Folds/fold_4/test_set_RCAI_10ug_14110_v5.0_DATA.csv
- CV_Folds/CV_Folds/fold_4/test_set_SBA_14042_10ug_v5.0_DATA.csv
- CV_Folds/CV_Folds/fold_4/test_set_SNA_10ug_13631_v5.0_DATA.csv
- CV_Folds/CV_Folds/fold_4/test_set_UEAI_100ug_13806_v5.0_DATA.csv
- CV_Folds/CV_Folds/fold_4/test_set_WGA_14057_1ug_v5.0_DATA.csv
- CV_Folds/CV_Folds/fold_4/training_set_ABA_14361_100ug_v5.0_DATA.csv
- CV_Folds/CV_Folds/fold_4/training_set_ConA_13799-10ug_V5.0_DATA.csv
- CV_Folds/CV_Folds/fold_4/training_set_DBA_100ug_13897_v5.0_DATA.csv
- CV_Folds/CV_Folds/fold_4/training_set_GSL-I-B4_10ug_13920_v5.0_DATA.csv
- CV_Folds/CV_Folds/fold_4/training_set_H3N8-HA_16686_v5.1_DATA.csv
- CV_Folds/CV_Folds/fold_4/training_set_HA_PuertoRico_8_34_13829_v5_DATA.csv
- CV_Folds/CV_Folds/fold_4/training_set_Human-DC-Sign-tetramer_15320_v5.0_DATA.csv
- CV_Folds/CV_Folds/fold_4/training_set_jacalin-1ug_14301_v5.0_DATA.csv
- CV_Folds/CV_Folds/fold_4/training_set_LCA_10ug_13934_v5.0_DATA.csv
- CV_Folds/CV_Folds/fold_4/training_set_MAL_II_10ug_13886_v5.0_DATA.csv
- CV_Folds/CV_Folds/fold_4/training_set_MAL-I_10ug_13883_v5.0_DATA.csv
- CV_Folds/CV_Folds/fold_4/training_set_PHA-E-10ug_13853_V5.0_DATA.csv
- CV_Folds/CV_Folds/fold_4/training_set_PHA-L-10ug_13856_V5.0_DATA.csv
- CV_Folds/CV_Folds/fold_4/training_set_PNA_14030_10ug_v5.0_DATA.csv
- CV_Folds/CV_Folds/fold_4/training_set_PSA_14040_10ug_v5.0_DATA.csv
- CV_Folds/CV_Folds/fold_4/training_set_RCAI_10ug_14110_v5.0_DATA.csv
- CV_Folds/CV_Folds/fold_4/training_set_SBA_14042_10ug_v5.0_DATA.csv
- CV_Folds/CV_Folds/fold_4/training_set_SNA_10ug_13631_v5.0_DATA.csv
- CV_Folds/CV_Folds/fold_4/training_set_UEAI_100ug_13806_v5.0_DATA.csv
- CV_Folds/CV_Folds/fold_4/training_set_WGA_14057_1ug_v5.0_DATA.csv
- CV_Folds/CV_Folds/fold_5/
- CV_Folds/CV_Folds/fold_5/test_set_ABA_14361_100ug_v5.0_DATA.csv
- CV_Folds/CV_Folds/fold_5/test_set_ConA_13799-10ug_V5.0_DATA.csv
- CV_Folds/CV_Folds/fold_5/test_set_DBA_100ug_13897_v5.0_DATA.csv
- CV_Folds/CV_Folds/fold_5/test_set_GSL-I-B4_10ug_13920_v5.0_DATA.csv
- CV_Folds/CV_Folds/fold_5/test_set_H3N8-HA_16686_v5.1_DATA.csv
- CV_Folds/CV_Folds/fold_5/test_set_HA_PuertoRico_8_34_13829_v5_DATA.csv
- CV_Folds/CV_Folds/fold_5/test_set_Human-DC-Sign-tetramer_15320_v5.0_DATA.csv
- CV_Folds/CV_Folds/fold_5/test_set_jacalin-1ug_14301_v5.0_DATA.csv
- CV_Folds/CV_Folds/fold_5/test_set_LCA_10ug_13934_v5.0_DATA.csv
- CV_Folds/CV_Folds/fold_5/test_set_MAL_II_10ug_13886_v5.0_DATA.csv
- CV_Folds/CV_Folds/fold_5/test_set_MAL-I_10ug_13883_v5.0_DATA.csv
- CV_Folds/CV_Folds/fold_5/test_set_PHA-E-10ug_13853_V5.0_DATA.csv
- CV_Folds/CV_Folds/fold_5/test_set_PHA-L-10ug_13856_V5.0_DATA.csv
- CV_Folds/CV_Folds/fold_5/test_set_PNA_14030_10ug_v5.0_DATA.csv
- CV_Folds/CV_Folds/fold_5/test_set_PSA_14040_10ug_v5.0_DATA.csv
- CV_Folds/CV_Folds/fold_5/test_set_RCAI_10ug_14110_v5.0_DATA.csv
- CV_Folds/CV_Folds/fold_5/test_set_SBA_14042_10ug_v5.0_DATA.csv
- CV_Folds/CV_Folds/fold_5/test_set_SNA_10ug_13631_v5.0_DATA.csv
- CV_Folds/CV_Folds/fold_5/test_set_UEAI_100ug_13806_v5.0_DATA.csv
- CV_Folds/CV_Folds/fold_5/test_set_WGA_14057_1ug_v5.0_DATA.csv
- CV_Folds/CV_Folds/fold_5/training_set_ABA_14361_100ug_v5.0_DATA.csv
- CV_Folds/CV_Folds/fold_5/training_set_ConA_13799-10ug_V5.0_DATA.csv
- CV_Folds/CV_Folds/fold_5/training_set_DBA_100ug_13897_v5.0_DATA.csv
- CV_Folds/CV_Folds/fold_5/training_set_GSL-I-B4_10ug_13920_v5.0_DATA.csv
- CV_Folds/CV_Folds/fold_5/training_set_H3N8-HA_16686_v5.1_DATA.csv
- CV_Folds/CV_Folds/fold_5/training_set_HA_PuertoRico_8_34_13829_v5_DATA.csv
- CV_Folds/CV_Folds/fold_5/training_set_Human-DC-Sign-tetramer_15320_v5.0_DATA.csv
- CV_Folds/CV_Folds/fold_5/training_set_jacalin-1ug_14301_v5.0_DATA.csv
- CV_Folds/CV_Folds/fold_5/training_set_LCA_10ug_13934_v5.0_DATA.csv
- CV_Folds/CV_Folds/fold_5/training_set_MAL_II_10ug_13886_v5.0_DATA.csv
- CV_Folds/CV_Folds/fold_5/training_set_MAL-I_10ug_13883_v5.0_DATA.csv
- CV_Folds/CV_Folds/fold_5/training_set_PHA-E-10ug_13853_V5.0_DATA.csv
- CV_Folds/CV_Folds/fold_5/training_set_PHA-L-10ug_13856_V5.0_DATA.csv
- CV_Folds/CV_Folds/fold_5/training_set_PNA_14030_10ug_v5.0_DATA.csv
- CV_Folds/CV_Folds/fold_5/training_set_PSA_14040_10ug_v5.0_DATA.csv
- CV_Folds/CV_Folds/fold_5/training_set_RCAI_10ug_14110_v5.0_DATA.csv
- CV_Folds/CV_Folds/fold_5/training_set_SBA_14042_10ug_v5.0_DATA.csv
- CV_Folds/CV_Folds/fold_5/training_set_SNA_10ug_13631_v5.0_DATA.csv
- CV_Folds/CV_Folds/fold_5/training_set_UEAI_100ug_13806_v5.0_DATA.csv
- CV_Folds/CV_Folds/fold_5/training_set_WGA_14057_1ug_v5.0_DATA.csv
- CV_Folds/README
- single_test_train_split/File_Details.csv
- single_test_train_split/test_set/
- single_test_train_split/test_set/test_set_ABA_14361_100ug_v5.0_DATA.csv
- single_test_train_split/test_set/test_set_ConA_13799-10ug_V5.0_DATA.csv
- single_test_train_split/test_set/test_set_DBA_100ug_13897_v5.0_DATA.csv
- single_test_train_split/test_set/test_set_GSL-I-B4_10ug_13920_v5.0_DATA.csv
- single_test_train_split/test_set/test_set_H3N8-HA_16686_v5.1_DATA.csv
- single_test_train_split/test_set/test_set_HA_PuertoRico_8_34_13829_v5_DATA.csv
- single_test_train_split/test_set/test_set_Human-DC-Sign-tetramer_15320_v5.0_DATA.csv
- single_test_train_split/test_set/test_set_jacalin-1ug_14301_v5.0_DATA.csv
- single_test_train_split/test_set/test_set_LCA_10ug_13934_v5.0_DATA.csv
- single_test_train_split/test_set/test_set_MAL_II_10ug_13886_v5.0_DATA.csv
- single_test_train_split/test_set/test_set_MAL-I_10ug_13883_v5.0_DATA.csv
- single_test_train_split/test_set/test_set_PHA-E-10ug_13853_V5.0_DATA.csv
- single_test_train_split/test_set/test_set_PHA-L-10ug_13856_V5.0_DATA.csv
- single_test_train_split/test_set/test_set_PNA_14030_10ug_v5.0_DATA.csv
- single_test_train_split/test_set/test_set_PSA_14040_10ug_v5.0_DATA.csv
- single_test_train_split/test_set/test_set_RCAI_10ug_14110_v5.0_DATA.csv
- single_test_train_split/test_set/test_set_SBA_14042_10ug_v5.0_DATA.csv
- single_test_train_split/test_set/test_set_SNA_10ug_13631_v5.0_DATA.csv
- single_test_train_split/test_set/test_set_UEAI_100ug_13806_v5.0_DATA.csv
- single_test_train_split/test_set/test_set_WGA_14057_1ug_v5.0_DATA.csv
- single_test_train_split/training_set/
- single_test_train_split/training_set/training_set_ABA_14361_100ug_v5.0_DATA.csv
- single_test_train_split/training_set/training_set_ConA_13799-10ug_V5.0_DATA.csv
- single_test_train_split/training_set/training_set_DBA_100ug_13897_v5.0_DATA.csv
- single_test_train_split/training_set/training_set_GSL-I-B4_10ug_13920_v5.0_DATA.csv
- single_test_train_split/training_set/training_set_H3N8-HA_16686_v5.1_DATA.csv
- single_test_train_split/training_set/training_set_HA_PuertoRico_8_34_13829_v5_DATA.csv
- single_test_train_split/training_set/training_set_Human-DC-Sign-tetramer_15320_v5.0_DATA.csv
- single_test_train_split/training_set/training_set_jacalin-1ug_14301_v5.0_DATA.csv
- single_test_train_split/training_set/training_set_LCA_10ug_13934_v5.0_DATA.csv
- single_test_train_split/training_set/training_set_MAL_II_10ug_13886_v5.0_DATA.csv
- single_test_train_split/training_set/training_set_MAL-I_10ug_13883_v5.0_DATA.csv
- single_test_train_split/training_set/training_set_PHA-E-10ug_13853_V5.0_DATA.csv
- single_test_train_split/training_set/training_set_PHA-L-10ug_13856_V5.0_DATA.csv
- single_test_train_split/training_set/training_set_PNA_14030_10ug_v5.0_DATA.csv
- single_test_train_split/training_set/training_set_PSA_14040_10ug_v5.0_DATA.csv
- single_test_train_split/training_set/training_set_RCAI_10ug_14110_v5.0_DATA.csv
- single_test_train_split/training_set/training_set_SBA_14042_10ug_v5.0_DATA.csv
- single_test_train_split/training_set/training_set_SNA_10ug_13631_v5.0_DATA.csv
- single_test_train_split/training_set/training_set_UEAI_100ug_13806_v5.0_DATA.csv
- single_test_train_split/training_set/training_set_WGA_14057_1ug_v5.0_DATA.csv
