# Supplementary material for: Identifying glycan motifs using a novel subtree mining approach
Source: BMC Bioinformatics. 2020 Feb 4;21:42. doi: 10.1186/s12859-020-3374-4 (PMC7001330; doi:10.1186/s12859-020-3374-4)
Supplement: Supplementary file 6 — Additional file 6 Training and test sets. CSV files for all training and test sets used for this manuscript. [file 12859_2020_3374_MOESM6_ESM.zip › CV_Folds/CV_Folds/fold_1/test_set_ABA_14361_100ug_v5.0_DATA.csv]

glycan	binding	rfu
GalNAca-Sp8	0	129.20440000000002
GlcN(Gc)b-Sp8	0	38.33899999999999
Galb1-4GlcNAcb1-6(Galb1-4GlcNAcb1-3)GalNAc-Sp14	0	50.2497
(3S)Galb1-4(6S)Glcb-Sp8	0	76.32965
(3S)Galb1-3GalNAca-Sp8	1	20978.66355
(3S)Galb1-3GlcNAcb-Sp8	0	22.60595
(3S)Galb1-4(Fuca1-3)GlcNAc-Sp8	0	12.289675000000004
(3S)Galb1-4GlcNAcb-Sp8	0	59.08320000000001
(4S)Galb1-4GlcNAcb-Sp8	0	11.163299999999998
Neu5Aca2-3(6S)Galb1-4GlcNAcb-Sp8	0	12.991225
Neu5,9Ac2a2-6Galb1-4GlcNAcb-Sp8	0	0.21105000000000015
Neu5Aca2-6Galb1-4GlcNAcb1-2Mana1-6(Neu5Aca2-6Galb1-4GlcNAcb1-2Mana1-3)Manb1-4GlcNAcb1-4GlcNAcb-Sp24	0	56.66997500000001
Fuca1-2Galb1-3(Fuca1-4)GlcNAcb-Sp8	0	17.83645
Fuca1-2Galb1-3GlcNAcb1-3Galb1-4Glcb-Sp8	0	27.68835
Fuca1-2Galb1-4GlcNAcb1-3Galb1-4GlcNAcb1-3Galb1-4GlcNAcb-Sp0	0	10.702724999999996
Fuca1-2Galb1-4GlcNAcb-Sp0	0	39.9033
GalNAca1-3(Fuca1-2)Galb1-3GlcNAcb-Sp0	0	21.073450000000012
GalNAca1-3(Fuca1-2)Galb-Sp18	0	39.98440000000001
GalNAca1-3Galb-Sp8	0	27.654124999999997
GalNAca1-4(Fuca1-2)Galb1-4GlcNAcb-Sp8	0	16.3812
GalNAcb1-3GalNAca-Sp8	1	1306.70115
GalNAcb1-3Gala1-4Galb1-4GlcNAcb-Sp0	0	6.557324999999992
GalNAcb1-4(Fuca1-3)GlcNAcb-Sp0	0	26.478525000000005
GalNAcb1-4GlcNAcb-Sp0	0	37.082325
GalNAcb1-4GlcNAcb-Sp8	0	17.145725000000002
Gala1-2Galb-Sp8	0	25.080125
Gala1-3(Fuca1-2)Galb1-4Glcb-Sp0	0	88.63332500000001
Gala1-3Galb1-4GlcNAcb-Sp8	0	133.83042500000005
Gala1-3Galb-Sp8	0	32.65822500000001
Galb1-4(Fuca1-3)GlcNAcb-Sp0	0	50.81920000000001
Galb1-4GalNAcb1-3(Fuca1-2)Galb1-4GlcNAcb-Sp8	0	10.56375
Galb1-4GlcNAcb1-3GalNAc-Sp14	0	58.53567500000001
Galb1-4GlcNAcb1-3Galb1-4Glcb-Sp8	0	40.54260000000001
Galb1-4GlcNAcb1-6(Galb1-3)GalNAca-Sp8	1	10703.879900000004
Galb1-4GlcNAcb-Sp0	0	13.688325000000004
GlcNAcb1-2Galb1-3GalNAca-Sp8	0	41.16357500000002
GlcNAcb1-3Galb1-4GlcNAcb-Sp0	1	2394.710150000001
GlcNAcb1-3Galb1-4GlcNAcb1-3Galb1-4GlcNAcb-Sp0	1	2687.05085
GlcNAcb1-4-MDPLys	0	13.868725
GlcNAcb1-6GalNAca-Sp8	1	938.9585000000003
Fuca1-2(6S)Galb1-4(6S)Glcb-Sp0	0	86.65372499999998
Neu5Aca2-8Neu5Aca2-8Neu5Aca-Sp8	0	48.55335000000001
GalNAcb1-4(Neu5Aca2-3)Galb1-4GlcNAcb-Sp8	0	32.746100000000034
Neu5Aca2-3GalNAcb1-4GlcNAcb-Sp0	0	14.789375
Neu5Aca2-3Galb-Sp8	0	44.495775000000016
Neu5Aca2-3Galb1-4(Fuca1-3)GlcNAcb-Sp8	0	9.780075000000002
Neu5Aca2-3Galb1-4(Fuca1-3)GlcNAcb1-3Galb-Sp8	0	9.195075
Neu5Aca2-3Galb1-4GlcNAcb-Sp0	0	0.1804249999999996
Neu5Aca2-3Galb1-4Glcb-Sp8	0	16.874325
Neu5Aca2-6Galb1-4GlcNAcb-Sp0	0	52.026075
Neu5Aca2-6Galb1-4GlcNAcb1-3Galb1-4(Fuca1-3)GlcNAcb1-3Galb1-4(Fuca1-3)GlcNAcb-Sp0	0	20.7161
Neu5Aca2-3Galb1-4GlcNAcb1-6(Galb1-3)GalNAca-Sp14	1	9138.863250000002
Galb1-4(Fuca1-3)(6S)GlcNAcb-Sp0	0	28.8744
Galb1-4(Fuca1-3)(6S)Glcb-Sp0	0	67.35522499999999
4S(3S)Galb1-4GlcNAcb-Sp0	0	28.70675000000001
Galb1-3Galb1-4GlcNAcb-Sp8	0	10.460475
Neu5Gcb2-6Galb1-4GlcNAc-Sp8	0	23.426175
GlcNAca1-4Galb1-3GlcNAcb-Sp0	1	1173.7837
Mana1-6(Neu5Aca2-6Galb1-4GlcNAcb1-2Mana1-3)Manb1-4GlcNAcb1-4GlcNAc-Sp12	0	30.376725
Galb1-4GlcNAcb1-2Mana1-6(Galb1-4GlcNAcb1-2Mana1-3)Manb1-4GlcNAcb1-4(Fuca1-6)GlcNAcb-Sp22	0	57.013575
Neu5Aca2-3Galb1-4GlcNAcb1-3GalNAc-Sp14	0	21.516100000000005
Galb1-4(Fuca1-3)GlcNAcb1-6(Fuca1-4(Fuca1-2Galb1-3)GlcNAcb1-3)Galb1-4Glc-Sp21	0	14.5925
Galb1-3GlcNAcb1-3Galb1-4(Fuca1-3)GlcNAcb1-6(Galb1-3GlcNAcb1-3)Galb1-4Glc-Sp21	0	31.19735
Galb1-4GlcNAcb1-6(Galb1-4GlcNAcb1-2)Mana1-6(Galb1-4GlcNAcb1-4(Galb1-4GlcNAcb1-2)Mana1-3)Manb1-4GlcNAcb1-4GlcNAcb-Sp21	0	10.405175000000003
Fuca1-2Galb1-3GalNAca1-3(Fuca1-2)Galb1-4GlcNAcb-Sp0	1	6604.276375
Gala1-3Galb1-3GlcNAcb1-2Mana1-6(Gala1-3Galb1-3GlcNAcb1-2Mana1-3)Manb1-4GlcNAcb1-4GlcNAc-Sp19	0	99.635275
Galb1-4GlcNAcb1-2Mana1-6(GlcNAcb1-2Mana1-3)Manb1-4GlcNAcb1-4GlcNAc-Sp12	1	8354.954324999999
GalNAca1-3GalNAcb1-3Gala1-4Galb1-4GlcNAcb-Sp0	0	16.41047499999999
Gala1-3Galb1-4GlcNAcb1-3GalNAca-Sp14	0	125.74509999999998
Fuca1-2Galb1-4(Fuca1-3)GlcNAcb1-3GalNAca-Sp14	0	23.88440000000001
GlcNAcb1-6(GlcNAcb1-2)Mana1-6(GlcNAcb1-4)(GlcNAcb1-4(GlcNAcb1-2)Mana1-3)Manb1-4GlcNAcb1-4GlcNAc-Sp21	1	1365.4613999999995
Neu5Aca2-3Galb1-4GlcNAcb1-4Mana1-6(GlcNAcb1-4)(Neu5Aca2-3Galb1-4GlcNAcb1-4(Neu5Aca2-3Galb1-4GlcNAcb1-2)Mana1-3)Manb1-4GlcNAcb1-4GlcNAcb-Sp21	0	16.68675
Neu5Aca2-6Galb1-4GlcNAcb1-2Mana1-6(GlcNAcb1-4)(Neu5Aca2-6Galb1-4GlcNAcb1-2Mana1-3)Manb1-4GlcNAcb1-4GlcNAcb-Sp21	0	30.853475
Neu5Aca2-6Galb1-4GlcNAcb1-6(Neu5Aca2-6Galb1-4GlcNAcb1-2)Mana1-6(GlcNAcb1-4)(Neu5Aca2-6Galb1-4GlcNAcb1-2Mana1-3)Manb1-4GlcNAcb1-4GlcNAcb-Sp21	0	18.783874999999995
Neu5Aca2-6Galb1-4GlcNAcb1-6(Galb1-3GlcNAcb1-3)Galb1-4Glcb-Sp21	0	69.96635000000002
Neu5Aca2-6Galb1-4GlcNAcb1-2Mana1-6(Neu5Aca2-6Galb1-4GlcNAcb1-2Mana1-3)Manb1-4GlcNAcb1-4(Fuca1-6)GlcNAcb-Sp24	0	8.172875
Mana1-6(Mana1-3)Manb1-4GlcNAcb1-4(Fuca1-6)GlcNAcb-Sp19	0	12.963199999999995
Neu5Aca2-6Galb1-4GlcNAcb1-6(Fuca1-2Galb1-4(Fuca1-3)GlcNAcb1-3)Galb1-4Glc-Sp21	0	15.602925
Galb1-3GlcNAcb1-6GalNAca-Sp14	0	8.332275
Neu5Aca2-3Galb1-3GlcNAcb1-6GalNAca-Sp14	0	8.285400000000003
Galb1-4(Fuca1-3)GlcNAcb1-2Mana-Sp0	0	50.146525
Fuca1-2Galb1-4GlcNAcb1-2Mana-Sp0	0	94.21035000000002
Neu5Aca2-6GalNAcb1-4(6S)GlcNAcb-Sp8	0	37.390875
(6S)GalNAcb1-4GlcNAc-Sp8	0	12.19315
(3S)GalNAcb1-4(3S)GlcNAc-Sp8	0	7.072524999999999
(3S)GalNAcb1-4GlcNAc-Sp8	0	8.016475000000002
Galb1-4(6P)GlcNAcb-Sp0	0	30.7979
Galb1-3GlcNAcb1-2Mana-Sp0	0	111.394975
Gala1-3Galb1-3GlcNAcb1-2Mana-Sp0	0	16.206325000000003
GalNAcb1-4GlcNAcb1-2Mana-Sp0	0	6.265974999999999
Galb1-3GalNAcb1-3Gal-Sp21	0	6.4418500000000005
GlcNAcb1-3Galb1-4GlcNAcb1-2Mana1-6(GlcNAcb1-3Galb1-4GlcNAcb1-2Mana1-3)Manb1-4GlcNAcb1-4GlcNAcb-Sp12	1	6646.575599999997
GlcNAcb1-3Galb1-4GlcNAcb1-2Mana1-6(GlcNAcb1-3Galb1-4GlcNAcb1-2Mana1-3)Manb1-4GlcNAcb1-4GlcNAcb-Sp25	1	1990.4753749999993
Galb1-4GlcNAcb1-3Galb1-4GlcNAcb1-3Galb1-4GlcNAcb1-3Galb1-4GlcNAcb1-2Mana1-6(Galb1-4GlcNAcb1-3Galb1-4GlcNAcb1-3Galb1-4GlcNAcb1-3Galb1-4GlcNAcb1-2Mana1-3)Manb1-4GlcNAcb1-4GlcNAcb-Sp25	0	19.1616
Galb1-3GlcNAcb1-3Galb1-4GlcNAcb1-2Mana1-6(Galb1-3GlcNAcb1-3Galb1-4GlcNAcb1-2Mana1-3)Manb1-4GlcNAcb1-4GlcNAc-Sp25	0	30.62059999999999
Neu5Gca2-8Neu5Gca2-6Galb1-4GlcNAc-Sp0	0	15.780475000000004
GlcNAcb1-3Galb1-4GlcNAcb1-6(GlcNAcb1-3Galb1-4GlcNAcb1-2)Mana1-6(GlcNAcb1-3Galb1-4GlcNAcb1-2Mana1-3)Manb1-4GlcNAcb1-4GlcNAc-Sp24	0	2.257649999999999
GalNAcb1-4GlcNAcb1-3GalNAcb1-4GlcNAcb-Sp0	0	10.553549999999973
Galb1-4GlcNAcb1-3Galb1-4GlcNAcb1-3Galb1-4GlcNAcb1-3Galb1-4GlcNAcb1-3Galb1-4GlcNAcb1-2Mana1-6(Galb1-4GlcNAcb1-3Galb1-4GlcNAcb1-3Galb1-4GlcNAcb1-3Galb1-4GlcNAcb1-3Galb1-4GlcNAcb1-2Mana1-3)Manb1-4GlcNAcb1-4GlcNAcb-Sp25	0	55.95962500000001
Galb1-4GlcNAcb1-3Galb1-4GlcNAcb1-3Galb1-4GlcNAcb1-3Galb1-4GlcNAcb1-3Galb1-4GlcNAcb1-3Galb1-4GlcNAcb1-2Mana1-6(Galb1-4GlcNAcb1-3Galb1-4GlcNAcb1-3Galb1-4GlcNAcb1-3Galb1-4GlcNAcb1-3Galb1-4GlcNAcb1-3Galb1-4GlcNAcb1-2Mana1-3)Manb1-4GlcNAcb1-4GlcNAcb-Sp25	0	18.674375
Galb1-3GlcNAcb1-3Galb1-4GlcNAcb1-6(Galb1-3GlcNAcb1-3Galb1-4GlcNAb1-2)Mana1-6(Galb1-3GlcNAcb1-3Galb1-4GlcNAcb1-2Mana1-3)Manb1-4GlcNAcb1-4(Fuca1-6)GlcNAcb-Sp24	0	53.39274999999999
GlcNAcb1-3Galb1-4GlcNAcb1-2Mana1-6(GlcNAcb1-3Galb1-4GlcNAcb1-2Mana1-3)Manb1-4GlcNAcb1-4(Fuca1-6)GlcNAcb-Sp24	1	8445.913799999998
Galb1-4GlcNAcb1-3Galb1-4GlcNAcb1-2Mana1-6(Galb1-4GlcNAcb1-3Galb1-4GlcNAcb1-2Mana1-3)Manb1-4GlcNAcb1-4(Fuca1-6)GlcNAcb-Sp24	0	44.08485
Galb1-4GlcNAcb1-3Galb1-4GlcNAcb1-3Galb1-4GlcNAcb1-2Mana1-6(Galb1-4GlcNAcb1-3Galb1-4GlcNAcb1-3Galb1-4GlcNAcb1-2Mana1-3)Manb1-4GlcNAcb1-4(Fuca1-6)GlcNAcb-Sp24	0	23.97172500000001
Galb1-4GlcNAcb1-3Galb1-4GlcNAcb1-6(Galb1-4GlcNAcb1-3Galb1-4GlcNAb1-2)Mana1-6(Galb1-4GlcNAcb1-3Galb1-4GlcNAcb1-2Mana1-3)Manb1-4GlcNAcb1-4(Fuca1-6)GlcNAcb-Sp24	0	19.860425
Galb1-4GlcNAcb1-3Galb1-4GlcNAcb1-3Galb1-4GlcNAcb1-3Galb1-4GlcNAcb1-3Galb1-4GlcNAcb1-6(Galb1-4GlcNAcb1-3Galb1-4GlcNAcb1-3Galb1-4GlcNAcb1-3Galb1-4GlcNAcb1-3Galb1-4GlcNAb1-2)Mana1-6(Galb1-4GlcNAcb1-3Galb1-4GlcNAcb1-3Galb1-4GlcNAcb1-3Galb1-4GlcNAcb1-3Galb1-4GlcNAcb1-2Mana1-3)Manb1-4GlcNAcb1-4(Fuca1-6)GlcNAcb-Sp24	0	23.578875
Neu5Aca2-3Galb1-4GlcNAcb1-3Galb1-4GlcNAcb1-3GalNAca-Sp14	0	37.89472500000001
Neu5Aca2-6Galb1-4GlcNAcb1-3Galb1-4GlcNAcb1-6(Galb1-3)GalNAca-Sp14	1	1493.2294250000007
GlcNAcb1-3Fuca-Sp21	1	993.9775249999997
