# Supplementary material for: Identifying glycan motifs using a novel subtree mining approach
Source: BMC Bioinformatics. 2020 Feb 4;21:42. doi: 10.1186/s12859-020-3374-4 (PMC7001330; doi:10.1186/s12859-020-3374-4)
Supplement: Supplementary file 6 — Additional file 6 Training and test sets. CSV files for all training and test sets used for this manuscript. [file 12859_2020_3374_MOESM6_ESM.zip › CV_Folds/CV_Folds/fold_1/test_set_ConA_13799-10ug_V5.0_DATA.csv]

glycan	binding	rfu
Gala-Sp8	0	26.749175000000005
Galb-Sp8	0	59.971
Manb-Sp8	0	36.732375
GlcN(Gc)b-Sp8	0	37.30970000000001
6S(3S)Galb1-4(6S)GlcNAcb-Sp0	0	11.893250000000082
(3S)Galb1-4Glcb-Sp8	0	29.366575
(3S)Galb1-3(Fuca1-4)GlcNAcb-Sp8	0	8.645375000000005
(3S)Galb1-4(Fuca1-3)GlcNAc-Sp8	0	9.413325000000002
(3S)Galb1-4GlcNAcb-Sp0	0	10.507925
(6S)Galb1-4Glcb-Sp0	0	31.955575
(6S)Galb1-4(6S)Glcb-Sp8	0	33.720074999999994
Neu5,9Ac2a2-6Galb1-4GlcNAcb-Sp8	0	12.9106
Galb1-4GlcNAcb1-2Mana1-6(Galb1-4GlcNAcb1-2Mana1-3)Manb1-4GlcNAcb1-4GlcNAcb-Sp12	1	22691.29785
Fuca1-2Galb1-3GlcNAcb-Sp0	0	19.309375
Fuca1-2Galb1-3GlcNAcb-Sp8	0	20.375249999999994
Fuca1-2Galb1-4(Fuca1-3)GlcNAcb1-3Galb1-4(Fuca1-3)GlcNAcb-Sp0	0	30.10835000000001
GalNAca1-3(Fuca1-2)Galb1-4(Fuca1-3)GlcNAcb-Sp0	0	64.46645000000001
GalNAca1-3(Fuca1-2)Galb1-4GlcNAcb-Sp0	0	7.817599999999999
GalNAca1-3(Fuca1-2)Galb1-4GlcNAcb-Sp8	0	8.167675
GlcNAcb1-3Galb1-3GalNAca-Sp8	0	16.570375
GalNAca1-3(Fuca1-2)Galb-Sp8	0	11.906025
GalNAca1-3(Fuca1-2)Galb-Sp18	0	6.917225000000001
GalNAca1-3GalNAcb-Sp8	0	3.0046250000000008
GalNAca1-3Galb-Sp8	0	6.184250000000002
GalNAcb1-3(Fuca1-2)Galb-Sp8	0	23.3965
Gala1-3(Fuca1-2)Galb1-4(Fuca1-3)GlcNAcb-Sp0	0	34.564725
Gala1-3(Fuca1-2)Galb1-4Glcb-Sp0	0	37.298650000000016
Gala1-3Galb1-3GlcNAcb-Sp0	0	24.384225
Galb1-3(Fuca1-4)GlcNAcb1-3Galb1-4(Fuca1-3)GlcNAcb-Sp0	0	12.1597
Galb1-3(Fuca1-4)GlcNAc-Sp8	0	13.921924999999995
Fuca1-4(Galb1-3)GlcNAcb-Sp8	0	14.2885
Neu5Acb2-6(Galb1-3)GalNAca-Sp8	0	6.706524999999999
Galb1-3GalNAcb1-4Galb1-4Glcb-Sp8	0	23.1926
Galb1-3GlcNAcb-Sp8	0	16.3151
Galb1-4(Fuca1-3)GlcNAcb1-3Galb1-4(Fuca1-3)GlcNAcb1-3Galb1-4(Fuca1-3)GlcNAcb-Sp0	0	6.99625
Galb1-4GlcNAcb-Sp0	0	11.953975
Galb1-4GlcNAcb-Sp8	0	8.211449999999996
Galb1-4Glcb-Sp8	0	43.0364
Glca1-4Glca-Sp8	0	52.5007
Mana1-6(Mana1-2Mana1-3)Mana1-6(Mana1-2Mana1-3)Manb1-4GlcNAcb1-4GlcNAcb-Sp12	1	30014.741149999994
Mana1-2Mana1-6(Mana1-3)Mana1-6(Mana1-2Mana1-2Mana1-3)Manb1-4GlcNAcb1-4GlcNAcb-Sp12	1	28677.446600000007
Mana1-2Mana1-2Mana1-6(Mana1-3)Mana-Sp9	1	28781.268725
Mana1-6(Mana1-3)Mana1-6(Mana1-3)Manb1-4GlcNAcb1-4GlcNAcb-Sp12	1	35154.522225000015
Manb1-4GlcNAcb-Sp0	0	36.708100000000016
Fuca1-2Galb1-4(6S)GlcNAcb-Sp8	0	13.499674999999995
GalNAcb1-4(Neu5Aca2-8Neu5Aca2-3)Galb1-4Glcb-Sp0	0	32.709799999999994
Neu5Aca2-6(Neu5Aca2-3)GalNAca-Sp8	0	5.6468500000000015
Neu5Aca2-3Galb-Sp8	0	6.932125
Neu5Aca2-3Galb1-4(Fuca1-3)(6S)GlcNAcb-Sp8	0	11.432724999999992
Neu5Aca2-3Galb1-4(Fuca1-3)GlcNAcb-Sp8	0	2.3163
Fuca1-2Galb1-4(6S)Glcb-Sp0	0	19.811550000000004
Neu5Aca2-6Galb-Sp8	0	28.18335
Neu5Aca2-8Neu5Aca-Sp8	0	13.774650000000005
Galb1-4(Fuca1-3)(6S)GlcNAcb-Sp0	0	26.3318
Neu5Aca2-3Galb1-3GlcNAcb1-3Galb1-3GlcNAcb-Sp0	0	71.96365
Galb1-4GlcNAca1-6Galb1-4GlcNAcb-Sp0	0	18.438375
Neu5Aca2-6Galb1-4GlcNAcb1-2Mana1-6(GlcNAcb1-2Mana1-3)Manb1-4GlcNAcb1-4GlcNAcb-Sp12	1	19891.189100000003
Galb1-4GlcNAcb1-2Mana1-6(Neu5Aca2-6Galb1-4GlcNAcb1-2Mana1-3)Manb1-4GlcNAcb1-4GlcNAcb-Sp12	1	18993.100325
GlcNAcb1-2Mana1-6(Neu5Aca2-6Galb1-4GlcNAcb1-2Mana1-3)Manb1-4GlcNAcb1-4GlcNAcb-Sp12	1	20670.99785
Neu5Gcb2-6Galb1-4GlcNAc-Sp8	0	19.570375
Neu5Aca2-3Galb1-4GlcNAcb1-2Mana1-6(Neu5Aca2-3Galb1-4GlcNAcb1-2Mana1-3)Manb1-4GlcNAcb1-4GlcNAcb-Sp12	1	25522.99815
Neu5Aca2-6Galb1-4GlcNAcb1-3Galb1-4GlcNAcb1-3Galb1-4GlcNAcb-Sp0	0	23.5361
Gala1-4Galb1-4GlcNAcb1-3Galb1-4Glcb-Sp0	0	11.091749999999998
Neu5Aca2-3Galb1-4(Fuca1-3)GlcNAcb1-6(Neu5Aca2-3Galb1-3)GalNAc-Sp14	0	143.609075
GlcNAca1-4Galb1-4GlcNAcb1-3Galb1-4GlcNAcb-Sp0	0	60.82962500000001
GlcNAca1-4Galb1-3GalNAc-Sp14	0	85.503925
Neu5Aca2-6Galb1-4GlcNAcb1-2Mana1-3Manb1-4GlcNAcb1-4GlcNAc-Sp12	0	59.241675
GlcNAcb1-2Mana1-6(GlcNAcb1-2Mana1-3)Manb1-4GlcNAcb1-4(Fuca1-6)GlcNAcb-Sp22	1	14150.613825
Galb1-3GlcNAcb1-2Mana1-6(Galb1-3GlcNAcb1-2Mana1-3)Manb1-4GlcNAcb1-4(Fuca1-6)GlcNAcb-Sp22	1	16178.050149999995
Galb1-4(Fuca1-3)GlcNAcb1-6(Fuca1-2Galb1-4GlcNAcb1-3)Galb1-4Glc-Sp21	0	71.76297500000003
Galb1-3GlcNAcb1-3Galb1-4GlcNAcb1-6(Galb1-3GlcNAcb1-3)Galb1-4Glcb-Sp0	0	9.388574999999994
Galb1-4(Fuca1-3)GlcNAcb1-6(Fuca1-4(Fuca1-2Galb1-3)GlcNAcb1-3)Galb1-4Glc-Sp21	0	48.7949
Galb1-4GlcNAcb1-6(Galb1-4GlcNAcb1-2)Mana1-6(Galb1-4GlcNAcb1-4(Galb1-4GlcNAcb1-2)Mana1-3)Manb1-4GlcNAcb1-4GlcNAcb-Sp21	1	4617.894075
Neu5Aca2-3Galb1-3GlcNAcb1-2Mana1-6(Neu5Aca2-3Galb1-3GlcNAcb1-2Mana1-3)Manb1-4GlcNAcb1-4GlcNAc-Sp19	1	2451.068175000001
Galb1-4GlcNAcb1-2Mana1-6(GlcNAcb1-2Mana1-3)Manb1-4GlcNAcb1-4GlcNAc-Sp12	1	22577.107975000006
Gala1-3(Fuca1-2)Galb1-4(Fuca1-3)Glcb-Sp21	0	31.44560000000001
Gala1-3(Fuca1-2)Galb1-4(Fuca1-3)GlcNAcb1-3GalNAc-Sp14	0	64.57322500000001
Galb1-4(Fuca1-3)GlcNAcb1-2Mana1-6(Galb1-4(Fuca1-3)GlcNAcb1-2Mana1-3)Manb1-4GlcNAcb1-4(Fuca1-6)GlcNAcb-Sp22	0	158.27317500000004
GlcNAcb1-2(GlcNAcb1-6)Mana1-6(GlcNAcb1-2Mana1-3)Manb1-4GlcNAcb1-4GlcNAcb-Sp19	1	9125.96015
Fuca1-2Galb1-3GlcNAcb1-2Mana1-6(Fuca1-2Galb1-3GlcNAcb1-2Mana1-3)Manb1-4GlcNAcb1-4(Fuca1-6)GlcNAcb-Sp22	1	6352.59355
Galb1-4GlcNAcb1-6(Galb1-4GlcNAcb1-2)Mana1-6(GlcNAcb1-4)(Galb1-4GlcNAcb1-4(Galb1-4GlcNAcb1-2)Mana1-3)Manb1-4GlcNAcb1-4GlcNAc-Sp21	0	9.909175000000008
Galb1-4Galb-Sp10	0	43.56384999999998
(6S)Galb1-3(6S)GlcNAc-Sp0	0	10.103225000000004
Galb1-4(Fuca1-3)GlcNAcb1-6GalNAc-Sp14	0	89.514475
GalNAca1-3(Fuca1-2)Galb1-4GlcNAcb1-6(GalNAca1-3(Fuca1-2)Galb1-4GlcNAcb1-3)GalNAc-Sp14	0	27.725924999999904
Glca1-6Glca1-6Glca1-6Glcb-Sp10	0	47.00045
Neu5Aca2-3Galb1-4GlcNAcb1-6GalNAca-Sp14	0	26.320950000000003
Neu5Aca2-6Galb1-4GlcNAcb1-6(Neu5Aca2-6Galb1-4GlcNAcb1-3)GalNAca-Sp14	0	30.856949999999994
Neu5Aca2-3Galb1-4GlcNAcb1-2Mana1-6(Neu5Aca2-3Galb1-4GlcNAcb1-2Mana1-3)Manb1-4GlcNAcb1-4(Fuca1-6)GlcNAcb-Sp24	1	22962.022875
Neu5Aca2-6Galb1-4GlcNAcb1-6(Fuca1-2Galb1-4(Fuca1-3)GlcNAcb1-3)Galb1-4Glc-Sp21	0	24.660625
Galb1-3(Fuca1-4)GlcNAcb1-6GalNAca-Sp14	0	41.68639999999999
Neu5Aca2-3Galb1-3GlcNAcb1-6GalNAca-Sp14	0	30.7793
Galb1-4(Fuca1-3)GlcNAcb1-6(Neu5Aca2-6(Neu5Aca2-3Galb1-3)GlcNAcb1-3)Galb1-4Glc-Sp21	0	12.857575
Galb1-4GlcNAcb1-6(Galb1-4GlcNAcb1-2)Mana1-6(GlcNAcb1-4Galb1-4GlcNAcb1-4(Galb1-4GlcNAcb1-2)Mana1-3)Manb1-4GlcNAcb1-4(Fuca1-6)GlcNAc-Sp21	0	10.880999999999998
Galb1-3(6S)GlcNAcb-Sp8	0	22.405124999999995
(6S)GalNAcb1-4GlcNAc-Sp8	0	12.036174999999998
(3S)GalNAcb1-4(3S)GlcNAc-Sp8	0	10.0447
Gala1-3Galb1-4GlcNAcb1-2Mana-Sp0	0	57.22
Neu5Aca2-3Galb1-4(Fuca1-3)GlcNAcb1-2Mana-Sp0	0	50.88665
Gala1-3(Fuca1-2)Galb1-3GalNAcb1-3Gala1-4Galb1-4Glc-Sp21	0	15.988225000000002
GlcNAcb1-3Galb1-4GlcNAcb1-2Mana1-6(GlcNAcb1-3Galb1-4GlcNAcb1-2Mana1-3)Manb1-4GlcNAcb1-4GlcNAcb-Sp12	1	18158.34755
GlcNAcb1-3Galb1-4GlcNAcb1-2Mana1-6(GlcNAcb1-3Galb1-4GlcNAcb1-2Mana1-3)Manb1-4GlcNAcb1-4GlcNAcb-Sp25	1	28762.546875
Neu5Gca2-3Galb1-4GlcNAcb1-3Galb1-4GlcNAcb1-2Mana1-6(Neu5Gca2-3Galb1-4GlcNAcb1-3Galb1-4GlcNAcb1-2Mana1-3)Manb1-4GlcNAcb1-4GlcNAcb-Sp24	1	22424.942175
Neu5Aca2-8Neu5Gca2-3Galb1-4GlcNAc-Sp0	0	17.109699999999997
Galb1-4GlcNAcb1-3Galb1-4GlcNAcb1-3Galb1-4GlcNAcb1-3Galb1-4GlcNAcb1-3Galb1-4GlcNAcb1-2Mana1-6(Galb1-4GlcNAcb1-3Galb1-4GlcNAcb1-3Galb1-4GlcNAcb1-3Galb1-4GlcNAcb1-3Galb1-4GlcNAcb1-2Mana1-3)Manb1-4GlcNAcb1-4GlcNAcb-Sp25	1	20582.4443
GlcNAcb1-3Galb1-4GlcNAcb1-2Mana1-6(GlcNAcb1-3Galb1-4GlcNAcb1-2Mana1-3)Manb1-4GlcNAcb1-4(Fuca1-6)GlcNAcb-Sp24	1	22211.313825
Neu5Aca2-3Galb1-4GlcNAcb1-3Galb1-4GlcNAcb1-3GalNAca-Sp14	0	14.619525
GlcNAcb1-3Galb1-4GlcNAcb1-6(Galb1-3)GalNAca-Sp14	0	33.249875
Neu5Aca2-6Galb1-4GlcNAcb1-3Galb1-4GlcNAcb1-3GalNAca-Sp14	0	10.325699999999998
GlcNAcb1-3Galb1-4GlcNAcb1-3Galb1-4GlcNAcb1-3GalNAca-Sp14	0	25.47325
Neu5Aca2-3Galb1-4GlcNAcb1-3Galb1-4GlcNAcb1-6(Galb1-3)GalNAca-Sp14	0	66.180025
Neu5Aca2-6Galb1-4GlcNAcb1-3Galb1-4GlcNAcb1-6(Galb1-3)GalNAca-Sp14	0	43.572425
Neu5Aca2-6Galb1-4GlcNAcb1-6(Galb1-3)GalNAca-Sp14	0	38.1095
