# Supplementary material for: Identifying glycan motifs using a novel subtree mining approach
Source: BMC Bioinformatics. 2020 Feb 4;21:42. doi: 10.1186/s12859-020-3374-4 (PMC7001330; doi:10.1186/s12859-020-3374-4)
Supplement: Supplementary file 6 — Additional file 6 Training and test sets. CSV files for all training and test sets used for this manuscript. [file 12859_2020_3374_MOESM6_ESM.zip › CV_Folds/CV_Folds/fold_1/test_set_DBA_100ug_13897_v5.0_DATA.csv]

glycan	binding	rfu
Gala-Sp8	0	28.8786
Mana-Sp8	0	35.24254999999999
Glcb-Sp8	0	9.676550000000002
Manb-Sp8	0	4.309799999999999
GalNAcb-Sp8	0	11.515625
6S(3S)Galb1-4(6S)GlcNAcb-Sp0	0	-21.226675
(3S)Galb1-4(6S)Glcb-Sp8	0	11.355725000000007
(3S)Galb1-4GlcNAcb-Sp0	0	-11.996575000000002
(6S)(4S)Galb1-4GlcNAcb-Sp0	0	2.341775000000002
(6S)Galb1-4(6S)Glcb-Sp8	0	-2.76
GlcNAcb1-2Mana1-6(GlcNAcb1-2Mana1-3)Manb1-4GlcNAcb1-4GlcNAcb-Sp12	0	-0.3642999999999965
Fuca1-2Galb1-3(Fuca1-4)GlcNAcb-Sp8	0	-3.3500750000000017
Fuca1-2Galb1-3GlcNAcb-Sp8	0	-0.5988000000000007
Fuca1-2Galb1-4GlcNAcb1-3Galb1-4GlcNAcb1-3Galb1-4GlcNAcb-Sp0	1	2387.502925
GalNAca1-3(Fuca1-2)Galb1-3GlcNAcb-Sp0	0	-4.333224999999999
(3S)Galb1-4(Fuca1-3)Glcb-Sp0	0	3.556975000000003
GlcNAcb1-3Galb1-3GalNAca-Sp8	0	6.983825000000001
GalNAca1-3GalNAcb-Sp8	1	28979.221475
GalNAcb1-3GalNAca-Sp8	0	2.974375000000009
GalNAcb1-3(Fuca1-2)Galb-Sp8	0	2.6779750000000035
GalNAcb1-4GlcNAcb-Sp0	1	1038.9719
Gala1-2Galb-Sp8	0	12.691175
Gala1-3(Fuca1-2)Galb1-3GlcNAcb-Sp0	0	-2.2325
Gala1-3(Fuca1-2)Galb1-3GlcNAcb-Sp8	0	15.101075000000002
Gala1-3(Fuca1-2)Galb1-4(Fuca1-3)GlcNAcb-Sp0	0	26.93195
Gala1-3(Fuca1-2)Galb1-4Glcb-Sp0	0	28.703900000000004
Gala1-4(Gala1-3)Galb1-4GlcNAcb-Sp8	0	10.108775
Gala1-3Galb1-4Glcb-Sp0	0	-7.5494249999999985
Gala1-4(Fuca1-2)Galb1-4GlcNAcb-Sp8	0	8.881299999999985
Galb1-3(Fuca1-4)GlcNAc-Sp0	0	31.78752500000001
Galb1-4GlcNAcb1-6GalNAc-Sp14	0	21.361475000000013
Galb1-4(Fuca1-3)GlcNAcb-Sp8	0	3.916399999999996
Galb1-4GlcNAcb1-3GalNAca-Sp8	0	5.120174999999994
Galb1-4GlcNAcb1-3GalNAc-Sp14	0	-9.645575
Galb1-4GlcNAcb1-3Galb1-4Glcb-Sp8	0	6.947425000000003
Galb1-4GlcNAcb-Sp0	0	3.4532999999999987
GlcNAcb1-6(GlcNAcb1-3)GalNAca-Sp8	0	7.477149999999997
GlcNAcb1-3Galb-Sp8	0	1.5305999999999995
GlcNAcb1-3Galb1-4GlcNAcb-Sp8	0	-11.705625
Glca1-4Glcb-Sp8	0	31.365
G-ol-Sp8	0	13.362675000000007
GlcAb1-6Galb-Sp8	0	5.682500000000013
KDNa2-3Galb1-3GlcNAcb-Sp0	0	-65.26632499999998
Mana1-2Mana1-6(Mana1-2Mana1-3)Mana1-6(Mana1-2Mana1-2Mana1-3)Manb1-4GlcNAcb1-4GlcNAcb-Sp12	0	38.649825
GalNAcb1-4(Neu5Aca2-8Neu5Aca2-8Neu5Aca2-3)Galb1-4Glcb-Sp0	0	8.328724999999991
Neu5Aca2-8Neu5Aca2-8Neu5Aca2-3Galb1-4Glcb-Sp0	0	-31.1955
GalNAcb1-4(Neu5Aca2-3)Galb1-4Glcb-Sp0	1	22707.845675000004
Neu5Aca2-3Galb1-3(6S)GlcNAc-Sp8	0	17.179000000000002
Neu5Aca2-3Galb1-3(Fuca1-4)GlcNAcb-Sp8	0	19.468225
Neu5Aca2-6(Neu5Aca2-3Galb1-3)GalNAca-Sp8	0	-2.597700000000001
Neu5Aca2-6(Neu5Aca2-3Galb1-3)GalNAca-Sp14	0	23.605025
Neu5Aca2-3Galb1-4(Fuca1-3)GlcNAcb-Sp8	0	5.1223249999999965
Neu5Aca2-3Galb1-4(Fuca1-3)GlcNAcb1-3Galb1-4GlcNAcb-Sp8	0	6.453450000000004
Neu5Aca2-3Galb1-4GlcNAcb-Sp8	0	-16.385424999999998
Fuca1-2Galb1-4(6S)Glcb-Sp0	0	27.99522499999999
Neu5Aca2-6GalNAcb1-4GlcNAcb-Sp0	0	-2.905225000000001
Neu5Aca2-6Galb1-4Glcb-Sp0	0	-7.533475000000003
Neu5Aca2-6Galb1-4Glcb-Sp8	0	22.66292499999999
Neu5Acb2-6Galb1-4GlcNAcb-Sp8	0	-20.372274999999995
Neu5Gca2-3Galb1-4(Fuca1-3)GlcNAcb-Sp0	0	3.9962750000000007
Neu5Gca2-3Galb1-4Glcb-Sp0	0	11.783525
Neu5Gca2-6GalNAca-Sp0	0	-6.415499999999998
Neu5Aca2-3Galb1-4GlcNAcb1-6(Galb1-3)GalNAca-Sp14	0	7.72655
GlcNAcb1-4GlcNAcb-Sp10	0	-7.07625
MurNAcb1-4GlcNAcb-Sp10	0	-0.19382500000000746
Mana1-2Mana1-6(Mana1-2Mana1-3)Mana1-6(Mana1-2Mana1-2Mana1-3)Mana-Sp9	0	-17.270125
Neu5Aca2-8Neu5Aca2-8Neu5Acb-Sp8	0	10.153325000000002
Galb1-3GlcNAcb1-2Mana1-6(Galb1-3GlcNAcb1-2Mana1-3)Manb1-4GlcNAcb1-4GlcNAcb-Sp19	0	8.810799999999992
Neu5Aca2-3Galb1-3(Fuca1-4)GlcNAcb1-3Galb1-3(Fuca1-4)GlcNAcb-Sp0	0	3.7469750000000026
Gala1-4Galb1-4GlcNAcb1-3Galb1-4Glcb-Sp0	0	14.256725
GalNAca1-3(Fuca1-2)Galb1-4GlcNAcb1-3Galb1-4GlcNAcb1-3Galb1-4GlcNAcb-Sp0	1	627.17345
GlcNAca1-4Galb1-4GlcNAcb1-3Galb1-4(Fuca1-3)GlcNAcb1-3Galb1-4(Fuca1-3)GlcNAcb-Sp0	0	35.764499999999984
KDNa2-3Galb1-4(Fuca1-3)GlcNAc-Sp0	0	16.845699999999994
KDNa2-6Galb1-4GlcNAc-Sp0	0	8.118025000000003
Fuca1-2Galb1-4(Fuca1-3)GlcNAcb1-2Mana1-6(Fuca1-2Galb1-4(Fuca1-3)GlcNAcb1-2Mana1-3)Manb1-4GlcNAcb1-4GlcNAb-Sp20	0	0.2833250000000014
Gala1-3Galb1-4GlcNAcb1-2Mana1-6(Gala1-3Galb1-4GlcNAcb1-2Mana1-3)Manb1-4GlcNAcb1-4GlcNAcb-Sp20	0	33.06887499999999
Galb1-4GlcNAcb1-2Mana1-6(Mana1-3)Manb1-4GlcNAcb1-4GlcNAcb-Sp12	0	-10.685100000000002
Gala1-3(Fuca1-2)Galb1-3GlcNAcb1-2Mana1-6(Gala1-3(Fuca1-2)Galb1-3GlcNAcb1-2Mana1-3)Manb1-4GlcNAcb1-4GlcNAcb-Sp20	0	1.7702500000000043
Galb1-3GlcNAcb1-3Galb1-4GlcNAcb1-6(Galb1-3GlcNAcb1-3)Galb1-4Glcb-Sp0	1	210.4224250000002
Galb1-3GlcNAcb1-3Galb1-4(Fuca1-3)GlcNAcb1-6(Galb1-3GlcNAcb1-3)Galb1-4Glc-Sp21	0	9.687375
Galb1-4GlcNAcb1-6(Galb1-4GlcNAcb1-2)Mana1-6(Galb1-4GlcNAcb1-4(Galb1-4GlcNAcb1-2)Mana1-3)Manb1-4GlcNAcb1-4GlcNAcb-Sp21	0	4.418724999999995
Galb1-4(Fuca1-3)GlcNAcb1-3GalNAca-Sp14	0	22.061875
Gala1-4Galb1-3GlcNAcb1-2Mana1-6(Gala1-4Galb1-3GlcNAcb1-2Mana1-3)Manb1-4GlcNAcb1-4GlcNAcb-Sp19	1	205.417925
Galb1-3GlcNAca1-6Galb1-4GlcNAcb-Sp0	0	-6.61275
Neu5Aca2-3Galb1-3GalNAcb1-4(Neu5Aca2-8Neu5Aca2-3)Galb1-4Glcb-Sp0	0	4.264774999999993
Galb1-4GlcNAcb1-6(Galb1-4GlcNAcb1-2)Mana1-6(GlcNAcb1-4)(Galb1-4GlcNAcb1-4(Galb1-4GlcNAcb1-2)Mana1-3)Manb1-4GlcNAcb1-4GlcNAc-Sp21	0	23.4599
Galb1-4GlcNAcb1-6(Galb1-4GlcNAcb1-2)Mana1-6(Galb1-4GlcNAcb1-2Mana1-3)Manb1-4GlcNAcb1-4GlcNAcb-Sp19	0	2.1838249999999992
Neu5Aca2-3Galb1-4GlcNAcb1-4Mana1-6(GlcNAcb1-4)(Neu5Aca2-3Galb1-4GlcNAcb1-4(Neu5Aca2-3Galb1-4GlcNAcb1-2)Mana1-3)Manb1-4GlcNAcb1-4GlcNAcb-Sp21	0	9.469349999999997
Neu5Aca2-6Galb1-4GlcNAcb1-2Mana1-6(GlcNAcb1-4)(Neu5Aca2-6Galb1-4GlcNAcb1-2Mana1-3)Manb1-4GlcNAcb1-4GlcNAcb-Sp21	0	-15.6825
Neu5Aca2-6Galb1-4GlcNAcb1-6(Neu5Aca2-6Galb1-4GlcNAcb1-2)Mana1-6(GlcNAcb1-4)(Neu5Aca2-6Galb1-4GlcNAcb1-2Mana1-3)Manb1-4GlcNAcb1-4GlcNAcb-Sp21	0	-22.05625
Fuca1-2Galb1-4(Fuca1-3)GlcNAcb1-2Mana1-6(Fuca1-2Galb1-4(Fuca1-3)GlcNAcb1-2Mana1-3)Manb1-4GlcNAcb1-4(Fuca1-6)GlcNAcb-Sp24	1	2037.60755
Galb1-3GlcNAcb1-6GalNAca-Sp14	0	-40.85922500000001
(3S)Galb1-3(Fuca1-4)GlcNAcb-Sp0	0	21.041600000000006
Gala1-3Galb1-4GlcNAcb1-6GalNAca-Sp14	0	1.920425
GlcNAcb1-6(GlcNAcb1-2)Mana1-6(GlcNAcb1-4)(GlcNAcb1-4(GlcNAcb1-2)Mana1-3)Manb1-4GlcNAcb1-4(Fuca1-6)GlcNAc-Sp21	0	-17.742924999999996
(6S)GalNAcb1-4GlcNAc-Sp8	0	-9.13155
Galb1-4(6P)GlcNAcb-Sp0	0	23.716525000000008
Neu5Aca2-6Galb1-4GlcNAcb1-2Man-Sp0	0	-4.331749999999996
Galb1-3GlcNAcb1-2Mana-Sp0	0	5.614675000000003
Fuca1-4(Galb1-3)GlcNAcb1-2Mana-Sp0	0	2.853225000000002
Neu5Aca2-3Galb1-4(Fuca1-3)GlcNAcb1-2Mana-Sp0	0	7.234549999999999
Gala1-3(Fuca1-2)Galb1-3GalNAcb1-3Gala1-4Galb1-4Glc-Sp21	0	19.982275000000005
GlcNAcb1-3Galb1-4GlcNAcb1-3Galb1-4GlcNAcb1-3Galb1-4GlcNAcb1-2Mana1-6(GlcNAcb1-3Galb1-4GlcNAcb1-3Galb1-4GlcNAcb1-3Galb1-4GlcNAcb1-2Mana1-3)Manb1-4GlcNAcb1-4GlcNAcb-Sp25	0	-45.355150000000016
GlcNAcb1-3Galb1-4GlcNAcb1-6(GlcNAcb1-3Galb1-3)GalNAca-Sp14	0	21.48757500000001
GalNAcb1-4GlcNAcb1-3GalNAcb1-4GlcNAcb-Sp0	1	978.5663999999997
GlcNAcb1-3Galb1-4GlcNAcb1-3Galb1-4GlcNAcb1-3Galb1-4GlcNAcb1-3Galb1-4GlcNAcb1-2Mana1-6(GlcNAcb1-3Galb1-4GlcNAcb1-3Galb1-4GlcNAcb1-3Galb1-4GlcNAcb1-3Galb1-4GlcNAcb1-2Mana1-3)Manb1-4GlcNAcb1-4GlcNAcb-Sp25	0	33.880225
Galb1-4GlcNAcb1-3Galb1-4GlcNAcb1-6(Galb1-4GlcNAcb1-3Galb1-4GlcNAb1-2)Mana1-6(Galb1-4GlcNAcb1-3Galb1-4GlcNAcb1-2Mana1-3)Manb1-4GlcNAcb1-4(Fuca1-6)GlcNAcb-Sp24	1	177.60105000000004
GlcNAcb1-3Galb1-4GlcNAcb1-3Galb1-4GlcNAcb1-3Galb1-4GlcNAcb1-6(GlcNAcb1-3Galb1-4GlcNAcb1-3Galb1-4GlcNAcb1-3Galb1-4GlcNAb1-2)Mana1-6(GlcNAcb1-3Galb1-4GlcNAcb1-3Galb1-4GlcNAcb1-3Galb1-4GlcNAcb1-2Mana1-3)Manb1-4GlcNAcb1-4(Fuca1-6)GlcNAcb-Sp24	0	33.5008
Galb1-4GlcNAcb1-3Galb1-4GlcNAcb1-3Galb1-4GlcNAcb1-3Galb1-4GlcNAcb1-3Galb1-4GlcNAcb1-6(Galb1-4GlcNAcb1-3Galb1-4GlcNAcb1-3Galb1-4GlcNAcb1-3Galb1-4GlcNAcb1-3Galb1-4GlcNAb1-2)Mana1-6(Galb1-4GlcNAcb1-3Galb1-4GlcNAcb1-3Galb1-4GlcNAcb1-3Galb1-4GlcNAcb1-3Galb1-4GlcNAcb1-2Mana1-3)Manb1-4GlcNAcb1-4(Fuca1-6)GlcNAcb-Sp24	0	2.046049999999994
Neu5Aca2-3Galb1-4GlcNAcb1-3Galb1-4GlcNAcb1-6(Neu5Aca2-3Galb1-4GlcNAcb1-3Galb1-4GlcNAcb1-3)GalNAca-Sp14	0	23.63015000000001
Neu5Aca2-6Galb1-4GlcNAcb1-3Galb1-4GlcNAcb1-3GalNAca-Sp14	0	12.186849999999994
Neu5Aca2-6Galb1-4GlcNAcb1-3Galb1-4GlcNAcb1-6(Galb1-3)GalNAca-Sp14	0	20.35072500000001
Neu5Aca2-6Galb1-4GlcNAcb1-6(Galb1-3)GalNAca-Sp14	0	29.8174
Neu5Aca2-6Galb1-4GlcNAcb1-3Galb1-4GlcNAcb1-6(Neu5Aca2-6Galb1-4GlcNAcb1-3Galb1-4GlcNAcb1-3)GalNAca-Sp14	1	132.179425
