# Supplementary material for: Identifying glycan motifs using a novel subtree mining approach
Source: BMC Bioinformatics. 2020 Feb 4;21:42. doi: 10.1186/s12859-020-3374-4 (PMC7001330; doi:10.1186/s12859-020-3374-4)
Supplement: Supplementary file 6 — Additional file 6 Training and test sets. CSV files for all training and test sets used for this manuscript. [file 12859_2020_3374_MOESM6_ESM.zip › CV_Folds/CV_Folds/fold_1/test_set_GSL-I-B4_10ug_13920_v5.0_DATA.csv]

glycan	binding	rfu
Glca-Sp8	0	20.081925
Fuca-Sp8	0	10.724375
Glcb-Sp8	0	13.5434
GalNAcb-Sp8	0	24.427275
Galb1-4GlcNAcb1-6(Galb1-4GlcNAcb1-3)GalNAca-Sp8	0	13.138925000000004
6S(3S)Galb1-4(6S)GlcNAcb-Sp0	0	-16.8218
6S(3S)Galb1-4GlcNAcb-Sp0	0	-1.769824999999999
(3S)Galb1-4(6S)GlcNAcb-Sp8	0	-4.513000000000002
(3S)Galb-Sp8	0	4.1777750000000005
(6S)Galb1-4GlcNAcb-Sp8	0	-11.953875
Fuca1-2Galb1-3GalNAcb1-3Gala1-4Galb1-4Glcb-Sp9	0	1.7699249999999989
Fuca1-2Galb1-3GlcNAcb-Sp8	0	5.054775000000003
Fuca1-2Galb1-4GlcNAcb1-3Galb1-4GlcNAcb-Sp0	0	0.4923750000000009
Fuca1-2Galb1-4GlcNAcb1-3Galb1-4GlcNAcb1-3Galb1-4GlcNAcb-Sp0	0	0.8799499999999973
Fuca1-2Galb1-4GlcNAcb-Sp0	0	5.6922
Fuca1-2Galb1-4Glcb-Sp0	0	5.555650000000003
Fuca1-2Galb-Sp8	0	2.8959499999999987
Fuca1-4GlcNAcb-Sp8	0	5.655475000000003
Fucb1-3GlcNAcb-Sp8	0	0.8497000000000021
GalNAca1-3(Fuca1-2)Galb1-3GlcNAcb-Sp0	0	-7.85425
GalNAca1-3(Fuca1-2)Galb1-4(Fuca1-3)GlcNAcb-Sp0	0	14.609249999999996
(3S)Galb1-4(Fuca1-3)Glcb-Sp0	0	0.5616749999999993
GalNAca1-3(Fuca1-2)Galb1-4Glcb-Sp0	0	1.3328250000000017
GalNAca1-3(Fuca1-2)Galb-Sp8	0	-0.6810999999999989
GalNAca1-3GalNAcb-Sp8	0	-7.017024999999999
GalNAcb1-3(Fuca1-2)Galb-Sp8	0	3.4388749999999995
GalNAcb1-4GlcNAcb-Sp0	0	3.6786499999999975
Gala1-3(Fuca1-2)Galb1-4(Fuca1-3)GlcNAcb-Sp8	1	8480.326749999998
Gala1-3Galb1-3GlcNAcb-Sp0	1	3179.0092000000013
Gala1-3Galb1-4GlcNAcb-Sp8	1	6068.326749999998
Gala1-4Galb1-4GlcNAcb-Sp8	1	2645.4851
Gala1-4GlcNAcb-Sp8	1	21984.5213
Galb1-3(Fuca1-4)GlcNAc-Sp8	0	4.9205000000000005
Galb1-4GlcNAcb1-6GalNAc-Sp14	0	20.434824999999996
Galb1-3GlcNAcb1-3Galb1-4GlcNAcb-Sp0	0	9.56225
Galb1-4(6S)Glcb-Sp0	0	0.9094249999999988
Galb1-4GalNAca1-3(Fuca1-2)Galb1-4GlcNAcb-Sp8	0	1.4924
Galb1-4GlcNAcb1-3Galb1-4GlcNAcb1-3Galb1-4GlcNAcb-Sp0	0	4.276275000000002
Galb1-4GlcNAcb1-3Galb1-4GlcNAcb-Sp0	0	1.8189749999999985
Galb1-4GlcNAcb-Sp0	0	0.31972500000000004
Galb1-4Glcb-Sp0	0	3.5821749999999994
GlcNAcb1-6(GlcNAcb1-4)GalNAca-Sp8	0	-2.077150000000003
GlcNAcb1-4GlcNAcb1-4GlcNAcb-Sp8	1	140.66685
GlcNAcb1-6GalNAca-Sp8	0	2.580474999999998
Mana1-2Mana1-6(Mana1-3)Mana1-6(Mana1-2Mana1-2Mana1-3)Manb1-4GlcNAcb1-4GlcNAcb-Sp12	0	-0.5712250000000001
Mana1-6(Mana1-3)Mana-Sp9	0	11.165675000000006
Fuca1-2Galb1-4(6S)GlcNAcb-Sp8	0	-0.2187499999999858
GalNAcb1-4(Neu5Aca2-3)Galb1-4GlcNAcb-Sp0	0	3.144475
Neu5Aca2-3Galb1-3GalNAcb1-4(Neu5Aca2-3)Galb1-4Glcb-Sp0	0	-5.452724999999999
Neu5Aca2-3Galb1-3(6S)GlcNAc-Sp8	0	25.41505
Neu5Aca2-6(Neu5Aca2-3Galb1-3)GalNAca-Sp8	0	0.8929000000000009
Neu5Aca2-3Galb1-3GlcNAcb1-3Galb1-4GlcNAcb-Sp0	0	-16.31555
Neu5Aca2-3Galb1-4Glcb-Sp8	0	4.172150000000002
Neu5Aca2-6Galb1-4GlcNAcb1-3Galb1-4(Fuca1-3)GlcNAcb1-3Galb1-4(Fuca1-3)GlcNAcb-Sp0	0	3.3928499999999997
Neu5Aca2-6Galb-Sp8	0	0.6469249999999995
Neu5Gca2-3Galb1-4Glcb-Sp0	0	6.3470999999999975
Neu5Gca2-6GalNAca-Sp0	0	12.476675
Neu5Gca-Sp8	0	1.8158000000000007
Galb1-4(Fuca1-3)(6S)GlcNAcb-Sp0	0	2.4262250000000005
GlcAb1-3GlcNAcb-Sp8	0	-4.264324999999999
GlcNAcb1-3Man-Sp10	0	20.080449999999995
GlcNAcb1-4GlcNAcb-Sp10	1	92.23245
Mana1-2Mana1-6(Mana1-2Mana1-3)Mana1-6(Mana1-2Mana1-2Mana1-3)Mana-Sp9	0	1.76595
Neu5Aca2-6Galb1-4GlcNAcb1-2Mana1-6(Neu5Aca2-3Galb1-4GlcNAcb1-2Mana1-3)Manb1-4GlcNAcb1-4GlcNAcb-Sp12	0	-2.868125
Neu5Aca2-3Galb1-3(Fuca1-4)GlcNAcb1-3Galb1-3(Fuca1-4)GlcNAcb-Sp0	0	6.92835
GalNAcb1-3Gala1-4Galb1-4GlcNAcb1-3Galb1-4Glcb-Sp0	0	-4.169149999999997
GlcNAca1-4Galb1-4GlcNAcb1-3Galb1-4GlcNAcb1-3Galb1-4GlcNAcb-Sp0	1	191.535275
KDNa2-3Galb1-3GalNAca-Sp14	0	8.114500000000001
Fuca1-2Galb1-4GlcNAcb1-2Mana1-6(Fuca1-2Galb1-4GlcNAcb1-2Mana1-3)Manb1-4GlcNAcb1-4GlcNAcb-Sp20	0	5.650675
Galb1-4GlcNAcb1-2Mana1-6(Mana1-3)Manb1-4GlcNAcb1-4GlcNAcb-Sp12	0	26.47850000000001
Galb1-4GlcNAcb1-2Mana1-6(Galb1-4GlcNAcb1-4(Galb1-4GlcNAcb1-2)Mana1-3)Manb1-4GlcNAcb1-4GlcNAc-Sp21	0	11.869674999999996
GalNAca1-3(Fuca1-2)Galb1-3GlcNAcb1-2Mana1-6(GalNAca1-3(Fuca1-2)Galb1-3GlcNAcb1-2Mana1-3)Manb1-4GlcNAcb1-4GlcNAcb-Sp20	0	6.3703249999999985
Galb1-3GalNAca1-3(Fuca1-2)Galb1-4Glc-Sp0	0	4.226750000000003
Galb1-4(Fuca1-3)GlcNAcb1-6(Fuca1-4(Fuca1-2Galb1-3)GlcNAcb1-3)Galb1-4Glc-Sp21	0	3.419325000000004
Fuca1-2Galb1-3GalNAca1-3(Fuca1-2)Galb1-4Glcb-Sp0	0	25.7499
Gala1-3Galb1-3GlcNAcb1-2Mana1-6(Gala1-3Galb1-3GlcNAcb1-2Mana1-3)Manb1-4GlcNAcb1-4GlcNAc-Sp19	1	240.45755
Galb1-3GlcNAca1-6Galb1-4GlcNAcb-Sp0	0	5.094925000000004
Gala1-3(Fuca1-2)Galb1-4GlcNAcb1-3GalNAca-Sp14	1	82.909275
GalNAca1-3(Fuca1-2)Galb1-4GlcNAcb1-3GalNAca-Sp14	0	7.185549999999997
Gala1-3(Fuca1-2)Galb1-3GlcNAcb1-3GalNAc-Sp14	1	137.65064999999998
Neu5Aca2-3Galb1-4GlcNAcb1-2Mana1-6(GlcNAcb1-4)(Neu5Aca2-3Galb1-4GlcNAcb1-2Mana1-3)Manb1-4GlcNAcb1-4GlcNAcb-Sp21	0	-11.473050000000002
Neu5Aca2-3Galb1-4GlcNAcb1-4Mana1-6(GlcNAcb1-4)(Neu5Aca2-3Galb1-4GlcNAcb1-4(Neu5Aca2-3Galb1-4GlcNAcb1-2)Mana1-3)Manb1-4GlcNAcb1-4GlcNAcb-Sp21	0	-5.184800000000001
Neu5Aca2-3Galb1-4GlcNAcb1-6(Neu5Aca2-3Galb1-4GlcNAcb1-2)Mana1-6(GlcNAcb1-4)(Neu5Aca2-3Galb1-4GlcNAcb1-4(Neu5Aca2-3Galb1-4GlcNAcb1-2)Mana1-3)Manb1-4GlcNAcb1-4GlcNAcb-Sp21	0	-11.9653
Neu5Aca2-6Galb1-4GlcNAcb1-6(Neu5Aca2-6Galb1-4GlcNAcb1-2)Mana1-6(GlcNAcb1-4)(Neu5Aca2-6Galb1-4GlcNAcb1-2Mana1-3)Manb1-4GlcNAcb1-4GlcNAcb-Sp21	0	-1.0112249999999925
Gala1-3(Fuca1-2)Galb1-3GalNAcb-Sp8	1	2523.5690749999994
Fuca1-2Galb1-4(Fuca1-3)GlcNAcb1-2Mana1-6(Fuca1-2Galb1-4(Fuca1-3)GlcNAcb1-2Mana1-3)Manb1-4GlcNAcb1-4(Fuca1-6)GlcNAcb-Sp24	0	20.8071
Neu5Aca2-6Galb1-4GlcNAcb1-6GalNAca-Sp14	0	4.758600000000001
Mana1-6(Mana1-3)Manb1-4GlcNAcb1-4(Fuca1-6)GlcNAcb-Sp19	0	1.8645
Galb1-4(Fuca1-3)GlcNAcb1-6(Neu5Aca2-6(Neu5Aca2-3Galb1-3)GlcNAcb1-3)Galb1-4Glc-Sp21	0	14.235
Gala1-3Galb1-4GlcNAcb1-6GalNAca-Sp14	1	5483.94935
Fuca1-2Galb1-3GlcNAcb1-6(Fuca1-2Galb1-3GlcNAcb1-3)GalNAca-Sp14	0	23.564825
Galb1-4GlcNAcb1-6(Galb1-4GlcNAcb1-2)Mana1-6(GlcNAcb1-4Galb1-4GlcNAcb1-4(Galb1-4GlcNAcb1-2)Mana1-3)Manb1-4GlcNAcb1-4(Fuca1-6)GlcNAc-Sp21	0	-3.6798
Galb1-3GlcNAca1-3Galb1-4GlcNAcb-Sp8	0	3.791224999999997
(3S)GalNAcb1-4(3S)GlcNAc-Sp8	0	-16.592725
(3S)GalNAcb1-4GlcNAc-Sp8	0	-7.112825000000003
Galb1-4(6P)GlcNAcb-Sp0	0	9.241025
Neu5Aca2-6Galb1-4GlcNAcb1-2Man-Sp0	0	0.3336250000000014
GalNAcb1-4GlcNAcb1-2Mana-Sp0	0	11.935750000000004
GlcNAcb1-2Mana1-6(GlcNAcb1-4)(GlcNAcb1-2Mana1-3)Manb1-4GlcNAcb1-4(Fuca1-6)GlcNAc-Sp21	0	-7.995475000000002
Galb1-4GlcNAcb1-2Mana1-6(Galb1-4GlcNAcb1-4)(Galb1-4GlcNAcb1-2Mana1-3)Manb1-4GlcNAcb1-4(Fuca1-6)GlcNAc-Sp21	0	12.50085
GalNAca1-3(Fuca1-2)Galb1-3GalNAcb1-3Gala1-4Galb1-4Glc-Sp21	0	-3.3861250000000016
Galb1-4GlcNAcb1-3Galb1-4GlcNAcb1-3Galb1-4GlcNAcb1-2Mana1-6(Galb1-4GlcNAcb1-3Galb1-4GlcNAcb1-3Galb1-4GlcNAcb1-2Mana1-3)Manb1-4GlcNAcb1-4GlcNAcb-Sp12	1	205.08085
Galb1-4GlcNAcb1-3Galb1-4GlcNAcb1-3Galb1-4GlcNAcb1-3Galb1-4GlcNAcb1-2Mana1-6(Galb1-4GlcNAcb1-3Galb1-4GlcNAcb1-3Galb1-4GlcNAcb1-3Galb1-4GlcNAcb1-2Mana1-3)Manb1-4GlcNAcb1-4GlcNAcb-Sp25	0	12.677750000000005
Neu5Gca2-8Neu5Gca2-6Galb1-4GlcNAc-Sp0	0	-1.9720000000000033
GlcNAcb1-3Galb1-4GlcNAcb1-6(GlcNAcb1-3Galb1-4GlcNAcb1-2)Mana1-6(GlcNAcb1-3Galb1-4GlcNAcb1-2Mana1-3)Manb1-4GlcNAcb1-4GlcNAc-Sp24	1	87.138425
GalNAcb1-3GlcNAcb-Sp0	0	-0.5325749999999996
GlcNAcb1-3Galb1-4GlcNAcb1-3Galb1-4GlcNAcb1-3Galb1-4GlcNAcb1-3Galb1-4GlcNAcb1-2Mana1-6(GlcNAcb1-3Galb1-4GlcNAcb1-3Galb1-4GlcNAcb1-3Galb1-4GlcNAcb1-3Galb1-4GlcNAcb1-2Mana1-3)Manb1-4GlcNAcb1-4(Fuca1-6)GlcNAcb-Sp19	1	171.324375
Galb1-4GlcNAcb1-3Galb1-4GlcNAcb1-3Galb1-4GlcNAcb1-3Galb1-4GlcNAcb1-3Galb1-4GlcNAcb1-2Mana1-6(Galb1-4GlcNAcb1-3Galb1-4GlcNAcb1-3Galb1-4GlcNAcb1-3Galb1-4GlcNAcb1-3Galb1-4GlcNAcb1-2Mana1-3)Manb1-4GlcNAcb1-4(Fuca1-6)GlcNAcb-Sp19	0	20.01535000000001
Galb1-4GlcNAcb1-3Galb1-4GlcNAcb1-3Galb1-4GlcNAcb1-6(Galb1-4GlcNAcb1-3Galb1-4GlcNAcb1-3Galb1-4GlcNAb1-2)Mana1-6(Galb1-4GlcNAcb1-3Galb1-4GlcNAcb1-3Galb1-4GlcNAcb1-2Mana1-3)Manb1-4GlcNAcb1-4(Fuca1-6)GlcNAcb-Sp24	0	4.717675000000003
Galb1-4GlcNAcb1-3Galb1-4GlcNAcb1-3Galb1-4GlcNAcb1-3Galb1-4GlcNAcb1-3Galb1-4GlcNAcb1-6(Galb1-4GlcNAcb1-3Galb1-4GlcNAcb1-3Galb1-4GlcNAcb1-3Galb1-4GlcNAcb1-3Galb1-4GlcNAb1-2)Mana1-6(Galb1-4GlcNAcb1-3Galb1-4GlcNAcb1-3Galb1-4GlcNAcb1-3Galb1-4GlcNAcb1-3Galb1-4GlcNAcb1-2Mana1-3)Manb1-4GlcNAcb1-4(Fuca1-6)GlcNAcb-Sp24	0	1.5092250000000025
GlcNAcb1-3Galb1-4GlcNAcb1-3GalNAca-Sp14	0	-2.1393999999999984
GlcNAcb1-3Galb1-4GlcNAcb1-6(Galb1-3)GalNAca-Sp14	0	3.511750000000003
Neu5Aca2-3Galb1-4GlcNAcb1-3Galb1-4GlcNAcb1-6(Neu5Aca2-3Galb1-4GlcNAcb1-3Galb1-4GlcNAcb1-3)GalNAca-Sp14	0	9.923999999999996
GlcNAcb1-3Galb1-4GlcNAcb1-3Galb1-4GlcNAcb1-3GalNAca-Sp14	0	-0.09155000000000156
Galb1-4GlcNAcb1-3Galb1-3GalNAca-Sp14	0	6.7825
