# Supplementary material for: Identifying glycan motifs using a novel subtree mining approach
Source: BMC Bioinformatics. 2020 Feb 4;21:42. doi: 10.1186/s12859-020-3374-4 (PMC7001330; doi:10.1186/s12859-020-3374-4)
Supplement: Supplementary file 6 — Additional file 6 Training and test sets. CSV files for all training and test sets used for this manuscript. [file 12859_2020_3374_MOESM6_ESM.zip › CV_Folds/CV_Folds/fold_1/test_set_H3N8-HA_16686_v5.1_DATA.csv]

glycan	binding	rfu
Gala-Sp8	0	9.626024999999998
Mana-Sp8	0	11.487849999999998
Rhaa-Sp8	0	12.726425
Galb-Sp8	0	4.167925
Glcb-Sp8	0	0.05607499999999988
Manb-Sp8	0	7.790925
GlcN(Gc)b-Sp8	0	4.115924999999999
6S(3S)Galb1-4(6S)GlcNAcb-Sp0	0	11.894775
(3S)Galb1-4(6S)Glcb-Sp0	0	0.4877250000000002
(3S)Galb1-4(6S)GlcNAcb-Sp8	0	7.9304000000000014
(3S)Galb-Sp8	0	12.750500000000002
(6S)Galb1-4GlcNAcb-Sp8	0	7.047125000000001
Mana1-6(Mana1-3)Manb1-4GlcNAcb1-4GlcNAcb-Sp13	0	8.2481
Fuca1-2Galb1-3(Fuca1-4)GlcNAcb-Sp8	0	14.4791
Fuca1-2Galb1-3GlcNAcb-Sp8	0	2.271324999999999
Fuca1-2Galb1-4GlcNAcb1-3Galb1-4GlcNAcb-Sp0	0	8.10335
Fuca1-2Galb1-4GlcNAcb-Sp0	0	-1.7230499999999993
Fuca1-2Galb1-4Glcb-Sp0	0	-1.7558000000000002
Fuca1-2Galb-Sp8	0	4.607025
Fuca1-4GlcNAcb-Sp8	0	8.108150000000002
Fucb1-3GlcNAcb-Sp8	0	7.019800000000001
GalNAca1-3(Fuca1-2)Galb1-3GlcNAcb-Sp0	0	4.147675
GalNAca1-3(Fuca1-2)Galb1-4(Fuca1-3)GlcNAcb-Sp0	0	9.812325
(3S)Galb1-4(Fuca1-3)Glcb-Sp0	0	0.5281750000000005
GalNAca1-3(Fuca1-2)Galb1-4Glcb-Sp0	0	4.540800000000001
GalNAca1-3(Fuca1-2)Galb-Sp8	0	3.82685
GalNAcb1-3GalNAca-Sp8	0	7.2281749999999985
GalNAcb1-3(Fuca1-2)Galb-Sp8	0	1.3123249999999995
GalNAcb1-4GlcNAcb-Sp0	0	11.3448
Gala1-3(Fuca1-2)Galb1-4Glcb-Sp0	0	8.57
Gala1-4(Gala1-3)Galb1-4GlcNAcb-Sp8	0	8.814274999999997
Neu5Acb2-6(Galb1-3)GalNAca-Sp8	0	7.585324999999997
Neu5Aca2-6(Galb1-3)GlcNAcb1-4Galb1-4Glcb-Sp10	0	13.728049999999998
Galb1-3GalNAcb1-3Gala1-4Galb1-4Glcb-Sp0	0	8.60555
Galb1-3Galb-Sp8	0	11.65575
Galb1-4(Fuca1-3)GlcNAcb1-3Galb1-4(Fuca1-3)GlcNAcb1-3Galb1-4(Fuca1-3)GlcNAcb-Sp0	0	-2.7918499999999997
Galb1-4(6S)Glcb-Sp0	0	-1.8899499999999991
Galb1-4GlcNAcb1-3GalNAca-Sp8	0	3.755374999999999
Galb1-4GlcNAcb1-3Galb1-4(Fuca1-3)GlcNAcb1-3Galb1-4(Fuca1-3)GlcNAcb-Sp0	0	-5.539925
GlcNAca1-3Galb1-4GlcNAcb-Sp8	0	6.188675
GlcNAcb1-3GalNAca-Sp8	0	2.2119
GlcNAcb1-3Galb1-4GlcNAcb-Sp8	0	9.45515
GlcNAcb1-4-MDPLys	0	3.076525
GlcNAcb1-4Galb1-4GlcNAcb-Sp8	0	11.116425
GlcNAcb1-4GlcNAcb1-4GlcNAcb1-4GlcNAcb1-4GlcNAcb1-Sp8	0	4.113050000000001
GlcNAcb1-4GlcNAcb1-4GlcNAcb-Sp8	0	-0.3520000000000008
GlcAa-Sp8	0	2.470925
GlcAb-Sp8	0	4.792674999999998
Mana1-2Mana1-3Mana-Sp9	0	8.24125
Mana1-2Mana1-2Mana1-6(Mana1-3)Mana-Sp9	0	13.476400000000002
Mana1-6(Mana1-3)Mana1-6(Mana1-3)Manb1-4GlcNAcb1-4GlcNAcb-Sp12	0	18.3484
GalNAcb1-4(Neu5Aca2-8Neu5Aca2-8Neu5Aca2-3)Galb1-4Glcb-Sp0	0	3.0612249999999994
GalNAcb1-4(Neu5Aca2-8Neu5Aca2-3)Galb1-4Glcb-Sp0	0	3.5704999999999982
Neu5Aca2-3(6S)Galb1-4(Fuca1-3)GlcNAcb-Sp8	0	-0.8655500000000007
Neu5Aca2-3GalNAcb1-4GlcNAcb-Sp0	0	6.823475
Neu5Aca2-3Galb1-3(Fuca1-4)GlcNAcb-Sp8	1	272.317775
Neu5Aca2-3Galb-Sp8	1	144.0697
Neu5Aca2-3Galb1-3GlcNAcb1-3Galb1-4GlcNAcb-Sp0	1	164.207875
Neu5Aca2-3Galb1-3GlcNAcb-Sp0	1	64.08847499999999
Neu5Aca2-3Galb1-4(Fuca1-3)GlcNAcb-Sp8	1	194.071225
Neu5Aca2-3Galb1-4GlcNAcb1-3Galb1-4GlcNAcb1-3Galb1-4GlcNAcb-Sp0	1	409.387025
Fuca1-2Galb1-4(6S)Glcb-Sp0	0	1.1787250000000014
Neu5Aca2-3Galb1-4Glcb-Sp8	1	233.592025
Neu5Aca2-6Galb1-4GlcNAcb1-3Galb1-4(Fuca1-3)GlcNAcb1-3Galb1-4(Fuca1-3)GlcNAcb-Sp0	0	4.118174999999999
Neu5Aca2-6Galb1-4Glcb-Sp8	0	2.8784250000000013
Neu5Gca2-3Galb1-4(Fuca1-3)GlcNAcb-Sp0	1	69.54634999999999
Neu5Gca2-3Galb1-4GlcNAcb-Sp0	0	18.9154
Mana1-2Mana1-6(Mana1-2Mana1-3)Mana1-6(Mana1-2Mana1-2Mana1-3)Mana-Sp9	0	9.18545
Neu5Aca2-3Galb1-4GlcNAcb1-6(Neu5Aca2-3Galb1-3)GalNAca-Sp14	1	269.93487500000003
GalNAcb1-3Gala1-4Galb1-4GlcNAcb1-3Galb1-4Glcb-Sp0	0	-1.416900000000001
GlcNAca1-4Galb1-4GlcNAcb1-3Galb1-4(Fuca1-3)GlcNAcb1-3Galb1-4(Fuca1-3)GlcNAcb-Sp0	0	7.141400000000001
Neu5Aca2-6Galb1-4GlcNAcb1-2Mana1-6(Mana1-3)Manb1-4GlcNAcb1-4GlcNAc-Sp12	0	1.5706750000000005
Galb1-4GlcNAcb1-2Mana1-6(Galb1-4GlcNAcb1-2Mana1-3)Manb1-4GlcNAcb1-4(Fuca1-6)GlcNAcb-Sp22	0	8.928875
KDNa2-6Galb1-4GlcNAc-Sp0	0	7.656575
Galb1-4(Fuca1-3)GlcNAcb1-6(Fuca1-2Galb1-4GlcNAcb1-3)Galb1-4Glc-Sp21	0	7.3550749999999985
Gala1-3(Fuca1-2)Galb1-4GlcNAcb1-2Mana1-6(Gala1-3(Fuca1-2)Galb1-4GlcNAcb1-2Mana1-3)Manb1-4GlcNAcb1-4GlcNAcb-Sp20	0	10.928549999999998
GalNAcb1-4GlcNAcb1-2Mana1-6(GalNAcb1-4GlcNAcb1-2Mana1-3)Manb1-4GlcNAcb1-4GlcNAc-Sp12	0	-0.5126
Galb1-3GlcNAcb1-3Galb1-4GlcNAcb1-6(Galb1-3GlcNAcb1-3)Galb1-4Glcb-Sp0	0	7.630774999999999
GlcNAcb1-2Mana1-6(GlcNAcb1-4(GlcNAcb1-2)Mana1-3)Manb1-4GlcNAcb1-4GlcNAc-Sp21	0	6.5288999999999975
Fuca1-2Galb1-3GalNAca1-3(Fuca1-2)Galb1-4Glcb-Sp0	0	3.5060999999999987
Neu5Aca2-3Galb1-3GlcNAcb1-2Mana1-6(Neu5Aca2-3Galb1-3GlcNAcb1-2Mana1-3)Manb1-4GlcNAcb1-4GlcNAc-Sp19	0	12.1253
Gala1-3Galb1-4GlcNAcb1-3GalNAca-Sp14	0	-0.8222500000000008
Galb1-3GalNAcb1-4(Neu5Aca2-8Neu5Aca2-3)Galb1-4Glcb-Sp0	0	8.897249999999998
Neu5Aca2-3Galb1-3GalNAcb1-4(Neu5Aca2-8Neu5Aca2-3)Galb1-4Glcb-Sp0	0	4.3983500000000015
Galb1-4GlcNAcb1-6(Fuca1-2Galb1-3GlcNAcb1-3)Galb1-4Glc-Sp21	0	3.6907249999999987
Galb1-4Galb-Sp10	0	16.082900000000002
(6S)Galb1-3(6S)GlcNAc-Sp0	0	7.93405
Gala1-3(Fuca1-2)Galb1-3GlcNAcb1-2Mana1-6(Gala1-3(Fuca1-2)Galb1-3GlcNAcb1-2Mana1-3)Manb1-4GlcNAcb1-4(Fuca1-6)GlcNAcb-Sp22	0	15.639275
Neu5Aca2-6Galb1-4GlcNAcb1-6(Neu5Aca2-6Galb1-4GlcNAcb1-2)Mana1-6(GlcNAcb1-4)(Neu5Aca2-6Galb1-4GlcNAcb1-2Mana1-3)Manb1-4GlcNAcb1-4GlcNAcb-Sp21	0	5.0996250000000005
Neu5Aca2-3Galb1-4GlcNAcb1-6(Neu5Aca2-3Galb1-4GlcNAcb1-3)GalNAca-Sp14	1	414.73242499999986
Neu5Aca2-6Galb1-4GlcNAcb1-6GalNAca-Sp14	0	13.252025
Neu5Aca2-6Galb1-4GlcNAcb1-2Mana1-6(Neu5Aca2-6Galb1-4GlcNAcb1-2Mana1-3)Manb1-4GlcNAcb1-4(Fuca1-6)GlcNAcb-Sp24	0	5.830500000000002
Neu5Aca2-6Galb1-4GlcNAcb1-6(Fuca1-2Galb1-4(Fuca1-3)GlcNAcb1-3)Galb1-4Glc-Sp21	0	1.646775
Galb1-3GlcNAcb1-6GalNAca-Sp14	0	7.607125
GlcNAcb1-6(GlcNAcb1-2)Mana1-6(GlcNAcb1-4)(GlcNAcb1-4(GlcNAcb1-2)Mana1-3)Manb1-4GlcNAcb1-4(Fuca1-6)GlcNAc-Sp21	0	8.8666
Galb1-4GlcNAcb1-6(Galb1-4GlcNAcb1-2)Mana1-6(GlcNAcb1-4Galb1-4GlcNAcb1-4(Galb1-4GlcNAcb1-2)Mana1-3)Manb1-4GlcNAcb1-4(Fuca1-6)GlcNAc-Sp21	0	6.206625
(6S)GalNAcb1-4GlcNAc-Sp8	0	3.4894000000000003
GalNAcb1-4(6S)GlcNAc-Sp8	0	5.820074999999999
(3S)GalNAcb1-4GlcNAc-Sp8	0	12.975549999999998
(4S)GalNAcb-Sp10	0	1.2517999999999998
Gala1-3(Fuca1-2)Galb1-3GlcNAcb1-6GalNAc-Sp14	0	7.11285
Neu5Aca2-3Galb1-3GlcNAcb1-4Galb1-4Glcb-Sp0	0	13.7517
Gala1-3(Fuca1-2)Galb1-3GalNAcb1-3Gala1-4Galb1-4Glc-Sp21	0	2.058225
Neu5Gca2-3Galb1-4GlcNAcb1-3Galb1-4GlcNAcb1-2Mana1-6(Neu5Gca2-3Galb1-4GlcNAcb1-3Galb1-4GlcNAcb1-2Mana1-3)Manb1-4GlcNAcb1-4GlcNAcb-Sp24	0	8.983075
Galb1-4GlcNAcb1-3Galb1-4GlcNAcb1-3Galb1-4GlcNAcb1-2Mana1-6(Galb1-4GlcNAcb1-3Galb1-4GlcNAcb1-3Galb1-4GlcNAcb1-2Mana1-3)Manb1-4GlcNAcb1-4GlcNAcb-Sp24	0	6.5214500000000015
Neu5Gca2-8Neu5Gca2-3Galb1-4GlcNAcb1-3Galb1-4GlcNAc-Sp0	0	9.155625
Neu5Gca2-8Neu5Gca2-6Galb1-4GlcNAc-Sp0	0	6.057299999999999
Gala1-3Galb1-4GlcNAcb1-2Mana1-6(Gala1-3Galb1-4GlcNAcb1-2Mana1-3)Manb1-4GlcNAcb1-4GlcNAc-Sp24	0	5.256000000000002
GlcNAcb1-3Galb1-4GlcNAcb1-6(GlcNAcb1-3Galb1-3)GalNAca-Sp14	0	9.908650000000002
(3S)GlcAb1-3Galb1-4GlcNAcb1-2Mana-Sp0	0	4.383775000000002
Galb1-3GlcNAcb1-3Galb1-4GlcNAcb1-3Galb1-4GlcNAcb1-6(Galb1-3GlcNAcb1-3Galb1-4GlcNAcb1-3Galb1-4GlcNAb1-2)Mana1-6(Galb1-3GlcNAcb1-3Galb1-4GlcNAcb1-3Galb1-4GlcNAcb1-2Mana1-3)Manb1-4GlcNAcb1-4(Fuca1-6)GlcNAcb-Sp24	0	-0.008825000000000749
Galb1-4GlcNAcb1-3Galb1-4GlcNAcb1-2Mana1-6(Galb1-4GlcNAcb1-3Galb1-4GlcNAcb1-2Mana1-3)Manb1-4GlcNAcb1-4(Fuca1-6)GlcNAcb-Sp24	0	12.27
Galb1-4GlcNAcb1-3Galb1-4GlcNAcb1-6(Galb1-4GlcNAcb1-3Galb1-4GlcNAcb1-3)GalNAca-Sp14	0	16.333025
GlcNAcb1-3Galb1-4GlcNAcb1-3GalNAca-Sp14	0	5.6634249999999975
GlcNAcb1-3Galb1-4GlcNAcb1-6(Galb1-3)GalNAca-Sp14	0	6.2403749999999985
Neu5Aca2-6Galb1-4GlcNAcb1-3Galb1-4GlcNAcb1-6(Neu5Aca2-6Galb1-4GlcNAcb1-3Galb1-4GlcNAcb1-3)GalNAca-Sp14	0	11.056625
Galb1-3GalNAcb1-4(Neu5Aca2-8Neu5Aca2-8Neu5Aca2-3)Galb1-4Glcb-Sp21	0	-2.4289749999999994
