# Supplementary material for: Identifying glycan motifs using a novel subtree mining approach
Source: BMC Bioinformatics. 2020 Feb 4;21:42. doi: 10.1186/s12859-020-3374-4 (PMC7001330; doi:10.1186/s12859-020-3374-4)
Supplement: Supplementary file 6 — Additional file 6 Training and test sets. CSV files for all training and test sets used for this manuscript. [file 12859_2020_3374_MOESM6_ESM.zip › CV_Folds/CV_Folds/fold_1/test_set_HA_PuertoRico_8_34_13829_v5_DATA.csv]

glycan	binding	rfu
Gala-Sp8	0	34.83655000000001
Mana-Sp8	0	29.918775000000004
Fuca-Sp9	0	18.058850000000003
Neu5Aca-Sp11	0	12.7707
Neu5Acb-Sp8	0	18.129450000000006
Galb-Sp8	0	32.597075000000004
GlcNAcb-Sp0	0	13.870775
Galb1-4GlcNAcb1-6(Galb1-4GlcNAcb1-3)GalNAca-Sp8	0	22.2079
6S(3S)Galb1-4GlcNAcb-Sp0	0	66.5342
(3S)Galb1-3GlcNAcb-Sp8	0	9.615025
(3S)Galb1-4(6S)GlcNAcb-Sp0	0	18.04125
(4S)Galb1-4GlcNAcb-Sp8	0	23.438925
(6S)GlcNAcb-Sp8	0	29.08760000000001
Neu5Aca2-6Galb1-4GlcNAcb1-2Mana1-6(Neu5Aca2-6Galb1-4GlcNAcb1-2Mana1-3)Manb1-4GlcNAcb1-4GlcNAcb-Sp21	0	31.1896
Fuca1-2Galb1-3GlcNAcb1-3Galb1-4Glcb-Sp8	0	8.991349999999997
Fuca1-2Galb1-4(Fuca1-3)GlcNAcb-Sp0	0	17.402924999999996
Fuca1-2Galb1-4GlcNAcb1-3Galb1-4GlcNAcb-Sp0	0	13.438524999999995
Fuca1-2Galb1-4GlcNAcb-Sp0	0	20.462974999999997
Fuca1-2Galb1-4GlcNAcb-Sp8	0	15.754125000000005
Fuca1-2Galb-Sp8	0	6.7056
Fuca1-3GlcNAcb-Sp8	0	25.646475
Fuca1-4GlcNAcb-Sp8	0	10.272575000000002
Fucb1-3GlcNAcb-Sp8	0	4.5989
GalNAca1-3(Fuca1-2)Galb1-3GlcNAcb-Sp0	0	5.6083250000000024
GalNAca1-3(Fuca1-2)Galb1-4GlcNAcb-Sp0	0	7.82465
GalNAca1-3(Fuca1-2)Galb1-4Glcb-Sp0	0	9.98145
GalNAca1-3Galb-Sp8	0	27.3176
GalNAca1-4(Fuca1-2)Galb1-4GlcNAcb-Sp8	0	21.003775000000005
GalNAcb1-3Gala1-4Galb1-4GlcNAcb-Sp0	0	40.76730000000001
Gala1-3(Fuca1-2)Galb1-4GlcNAc-Sp0	0	47.98789999999999
Gala1-3(Fuca1-2)Galb-Sp18	0	29.1705
Gala1-4Galb1-4GlcNAcb-Sp8	0	27.16607500000001
Neu5Aca2-6(Galb1-3)GalNAca-Sp14	0	15.892975
Neu5Acb2-6(Galb1-3)GalNAca-Sp8	0	8.983075
Galb1-3GalNAcb1-4Galb1-4Glcb-Sp8	0	8.973499999999994
Galb1-4(Fuca1-3)GlcNAcb1-3Galb1-4(Fuca1-3)GlcNAcb-Sp0	0	25.444075000000005
Galb1-4GlcNAcb1-3GalNAc-Sp14	0	4.457125
Galb1-4GlcNAcb1-3Galb1-4Glcb-Sp0	0	8.951749999999997
GlcNAca1-3Galb1-4GlcNAcb-Sp8	0	4.0881
GlcNAcb1-6(GlcNAcb1-3)Galb1-4GlcNAcb-Sp8	0	11.48135
GlcNAcb1-6(GlcNAcb1-4)GalNAca-Sp8	0	4.609299999999998
GlcNAcb1-4GlcNAcb1-4GlcNAcb1-4GlcNAcb1-4GlcNAcb1-4GlcNAcb1-Sp8	0	22.024125
GlcNAcb1-4GlcNAcb1-4GlcNAcb-Sp8	0	19.674950000000006
GlcNAcb1-6GalNAca-Sp8	0	23.543150000000008
Glcb1-6Glcb-Sp8	0	7.584699999999999
GlcAb-Sp8	0	17.275425000000002
Mana1-2Mana1-6(Mana1-2Mana1-3)Mana1-6(Mana1-2Mana1-2Mana1-3)Manb1-4GlcNAcb1-4GlcNAcb-Sp12	0	11.6169
Manb1-4GlcNAcb-Sp0	0	13.532225
GalNAcb1-4(Neu5Aca2-8Neu5Aca2-8Neu5Aca2-3)Galb1-4Glcb-Sp0	0	44.18582500000001
Neu5Aca2-3(6S)Galb1-4(Fuca1-3)GlcNAcb-Sp8	0	33.72274999999999
GalNAcb1-4(Neu5Aca2-3)Galb1-4Glcb-Sp0	0	14.088824999999998
Neu5Aca2-6(Neu5Aca2-3)GalNAca-Sp8	0	15.11785
Neu5Aca2-6(Neu5Aca2-3Galb1-3)GalNAca-Sp8	0	9.0808
Neu5Aca2-3Galb1-3GlcNAcb1-3Galb1-4GlcNAcb-Sp0	0	28.05325000000001
Neu5Aca2-3Galb1-3GlcNAcb-Sp0	0	34.55290000000001
Neu5Aca2-6Galb1-4GlcNAcb-Sp0	1	1420.70975
Neu5Aca2-6Galb1-4GlcNAcb-Sp8	1	884.5112749999997
Neu5Gca2-3Galb1-3(Fuca1-4)GlcNAcb-Sp0	0	24.8409
Galb1-4GlcNAcb1-3Galb1-3GlcNAcb-Sp0	0	8.8462
4S(3S)Galb1-4GlcNAcb-Sp0	0	33.4999
Mana1-2Mana1-6(Mana1-3)Mana1-6(Mana1-2Mana1-2Mana1-3)Mana-Sp9	0	25.3082
Neu5Aca2-3Galb1-4GlcNAcb1-6(Neu5Aca2-3Galb1-3)GalNAca-Sp14	0	29.28815000000001
Galb1-4(Fuca1-3)GlcNAcb1-2Mana1-6(Galb1-4(Fuca1-3)GlcNAcb1-2Mana1-3)Manb1-4GlcNAcb1-4GlcNAcb-Sp20	0	29.033475
Neu5,9Ac2a2-3Galb1-3GlcNAcb-Sp0	0	27.0063
Neu5Aca2-3Galb1-3(Fuca1-4)GlcNAcb1-3Galb1-3(Fuca1-4)GlcNAcb-Sp0	0	16.565700000000007
Galb1-4GlcNAcb1-2Mana1-6(Galb1-4GlcNAcb1-2Mana1-3)Manb1-4GlcNAcb1-4(Fuca1-6)GlcNAcb-Sp22	0	24.279325
(6S)GlcNAcb1-3Galb1-4GlcNAcb-Sp0	0	38.38017500000001
KDNa2-3Galb1-3GalNAca-Sp14	0	62.17907500000001
Gala1-3(Fuca1-2)Galb1-4GlcNAcb1-2Mana1-6(Gala1-3(Fuca1-2)Galb1-4GlcNAcb1-2Mana1-3)Manb1-4GlcNAcb1-4GlcNAcb-Sp20	0	43.486749999999994
Gala1-3Galb1-4(Fuca1-3)GlcNAcb1-2Mana1-6(Gala1-3Galb1-4(Fuca1-3)GlcNAcb1-2Mana1-3)Manb1-4GlcNAcb1-4GlcNAcb-Sp20	0	4.758925
Fuca1-4(Fuca1-2Galb1-3)GlcNAcb1-2Mana1-3(Fuca1-4(Fuca1-2Galb1-3)GlcNAcb1-2Mana1-3)Manb1-4GlcNAcb1-4GlcNAcb-Sp19	0	11.06835
Neu5Aca2-6Galb1-4GlcNAcb1-3GalNAc-Sp14	0	43.489425
Neu5Aca2-3Galb1-4(Fuca1-3)GlcNAcb1-3GalNAca-Sp14	0	34.027125
Galb1-4(Fuca1-3)GlcNAcb1-6(Galb1-3GlcNAcb1-3)Galb1-4Glc-Sp21	0	10.84405
Galb1-4GlcNAcb1-6(Fuca1-4(Fuca1-2Galb1-3)GlcNAcb1-3)Galb1-4Glc-Sp21	0	13.56535
Gala1-3Galb1-3(Fuca1-4)GlcNAcb1-2Mana1-6(Gala1-3Galb1-3(Fuca1-4)GlcNAcb1-2Mana1-3)Manb1-4GlcNAcb1-4GlcNAc-Sp19	0	39.68159999999999
Gala1-4Galb1-3GlcNAcb1-2Mana1-6(Gala1-4Galb1-3GlcNAcb1-2Mana1-3)Manb1-4GlcNAcb1-4GlcNAcb-Sp19	0	21.82830000000001
Gala1-3Galb1-4GlcNAcb1-3GalNAca-Sp14	0	13.02385
Galb1-4GlcNAcb1-6(Galb1-4GlcNAcb1-2)Mana1-6(GlcNAcb1-4)(Galb1-4GlcNAcb1-4(Galb1-4GlcNAcb1-2)Mana1-3)Manb1-4GlcNAcb1-4GlcNAc-Sp21	0	10.780974999999994
GalNAcb1-6GalNAcb-Sp8	0	21.8841
Galb1-4GlcNAcb1-2Mana-Sp0	0	28.457975
Neu5Aca2-6Galb1-4GlcNAcb1-6(Neu5Aca2-6Galb1-4GlcNAcb1-2)Mana1-6(GlcNAcb1-4)(Neu5Aca2-6Galb1-4GlcNAcb1-4(Neu5Aca2-6Galb1-4GlcNAcb1-2)Mana1-3)Manb1-4GlcNAcb1-4GlcNAcb-Sp21	1	416.08142500000014
Gala1-3(Fuca1-2)Galb1-3GalNAca-Sp8	0	36.221125
Neu5Aca2-3Galb1-4GlcNAcb1-2Mana1-6(Neu5Aca2-3Galb1-4GlcNAcb1-2Mana1-3)Manb1-4GlcNAcb1-4(Fuca1-6)GlcNAcb-Sp24	0	17.60275
Neu5Aca2-3Galb1-3GlcNAcb1-2Mana1-6(GlcNAcb1-4)(Neu5Aca2-3Galb1-3GlcNAcb1-2Mana1-3)Manb1-4GlcNAcb1-4GlcNAc-Sp21	0	17.714325000000006
Fuca1-2Galb1-4GlcNAcb1-2Mana-Sp0	0	7.819925
Fuca1-2Galb1-3(6S)GlcNAcb-Sp0	0	20.832325
Galb1-3(6S)GlcNAcb-Sp8	0	17.386525
(4S)GalNAcb-Sp10	0	48.5056
GalNAca1-3(Fuca1-2)Galb1-4GlcNAcb1-2Mana-Sp0	0	6.021024999999997
Gala1-3(Fuca1-2)Galb1-3GlcNAcb1-6GalNAc-Sp14	0	22.560025000000003
GalNAcb1-4GlcNAcb1-2Mana-Sp0	0	29.45645
Galb1-4GlcNAcb1-2Mana1-6(GlcNAcb1-4)(Galb1-4GlcNAcb1-2Mana1-3)Manb1-4GlcNAcb1-4(Fuca1-6)GlcNAc-Sp21	0	8.46185
GlcNAcb1-3Galb1-4GlcNAcb1-2Mana1-6(GlcNAcb1-3Galb1-4GlcNAcb1-2Mana1-3)Manb1-4GlcNAcb1-4GlcNAcb-Sp25	0	21.102225
Neu5Gca2-8Neu5Gca2-3Galb1-4GlcNAcb1-3Galb1-4GlcNAc-Sp0	0	6.5743
GlcNAcb1-3Galb1-4GlcNAcb1-6(GlcNAcb1-3Galb1-3)GalNAca-Sp14	0	41.017400000000016
GalNAcb1-3GlcNAcb-Sp0	0	12.245474999999995
Galb1-3GlcNAcb1-6(Galb1-3)GalNAc-Sp14	0	17.185150000000007
(3S)GlcAb1-3Galb1-4GlcNAcb1-3Galb1-4Glc-Sp0	0	20.636025
Galb1-4GlcNAcb1-3Galb1-4GlcNAcb1-6(Galb1-4GlcNAcb1-3Galb1-4GlcNAb1-2)Mana1-6(Galb1-4GlcNAcb1-3Galb1-4GlcNAcb1-2Mana1-3)Manb1-4GlcNAcb1-4(Fuca1-6)GlcNAcb-Sp24	0	22.278825
GlcNAcb1-3Galb1-4GlcNAcb1-3Galb1-4GlcNAcb1-6(GlcNAcb1-3Galb1-4GlcNAcb1-3Galb1-4GlcNAb1-2)Mana1-6(GlcNAcb1-3Galb1-4GlcNAcb1-3Galb1-4GlcNAcb1-2Mana1-3)Manb1-4GlcNAcb1-4(Fuca1-6)GlcNAcb-Sp24	0	17.75415
Galb1-4GlcNAcb1-3Galb1-4GlcNAcb1-3Galb1-4GlcNAcb1-3Galb1-4GlcNAcb1-6(Galb1-4GlcNAcb1-3Galb1-4GlcNAcb1-3Galb1-4GlcNAcb1-3Galb1-4GlcNAb1-2)Mana1-6(Galb1-4GlcNAcb1-3Galb1-4GlcNAcb1-3Galb1-4GlcNAcb1-3Galb1-4GlcNAcb1-2Mana1-3)Manb1-4GlcNAcb1-4(Fuca1-6)GlcNAcb-Sp24	0	52.19322499999999
Galb1-4GlcNAcb1-3Galb1-4GlcNAcb1-3Galb1-4GlcNAcb1-3Galb1-4GlcNAcb1-3Galb1-4GlcNAcb1-6(Galb1-4GlcNAcb1-3Galb1-4GlcNAcb1-3Galb1-4GlcNAcb1-3Galb1-4GlcNAcb1-3Galb1-4GlcNAb1-2)Mana1-6(Galb1-4GlcNAcb1-3Galb1-4GlcNAcb1-3Galb1-4GlcNAcb1-3Galb1-4GlcNAcb1-3Galb1-4GlcNAcb1-2Mana1-3)Manb1-4GlcNAcb1-4(Fuca1-6)GlcNAcb-Sp24	0	55.443975
Galb1-4GlcNAcb1-3Galb1-4GlcNAcb1-6(Galb1-3)GalNAca-Sp14	0	39.743775
Galb1-4GlcNAcb1-3Galb1-4GlcNAcb1-6(Galb1-4GlcNAcb1-3Galb1-4GlcNAcb1-3)GalNAca-Sp14	0	38.82235
GlcNAcb1-3Galb1-4GlcNAcb1-6(Galb1-3)GalNAca-Sp14	0	10.706625
GlcNAcb1-3Galb1-4GlcNAcb1-6(GlcNAcb1-3Galb1-4GlcNAcb1-3)GalNAca-Sp14	0	27.510350000000006
Galb1-4GlcNAcb1-3Galb1-3GalNAca-Sp14	0	29.108199999999986
Neu5Aca2-6Galb1-4GlcNAcb1-3Galb1-4GlcNAcb1-6(Galb1-3)GalNAca-Sp14	1	7711.966200000002
Galb1-3GalNAcb1-4(Neu5Aca2-8Neu5Aca2-8Neu5Aca2-3)Galb1-4Glcb-Sp21	0	47.25182500000001
