# Supplementary material for: Identifying glycan motifs using a novel subtree mining approach
Source: BMC Bioinformatics. 2020 Feb 4;21:42. doi: 10.1186/s12859-020-3374-4 (PMC7001330; doi:10.1186/s12859-020-3374-4)
Supplement: Supplementary file 6 — Additional file 6 Training and test sets. CSV files for all training and test sets used for this manuscript. [file 12859_2020_3374_MOESM6_ESM.zip › CV_Folds/CV_Folds/fold_1/test_set_Human-DC-Sign-tetramer_15320_v5.0_DATA.csv]

glycan	binding	rfu
Gala-Sp8	0	24.473424999999995
Mana-Sp8	0	50.244125
Rhaa-Sp8	0	20.3898
Neu5Acb-Sp8	0	23.154925
Galb-Sp8	0	18.142725000000006
Glcb-Sp8	0	15.808774999999995
GlcNAcb-Sp8	0	24.703525
Galb1-4GlcNAcb1-6(Galb1-4GlcNAcb1-3)GalNAc-Sp14	0	20.838575
(3S)Galb1-4(Fuca1-3)(6S)Glc-Sp0	0	25.80167500000001
(3S)Galb1-4(Fuca1-3)GlcNAc-Sp8	0	62.86474999999997
(3S)Galb1-4GlcNAcb-Sp0	0	28.451475
(6S)Galb1-4Glcb-Sp0	0	7.7716749999999974
Neu5,9Ac2a2-6Galb1-4GlcNAcb-Sp8	0	20.934225000000005
Fuca1-2Galb1-3GalNAcb1-3Gala-Sp9	0	37.70575
Fuca1-2Galb1-3GlcNAcb1-3Galb1-4Glcb-Sp10	0	19.584225
Fuca1-2Galb1-4(Fuca1-3)GlcNAcb-Sp0	1	678.88645
Fuca1-2Galb1-4GlcNAcb-Sp0	0	21.228075000000004
Fuca1-2Galb1-4Glcb-Sp0	0	38.99802499999999
Fuca1-3GlcNAcb-Sp8	0	79.76305
GalNAca1-3(Fuca1-2)Galb1-3GlcNAcb-Sp0	0	71.61917500000001
GalNAca1-3(Fuca1-2)Galb1-4GlcNAcb-Sp0	0	15.362375000000005
GalNAca1-3(Fuca1-2)Galb1-4GlcNAcb-Sp8	0	19.0303
GalNAca1-3(Fuca1-2)Galb1-4Glcb-Sp0	0	42.98587500000002
GlcNAcb1-3Galb1-3GalNAca-Sp8	0	13.565449999999995
GalNAca1-3(Fuca1-2)Galb-Sp8	0	44.26540000000001
GalNAca1-3Galb-Sp8	0	33.419925000000006
GalNAcb1-3GalNAca-Sp8	0	25.37072500000001
GalNAcb1-3Gala1-4Galb1-4GlcNAcb-Sp0	0	41.75977500000001
Gala1-2Galb-Sp8	0	16.946375
Gala1-3(Fuca1-2)Galb1-3GlcNAcb-Sp0	0	8.514450000000004
Gala1-3(Fuca1-2)Galb1-4GlcNAc-Sp0	0	29.944825000000005
Gala1-3Galb1-3GlcNAcb-Sp0	0	20.500950000000003
Gala1-3Galb1-4Glc-Sp10	0	11.038725
Fuca1-4(Galb1-3)GlcNAcb-Sp8	1	729.0528
GlcNAcb1-6(Galb1-3)GalNAca-Sp14	0	10.074450000000002
Galb1-3GlcNAcb-Sp0	0	12.93565
Galb1-4GlcNAcb1-3Galb1-4(Fuca1-3)GlcNAcb1-3Galb1-4(Fuca1-3)GlcNAcb-Sp0	0	50.45445
Galb1-4GlcNAcb-Sp8	0	30.67110000000001
Galb1-4GlcNAcb-Sp23	0	13.589025
GlcNAca1-6Galb1-4GlcNAcb-Sp8	0	36.07740000000001
GlcNAcb1-4Galb1-4GlcNAcb-Sp8	0	25.767675
GlcNAcb1-6Galb1-4GlcNAcb-Sp8	0	14.409375
Glcb1-4Glcb-Sp8	0	10.226625000000002
GlcAa-Sp8	0	21.094175
KDNa2-3Galb1-3GlcNAcb-Sp0	0	23.05135
Mana1-2Mana1-6(Mana1-3)Mana1-6(Mana1-2Mana1-2Mana1-3)Manb1-4GlcNAcb1-4GlcNAcb-Sp12	1	557.9671249999999
(3S)Galb1-4(Fuca1-3)(6S)GlcNAcb-Sp8	0	41.86675
Neu5Aca2-3Galb1-3GalNAca-Sp8	0	22.653225
GalNAcb1-4(Neu5Aca2-3)Galb1-4GlcNAcb-Sp0	0	15.6126
Neu5Aca2-3GalNAcb1-4GlcNAcb-Sp0	0	23.94725
Neu5Aca2-3Galb1-3(6S)GlcNAc-Sp8	0	18.180425
Neu5Aca2-3Galb1-3GlcNAcb-Sp0	0	21.154175
Neu5Aca2-3Galb1-4(Fuca1-3)GlcNAcb-Sp0	0	14.0703
Neu5Aca2-3Galb1-4(Fuca1-3)GlcNAcb-Sp8	0	9.405350000000002
Neu5Aca2-3Galb1-4(Fuca1-3)GlcNAcb1-3Galb-Sp8	0	23.385749999999994
Neu5Aca2-3Galb1-4Glcb-Sp8	0	10.996125
Neu5Aca2-6Galb1-4GlcNAcb1-3Galb1-4GlcNAcb-Sp0	0	27.104199999999995
Neu5Aca2-6Galb-Sp8	0	31.67777500000001
Neu5Aca2-8Neu5Aca-Sp8	0	30.228200000000008
Neu5Acb2-6GalNAca-Sp8	0	21.1801
Galb1-3GlcNAcb1-3Galb1-3GlcNAcb-Sp0	0	47.63970000000001
GlcNAcb1-6(Galb1-4GlcNAcb1-3)Galb1-4GlcNAc-Sp0	0	21.08235
Galb1-4GlcNAca1-6Galb1-4GlcNAcb-Sp0	0	68.64035
GlcAb1-3GlcNAcb-Sp8	0	14.317
Mana1-2Mana1-6(Mana1-2Mana1-3)Mana1-6(Mana1-2Mana1-2Mana1-3)Mana-Sp9	1	6833.1462999999985
Neu5Aca2-8Neu5Aca2-8Neu5Acb-Sp8	0	19.081574999999987
GalNAca1-3(Fuca1-2)Galb1-4GlcNAcb1-3Galb1-4GlcNAcb-Sp0	0	54.064425
GlcNAca1-4Galb1-4GlcNAcb-Sp0	0	66.553075
KDNa2-3Galb1-3GalNAca-Sp14	0	53.531925
Neu5Aca2-6GlcNAcb1-4GlcNAc-Sp21	0	25.782425
Fuca1-4(Fuca1-2Galb1-3)GlcNAcb1-2Mana1-3(Fuca1-4(Fuca1-2Galb1-3)GlcNAcb1-2Mana1-3)Manb1-4GlcNAcb1-4GlcNAcb-Sp19	0	57.641975000000016
Galb1-3GlcNAcb1-3Galb1-4GlcNAcb1-6(Galb1-3GlcNAcb1-3)Galb1-4Glcb-Sp0	0	15.597699999999994
Galb1-3GlcNAcb1-3Galb1-4(Fuca1-3)GlcNAcb1-6(Galb1-3GlcNAcb1-3)Galb1-4Glc-Sp21	0	13.046149999999955
Fuca1-2Galb1-3GalNAca1-3(Fuca1-2)Galb1-4GlcNAcb-Sp0	0	31.03425000000001
Galb1-3GlcNAcb1-3GalNAca-Sp14	0	12.1124
GalNAcb1-4(Neu5Aca2-3)Galb1-4GlcNAcb1-3GalNAca-Sp14	0	39.8686
GalNAca1-3(Fuca1-2)Galb1-3GalNAca1-3(Fuca1-2)Galb1-4GlcNAcb-Sp0	0	11.7301
Galb1-4GlcNAcb1-2Mana1-6(GlcNAcb1-2Mana1-3)Manb1-4GlcNAcb1-4GlcNAc-Sp12	0	25.07875
Gala1-3Galb1-4GlcNAcb1-3GalNAca-Sp14	0	27.461125
Galb1-3GlcNAcb1-6Galb1-4GlcNAcb-Sp0	0	46.66574999999999
Neu5Aca2-3Galb1-3GalNAcb1-4(Neu5Aca2-8Neu5Aca2-3)Galb1-4Glcb-Sp0	0	20.7625
Galb1-4GlcNAcb1-6(Fuca1-2Galb1-3GlcNAcb1-3)Galb1-4Glc-Sp21	0	37.43532500000001
Galb1-6Galb-Sp10	0	11.169250000000002
Fuca1-2Galb1-4GlcNAcb1-2Mana1-6(Fuca1-2Galb1-4GlcNAcb1-2(Fuca1-2Galb1-4GlcNAcb1-4)Mana1-3)Manb1-4GlcNAcb1-4GlcNAcb-Sp12	0	13.722625000000008
Fuca1-2Galb1-4GlcNAcb1-6(Fuca1-2Galb1-4GlcNAcb1-3)GalNAc-Sp14	0	16.82195
Neu5Aca2-8Neu5Aca2-3Galb1-3GalNAcb1-4(Neu5Aca2-8Neu5Aca2-3)Galb1-4Glcb-Sp0	0	23.94955
Neu5Aca2-3Galb1-4GlcNAcb1-4Mana1-6(GlcNAcb1-4)(Neu5Aca2-3Galb1-4GlcNAcb1-4(Neu5Aca2-3Galb1-4GlcNAcb1-2)Mana1-3)Manb1-4GlcNAcb1-4GlcNAcb-Sp21	0	14.013900000000007
Neu5Aca2-3Galb1-4GlcNAcb1-6(Neu5Aca2-3Galb1-4GlcNAcb1-3)GalNAca-Sp14	0	14.763275000000005
GlcNAcb1-6(GlcNAcb1-2)Mana1-6(GlcNAcb1-2Mana1-3)Manb1-4GlcNAcb1-4(Fuca1-6)GlcNAcb-Sp24	0	39.85487499999999
Neu5Aca2-3Galb1-4GlcNAcb1-6GalNAca-Sp14	0	9.671725
Neu5Aca2-3Galb1-3GlcNAcb1-2Mana1-6(GlcNAcb1-4)(Neu5Aca2-3Galb1-3GlcNAcb1-2Mana1-3)Manb1-4GlcNAcb1-4GlcNAc-Sp21	0	73.92102500000001
Neu5Aca2-6Galb1-4GlcNAcb1-6(Fuca1-2Galb1-4(Fuca1-3)GlcNAcb1-3)Galb1-4Glc-Sp21	0	98.78692499999998
(3S)GalNAcb1-4(Fuca1-3)GlcNAcb-Sp8	0	53.080450000000006
GalNAca1-3(Fuca1-2)Galb1-3GlcNAcb1-6GalNAca-Sp14	0	13.971524999999998
(3S)GalNAcb1-4(3S)GlcNAc-Sp8	0	20.97322499999998
Neu5Aca2-6Galb1-4GlcNAcb1-2Man-Sp0	0	47.917725
Gala1-3Galb1-4GlcNAcb1-2Mana-Sp0	0	18.731
GalNAcb1-4GlcNAcb1-2Mana-Sp0	0	34.5363
GlcNAcb1-2Mana1-6(GlcNAcb1-4)(GlcNAcb1-2Mana1-3)Manb1-4GlcNAcb1-4(Fuca1-6)GlcNAc-Sp21	0	36.677125000000025
Galb1-4GlcNAcb1-2Mana1-6(Galb1-4GlcNAcb1-4)(Galb1-4GlcNAcb1-2Mana1-3)Manb1-4GlcNAcb1-4(Fuca1-6)GlcNAc-Sp21	0	54.806225
GalNAca1-3(Fuca1-2)Galb1-3GalNAcb1-3Gala1-4Galb1-4Glc-Sp21	0	67.320975
Galb1-4GlcNAcb1-3Galb1-4GlcNAcb1-3Galb1-4GlcNAcb1-2Mana1-6(Galb1-4GlcNAcb1-3Galb1-4GlcNAcb1-3Galb1-4GlcNAcb1-2Mana1-3)Manb1-4GlcNAcb1-4GlcNAcb-Sp24	0	56.00080000000001
Neu5Gca2-8Neu5Gca2-3Galb1-4GlcNAc-Sp0	0	13.701324999999983
GlcNAcb1-3Galb1-4GlcNAcb1-3Galb1-4GlcNAcb1-3Galb1-4GlcNAcb1-3Galb1-4GlcNAcb1-2Mana1-6(GlcNAcb1-3Galb1-4GlcNAcb1-3Galb1-4GlcNAcb1-3Galb1-4GlcNAcb1-3Galb1-4GlcNAcb1-2Mana1-3)Manb1-4GlcNAcb1-4GlcNAcb-Sp25	0	61.82054999999999
(3S)GlcAb1-3Galb1-4GlcNAcb1-2Mana-Sp0	0	28.316650000000006
Galb1-3GlcNAcb1-3Galb1-4GlcNAcb1-6(Galb1-3GlcNAcb1-3Galb1-4GlcNAb1-2)Mana1-6(Galb1-3GlcNAcb1-3Galb1-4GlcNAcb1-2Mana1-3)Manb1-4GlcNAcb1-4(Fuca1-6)GlcNAcb-Sp24	1	900.2246749999997
Neu5Aca2-8Neu5Aca2-3Galb1-3GalNAcb1-4(Neu5Aca2-3)Galb1-4Glc-Sp21	0	31.71245
Neu5Aca2-3Galb1-4GlcNAcb1-3Galb1-4GlcNAcb1-6(Neu5Aca2-3Galb1-4GlcNAcb1-3Galb1-4GlcNAcb1-3)GalNAca-Sp14	0	44.096025
GlcNAcb1-3Galb1-4GlcNAcb1-3Galb1-4GlcNAcb1-3GalNAca-Sp14	0	10.590175
Neu5Aca2-3Galb1-4GlcNAcb1-3Galb1-4GlcNAcb1-2Mana1-6(Neu5Aca2-3Galb1-4GlcNAcb1-3Galb1-4GlcNAcb1-2Mana1-3)Manb1-4GlcNAcb1-4GlcNAcb-Sp12	0	34.8507
Neu5Aca2-6Galb1-4GlcNAcb1-3Galb1-4GlcNAcb1-3Galb1-4GlcNAcb1-2Mana1-6(Neu5Aca2-6Galb1-4GlcNAcb1-3Galb1-4GlcNAcb1-3Galb1-4GlcNAcb1-2Mana1-3)Manb1-4GlcNAcb1-4GlcNAcb-Sp12	0	68.18980000000002
GlcNAcb1-3Fuca-Sp21	0	27.058575000000005
Galb1-3GalNAcb1-4(Neu5Aca2-8Neu5Aca2-8Neu5Aca2-3)Galb1-4Glcb-Sp21	0	50.76639999999998
