# Supplementary material for: Identifying glycan motifs using a novel subtree mining approach
Source: BMC Bioinformatics. 2020 Feb 4;21:42. doi: 10.1186/s12859-020-3374-4 (PMC7001330; doi:10.1186/s12859-020-3374-4)
Supplement: Supplementary file 6 — Additional file 6 Training and test sets. CSV files for all training and test sets used for this manuscript. [file 12859_2020_3374_MOESM6_ESM.zip › CV_Folds/CV_Folds/fold_1/test_set_jacalin-1ug_14301_v5.0_DATA.csv]

glycan	binding	rfu
Glca-Sp8	0	91.876025
Glcb-Sp8	0	141.972225
GalNAcb-Sp8	0	30.155425
Galb1-4GlcNAcb1-6(Galb1-4GlcNAcb1-3)GalNAca-Sp8	0	29.315825000000054
6S(3S)Galb1-4GlcNAcb-Sp0	0	25.184924999999996
(3S)Galb1-4(Fuca1-3)(6S)Glc-Sp0	0	68.90347499999999
(3S)Galb-Sp8	0	33.253074999999995
(6P)Mana-Sp8	0	55.84535
(6S)GlcNAcb-Sp8	0	31.836424999999966
Fuca1-2Galb1-3GalNAca-Sp8	1	4931.982649999999
Fuca1-2Galb1-3GlcNAcb1-3Galb1-4Glcb-Sp10	0	0.39520000000000266
Fuca1-2Galb1-3GlcNAcb-Sp0	0	17.950474999999994
Fuca1-2Galb1-4GlcNAcb1-3Galb1-4GlcNAcb1-3Galb1-4GlcNAcb-Sp0	0	12.574524999999998
Fuca1-3GlcNAcb-Sp8	0	12.472199999999996
Fucb1-3GlcNAcb-Sp8	0	18.999075
GalNAca1-3(Fuca1-2)Galb1-4(Fuca1-3)GlcNAcb-Sp0	0	120.96607500000002
(3S)Galb1-4(Fuca1-3)Glcb-Sp0	0	31.93447500000001
GalNAca1-3(Fuca1-2)Galb1-4GlcNAcb-Sp8	0	25.622450000000004
GalNAca1-3(Fuca1-2)Galb1-4Glcb-Sp0	0	50.6263
GlcNAcb1-3Galb1-3GalNAca-Sp8	1	47900.0141
GalNAca1-3(Fuca1-2)Galb-Sp8	0	11.479425000000004
GalNAca1-3(Fuca1-2)Galb-Sp18	0	21.142950000000006
GalNAca1-3GalNAcb-Sp8	0	18.504825000000004
GalNAcb1-3(Fuca1-2)Galb-Sp8	0	71.62215000000002
GalNAcb1-4(Fuca1-3)GlcNAcb-Sp0	0	26.11045000000001
GalNAcb1-4GlcNAcb-Sp8	0	34.40882499999998
Gala1-3(Fuca1-2)Galb1-4(Fuca1-3)GlcNAcb-Sp8	0	21.867425000000004
Gala1-3(Fuca1-2)Galb-Sp8	0	60.46702499999998
Gala1-3GalNAca-Sp8	1	36704.2365
Gala1-3Galb1-4Glc-Sp10	0	51.389575
Gala1-4Galb1-4GlcNAcb-Sp0	0	27.97275
GlcNAcb1-6(Galb1-3)GalNAca-Sp14	0	42.080075
Galb1-3GalNAcb1-4Galb1-4Glcb-Sp8	0	30.63715000000001
Galb1-3GlcNAcb1-3Galb1-4GlcNAcb-Sp0	0	12.65125
Galb1-4(Fuca1-3)GlcNAcb-Sp8	0	9.138100000000003
Galb1-4GalNAcb1-3(Fuca1-2)Galb1-4GlcNAcb-Sp8	0	2.950325000000001
Galb1-4GlcNAcb1-3Galb1-4GlcNAcb-Sp0	0	38.96332500000001
Galb1-4Glcb-Sp0	0	23.101424999999992
GlcNAcb1-6(GlcNAcb1-3)GalNAca-Sp14	0	52.37162500000001
GlcNAcb1-3GalNAca-Sp8	1	43410.39332500001
GlcAb1-3Galb-Sp8	0	28.3998
GlcAb1-6Galb-Sp8	0	50.140574999999984
Mana1-2Mana1-6(Mana1-2Mana1-3)Mana-Sp9	0	57.00195000000001
Mana1-2Mana1-3Mana-Sp9	0	57.768775
Mana1-2Mana1-2Mana1-6(Mana1-3)Mana-Sp9	0	128.309375
Neu5Aca2-3Galb1-3GalNAca-Sp8	1	41157.32165000001
Neu5Aca2-3Galb1-3GalNAca-Sp14	1	22662.105675
GalNAcb1-4(Neu5Aca2-8Neu5Aca2-8Neu5Aca2-8Neu5Aca2-3)Galb1-4Glcb-Sp0	0	35.5047
GalNAcb1-4(Neu5Aca2-8Neu5Aca2-8Neu5Aca2-3)Galb1-4Glcb-Sp0	0	36.18745000000001
GalNAcb1-4(Neu5Aca2-8Neu5Aca2-3)Galb1-4Glcb-Sp0	0	11.059775
Neu5Aca2-6(Neu5Aca2-3Galb1-3)GalNAca-Sp14	1	2698.1476
Neu5Aca2-3Galb1-3GlcNAcb1-3Galb1-4GlcNAcb-Sp0	0	31.12550000000001
Neu5Aca2-3Galb1-3GlcNAcb-Sp0	0	35.98132500000001
Neu5Aca2-3Galb1-4GlcNAcb1-3Galb1-4GlcNAcb1-3Galb1-4GlcNAcb-Sp0	0	15.218824999999995
Fuca1-2Galb1-4(6S)Glcb-Sp0	0	50.657275
Neu5Aca2-6Galb1-4(6S)GlcNAcb-Sp8	0	48.37027500000001
Neu5Acb2-6GalNAca-Sp8	0	66.67415
Neu5Gca-Sp8	0	28.0114
Galb1-4(Fuca1-3)(6S)GlcNAcb-Sp0	0	74.22217500000002
Neu5Aca2-6Galb1-4GlcNAcb1-2Mana1-6(Galb1-4GlcNAcb1-2Mana1-3)Manb1-4GlcNAcb1-4GlcNAcb-Sp12	0	30.27930000000001
GlcAb1-3GlcNAcb-Sp8	0	43.41732500000001
GlcNAcb1-3Man-Sp10	0	25.40577500000001
Neu5Aca2-8Neu5Aca2-8Neu5Acb-Sp8	0	12.842649999999995
GlcNAca1-4Galb1-4GlcNAcb1-3Galb1-4Glcb-Sp0	0	36.5872
KDNa2-6Galb1-4GlcNAc-Sp0	0	22.1759
Galb1-4(Fuca1-3)GlcNAcb1-6(Fuca1-2Galb1-4GlcNAcb1-3)Galb1-4Glc-Sp21	0	5.800125000000001
Galb1-3GalNAca1-3(Fuca1-2)Galb1-4GlcNAc-Sp0	0	11.985274999999998
Galb1-3GlcNAcb1-3Galb1-4GlcNAcb1-6(Galb1-3GlcNAcb1-3)Galb1-4Glcb-Sp0	0	26.058499999999995
Galb1-4(Fuca1-3)GlcNAcb1-6(Galb1-3GlcNAcb1-3)Galb1-4Glc-Sp21	0	7.289224999999996
GlcNAcb1-2Mana1-6(Galb1-4GlcNAcb1-2Mana1-3)Manb1-4GlcNAcb1-4GlcNAc-Sp12	0	41.58272499999999
Galb1-4GlcNAcb1-2Mana1-6(GlcNAcb1-2Mana1-3)Manb1-4GlcNAcb1-4GlcNAc-Sp12	0	33.949000000000005
Galb1-4(Fuca1-3)GlcNAcb1-3GalNAca-Sp14	1	16917.076325
Gala1-4Galb1-3GlcNAcb1-2Mana1-6(Gala1-4Galb1-3GlcNAcb1-2Mana1-3)Manb1-4GlcNAcb1-4GlcNAcb-Sp19	0	84.10952499999998
Gala1-3(Fuca1-2)Galb1-4(Fuca1-3)Glcb-Sp21	0	30.881800000000005
GalNAca1-3(Fuca1-2)Galb1-4GlcNAcb1-3GalNAca-Sp14	1	12718.738900000006
Gala1-3(Fuca1-2)Galb1-3GlcNAcb1-3GalNAc-Sp14	1	10832.0543
Galb1-4GlcNAcb1-6(Galb1-4GlcNAcb1-2)Mana1-6(GlcNAcb1-4)(Galb1-4GlcNAcb1-2Mana1-3)Manb1-4GlcNAcb1-4GlcNAc-Sp21	0	45.86542499999999
Galb1-4Galb-Sp10	0	48.43545
Neu5Aca2-8Neu5Aca2-3Galb1-3GalNAcb1-4(Neu5Aca2-8Neu5Aca2-3)Galb1-4Glcb-Sp0	0	16.628825000000006
Neu5Aca2-6Galb1-4GlcNAcb1-6(Fuca1-2Galb1-3GlcNAcb1-3)Galb1-4Glc-Sp21	0	33.01
Galb1-4GlcNAcb1-6(Galb1-4GlcNAcb1-2)Mana1-6(Galb1-4GlcNAcb1-2Mana1-3)Manb1-4GlcNAcb1-4GlcNAcb-Sp19	0	76.43912499999998
Neu5Aca2-3Galb1-4GlcNAcb1-6(Neu5Aca2-3Galb1-4GlcNAcb1-2)Mana1-6(GlcNAcb1-4)(Neu5Aca2-3Galb1-4GlcNAcb1-2Mana1-3)Manb1-4GlcNAcb1-4GlcNAcb-Sp21	0	29.499649999999992
Neu5Aca2-3Galb1-4GlcNAcb1-6(Neu5Aca2-3Galb1-4GlcNAcb1-3)GalNAca-Sp14	0	22.27355
Neu5Aca2-6Galb1-4GlcNAcb1-6GalNAca-Sp14	0	61.07935000000003
Neu5Aca2-3Galb1-3GlcNAcb1-2Mana1-6(GlcNAcb1-4)(Neu5Aca2-3Galb1-3GlcNAcb1-2Mana1-3)Manb1-4GlcNAcb1-4GlcNAc-Sp21	0	75.509475
Fuca1-2(6S)Galb1-3GlcNAcb-Sp0	0	33.143950000000004
Fuca1-2Galb1-3(6S)GlcNAcb-Sp0	1	1106.11065
Galb1-3(6S)GlcNAcb-Sp8	0	31.051500000000008
(6S)GalNAcb1-4GlcNAc-Sp8	0	6.859525000000001
Galb1-4(6P)GlcNAcb-Sp0	0	25.85700000000002
GalNAca1-3(Fuca1-2)Galb1-4GlcNAcb1-6GalNAc-Sp14	0	14.131999999999998
Gala1-3(Fuca1-2)Galb1-4GlcNAcb1-2Mana-Sp0	0	132.55645000000004
GalNAca1-3(Fuca1-2)Galb1-4GlcNAcb1-2Mana-Sp0	0	11.6543
GlcNAcb1-2Mana1-6(GlcNAcb1-4)(GlcNAcb1-2Mana1-3)Manb1-4GlcNAcb1-4(Fuca1-6)GlcNAc-Sp21	0	20.255875
Galb1-3GalNAcb1-3Gal-Sp21	0	1.920999999999996
Galb1-4GlcNAcb1-3Galb1-4GlcNAcb1-3Galb1-4GlcNAcb1-2Mana1-6(Galb1-4GlcNAcb1-3Galb1-4GlcNAcb1-3Galb1-4GlcNAcb1-2Mana1-3)Manb1-4GlcNAcb1-4GlcNAcb-Sp24	0	93.554425
Neu5Aca2-8Neu5Gca2-3Galb1-4GlcNAc-Sp0	0	40.72772499999999
GlcNAcb1-3Galb1-4GlcNAcb1-6(GlcNAcb1-3Galb1-3)GalNAca-Sp14	0	16.242824999999996
GalNAcb1-3GlcNAcb-Sp0	0	6.987324999999999
GalNAcb1-4GlcNAcb1-3GalNAcb1-4GlcNAcb-Sp0	0	14.183899999999998
(3S)GlcAb1-3Galb1-4GlcNAcb1-3Galb1-4Glc-Sp0	0	26.628725
(3S)GlcAb1-3Galb1-4GlcNAcb1-2Mana-Sp0	0	26.2394
Galb1-4GlcNAcb1-3Galb1-4GlcNAcb1-3Galb1-4GlcNAcb1-3Galb1-4GlcNAcb1-6(Galb1-4GlcNAcb1-3Galb1-4GlcNAcb1-3Galb1-4GlcNAcb1-3Galb1-4GlcNAb1-2)Mana1-6(Galb1-4GlcNAcb1-3Galb1-4GlcNAcb1-3Galb1-4GlcNAcb1-3Galb1-4GlcNAcb1-2Mana1-3)Manb1-4GlcNAcb1-4(Fuca1-6)GlcNAcb-Sp24	0	153.216325
GlcNAcb1-3Galb1-4GlcNAcb1-3Galb1-4GlcNAcb1-3Galb1-4GlcNAcb1-3Galb1-4GlcNAcb1-6(GlcNAcb1-3Galb1-4GlcNAcb1-3Galb1-4GlcNAcb1-3Galb1-4GlcNAcb1-3Galb1-4GlcNAb1-2)Mana1-6(GlcNAcb1-3Galb1-4GlcNAcb1-3Galb1-4GlcNAcb1-3Galb1-4GlcNAcb1-3Galb1-4GlcNAcb1-2Mana1-3)Manb1-4GlcNAcb1-4(Fuca1-6)GlcNAcb-Sp24	0	57.41385
Neu5Aca2-3Galb1-4GlcNAcb1-3Galb1-4GlcNAcb1-3GalNAca-Sp14	1	30070.399375
GlcNAcb1-3Galb1-4GlcNAcb1-6(Galb1-3)GalNAca-Sp14	0	22.912025
Neu5Aca2-3Galb1-4GlcNAcb1-3Galb1-4GlcNAcb1-6(Neu5Aca2-3Galb1-4GlcNAcb1-3Galb1-4GlcNAcb1-3)GalNAca-Sp14	0	83.23387500000003
Neu5Aca2-6Galb1-4GlcNAcb1-3Galb1-4GlcNAcb1-6(Galb1-3)GalNAca-Sp14	0	18.9188
Neu5Aca2-6Galb1-4GlcNAcb1-6(Galb1-3)GalNAca-Sp14	0	37.38779999999997
