# Supplementary material for: Identifying glycan motifs using a novel subtree mining approach
Source: BMC Bioinformatics. 2020 Feb 4;21:42. doi: 10.1186/s12859-020-3374-4 (PMC7001330; doi:10.1186/s12859-020-3374-4)
Supplement: Supplementary file 6 — Additional file 6 Training and test sets. CSV files for all training and test sets used for this manuscript. [file 12859_2020_3374_MOESM6_ESM.zip › CV_Folds/CV_Folds/fold_1/test_set_LCA_10ug_13934_v5.0_DATA.csv]

glycan	binding	rfu
Gala-Sp8	0	13.96825
Mana-Sp8	0	37.28065
Neu5Aca-Sp11	0	13.915475
Galb-Sp8	0	18.0346
Galb1-4GlcNAcb1-6(Galb1-4GlcNAcb1-3)GalNAca-Sp8	0	18.441925
6S(3S)Galb1-4GlcNAcb-Sp0	0	15.941925000000007
(3S)Galb1-4(Fuca1-3)GlcNAc-Sp0	0	22.83342500000001
(3S)Galb1-4(6S)GlcNAcb-Sp8	0	13.881550000000002
(6P)Mana-Sp8	0	31.478425
Neu5,9Ac2a-Sp8	0	12.999699999999995
Fuca1-2Galb1-3(Fuca1-4)GlcNAcb-Sp8	0	3.060850000000001
Fuca1-2Galb1-3GlcNAcb-Sp8	0	15.634799999999998
Fuca1-2Galb1-4GlcNAcb1-3Galb1-4GlcNAcb-Sp0	0	10.57285
Fuca1-2Galb1-4GlcNAcb1-3Galb1-4GlcNAcb1-3Galb1-4GlcNAcb-Sp0	0	8.64795
Fuca1-2Galb1-4GlcNAcb-Sp0	0	14.240375
Fuca1-2Galb1-4Glcb-Sp0	0	12.225524999999996
Fuca1-2Galb-Sp8	0	6.7082250000000005
Fucb1-3GlcNAcb-Sp8	0	-2.149500000000001
GalNAca1-3(Fuca1-2)Galb1-3GlcNAcb-Sp0	0	2.6415000000000006
GalNAca1-3(Fuca1-2)Galb1-4(Fuca1-3)GlcNAcb-Sp0	0	16.983675
(3S)Galb1-4(Fuca1-3)Glcb-Sp0	0	11.671924999999995
GalNAca1-3(Fuca1-2)Galb1-4Glcb-Sp0	0	8.926300000000003
GalNAca1-3(Fuca1-2)Galb-Sp8	0	-6.286600000000003
GalNAcb1-3(Fuca1-2)Galb-Sp8	0	3.323949999999998
GalNAcb1-4GlcNAcb-Sp0	0	13.505100000000004
Gala1-3(Fuca1-2)Galb1-4Glcb-Sp0	0	5.887350000000001
Gala1-4(Gala1-3)Galb1-4GlcNAcb-Sp8	0	20.6989
Gala1-6Glcb-Sp8	0	5.306174999999996
Galb1-4GlcNAcb1-6GalNAca-Sp8	0	11.554000000000002
Neu5Aca2-6(Galb1-3)GlcNAcb1-4Galb1-4Glcb-Sp10	0	3.1175749999999987
Galb1-3GalNAca-Sp8	0	-3.706425000000001
Galb1-3GlcNAcb1-3Galb1-4GlcNAcb-Sp0	0	22.948150000000005
Galb1-4GlcNAcb1-3GalNAc-Sp14	0	18.130525
Galb1-4GlcNAcb1-3Galb1-4(Fuca1-3)GlcNAcb1-3Galb1-4(Fuca1-3)GlcNAcb-Sp0	0	14.249600000000004
GlcNAca1-6Galb1-4GlcNAcb-Sp8	0	6.198675
GlcNAcb1-3GalNAca-Sp8	0	7.6050499999999985
GlcNAcb1-3Galb1-4GlcNAcb-Sp8	0	6.773674999999997
GlcNAcb1-6(GlcNAcb1-4)GalNAca-Sp8	0	2.9328000000000043
GlcNAcb1-4Galb1-4GlcNAcb-Sp8	0	-3.559325000000001
GlcNAcb1-4GlcNAcb1-4GlcNAcb1-4GlcNAcb1-4GlcNAcb1-4GlcNAcb1-Sp8	0	37.78035000000001
GlcNAcb1-6GalNAca-Sp8	0	-0.7879499999999986
Glcb1-6Glcb-Sp8	0	9.883625000000002
GlcAa-Sp8	0	16.8769
Mana1-2Mana1-6(Mana1-2Mana1-3)Mana-Sp9	1	12355.96075
Mana1-6(Mana1-3)Mana1-6(Mana1-3)Manb1-4GlcNAcb1-4GlcNAcb-Sp12	1	371.32585000000006
Neu5Aca2-3Galb1-3GalNAca-Sp8	0	-0.3892499999999997
Neu5Aca2-8Neu5Aca2-8Neu5Aca2-3Galb1-4Glcb-Sp0	0	10.183274999999998
GalNAcb1-4(Neu5Aca2-8Neu5Aca2-3)Galb1-4Glcb-Sp0	0	5.454725
Neu5Aca2-3(6S)Galb1-4(Fuca1-3)GlcNAcb-Sp8	0	1.040424999999999
Neu5Aca2-3Galb1-3GlcNAcb1-3Galb1-4GlcNAcb-Sp0	0	6.578149999999999
Fuca1-2(6S)Galb1-4Glcb-Sp0	0	16.728450000000002
Neu5Aca2-3Galb1-3GlcNAcb-Sp8	0	2.72905
Neu5Aca2-3Galb1-4(Fuca1-3)GlcNAcb-Sp0	0	4.683200000000001
Neu5Aca2-6Galb1-4(6S)GlcNAcb-Sp8	0	0.7190249999999985
Neu5Aca2-6Galb1-4GlcNAcb1-3Galb1-4(Fuca1-3)GlcNAcb1-3Galb1-4(Fuca1-3)GlcNAcb-Sp0	0	23.574500000000004
Neu5Aca2-3Galb1-4GlcNAcb1-6(Galb1-3)GalNAca-Sp14	0	5.1149749999999985
Galb1-4(Fuca1-3)GlcNAcb1-3Galb1-3(Fuca1-4)GlcNAcb-Sp0	0	10.356775
Neu5Aca2-3Galb1-4GlcNAcb1-3Galb1-3GlcNAcb-Sp0	0	5.679025000000001
(6P)Glcb-Sp10	0	11.084875000000006
Neu5Aca2-6Galb1-4GlcNAcb1-2Mana1-6(Galb1-4GlcNAcb1-2Mana1-3)Manb1-4GlcNAcb1-4GlcNAcb-Sp12	0	13.234675
Galb1-4GlcNAcb1-6Galb1-4GlcNAcb-Sp0	0	5.937224999999998
Mana1-6Manb-Sp10	0	7.244524999999997
Mana1-6(Mana1-3)Mana1-6(Mana1-3)Manb-Sp10	1	274.555775
Mana1-2Mana1-6(Mana1-3)Mana1-6(Mana1-2Mana1-2Mana1-3)Mana-Sp9	1	2430.981050000001
Neu5Gcb2-6Galb1-4GlcNAc-Sp8	0	7.919975000000003
Neu5Aca2-3Galb1-4GlcNAcb1-2Mana1-6(Neu5Aca2-6Galb1-4GlcNAcb1-2Mana1-3)Manb1-4GlcNAcb1-4GlcNAcb-Sp12	0	6.16995
Neu5,9Ac2a2-3Galb1-4GlcNAcb-Sp0	0	16.764375
GlcNAca1-4Galb1-4GlcNAcb1-3Galb1-4GlcNAcb-Sp0	0	14.693125
Neu5Aca2-6Galb1-4GlcNAcb1-2Mana1-3Manb1-4GlcNAcb1-4GlcNAc-Sp12	0	27.416025
Galb1-3GlcNAcb1-2Mana1-6(Galb1-3GlcNAcb1-2Mana1-3)Manb1-4GlcNAcb1-4(Fuca1-6)GlcNAcb-Sp22	1	29683.33095
KDNa2-3Galb1-4(Fuca1-3)GlcNAc-Sp0	0	31.739049999999995
KDNa2-6Galb1-4GlcNAc-Sp0	0	1.803075
Fuca1-2Galb1-3GlcNAcb1-2Mana1-6(Fuca1-2Galb1-3GlcNAcb1-2Mana1-3)Manb1-4GlcNAcb1-4GlcNAcb-Sp20	0	22.921325000000003
Gala1-3(Fuca1-2)Galb1-4GlcNAcb1-2Mana1-6(Gala1-3(Fuca1-2)Galb1-4GlcNAcb1-2Mana1-3)Manb1-4GlcNAcb1-4GlcNAcb-Sp20	0	12.97045
Fuca1-4(Fuca1-2Galb1-3)GlcNAcb1-2Mana1-3(Fuca1-4(Fuca1-2Galb1-3)GlcNAcb1-2Mana1-3)Manb1-4GlcNAcb1-4GlcNAcb-Sp19	0	29.61865
Neu5Aca2-6Galb1-4GlcNAcb1-3GalNAc-Sp14	0	12.090125
Neu5Aca2-3Galb1-3GlcNAcb1-3GalNAca-Sp14	0	32.02320000000001
Neu5Aca2-3Galb1-3GalNAcb1-4(Neu5Aca2-8Neu5Aca2-3)Galb1-4Glcb-Sp0	0	25.543575
GalNAca1-3(Fuca1-2)Galb1-3GlcNAcb1-3GalNAc-Sp14	0	19.060125
Fuca1-2Galb1-3GlcNAcb1-2Mana1-6(Fuca1-2Galb1-3GlcNAcb1-2Mana1-3)Manb1-4GlcNAcb1-4(Fuca1-6)GlcNAcb-Sp22	1	2874.8497499999994
Fuca1-2Galb1-4GlcNAcb1-2Mana1-6(Fuca1-2Galb1-4GlcNAcb1-2(Fuca1-2Galb1-4GlcNAcb1-4)Mana1-3)Manb1-4GlcNAcb1-4GlcNAcb-Sp12	0	25.439625
Galb1-4(Fuca1-3)GlcNAcb1-6GalNAc-Sp14	1	181.9335
Galb1-4GlcNAcb1-2Mana-Sp0	0	4.529425000000002
Fuca1-2Galb1-4GlcNAcb1-6(Fuca1-2Galb1-4GlcNAcb1-3)GalNAc-Sp14	0	8.811100000000003
Neu5Aca2-3Galb1-4GlcNAcb1-6(Neu5Aca2-3Galb1-4GlcNAcb1-2)Mana1-6(GlcNAcb1-4)(Neu5Aca2-3Galb1-4GlcNAcb1-2Mana1-3)Manb1-4GlcNAcb1-4GlcNAcb-Sp21	0	8.215124999999992
Neu5Aca2-6Galb1-4GlcNAcb1-6(Neu5Aca2-6Galb1-4GlcNAcb1-2)Mana1-6(GlcNAcb1-4)(Neu5Aca2-6Galb1-4GlcNAcb1-2Mana1-3)Manb1-4GlcNAcb1-4GlcNAcb-Sp21	0	19.7231
Glca1-4Glca1-4Glca1-4Glcb-Sp10	0	11.185375000000002
Neu5Aca2-3Galb1-4GlcNAcb1-6(Neu5Aca2-3Galb1-4GlcNAcb1-3)GalNAca-Sp14	0	8.181575
GlcNAcb1-6(GlcNAcb1-2)Mana1-6(GlcNAcb1-2Mana1-3)Manb1-4GlcNAcb1-4(Fuca1-6)GlcNAcb-Sp24	1	36428.262374999984
Neu5Aca2-3Galb1-4GlcNAcb1-6GalNAca-Sp14	0	21.98982499999999
Neu5Aca2-6Galb1-4GlcNAcb1-6(Fuca1-2Galb1-4(Fuca1-3)GlcNAcb1-3)Galb1-4Glc-Sp21	0	13.399674999999995
Fuca1-2Galb1-4GlcNAcb1-2Mana-Sp0	0	3.1088249999999986
GalNAcb1-4(Fuca1-3)(6S)GlcNAcb-Sp8	0	0.5666000000000011
Galb1-3(6S)GlcNAcb-Sp8	0	-1.871475000000002
(6S)(4S)GalNAcb1-4GlcNAc-Sp8	0	1.1251499999999959
(3S)GalNAcb1-4(3S)GlcNAc-Sp8	0	-5.228249999999999
GalNAcb1-4(6S)GlcNAc-Sp8	0	7.88485
(3S)GalNAcb1-4GlcNAc-Sp8	0	0.32442500000000063
Neu5Aca2-3Galb1-3GlcNAcb1-2Mana-Sp0	1	347.2385
GalNAca1-3(Fuca1-2)Galb1-3GalNAcb1-3Gala1-4Galb1-4Glc-Sp21	0	7.114525
GlcNAcb1-3Galb1-4GlcNAcb1-2Mana1-6(GlcNAcb1-3Galb1-4GlcNAcb1-2Mana1-3)Manb1-4GlcNAcb1-4GlcNAcb-Sp12	0	1.699049999999998
GlcNAcb1-3Galb1-4GlcNAcb1-3Galb1-4GlcNAcb1-3Galb1-4GlcNAcb1-2Mana1-6(GlcNAcb1-3Galb1-4GlcNAcb1-3Galb1-4GlcNAcb1-3Galb1-4GlcNAcb1-2Mana1-3)Manb1-4GlcNAcb1-4GlcNAcb-Sp25	0	13.7125
Neu5Gca2-8Neu5Gca2-6Galb1-4GlcNAc-Sp0	0	6.4797249999999975
GalNAcb1-3GlcNAcb-Sp0	0	8.81375
GlcNAcb1-3Galb1-4GlcNAcb1-3Galb1-4GlcNAcb1-3Galb1-4GlcNAcb1-3Galb1-4GlcNAcb1-2Mana1-6(GlcNAcb1-3Galb1-4GlcNAcb1-3Galb1-4GlcNAcb1-3Galb1-4GlcNAcb1-3Galb1-4GlcNAcb1-2Mana1-3)Manb1-4GlcNAcb1-4GlcNAcb-Sp25	0	21.221175
(3S)GlcAb1-3Galb1-4GlcNAcb1-2Mana-Sp0	0	3.5549250000000043
GlcNAcb1-3Galb1-4GlcNAcb1-3Galb1-4GlcNAcb1-2Mana1-6(GlcNAcb1-3Galb1-4GlcNAcb1-3Galb1-4GlcNAcb1-2Mana1-3)Manb1-4GlcNAcb1-4(Fuca1-6)GlcNAcb-Sp24	1	35221.71545
Galb1-4GlcNAcb1-3Galb1-4GlcNAcb1-6(Galb1-4GlcNAcb1-3Galb1-4GlcNAb1-2)Mana1-6(Galb1-4GlcNAcb1-3Galb1-4GlcNAcb1-2Mana1-3)Manb1-4GlcNAcb1-4(Fuca1-6)GlcNAcb-Sp24	1	38539.4526
Galb1-4GlcNAcb1-3Galb1-4GlcNAcb1-3Galb1-4GlcNAcb1-3Galb1-4GlcNAcb1-3Galb1-4GlcNAcb1-6(Galb1-4GlcNAcb1-3Galb1-4GlcNAcb1-3Galb1-4GlcNAcb1-3Galb1-4GlcNAcb1-3Galb1-4GlcNAb1-2)Mana1-6(Galb1-4GlcNAcb1-3Galb1-4GlcNAcb1-3Galb1-4GlcNAcb1-3Galb1-4GlcNAcb1-3Galb1-4GlcNAcb1-2Mana1-3)Manb1-4GlcNAcb1-4(Fuca1-6)GlcNAcb-Sp24	1	37611.2625
Neu5Aca2-3Galb1-4GlcNAcb1-3Galb1-4GlcNAcb1-3GalNAca-Sp14	0	0.2871499999999969
GlcNAcb1-3Galb1-4GlcNAcb1-3GalNAca-Sp14	0	3.525250000000001
GlcNAcb1-3Galb1-4GlcNAcb1-3Galb1-4GlcNAcb1-3GalNAca-Sp14	0	12.957125
Neu5Aca2-6Galb1-4GlcNAcb1-3Galb1-4GlcNAcb1-6(Galb1-3)GalNAca-Sp14	0	25.661075000000004
Neu5Aca2-6Galb1-4GlcNAcb1-6(Galb1-3)GalNAca-Sp14	0	9.279375
