# Supplementary material for: Identifying glycan motifs using a novel subtree mining approach
Source: BMC Bioinformatics. 2020 Feb 4;21:42. doi: 10.1186/s12859-020-3374-4 (PMC7001330; doi:10.1186/s12859-020-3374-4)
Supplement: Supplementary file 6 — Additional file 6 Training and test sets. CSV files for all training and test sets used for this manuscript. [file 12859_2020_3374_MOESM6_ESM.zip › CV_Folds/CV_Folds/fold_1/test_set_MAL_II_10ug_13886_v5.0_DATA.csv]

glycan	binding	rfu
Mana-Sp8	0	46.105225
GalNAca-Sp15	0	21.515725000000003
Neu5Aca-Sp8	0	3.2220250000000017
Galb-Sp8	0	48.23902500000001
GalNAcb-Sp8	0	13.153324999999988
GlcNAcb-Sp0	0	-2.8262249999999938
Galb1-4GlcNAcb1-6(Galb1-4GlcNAcb1-3)GalNAc-Sp14	0	8.043374999999997
(3S)Galb1-4Glcb-Sp8	1	2894.1720749999995
(3S)Galb1-3(Fuca1-4)GlcNAcb-Sp8	0	-10.967624999999998
(3S)Galb-Sp8	1	11699.9689
(4S)Galb1-4GlcNAcb-Sp8	0	-15.703849999999996
Neu5,9Ac2a-Sp8	0	-28.3778
Mana1-6(Mana1-3)Manb1-4GlcNAcb1-4GlcNAcb-Sp13	0	6.1220500000000015
Neu5Aca2-6Galb1-4GlcNAcb1-2Mana1-6(Neu5Aca2-6Galb1-4GlcNAcb1-2Mana1-3)Manb1-4GlcNAcb1-4GlcNAcb-Sp21	0	18.757575000000006
Fuca1-2Galb1-3GalNAcb1-4(Neu5Aca2-3)Galb1-4Glcb-Sp0	0	-12.30385
Fuca1-2Galb1-4GlcNAcb1-3Galb1-4GlcNAcb-Sp0	0	-2.1420999999999992
Fucb1-3GlcNAcb-Sp8	0	10.370100000000004
GalNAca1-3(Fuca1-2)Galb1-4GlcNAcb-Sp8	0	-9.645525000000006
GlcNAcb1-3Galb1-3GalNAca-Sp8	0	14.727849999999991
GalNAca1-3(Fuca1-2)Galb-Sp18	0	-19.134300000000003
GalNAca1-3GalNAcb-Sp8	0	-17.530625
GalNAca1-4(Fuca1-2)Galb1-4GlcNAcb-Sp8	0	-27.170799999999986
GalNAcb1-3GalNAca-Sp8	0	5.120250000000002
GalNAcb1-3(Fuca1-2)Galb-Sp8	0	-11.168974999999996
GalNAcb1-3Gala1-4Galb1-4GlcNAcb-Sp0	0	14.577949999999996
GalNAcb1-4(Fuca1-3)GlcNAcb-Sp0	0	30.165875
Gala1-2Galb-Sp8	0	36.7009
Gala1-3(Fuca1-2)Galb1-4(Fuca1-3)GlcNAcb-Sp0	0	48.5893
Gala1-3(Fuca1-2)Galb-Sp18	0	20.9375
Gala1-4(Gala1-3)Galb1-4GlcNAcb-Sp8	0	19.61065000000001
Gala1-3GalNAcb-Sp8	0	-8.894175
Gala1-4Galb1-4GlcNAcb-Sp0	0	46.16664999999999
Gala1-4GlcNAcb-Sp8	0	10.943899999999996
Neu5Acb2-6(Galb1-3)GalNAca-Sp8	0	-20.198775
Galb1-3GalNAcb1-4(Neu5Aca2-3)Galb1-4Glcb-Sp0	0	9.218649999999997
Galb1-4(Fuca1-3)GlcNAcb-Sp0	0	15.28605
Galb1-4(Fuca1-3)GlcNAcb-Sp8	0	11.133449999999995
Galb1-4GalNAca1-3(Fuca1-2)Galb1-4GlcNAcb-Sp8	0	-13.716649999999996
Galb1-4GlcNAcb1-3GalNAc-Sp14	0	-17.629674999999995
Galb1-4GlcNAcb-Sp0	0	4.305025000000004
GlcNAca1-3Galb1-4GlcNAcb-Sp8	0	0.5431500000000042
GlcNAcb1-2Galb1-3GalNAca-Sp8	0	10.862599999999995
GlcNAcb1-6(GlcNAcb1-3)Galb1-4GlcNAcb-Sp8	0	-11.408350000000002
GlcNAcb1-6(GlcNAcb1-4)GalNAca-Sp8	0	-10.433474999999994
Glca1-6Glca1-6Glcb-Sp8	0	9.6818
G-ol-Sp8	0	27.30017500000001
GlcAb-Sp8	0	42.029225
GlcAb1-6Galb-Sp8	0	27.18837500000001
GalNAcb1-4(Neu5Aca2-3)Galb1-4GlcNAcb-Sp8	0	15.916124999999996
GalNAcb1-4(Neu5Aca2-3)Galb1-4Glcb-Sp0	0	-6.685750000000002
Neu5Aca2-3Galb1-3(6S)GalNAca-Sp8	1	28478.61947500001
Neu5Aca2-6(Neu5Aca2-3Galb1-3)GalNAca-Sp14	1	24511.244875
Neu5Aca2-3Galb-Sp8	0	12.357325000000005
Neu5Aca2-3Galb1-4(Fuca1-3)(6S)GlcNAcb-Sp8	0	-3.7139749999999982
Neu5Aca2-3Galb1-4(Fuca1-3)GlcNAcb-Sp8	0	-7.818925000000004
Neu5Aca2-3Galb1-4GlcNAcb1-3Galb1-4GlcNAcb-Sp0	0	12.082124999999998
Neu5Aca2-6Galb1-4Glcb-Sp0	0	-16.791700000000006
Neu5Aca2-6Galb-Sp8	0	29.94095
Galb1-3(Fuca1-4)GlcNAcb1-3Galb1-3(Fuca1-4)GlcNAcb-Sp0	0	-6.853799999999998
Neu5Gca2-3Galb1-3(Fuca1-4)GlcNAcb-Sp0	0	-9.860974999999996
Galb1-4GlcNAcb1-6Galb1-4GlcNAcb-Sp0	0	-7.076250000000004
Neu5Aca2-6Galb1-4GlcNAcb1-2Mana1-6(GlcNAcb1-2Mana1-3)Manb1-4GlcNAcb1-4GlcNAcb-Sp12	0	16.35095
GlcNAcb1-3Man-Sp10	0	-3.9064999999999936
Mana1-6(Mana1-3)Mana1-6(Mana1-3)Manb-Sp10	0	20.113825
GlcNAcb1-2Mana1-6(Neu5Aca2-6Galb1-4GlcNAcb1-2Mana1-3)Manb1-4GlcNAcb1-4GlcNAcb-Sp12	0	-11.160099999999986
Neu5Aca2-8Neu5Acb-Sp17	0	17.58657500000001
Neu5,9Ac2a2-3Galb1-3GlcNAcb-Sp0	0	-1.3673749999999991
Neu5Aca2-3Galb1-3(Fuca1-4)GlcNAcb1-3Galb1-3(Fuca1-4)GlcNAcb-Sp0	0	35.31090000000001
GlcNAca1-4Galb1-4GlcNAcb1-3Galb1-4GlcNAcb1-3Galb1-4GlcNAcb-Sp0	0	3.5318750000000065
Neu5Aca2-6Galb1-4GlcNAcb1-2Mana1-3Manb1-4GlcNAcb1-4GlcNAc-Sp12	0	9.10385
KDNa2-3Galb1-4(Fuca1-3)GlcNAc-Sp0	0	51.57739999999999
KDNa2-3Galb1-3GalNAca-Sp14	1	14335.145975
Galb1-4GlcNAcb1-2Mana1-6(Galb1-4GlcNAcb1-4(Galb1-4GlcNAcb1-2)Mana1-3)Manb1-4GlcNAcb1-4GlcNAc-Sp21	0	59.01450000000001
Gala1-3Galb1-4(Fuca1-3)GlcNAcb1-2Mana1-6(Gala1-3Galb1-4(Fuca1-3)GlcNAcb1-2Mana1-3)Manb1-4GlcNAcb1-4GlcNAcb-Sp20	0	-26.321175
Gala1-3(Fuca1-2)Galb1-3GlcNAcb1-2Mana1-6(Gala1-3(Fuca1-2)Galb1-3GlcNAcb1-2Mana1-3)Manb1-4GlcNAcb1-4GlcNAcb-Sp20	0	28.301525
GlcNAcb1-2Mana1-6(GlcNAcb1-4(GlcNAcb1-2)Mana1-3)Manb1-4GlcNAcb1-4GlcNAc-Sp21	0	8.355725000000003
Fuca1-2Galb1-3GalNAca1-3(Fuca1-2)Galb1-4GlcNAcb-Sp0	0	13.869899999999989
Neu5Aca2-3Galb1-3GlcNAcb1-3GalNAca-Sp14	0	18.636675000000004
Neu5Aca2-3Galb1-3GalNAcb1-4(Neu5Aca2-8Neu5Aca2-3)Galb1-4Glcb-Sp0	0	14.590425
Fuca1-2Galb1-3GlcNAcb1-3GalNAc-Sp14	0	33.393100000000004
Gala1-3(Fuca1-2)Galb1-3GlcNAcb1-3GalNAc-Sp14	0	64.64862499999998
GlcNAcb1-6(GlcNAcb1-2)Mana1-6(GlcNAcb1-4)(GlcNAcb1-2Mana1-3)Manb1-4GlcNAcb1-4GlcNAc-Sp21	0	-18.939400000000006
Galb1-4GlcNAcb1-6(Galb1-4GlcNAcb1-2)Mana1-6(GlcNAcb1-4)(Galb1-4GlcNAcb1-2Mana1-3)Manb1-4GlcNAcb1-4GlcNAc-Sp21	0	16.470650000000006
Neu5Aca2-3Galb1-4GlcNAcb1-3Galb-Sp8	0	-8.435649999999987
Fuca1-2Galb1-4(Fuca1-3)GlcNAcb1-2Mana1-6(Fuca1-2Galb1-4(Fuca1-3)GlcNAcb1-4(Fuca1-2Galb1-4(Fuca1-3)GlcNAcb1-2)Mana1-3)Manb1-4GlcNAcb1-4GlcNAcb-Sp12	0	50.818725
GalNAca1-3(Fuca1-2)Galb1-4GlcNAcb1-6(GalNAca1-3(Fuca1-2)Galb1-4GlcNAcb1-3)GalNAc-Sp14	0	6.933349999999997
Neu5Aca2-3Galb1-4GlcNAcb1-6(Neu5Aca2-3Galb1-4GlcNAcb1-2)Mana1-6(GlcNAcb1-4)(Neu5Aca2-3Galb1-4GlcNAcb1-4(Neu5Aca2-3Galb1-4GlcNAcb1-2)Mana1-3)Manb1-4GlcNAcb1-4GlcNAcb-Sp21	0	-12.623949999999995
Neu5Aca2-6Galb1-4GlcNAcb1-6(Neu5Aca2-6Galb1-4GlcNAcb1-2)Mana1-6(GlcNAcb1-4)(Neu5Aca2-6Galb1-4GlcNAcb1-4(Neu5Aca2-6Galb1-4GlcNAcb1-2)Mana1-3)Manb1-4GlcNAcb1-4GlcNAcb-Sp21	0	18.348949999999995
Neu5Aca2-6Galb1-4GlcNAcb1-6(Galb1-3GlcNAcb1-3)Galb1-4Glcb-Sp21	0	17.007225000000002
Neu5Aca2-3Galb1-4GlcNAcb1-6GalNAca-Sp14	0	-0.9440750000000016
Neu5Aca2-3Galb1-4GlcNAcb1-2Mana1-6(Neu5Aca2-3Galb1-4GlcNAcb1-2Mana1-3)Manb1-4GlcNAcb1-4(Fuca1-6)GlcNAcb-Sp24	0	-25.338524999999994
Gala1-3Galb1-3GlcNAcb1-6GalNAca-Sp14	0	8.777150000000006
(3S)Galb1-3(Fuca1-4)GlcNAcb-Sp0	0	12.209575000000006
Galb1-4(Fuca1-3)GlcNAcb1-6(Neu5Aca2-6(Neu5Aca2-3Galb1-3)GlcNAcb1-3)Galb1-4Glc-Sp21	0	41.75950000000001
Fuca1-2Galb1-3GlcNAcb1-6(Fuca1-2Galb1-3GlcNAcb1-3)GalNAca-Sp14	0	12.245625
Galb1-4(6P)GlcNAcb-Sp0	0	-0.8399749999999955
GalNAca1-3(Fuca1-2)Galb1-4GlcNAcb1-6GalNAc-Sp14	0	-3.987799999999997
GlcNAcb1-2Mana1-6(GlcNAcb1-4)(GlcNAcb1-2Mana1-3)Manb1-4GlcNAcb1-4(Fuca1-6)GlcNAc-Sp21	0	26.43125
Neu5Aca2-3Galb1-4(Fuca1-3)GlcNAcb1-2Mana-Sp0	0	12.127400000000002
Fuca1-2Galb1-4GlcNAcb1-3Galb1-4GlcNAcb1-2Mana1-6(Fuca1-2Galb1-4GlcNAcb1-3Galb1-4GlcNAcb1-2Mana1-3)Manb1-4GlcNAcb1-4GlcNAcb-Sp24	0	36.851274999999994
Galb1-3GlcNAcb1-3Galb1-4GlcNAcb1-3Galb1-4GlcNAcb1-6(Galb1-3GlcNAcb1-3Galb1-4GlcNAcb1-3Galb1-4GlcNAb1-2)Mana1-6(Galb1-3GlcNAcb1-3Galb1-4GlcNAcb1-3Galb1-4GlcNAcb1-2Mana1-3)Manb1-4GlcNAcb1-4(Fuca1-6)GlcNAcb-Sp24	0	48.263525
Galb1-4GlcNAcb1-3Galb1-4GlcNAcb1-3Galb1-4GlcNAcb1-2Mana1-6(Galb1-4GlcNAcb1-3Galb1-4GlcNAcb1-3Galb1-4GlcNAcb1-2Mana1-3)Manb1-4GlcNAcb1-4(Fuca1-6)GlcNAcb-Sp24	1	325.19745
Galb1-4GlcNAcb1-3Galb1-4GlcNAcb1-3Galb1-4GlcNAcb1-3Galb1-4GlcNAcb1-2Mana1-6(Galb1-4GlcNAcb1-3Galb1-4GlcNAcb1-3Galb1-4GlcNAcb1-3Galb1-4GlcNAcb1-2Mana1-3)Manb1-4GlcNAcb1-4(Fuca1-6)GlcNAcb-Sp24	1	282.33427499999993
Galb1-4GlcNAcb1-3Galb1-4GlcNAcb1-6(Galb1-4GlcNAcb1-3Galb1-4GlcNAb1-2)Mana1-6(Galb1-4GlcNAcb1-3Galb1-4GlcNAcb1-2Mana1-3)Manb1-4GlcNAcb1-4(Fuca1-6)GlcNAcb-Sp24	1	414.23687500000005
GlcNAcb1-3Galb1-4GlcNAcb1-3Galb1-4GlcNAcb1-3Galb1-4GlcNAcb1-6(GlcNAcb1-3Galb1-4GlcNAcb1-3Galb1-4GlcNAcb1-3Galb1-4GlcNAb1-2)Mana1-6(GlcNAcb1-3Galb1-4GlcNAcb1-3Galb1-4GlcNAcb1-3Galb1-4GlcNAcb1-2Mana1-3)Manb1-4GlcNAcb1-4(Fuca1-6)GlcNAcb-Sp24	0	1.6923999999999992
GlcNAcb1-3Galb1-4GlcNAcb1-3Galb1-4GlcNAcb1-3Galb1-4GlcNAcb1-3Galb1-4GlcNAcb1-6(GlcNAcb1-3Galb1-4GlcNAcb1-3Galb1-4GlcNAcb1-3Galb1-4GlcNAcb1-3Galb1-4GlcNAb1-2)Mana1-6(GlcNAcb1-3Galb1-4GlcNAcb1-3Galb1-4GlcNAcb1-3Galb1-4GlcNAcb1-3Galb1-4GlcNAcb1-2Mana1-3)Manb1-4GlcNAcb1-4(Fuca1-6)GlcNAcb-Sp24	0	-13.767324999999992
Galb1-4GlcNAcb1-3Galb1-4GlcNAcb1-3Galb1-4GlcNAcb1-3Galb1-4GlcNAcb1-3Galb1-4GlcNAcb1-6(Galb1-4GlcNAcb1-3Galb1-4GlcNAcb1-3Galb1-4GlcNAcb1-3Galb1-4GlcNAcb1-3Galb1-4GlcNAb1-2)Mana1-6(Galb1-4GlcNAcb1-3Galb1-4GlcNAcb1-3Galb1-4GlcNAcb1-3Galb1-4GlcNAcb1-3Galb1-4GlcNAcb1-2Mana1-3)Manb1-4GlcNAcb1-4(Fuca1-6)GlcNAcb-Sp24	0	24.93962500000001
GlcNAcb1-3Galb1-4GlcNAcb1-3GalNAca-Sp14	0	-3.8298749999999933
Neu5Aca2-3Galb1-4GlcNAcb1-3Galb1-4GlcNAcb1-6(Neu5Aca2-3Galb1-4GlcNAcb1-3Galb1-4GlcNAcb1-3)GalNAca-Sp14	0	5.255224999999996
Galb1-4GlcNAcb1-3Galb1-3GalNAca-Sp14	0	27.970875
Neu5Aca2-6Galb1-4GlcNAcb1-3Galb1-4GlcNAcb1-6(Galb1-3)GalNAca-Sp14	0	48.50065000000001
Neu5Aca2-6Galb1-4GlcNAcb1-3Galb1-4GlcNAcb1-3Galb1-4GlcNAcb1-2Mana1-6(Neu5Aca2-6Galb1-4GlcNAcb1-3Galb1-4GlcNAcb1-3Galb1-4GlcNAcb1-2Mana1-3)Manb1-4GlcNAcb1-4GlcNAcb-Sp12	1	260.4009749999999
GlcNAcb1-3Fuca-Sp21	0	17.341099999999994
Galb1-3GalNAcb1-4(Neu5Aca2-8Neu5Aca2-8Neu5Aca2-3)Galb1-4Glcb-Sp21	0	39.2079
