# Supplementary material for: Identifying glycan motifs using a novel subtree mining approach
Source: BMC Bioinformatics. 2020 Feb 4;21:42. doi: 10.1186/s12859-020-3374-4 (PMC7001330; doi:10.1186/s12859-020-3374-4)
Supplement: Supplementary file 6 — Additional file 6 Training and test sets. CSV files for all training and test sets used for this manuscript. [file 12859_2020_3374_MOESM6_ESM.zip › CV_Folds/CV_Folds/fold_1/test_set_MAL-I_10ug_13883_v5.0_DATA.csv]

glycan	binding	rfu
Gala-Sp8	0	7.456149999999997
Mana-Sp8	0	29.865925000000004
Neu5Aca-Sp11	0	-3.4621250000000057
Galb-Sp8	0	34.04615
GlcNAcb-Sp0	0	-1.601124999999998
Galb1-4GlcNAcb1-6(Galb1-4GlcNAcb1-3)GalNAca-Sp8	0	-1.590599999999997
Galb1-4GlcNAcb1-6(Galb1-4GlcNAcb1-3)GalNAc-Sp14	0	15.230275000000002
(3S)Galb1-3GalNAca-Sp8	1	430.4278000000001
(4S)Galb1-4GlcNAcb-Sp8	1	527.1759000000002
(6S)Galb1-4GlcNAcb-Sp8	1	1102.0641500000004
Neu5Aca2-3(6S)Galb1-4GlcNAcb-Sp8	0	-1.83315
Neu5,9Ac2a2-6Galb1-4GlcNAcb-Sp8	0	-7.707649999999999
Neu5Aca2-6Galb1-4GlcNAcb1-2Mana1-6(Neu5Aca2-6Galb1-4GlcNAcb1-2Mana1-3)Manb1-4GlcNAcb1-4GlcNAcb-Sp12	0	2.8270999999999984
Fuca1-2Galb1-4(Fuca1-3)GlcNAcb-Sp8	0	-2.0593000000000004
Fuca1-4GlcNAcb-Sp8	0	-1.6547999999999965
GalNAca1-3(Fuca1-2)Galb1-4GlcNAcb-Sp8	0	2.915125
GalNAca1-3(Fuca1-2)Galb1-4Glcb-Sp0	0	-0.13435000000000485
GlcNAcb1-3Galb1-3GalNAca-Sp8	0	3.8544249999999987
GalNAca1-3(Fuca1-2)Galb-Sp18	0	-1.9508000000000028
GalNAca1-3GalNAcb-Sp8	0	-9.226824999999998
GalNAca1-4(Fuca1-2)Galb1-4GlcNAcb-Sp8	0	-9.739375
GalNAcb1-3GalNAca-Sp8	0	11.564625000000007
GalNAcb1-3(Fuca1-2)Galb-Sp8	0	-9.811049999999998
GalNAcb1-3Gala1-4Galb1-4GlcNAcb-Sp0	0	13.15125
GalNAcb1-4(Fuca1-3)GlcNAcb-Sp0	0	7.192100000000004
Gala1-2Galb-Sp8	0	5.613950000000003
Gala1-3(Fuca1-2)Galb1-3GlcNAcb-Sp8	0	8.786325
Gala1-3(Fuca1-2)Galb1-4(Fuca1-3)GlcNAcb-Sp8	0	10.746124999999996
Gala1-3(Fuca1-2)Galb-Sp18	0	13.22805
Gala1-3GalNAca-Sp16	0	7.4858999999999964
Gala1-4(Fuca1-2)Galb1-4GlcNAcb-Sp8	0	10.874949999999998
Gala1-4Galb1-4Glcb-Sp0	0	15.82555
Neu5Aca2-6(Galb1-3)GalNAca-Sp8	0	-7.587975000000003
Galb1-3GalNAcb-Sp8	0	25.06705
Galb1-3GalNAcb1-4(Neu5Aca2-3)Galb1-4Glcb-Sp0	0	-3.7331499999999984
Galb1-3GlcNAcb-Sp0	0	-3.757825
Galb1-3GlcNAcb-Sp8	0	-6.2348
Galb1-4GalNAcb1-3(Fuca1-2)Galb1-4GlcNAcb-Sp8	0	-1.5595249999999972
Galb1-4GlcNAcb1-3Galb1-4(Fuca1-3)GlcNAcb1-3Galb1-4(Fuca1-3)GlcNAcb-Sp0	0	14.816725000000002
GlcNAcb1-2Galb1-3GalNAca-Sp8	0	-4.2142750000000015
GlcNAcb1-6(GlcNAcb1-3)GalNAca-Sp14	0	9.599674999999998
Glca1-4Glcb-Sp8	0	15.3171
Glca1-6Glca1-6Glcb-Sp8	0	3.1475500000000025
GlcAb1-6Galb-Sp8	0	2.9535749999999936
KDNa2-3Galb1-4GlcNAcb-Sp0	1	2787.960575
Manb1-4GlcNAcb-Sp0	0	5.521300000000004
(3S)Galb1-4(Fuca1-3)(6S)GlcNAcb-Sp8	1	6087.570975000002
Fuca1-2(6S)Galb1-4(6S)Glcb-Sp0	0	1.8796249999999992
GalNAcb1-4(Neu5Aca2-8Neu5Aca2-8Neu5Aca2-3)Galb1-4Glcb-Sp0	0	-2.0228249999999903
GalNAcb1-4(Neu5Aca2-3)Galb1-4GlcNAcb-Sp8	0	4.769875000000001
Neu5Aca2-3GalNAca-Sp8	0	-5.7479999999999976
Neu5Aca2-3Galb1-4(Fuca1-3)GlcNAcb1-3Galb-Sp8	0	-1.0885999999999996
Neu5Aca2-3Galb1-4Glcb-Sp0	1	2519.224975
Neu5Aca2-6Galb1-4(6S)GlcNAcb-Sp8	0	4.812674999999999
Neu5Aca2-6Galb1-4GlcNAcb1-3Galb1-4GlcNAcb-Sp0	0	11.45035
Neu5Gca2-6GalNAca-Sp0	0	-6.584500000000002
Neu5Gca2-6Galb1-4GlcNAcb-Sp0	0	17.59995
Galb1-3GlcNAcb1-3Galb1-3GlcNAcb-Sp0	0	24.221300000000006
Galb1-4(Fuca1-3)GlcNAcb1-3Galb1-3(Fuca1-4)GlcNAcb-Sp0	0	12.464774999999996
MurNAcb1-4GlcNAcb-Sp10	0	-3.8050499999999983
Mana1-6(Mana1-3)Mana1-6(Mana1-3)Manb-Sp10	0	14.546325
GlcNAcb1-2Mana1-6(Neu5Aca2-6Galb1-4GlcNAcb1-2Mana1-3)Manb1-4GlcNAcb1-4GlcNAcb-Sp12	0	12.889925000000005
Neu5Aca2-8Neu5Aca2-8Neu5Acb-Sp8	0	6.029925000000002
GlcNAca1-4Galb1-4GlcNAcb-Sp0	0	6.034300000000004
GlcNAca1-4Galb1-4GlcNAcb1-3Galb1-4Glcb-Sp0	0	6.020924999999997
Galb1-4GlcNAcb1-2Mana1-6(Mana1-3)Manb1-4GlcNAcb1-4GlcNAcb-Sp12	0	7.2910999999999975
Neu5Aca2-6GlcNAcb1-4GlcNAcb1-4GlcNAc-Sp21	0	-7.329149999999995
Galb1-4GlcNAcb1-2Mana1-6(Galb1-4GlcNAcb1-4(Galb1-4GlcNAcb1-2)Mana1-3)Manb1-4GlcNAcb1-4GlcNAc-Sp21	0	22.255849999999995
GalNAca1-3(Fuca1-2)Galb1-3GlcNAcb1-2Mana1-6(GalNAca1-3(Fuca1-2)Galb1-3GlcNAcb1-2Mana1-3)Manb1-4GlcNAcb1-4GlcNAcb-Sp20	0	0.5984249999999989
Fuca1-4(Fuca1-2Galb1-3)GlcNAcb1-2Mana1-3(Fuca1-4(Fuca1-2Galb1-3)GlcNAcb1-2Mana1-3)Manb1-4GlcNAcb1-4GlcNAcb-Sp19	0	28.09064999999999
Galb1-3GlcNAcb1-3Galb1-4GlcNAcb1-6(Galb1-3GlcNAcb1-3)Galb1-4Glcb-Sp0	0	5.039599999999998
Fuca1-2Galb1-3GalNAca1-3(Fuca1-2)Galb1-4Glcb-Sp0	0	3.0096500000000006
Galb1-3GlcNAcb1-3GalNAca-Sp14	0	0.8341999999999992
Gala1-3Galb1-3(Fuca1-4)GlcNAcb1-2Mana1-6(Gala1-3Galb1-3(Fuca1-4)GlcNAcb1-2Mana1-3)Manb1-4GlcNAcb1-4GlcNAc-Sp19	1	136.1868
Galb1-4(Fuca1-3)GlcNAcb1-3GalNAca-Sp14	0	16.659125000000003
Galb1-4(Fuca1-3)GlcNAcb1-2Mana1-6(Galb1-4(Fuca1-3)GlcNAcb1-2Mana1-3)Manb1-4GlcNAcb1-4(Fuca1-6)GlcNAcb-Sp22	1	157.87802500000004
GlcNAcb1-6(GlcNAcb1-2)Mana1-6(GlcNAcb1-4)(GlcNAcb1-2Mana1-3)Manb1-4GlcNAcb1-4GlcNAc-Sp21	0	-10.37215
(6S)Galb1-3(6S)GlcNAc-Sp0	0	-12.056174999999998
Galb1-4GlcNAcb1-2Mana-Sp0	0	0.2561499999999981
Fuca1-2Galb1-4GlcNAcb1-6(Fuca1-2Galb1-4GlcNAcb1-3)GalNAc-Sp14	0	2.3950999999999962
GalNAca1-3(Fuca1-2)Galb1-4GlcNAcb1-6(GalNAca1-3(Fuca1-2)Galb1-4GlcNAcb1-3)GalNAc-Sp14	0	-2.7276250000000037
Neu5Aca2-3Galb1-4GlcNAcb1-2Mana1-6(GlcNAcb1-4)(Neu5Aca2-3Galb1-4GlcNAcb1-2Mana1-3)Manb1-4GlcNAcb1-4GlcNAcb-Sp21	1	198.49475000000004
Neu5Aca2-3Galb1-4GlcNAcb1-4Mana1-6(GlcNAcb1-4)(Neu5Aca2-3Galb1-4GlcNAcb1-4(Neu5Aca2-3Galb1-4GlcNAcb1-2)Mana1-3)Manb1-4GlcNAcb1-4GlcNAcb-Sp21	1	1710.3717749999996
Neu5Aca2-3Galb1-4GlcNAcb1-6(Neu5Aca2-3Galb1-4GlcNAcb1-2)Mana1-6(GlcNAcb1-4)(Neu5Aca2-3Galb1-4GlcNAcb1-2Mana1-3)Manb1-4GlcNAcb1-4GlcNAcb-Sp21	1	187.45740000000004
Fuca1-2Galb1-4(Fuca1-3)GlcNAcb1-2Mana1-6(Fuca1-2Galb1-4(Fuca1-3)GlcNAcb1-2Mana1-3)Manb1-4GlcNAcb1-4(Fuca1-6)GlcNAcb-Sp24	0	1.198775000000003
Galb1-3GlcNAcb1-2Mana1-6(GlcNAcb1-4)(Galb1-3GlcNAcb1-2Mana1-3)Manb1-4GlcNAcb1-4GlcNAcb-Sp21	0	3.9145749999999992
Neu5Aca2-3Galb1-4GlcNAcb1-6GalNAca-Sp14	1	315.1417
Neu5Aca2-3Galb1-3GlcNAcb1-2Mana1-6(GlcNAcb1-4)(Neu5Aca2-3Galb1-3GlcNAcb1-2Mana1-3)Manb1-4GlcNAcb1-4GlcNAc-Sp21	0	29.319625
(3S)Galb1-3(Fuca1-4)GlcNAcb-Sp0	0	7.564425
Fuca1-2Galb1-4GlcNAcb1-2Mana-Sp0	0	2.3094749999999973
Fuca1-2(6S)Galb1-3(6S)GlcNAcb-Sp0	0	-0.4844249999999999
GlcNAcb1-6(GlcNAcb1-2)Mana1-6(GlcNAcb1-4)(GlcNAcb1-4(GlcNAcb1-2)Mana1-3)Manb1-4GlcNAcb1-4(Fuca1-6)GlcNAc-Sp21	0	-10.970674999999998
Galb1-3GlcNAca1-3Galb1-4GlcNAcb-Sp8	0	1.1976750000000005
GalNAcb1-4(6S)GlcNAc-Sp8	0	-14.339325000000008
GalNAca1-3(Fuca1-2)Galb1-4GlcNAcb1-6GalNAc-Sp14	0	-0.4651749999999986
Gala1-3Galb1-4GlcNAcb1-2Mana-Sp0	0	-0.9079999999999996
GalNAca1-3(Fuca1-2)Galb1-4GlcNAcb1-2Mana-Sp0	0	-11.575150000000004
GalNAcb1-4GlcNAcb1-2Mana-Sp0	0	-18.555275000000005
Neu5Aca2-3Galb1-4(Fuca1-3)GlcNAcb1-2Mana-Sp0	0	14.705324999999998
GlcNAcb1-3Galb1-4GlcNAcb1-2Mana1-6(GlcNAcb1-3Galb1-4GlcNAcb1-2Mana1-3)Manb1-4GlcNAcb1-4GlcNAcb-Sp25	0	32.434675
GlcNAcb1-3Galb1-4GlcNAcb1-3Galb1-4GlcNAcb1-2Mana1-6(GlcNAcb1-3Galb1-4GlcNAcb1-3Galb1-4GlcNAcb1-2Mana1-3)Manb1-4GlcNAcb1-4GlcNAcb-Sp12	1	160.686575
GlcNAcb1-3Galb1-4GlcNAcb1-3Galb1-4GlcNAcb1-2Mana1-6(GlcNAcb1-3Galb1-4GlcNAcb1-3Galb1-4GlcNAcb1-2Mana1-3)Manb1-4GlcNAcb1-4GlcNAcb-Sp25	0	13.782675
Galb1-4GlcNAcb1-3Galb1-4GlcNAcb1-3Galb1-4GlcNAcb1-2Mana1-6(Galb1-4GlcNAcb1-3Galb1-4GlcNAcb1-3Galb1-4GlcNAcb1-2Mana1-3)Manb1-4GlcNAcb1-4GlcNAcb-Sp12	1	253.153725
(3S)GlcAb1-3Galb1-4GlcNAcb1-2Mana-Sp0	0	-6.396675000000003
Neu5Aca2-8Neu5Aca2-3Galb1-3GalNAcb1-4(Neu5Aca2-3)Galb1-4Glc-Sp21	0	-19.26095
Galb1-4GlcNAcb1-3Galb1-4GlcNAcb1-6(Galb1-4GlcNAcb1-3Galb1-4GlcNAb1-2)Mana1-6(Galb1-4GlcNAcb1-3Galb1-4GlcNAcb1-2Mana1-3)Manb1-4GlcNAcb1-4(Fuca1-6)GlcNAcb-Sp24	1	243.64277500000003
GlcNAcb1-3Galb1-4GlcNAcb1-3Galb1-4GlcNAcb1-3Galb1-4GlcNAcb1-6(GlcNAcb1-3Galb1-4GlcNAcb1-3Galb1-4GlcNAcb1-3Galb1-4GlcNAb1-2)Mana1-6(GlcNAcb1-3Galb1-4GlcNAcb1-3Galb1-4GlcNAcb1-3Galb1-4GlcNAcb1-2Mana1-3)Manb1-4GlcNAcb1-4(Fuca1-6)GlcNAcb-Sp24	0	22.568775
GlcNAcb1-3Galb1-4GlcNAcb1-3GalNAca-Sp14	0	5.713249999999999
GlcNAcb1-3Galb1-4GlcNAcb1-6(Galb1-3)GalNAca-Sp14	0	0.2092749999999981
Neu5Aca2-6Galb1-4GlcNAcb1-3Galb1-4GlcNAcb1-3GalNAca-Sp14	0	22.10985
Galb1-4GlcNAcb1-3Galb1-3GalNAca-Sp14	0	24.914624999999994
Neu5Aca2-6Galb1-4GlcNAcb1-3Galb1-4GlcNAcb1-6(Galb1-3)GalNAca-Sp14	0	-7.238225000000008
GlcNAcb1-6(Neu5Aca2-3Galb1-3)GalNAca-Sp14	0	4.277549999999996
Neu5Aca2-3Galb1-4GlcNAcb1-3Galb1-4GlcNAcb1-3Galb1-4GlcNAcb1-2Mana1-6(Neu5Aca2-3Galb1-4GlcNAcb1-3Galb1-4GlcNAcb1-3Galb1-4GlcNAcb1-2Mana1-3)Manb1-4GlcNAcb1-4GlcNAcb-Sp12	1	188.4843
GlcNAcb1-3Fuca-Sp21	0	-14.964325
