# Supplementary material for: Identifying glycan motifs using a novel subtree mining approach
Source: BMC Bioinformatics. 2020 Feb 4;21:42. doi: 10.1186/s12859-020-3374-4 (PMC7001330; doi:10.1186/s12859-020-3374-4)
Supplement: Supplementary file 6 — Additional file 6 Training and test sets. CSV files for all training and test sets used for this manuscript. [file 12859_2020_3374_MOESM6_ESM.zip › CV_Folds/CV_Folds/fold_1/test_set_PHA-L-10ug_13856_V5.0_DATA.csv]

glycan	binding	rfu
Gala-Sp8	0	15.535100000000005
GalNAca-Sp8	0	14.588775
Neu5Aca-Sp8	0	17.95590000000001
Galb-Sp8	0	21.78635000000001
Manb-Sp8	0	19.77745
GlcNAcb-Sp8	0	12.980325000000002
6S(3S)Galb1-4(6S)GlcNAcb-Sp0	0	9.2229
(3S)Galb1-4Glcb-Sp8	0	8.808
(3S)Galb1-3GalNAca-Sp8	0	30.100324999999994
(3S)Galb1-4GlcNAcb-Sp8	0	1.0283749999999987
(4S)Galb1-4GlcNAcb-Sp8	0	13.595825000000005
Neu5Aca2-3(6S)Galb1-4GlcNAcb-Sp8	0	6.1126749999999985
GlcNAcb1-2Mana1-6(GlcNAcb1-2Mana1-3)Manb1-4GlcNAcb1-4GlcNAcb-Sp13	0	8.682849999999998
Fuca1-2Galb1-3GalNAca-Sp8	0	14.639049999999996
Fuca1-2Galb1-4(Fuca1-3)GlcNAcb1-3Galb1-4(Fuca1-3)GlcNAcb-Sp0	0	13.6527
Fuca1-2Galb1-4GlcNAcb1-3Galb1-4GlcNAcb1-3Galb1-4GlcNAcb-Sp0	0	10.155625
Fuca1-2Galb1-4GlcNAcb-Sp8	0	4.27905
Fuca1-2Galb-Sp8	0	7.078675000000002
Fuca1-3GlcNAcb-Sp8	0	-0.3962999999999983
Fucb1-3GlcNAcb-Sp8	0	-0.24630000000000066
GalNAca1-3(Fuca1-2)Galb1-3GlcNAcb-Sp0	0	4.087099999999999
GalNAca1-3(Fuca1-2)Galb1-4(Fuca1-3)GlcNAcb-Sp0	0	22.200075
(3S)Galb1-4(Fuca1-3)Glcb-Sp0	0	12.890999999999995
GalNAca1-3(Fuca1-2)Galb1-4GlcNAcb-Sp0	0	6.354975
GlcNAcb1-3Galb1-3GalNAca-Sp8	0	12.779874999999995
GalNAca1-3(Fuca1-2)Galb-Sp18	0	8.736625000000002
GalNAca1-3Galb-Sp8	0	2.3321999999999985
GalNAcb1-3(Fuca1-2)Galb-Sp8	0	-2.214149999999999
GalNAcb1-3Gala1-4Galb1-4GlcNAcb-Sp0	0	12.798275
GalNAcb1-4GlcNAcb-Sp8	0	9.291425
Gala1-3(Fuca1-2)Galb-Sp8	0	6.7806000000000015
Gala1-3GalNAca-Sp16	0	21.198625
Gala1-6Glcb-Sp8	0	4.719525000000003
Neu5Aca2-6(Galb1-3)GlcNAcb1-4Galb1-4Glcb-Sp10	0	13.792924999999995
Galb1-3GalNAca-Sp8	0	6.841999999999995
Galb1-3GalNAcb1-4(Neu5Aca2-3)Galb1-4Glcb-Sp0	0	5.412050000000002
Galb1-4(6S)Glcb-Sp0	0	10.3408
Galb1-4(6S)Glcb-Sp8	0	18.313875000000003
Galb1-4GlcNAcb1-3GalNAc-Sp14	0	6.431524999999998
Galb1-4GlcNAcb1-3Galb1-4GlcNAcb1-3Galb1-4GlcNAcb-Sp0	0	10.79445
Galb1-4GlcNAcb1-3Galb1-4Glcb-Sp8	0	7.332549999999999
GlcNAcb1-3GalNAca-Sp14	0	6.268675000000001
GlcNAcb1-3Galb1-4GlcNAcb-Sp8	0	5.824349999999999
GlcNAcb1-3Galb1-4GlcNAcb1-3Galb1-4GlcNAcb-Sp0	0	14.956775
GlcNAcb1-6(GlcNAcb1-4)GalNAca-Sp8	0	4.148074999999999
GlcNAcb1-4GlcNAcb1-4GlcNAcb-Sp8	0	8.265500000000001
GlcAb1-3Galb-Sp8	0	2.2488499999999974
GlcAb1-6Galb-Sp8	0	10.106274999999998
Mana1-6(Mana1-3)Mana-Sp9	0	14.453600000000002
(3S)Galb1-4(Fuca1-3)(6S)GlcNAcb-Sp8	0	8.360050000000003
Fuca1-2(6S)Galb1-4GlcNAcb-Sp0	0	3.878225000000002
GalNAcb1-4(Neu5Aca2-8Neu5Aca2-3)Galb1-4Glcb-Sp0	0	12.60045
Neu5Aca2-3(6S)Galb1-4(Fuca1-3)GlcNAcb-Sp8	0	12.667775
GalNAcb1-4(Neu5Aca2-3)Galb1-4GlcNAcb-Sp8	0	0.3507749999999996
Neu5Aca2-6(Neu5Aca2-3)GalNAca-Sp8	0	4.959000000000001
Neu5Aca2-3Galb1-3GalNAcb1-3Gala1-4Galb1-4Glcb-Sp0	0	16.636750000000006
Fuca1-2(6S)Galb1-4Glcb-Sp0	0	22.24930000000001
Neu5Aca2-3Galb1-4(Fuca1-3)GlcNAcb-Sp8	0	2.0070749999999986
Neu5Aca2-3Galb1-4GlcNAcb-Sp0	0	2.693299999999999
Neu5Aca2-3Galb1-4GlcNAcb-Sp8	0	8.197525
Neu5Aca2-3Galb1-4GlcNAcb1-3Galb1-4GlcNAcb-Sp0	0	-0.9091000000000004
Neu5Gca2-3Galb1-4GlcNAcb-Sp0	0	4.368149999999998
Galb1-3GlcNAcb1-3Galb1-3GlcNAcb-Sp0	0	18.010399999999994
Galb1-3Galb1-4GlcNAcb-Sp8	0	10.750775
GlcAb1-3GlcNAcb-Sp8	0	5.184600000000001
Neu5Aca2-6Galb1-4GlcNAcb1-2Mana1-6(GlcNAcb1-2Mana1-3)Manb1-4GlcNAcb1-4GlcNAcb-Sp12	0	12.464150000000002
GlcNAcb1-3Man-Sp10	0	8.1434
MurNAcb1-4GlcNAcb-Sp10	0	5.046225
Mana1-2Mana1-6(Mana1-3)Mana1-6(Mana1-2Mana1-2Mana1-3)Mana-Sp9	0	13.433700000000005
Neu5Aca2-3Galb1-4(Fuca1-3)GlcNAcb1-6(Neu5Aca2-3Galb1-3)GalNAc-Sp14	0	25.01875
Mana1-6(Neu5Aca2-6Galb1-4GlcNAcb1-2Mana1-3)Manb1-4GlcNAcb1-4GlcNAc-Sp12	0	6.455549999999998
Fuca1-2Galb1-4GlcNAcb1-2Mana1-6(Fuca1-2Galb1-4GlcNAcb1-2Mana1-3)Manb1-4GlcNAcb1-4GlcNAcb-Sp20	0	24.9588
Galb1-4(Fuca1-3)GlcNAcb1-6(Fuca1-2Galb1-4GlcNAcb1-3)Galb1-4Glc-Sp21	0	1.5993000000000004
Gala1-3(Fuca1-2)Galb1-3GlcNAcb1-2Mana1-6(Gala1-3(Fuca1-2)Galb1-3GlcNAcb1-2Mana1-3)Manb1-4GlcNAcb1-4GlcNAcb-Sp20	0	7.120875
Neu5Aca2-6Galb1-4GlcNAcb1-3GalNAc-Sp14	0	3.3138500000000017
GlcNAcb1-2Mana1-6(GlcNAcb1-4(GlcNAcb1-2)Mana1-3)Manb1-4GlcNAcb1-4GlcNAc-Sp21	0	0.8097500000000046
Fuca1-2Galb1-3GalNAca1-3(Fuca1-2)Galb1-4Glcb-Sp0	0	9.429950000000002
Galb1-3GlcNAcb1-3GalNAca-Sp14	0	12.2061
GalNAca1-3GalNAcb1-3Gala1-4Galb1-4GlcNAcb-Sp0	0	1.1366000000000014
Gala1-3(Fuca1-2)Galb1-4GlcNAcb1-3GalNAca-Sp14	0	11.104925
GalNAca1-3(Fuca1-2)Galb1-3GlcNAcb1-3GalNAc-Sp14	0	13.505100000000008
Galb1-3GlcNAcb1-6(Galb1-3GlcNAcb1-2)Mana1-6(Galb1-3GlcNAcb1-2Mana1-3)Manb1-4GlcNAcb1-4GlcNAcb-Sp19	0	4.90455
Neu5Aca2-3Galb1-4GlcNAcb1-3Galb-Sp8	0	2.6023
Gala1-3Fuca1-2Galb1-4GlcNAcb1-6(Gala1-3Fuca1-2Galb1-4GlcNAcb1-3)GalNAc-Sp14	0	11.347075
Neu5Aca2-3Galb1-4GlcNAcb1-6(Neu5Aca2-3Galb1-4GlcNAcb1-2)Mana1-6(GlcNAcb1-4)(Neu5Aca2-3Galb1-4GlcNAcb1-2Mana1-3)Manb1-4GlcNAcb1-4GlcNAcb-Sp21	1	17480.266349999998
Neu5Aca2-6Galb1-4GlcNAcb1-6(Neu5Aca2-6Galb1-4GlcNAcb1-2)Mana1-6(GlcNAcb1-4)(Neu5Aca2-6Galb1-4GlcNAcb1-2Mana1-3)Manb1-4GlcNAcb1-4GlcNAcb-Sp21	0	6.651925
Neu5Aca2-3Galb1-4GlcNAcb1-6GalNAca-Sp14	0	3.6386499999999984
Galb1-3GlcNAcb1-6GalNAca-Sp14	0	0.7925249999999977
Gala1-3(Fuca1-2)Galb1-4GlcNAcb1-6GalNAca-Sp14	0	6.686174999999999
Fuca1-2Galb1-3(6S)GlcNAcb-Sp0	0	6.942449999999999
(3S)GalNAcb1-4GlcNAc-Sp8	0	-3.66945
Gala1-3(Fuca1-2)Galb1-3GlcNAcb1-6GalNAc-Sp14	0	5.114650000000002
Neu5Aca2-3Galb1-3GlcNAcb1-2Mana-Sp0	0	3.6466999999999987
GalNAcb1-4GlcNAcb1-2Mana-Sp0	0	9.6038
GlcNAcb1-2Mana1-6(GlcNAcb1-4)(GlcNAcb1-2Mana1-3)Manb1-4GlcNAcb1-4(Fuca1-6)GlcNAc-Sp21	0	8.459525000000001
Galb1-4GlcNAcb1-2Mana1-6(Galb1-4GlcNAcb1-4)(Galb1-4GlcNAcb1-2Mana1-3)Manb1-4GlcNAcb1-4(Fuca1-6)GlcNAc-Sp21	0	6.110325
GalNAca1-3(Fuca1-2)Galb1-3GalNAcb1-3Gala1-4Galb1-4Glc-Sp21	0	11.841775000000002
GlcNAcb1-3Galb1-4GlcNAcb1-2Mana1-6(GlcNAcb1-3Galb1-4GlcNAcb1-2Mana1-3)Manb1-4GlcNAcb1-4GlcNAcb-Sp25	0	11.955025
GlcNAcb1-3Galb1-4GlcNAcb1-3Galb1-4GlcNAcb1-2Mana1-6(GlcNAcb1-3Galb1-4GlcNAcb1-3Galb1-4GlcNAcb1-2Mana1-3)Manb1-4GlcNAcb1-4GlcNAcb-Sp12	1	125.623675
GlcNAcb1-3Galb1-4GlcNAcb1-3Galb1-4GlcNAcb1-2Mana1-6(GlcNAcb1-3Galb1-4GlcNAcb1-3Galb1-4GlcNAcb1-2Mana1-3)Manb1-4GlcNAcb1-4GlcNAcb-Sp25	0	15.702099999999998
Neu5Aca2-8Neu5Aca2-3Galb1-4GlcNAc-Sp0	0	3.9661750000000016
Gala1-3Galb1-4GlcNAcb1-2Mana1-6(Gala1-3Galb1-4GlcNAcb1-2Mana1-3)Manb1-4GlcNAcb1-4GlcNAc-Sp24	0	21.75102500000001
GlcNAcb1-3Galb1-4GlcNAcb1-6(GlcNAcb1-3Galb1-3)GalNAca-Sp14	0	5.9482750000000015
GlcNAcb1-3Galb1-4GlcNAcb1-3Galb1-4GlcNAcb1-3Galb1-4GlcNAcb1-3Galb1-4GlcNAcb1-2Mana1-6(GlcNAcb1-3Galb1-4GlcNAcb1-3Galb1-4GlcNAcb1-3Galb1-4GlcNAcb1-3Galb1-4GlcNAcb1-2Mana1-3)Manb1-4GlcNAcb1-4GlcNAcb-Sp25	0	26.11555
GlcNAcb1-3Galb1-4GlcNAcb1-2Mana1-6(GlcNAcb1-3Galb1-4GlcNAcb1-2Mana1-3)Manb1-4GlcNAcb1-4(Fuca1-6)GlcNAcb-Sp24	0	11.329449999999998
GlcNAcb1-3Galb1-4GlcNAcb1-3Galb1-4GlcNAcb1-3Galb1-4GlcNAcb1-2Mana1-6(GlcNAcb1-3Galb1-4GlcNAcb1-3Galb1-4GlcNAcb1-3Galb1-4GlcNAcb1-2Mana1-3)Manb1-4GlcNAcb1-4(Fuca1-6)GlcNAcb-Sp24	0	25.078725
Galb1-4GlcNAcb1-3Galb1-4GlcNAcb1-3Galb1-4GlcNAcb1-3Galb1-4GlcNAcb1-3Galb1-4GlcNAcb1-2Mana1-6(Galb1-4GlcNAcb1-3Galb1-4GlcNAcb1-3Galb1-4GlcNAcb1-3Galb1-4GlcNAcb1-3Galb1-4GlcNAcb1-2Mana1-3)Manb1-4GlcNAcb1-4(Fuca1-6)GlcNAcb-Sp19	0	26.42909999999999
GlcNAcb1-3Galb1-4GlcNAcb1-3Galb1-4GlcNAcb1-6(GlcNAcb1-3Galb1-4GlcNAcb1-3Galb1-4GlcNAb1-2)Mana1-6(GlcNAcb1-3Galb1-4GlcNAcb1-3Galb1-4GlcNAcb1-2Mana1-3)Manb1-4GlcNAcb1-4(Fuca1-6)GlcNAcb-Sp24	1	10902.635500000002
Galb1-4GlcNAcb1-3Galb1-4GlcNAcb1-3Galb1-4GlcNAcb1-3Galb1-4GlcNAcb1-6(Galb1-4GlcNAcb1-3Galb1-4GlcNAcb1-3Galb1-4GlcNAcb1-3Galb1-4GlcNAb1-2)Mana1-6(Galb1-4GlcNAcb1-3Galb1-4GlcNAcb1-3Galb1-4GlcNAcb1-3Galb1-4GlcNAcb1-2Mana1-3)Manb1-4GlcNAcb1-4(Fuca1-6)GlcNAcb-Sp24	1	10680.249075
GlcNAcb1-3Galb1-4GlcNAcb1-3Galb1-4GlcNAcb1-3Galb1-4GlcNAcb1-3Galb1-4GlcNAcb1-6(GlcNAcb1-3Galb1-4GlcNAcb1-3Galb1-4GlcNAcb1-3Galb1-4GlcNAcb1-3Galb1-4GlcNAb1-2)Mana1-6(GlcNAcb1-3Galb1-4GlcNAcb1-3Galb1-4GlcNAcb1-3Galb1-4GlcNAcb1-3Galb1-4GlcNAcb1-2Mana1-3)Manb1-4GlcNAcb1-4(Fuca1-6)GlcNAcb-Sp24	1	13297.759375
Galb1-4GlcNAcb1-3Galb1-4GlcNAcb1-3Galb1-4GlcNAcb1-3Galb1-4GlcNAcb1-3Galb1-4GlcNAcb1-6(Galb1-4GlcNAcb1-3Galb1-4GlcNAcb1-3Galb1-4GlcNAcb1-3Galb1-4GlcNAcb1-3Galb1-4GlcNAb1-2)Mana1-6(Galb1-4GlcNAcb1-3Galb1-4GlcNAcb1-3Galb1-4GlcNAcb1-3Galb1-4GlcNAcb1-3Galb1-4GlcNAcb1-2Mana1-3)Manb1-4GlcNAcb1-4(Fuca1-6)GlcNAcb-Sp24	1	9219.450725
Neu5Aca2-3Galb1-4GlcNAcb1-3Galb1-4GlcNAcb1-3GalNAca-Sp14	0	5.275025000000001
Neu5Aca2-6Galb1-4GlcNAcb1-3Galb1-4GlcNAcb1-3GalNAca-Sp14	0	16.073774999999998
GlcNAcb1-3Galb1-4GlcNAcb1-3Galb1-4GlcNAcb1-3GalNAca-Sp14	0	13.114375
Neu5Aca2-6Galb1-4GlcNAcb1-3Galb1-4GlcNAcb1-6(Galb1-3)GalNAca-Sp14	0	13.310625
