# Supplementary material for: Identifying glycan motifs using a novel subtree mining approach
Source: BMC Bioinformatics. 2020 Feb 4;21:42. doi: 10.1186/s12859-020-3374-4 (PMC7001330; doi:10.1186/s12859-020-3374-4)
Supplement: Supplementary file 6 — Additional file 6 Training and test sets. CSV files for all training and test sets used for this manuscript. [file 12859_2020_3374_MOESM6_ESM.zip › CV_Folds/CV_Folds/fold_1/test_set_PNA_14030_10ug_v5.0_DATA.csv]

glycan	binding	rfu
Gala-Sp8	0	15.789825000000002
Mana-Sp8	0	5.063675
Neu5Aca-Sp11	0	3.19445
Neu5Acb-Sp8	0	8.155774999999998
Galb-Sp8	0	6.382100000000002
Galb1-4GlcNAcb1-6(Galb1-4GlcNAcb1-3)GalNAc-Sp14	0	15.342699999999995
(3S)Galb1-4(Fuca1-3)(6S)Glc-Sp0	0	21.12855
(3S)Galb1-4(Fuca1-3)GlcNAc-Sp0	0	16.671225
(3S)Galb1-4(6S)GlcNAcb-Sp8	0	-0.2237749999999981
(6P)Mana-Sp8	0	16.365325000000006
Neu5,9Ac2a-Sp8	0	4.5847
Neu5Aca2-6Galb1-4GlcNAcb1-2Mana1-6(Neu5Aca2-6Galb1-4GlcNAcb1-2Mana1-3)Manb1-4GlcNAcb1-4GlcNAcb-Sp21	0	6.1500999999999975
Fuca1-2Galb1-3GalNAcb1-4(Neu5Aca2-3)Galb1-4Glcb-Sp9	0	12.319825
Fuca1-2Galb1-4(Fuca1-3)GlcNAcb1-3Galb1-4(Fuca1-3)GlcNAcb-Sp0	0	8.81365
Fuca1-2Galb1-4(Fuca1-3)GlcNAcb1-3Galb1-4(Fuca1-3)GlcNAcb1-3Galb1-4(Fuca1-3)GlcNAcb-Sp0	0	8.086925
Fuca1-2Galb1-4(Fuca1-3)GlcNAcb-Sp0	0	2.6582999999999988
Fuca1-2Galb1-4GlcNAcb1-3Galb1-4GlcNAcb-Sp0	0	3.177875000000001
Fuca1-2Galb1-4GlcNAcb1-3Galb1-4GlcNAcb1-3Galb1-4GlcNAcb-Sp0	0	7.259349999999998
Fuca1-2Galb1-4Glcb-Sp0	0	3.644174999999999
Fuca1-2Galb-Sp8	0	12.8833
Fuca1-3GlcNAcb-Sp8	0	13.928525
Fuca1-4GlcNAcb-Sp8	0	0.2350500000000002
GalNAca1-3(Fuca1-2)Galb1-4(Fuca1-3)GlcNAcb-Sp0	0	11.32665
GalNAca1-3(Fuca1-2)Galb1-4GlcNAcb-Sp0	0	5.313374999999999
GalNAca1-3GalNAcb-Sp8	0	1.8918499999999978
GalNAcb1-3GalNAca-Sp8	0	1.241575000000001
Gala1-3(Fuca1-2)Galb1-3GlcNAcb-Sp8	0	11.830474999999998
Gala1-3(Fuca1-2)Galb1-4GlcNAc-Sp0	0	6.313875
Galb1-3(Fuca1-4)GlcNAcb1-3Galb1-4(Fuca1-3)GlcNAcb-Sp0	0	2.513275
GlcNAcb1-6(Galb1-3)GalNAca-Sp8	1	29108.471350000003
Neu5Aca2-6(Galb1-3)GlcNAcb1-4Galb1-4Glcb-Sp10	0	8.489525
Galb1-3GalNAca-Sp8	1	23551.932349999995
Galb1-3GlcNAcb1-3Galb1-4GlcNAcb-Sp0	0	-0.3792750000000016
Galb1-4(Fuca1-3)GlcNAcb-Sp8	0	0.18215000000000006
Galb1-4(6S)Glcb-Sp0	0	6.0421999999999985
Galb1-4GalNAca1-3(Fuca1-2)Galb1-4GlcNAcb-Sp8	1	601.6481000000001
Galb1-4GlcNAcb1-3Galb1-4Glcb-Sp0	0	20.38285
Galb1-4GlcNAcb1-6(Galb1-3)GalNAca-Sp8	1	30265.983250000005
Galb1-4Glcb-Sp0	0	15.180725
GlcNAca1-3Galb1-4GlcNAcb-Sp8	0	10.645749999999998
GlcNAcb1-4-MDPLys	0	7.193474999999999
GlcNAcb1-4GlcNAcb1-4GlcNAcb-Sp8	0	6.749424999999999
Glca1-4Glcb-Sp8	0	10.859899999999998
Glca1-4Glca-Sp8	0	11.140925
KDNa2-3Galb1-3GlcNAcb-Sp0	0	9.983199999999998
Manb1-4GlcNAcb-Sp0	0	7.3931999999999976
Neu5Aca2-3Galb1-4GlcNAcb1-3Galb1-4(Fuca1-3)GlcNAcb-Sp0	0	19.929800000000004
GalNAcb1-4(Neu5Aca2-8Neu5Aca2-8Neu5Aca2-3)Galb1-4Glcb-Sp0	0	6.448424999999999
Neu5Aca2-8Neu5Aca2-8Neu5Aca2-3Galb1-4Glcb-Sp0	0	2.4133249999999986
GalNAcb1-4(Neu5Aca2-3)Galb1-4GlcNAcb-Sp0	0	6.9894000000000025
GalNAcb1-4(Neu5Aca2-3)Galb1-4GlcNAcb-Sp8	0	15.988425
Neu5Aca2-3Galb-Sp8	0	22.6142
Neu5Aca2-3Galb1-3GlcNAcb1-3Galb1-4GlcNAcb-Sp0	0	6.964475
Neu5Aca2-3Galb1-3GlcNAcb-Sp8	0	6.040850000000002
Neu5Aca2-3Galb1-4(Fuca1-3)(6S)GlcNAcb-Sp8	0	4.804925000000001
Neu5Aca2-3Galb1-4(Fuca1-3)GlcNAcb1-3Galb-Sp8	0	4.830875000000002
Neu5Aca2-3Galb1-4Glcb-Sp8	0	18.496125
Neu5Aca2-6GalNAca-Sp8	0	2.2571249999999976
Neu5Aca2-6Galb1-4GlcNAcb1-3Galb1-4GlcNAcb-Sp0	0	5.8321000000000005
Neu5Aca2-8Neu5Aca-Sp8	0	5.179050000000002
Galb1-3(Fuca1-4)GlcNAcb1-3Galb1-3(Fuca1-4)GlcNAcb-Sp0	0	13.241075
Neu5Acb2-6GalNAca-Sp8	0	12.215500000000002
Neu5Gca2-3Galb1-3GlcNAcb-Sp0	0	3.981524999999999
Galb1-3Galb1-4GlcNAcb-Sp8	1	364.5244000000001
GlcAb1-3GlcNAcb-Sp8	0	6.533949999999999
GlcNAcb1-3Man-Sp10	0	7.1184499999999975
Mana1-6Manb-Sp10	0	16.9255
Galb1-4GlcNAcb1-2Mana1-6(Neu5Aca2-6Galb1-4GlcNAcb1-2Mana1-3)Manb1-4GlcNAcb1-4GlcNAcb-Sp12	0	6.889974999999992
Neu5Aca2-8Neu5Acb-Sp17	0	2.772375000000001
Neu5,9Ac2a2-3Galb1-3GlcNAcb-Sp0	0	8.035125
Neu5Aca2-3Galb1-3(Fuca1-4)GlcNAcb1-3Galb1-3(Fuca1-4)GlcNAcb-Sp0	0	22.301675
GlcNAca1-4Galb1-4GlcNAcb-Sp0	0	5.694324999999999
Galb1-4GlcNAcb1-2Mana1-6(Galb1-4GlcNAcb1-2Mana1-3)Manb1-4GlcNAcb1-4(Fuca1-6)GlcNAcb-Sp22	0	16.721975
Galb1-3GlcNAcb1-2Mana1-6(Galb1-3GlcNAcb1-2Mana1-3)Manb1-4GlcNAcb1-4(Fuca1-6)GlcNAcb-Sp22	0	17.491875
KDNa2-3Galb1-3GalNAca-Sp14	0	14.343450000000002
Fuca1-2Galb1-3GlcNAcb1-2Mana1-6(Fuca1-2Galb1-3GlcNAcb1-2Mana1-3)Manb1-4GlcNAcb1-4GlcNAcb-Sp20	0	8.7571
Galb1-4GlcNAcb1-2Mana1-6(Mana1-3)Manb1-4GlcNAcb1-4GlcNAcb-Sp12	0	-0.6951750000000008
Gala1-3(Fuca1-2)Galb1-4GlcNAcb1-2Mana1-6(Gala1-3(Fuca1-2)Galb1-4GlcNAcb1-2Mana1-3)Manb1-4GlcNAcb1-4GlcNAcb-Sp20	0	8.632299999999997
Galb1-3GalNAca1-3(Fuca1-2)Galb1-4Glc-Sp0	1	29982.5296
Galb1-4(Fuca1-3)GlcNAcb1-6(Fuca1-4(Fuca1-2Galb1-3)GlcNAcb1-3)Galb1-4Glc-Sp21	0	11.415625
Galb1-4GlcNAcb1-6(Galb1-4GlcNAcb1-2)Mana1-6(Galb1-4GlcNAcb1-4(Galb1-4GlcNAcb1-2)Mana1-3)Manb1-4GlcNAcb1-4GlcNAcb-Sp21	0	14.058550000000002
Fuca1-2Galb1-4GlcNAcb1-3GalNAca-Sp14	0	6.392225
Gala1-4Galb1-4GlcNAcb1-2Mana1-6(Gala1-4Galb1-4GlcNAcb1-2Mana1-3)Manb1-4GlcNAcb1-4GlcNAcb-Sp24	0	15.812549999999995
GalNAcb1-3Gala1-6Galb1-4Glcb-Sp8	0	20.385724999999994
Gala1-3(Fuca1-2)Galb1-4(Fuca1-3)Glcb-Sp21	0	12.39235
Galb1-4GlcNAcb1-6(Fuca1-2Galb1-3GlcNAcb1-3)Galb1-4Glc-Sp21	0	2.451299999999998
GlcNAcb1-6(GlcNAcb1-2)Mana1-6(GlcNAcb1-4)(GlcNAcb1-4(GlcNAcb1-2)Mana1-3)Manb1-4GlcNAcb1-4GlcNAc-Sp21	0	7.451574999999999
Neu5Aca2-8Neu5Aca2-3Galb1-3GalNAcb1-4(Neu5Aca2-8Neu5Aca2-3)Galb1-4Glcb-Sp0	0	1.290725
GalNAca1-3(Fuca1-2)Galb1-4GlcNAcb1-2Mana1-6(GalNAca1-3(Fuca1-2)Galb1-4GlcNAcb1-2Mana1-3)Manb1-4GlcNAcb1-4(Fuca1-6)GlcNAcb-Sp22	0	7.9930249999999985
Neu5Aca2-3Galb1-4GlcNAcb1-2Mana1-6(GlcNAcb1-4)(Neu5Aca2-3Galb1-4GlcNAcb1-2Mana1-3)Manb1-4GlcNAcb1-4GlcNAcb-Sp21	0	4.414475000000003
Neu5Aca2-3Galb1-4GlcNAcb1-6GalNAca-Sp14	0	6.25325
Neu5Aca2-6Galb1-4GlcNAcb1-6GalNAca-Sp14	0	7.448875
Galb1-3GlcNAcb1-6GalNAca-Sp14	0	1.2720999999999982
Galb1-4(Fuca1-3)GlcNAcb1-2Mana-Sp0	0	0.39395000000000013
Fuca1-2(6S)Galb1-3GlcNAcb-Sp0	0	3.5076750000000008
GlcNAcb1-6(GlcNAcb1-2)Mana1-6(GlcNAcb1-4)(GlcNAcb1-4(GlcNAcb1-2)Mana1-3)Manb1-4GlcNAcb1-4(Fuca1-6)GlcNAc-Sp21	0	-2.5467499999999994
Galb1-3(6S)GlcNAcb-Sp8	0	-7.9480999999999975
GalNAcb1-4(6S)GlcNAc-Sp8	0	5.0363000000000016
Gala1-3(Fuca1-2)Galb1-4GlcNAcb1-2Mana-Sp0	0	8.5295
Fuca1-4(Galb1-3)GlcNAcb1-2Mana-Sp0	0	14.14435
Galb1-3GalNAcb1-3Gal-Sp21	1	32028.2885
Neu5Gca2-8Neu5Gca2-3Galb1-4GlcNAc-Sp0	0	-0.22592500000000104
Neu5Gca2-8Neu5Aca2-3Galb1-4GlcNAc-Sp0	0	-0.8418500000000009
(3S)GlcAb1-3Galb1-4GlcNAcb1-2Mana-Sp0	0	15.1146
Galb1-3GlcNAcb1-3Galb1-4GlcNAcb1-3Galb1-4GlcNAcb1-6(Galb1-3GlcNAcb1-3Galb1-4GlcNAcb1-3Galb1-4GlcNAb1-2)Mana1-6(Galb1-3GlcNAcb1-3Galb1-4GlcNAcb1-3Galb1-4GlcNAcb1-2Mana1-3)Manb1-4GlcNAcb1-4(Fuca1-6)GlcNAcb-Sp24	1	258.51325
Galb1-4GlcNAcb1-3Galb1-4GlcNAcb1-3Galb1-4GlcNAcb1-2Mana1-6(Galb1-4GlcNAcb1-3Galb1-4GlcNAcb1-3Galb1-4GlcNAcb1-2Mana1-3)Manb1-4GlcNAcb1-4(Fuca1-6)GlcNAcb-Sp24	0	0.5555750000000028
Galb1-4GlcNAcb1-3Galb1-4GlcNAcb1-3Galb1-4GlcNAcb1-3Galb1-4GlcNAcb1-6(Galb1-4GlcNAcb1-3Galb1-4GlcNAcb1-3Galb1-4GlcNAcb1-3Galb1-4GlcNAb1-2)Mana1-6(Galb1-4GlcNAcb1-3Galb1-4GlcNAcb1-3Galb1-4GlcNAcb1-3Galb1-4GlcNAcb1-2Mana1-3)Manb1-4GlcNAcb1-4(Fuca1-6)GlcNAcb-Sp24	0	12.6643
GlcNAcb1-3Galb1-4GlcNAcb1-3Galb1-4GlcNAcb1-3Galb1-4GlcNAcb1-3Galb1-4GlcNAcb1-6(GlcNAcb1-3Galb1-4GlcNAcb1-3Galb1-4GlcNAcb1-3Galb1-4GlcNAcb1-3Galb1-4GlcNAb1-2)Mana1-6(GlcNAcb1-3Galb1-4GlcNAcb1-3Galb1-4GlcNAcb1-3Galb1-4GlcNAcb1-3Galb1-4GlcNAcb1-2Mana1-3)Manb1-4GlcNAcb1-4(Fuca1-6)GlcNAcb-Sp24	1	6561.369124999998
Galb1-4GlcNAcb1-3Galb1-4GlcNAcb1-3Galb1-4GlcNAcb1-3Galb1-4GlcNAcb1-3Galb1-4GlcNAcb1-6(Galb1-4GlcNAcb1-3Galb1-4GlcNAcb1-3Galb1-4GlcNAcb1-3Galb1-4GlcNAcb1-3Galb1-4GlcNAb1-2)Mana1-6(Galb1-4GlcNAcb1-3Galb1-4GlcNAcb1-3Galb1-4GlcNAcb1-3Galb1-4GlcNAcb1-3Galb1-4GlcNAcb1-2Mana1-3)Manb1-4GlcNAcb1-4(Fuca1-6)GlcNAcb-Sp24	0	21.493
Galb1-4GlcNAcb1-3Galb1-4GlcNAcb1-3GalNAca-Sp14	1	102.6267
Neu5Aca2-3Galb1-4GlcNAcb1-3Galb1-4GlcNAcb1-3GalNAca-Sp14	0	-1.0778250000000007
GlcNAcb1-3Galb1-4GlcNAcb1-6(GlcNAcb1-3Galb1-4GlcNAcb1-3)GalNAca-Sp14	1	115.70640000000004
Neu5Aca2-6Galb1-4GlcNAcb1-3Galb1-4GlcNAcb1-3GalNAca-Sp14	0	3.7229500000000013
GlcNAcb1-3Galb1-4GlcNAcb1-3Galb1-4GlcNAcb1-3GalNAca-Sp14	0	8.422475
Neu5Aca2-3Galb1-4GlcNAcb1-3Galb1-4GlcNAcb1-6(Galb1-3)GalNAca-Sp14	1	14147.831425000002
