# Supplementary material for: Identifying glycan motifs using a novel subtree mining approach
Source: BMC Bioinformatics. 2020 Feb 4;21:42. doi: 10.1186/s12859-020-3374-4 (PMC7001330; doi:10.1186/s12859-020-3374-4)
Supplement: Supplementary file 6 — Additional file 6 Training and test sets. CSV files for all training and test sets used for this manuscript. [file 12859_2020_3374_MOESM6_ESM.zip › CV_Folds/CV_Folds/fold_1/test_set_PSA_14040_10ug_v5.0_DATA.csv]

glycan	binding	rfu
Gala-Sp8	0	10.9285
Mana-Sp8	0	8.4907
Fuca-Sp9	0	15.828975000000002
Neu5Aca-Sp11	0	14.85415
Neu5Acb-Sp8	0	8.252824999999998
Galb-Sp8	0	13.412925
Galb1-4GlcNAcb1-6(Galb1-4GlcNAcb1-3)GalNAca-Sp8	0	19.225900000000006
6S(3S)Galb1-4GlcNAcb-Sp0	0	1.39095
(3S)Galb1-3GlcNAcb-Sp8	0	6.609149999999998
(3S)Galb1-4(6S)GlcNAcb-Sp0	0	1.0540500000000022
(4S)Galb1-4GlcNAcb-Sp8	0	14.553024999999995
Neu5,9Ac2a-Sp8	0	10.299900000000003
Neu5Aca2-6Galb1-4GlcNAcb1-2Mana1-6(Neu5Aca2-6Galb1-4GlcNAcb1-2Mana1-3)Manb1-4GlcNAcb1-4GlcNAcb-Sp24	0	30.768899999999995
Fuca1-2Galb1-3GlcNAcb1-3Galb1-4Glcb-Sp8	0	9.381275
Fuca1-2Galb1-4(Fuca1-3)GlcNAcb1-3Galb1-4(Fuca1-3)GlcNAcb1-3Galb1-4(Fuca1-3)GlcNAcb-Sp0	0	2.4309499999999997
Fuca1-2Galb1-4(Fuca1-3)GlcNAcb-Sp0	0	8.71015
Fuca1-2Galb1-4(Fuca1-3)GlcNAcb-Sp8	0	-0.4112250000000008
Fuca1-2Galb1-4GlcNAcb1-3Galb1-4GlcNAcb1-3Galb1-4GlcNAcb-Sp0	0	6.479449999999997
Fuca1-2Galb1-4GlcNAcb-Sp0	0	5.453149999999999
Fuca1-2Galb-Sp8	0	11.445625
Fuca1-3GlcNAcb-Sp8	0	3.981549999999999
Fuca1-4GlcNAcb-Sp8	0	3.0727999999999973
Fucb1-3GlcNAcb-Sp8	0	10.7625
(3S)Galb1-4(Fuca1-3)Glcb-Sp0	0	-1.4299750000000009
GalNAca1-3(Fuca1-2)Galb1-4GlcNAcb-Sp8	0	26.53445
GalNAca1-4(Fuca1-2)Galb1-4GlcNAcb-Sp8	0	8.1225
GalNAcb1-4(Fuca1-3)GlcNAcb-Sp0	0	18.857225
Gala1-3(Fuca1-2)Galb1-4GlcNAc-Sp0	0	2.0086250000000003
Gala1-3(Fuca1-2)Galb-Sp18	0	8.142225
Gala1-4Galb1-4Glcb-Sp0	0	12.638474999999994
Galb1-3(Fuca1-4)GlcNAc-Sp8	0	-4.528350000000001
Neu5Aca2-6(Galb1-3)GalNAca-Sp14	0	11.17075
Neu5Acb2-6(Galb1-3)GalNAca-Sp8	0	-2.1244499999999977
Galb1-3GalNAcb-Sp8	0	21.47435
Galb1-3Galb-Sp8	0	0.9149499999999992
Galb1-4(Fuca1-3)GlcNAcb1-3Galb1-4(Fuca1-3)GlcNAcb1-3Galb1-4(Fuca1-3)GlcNAcb-Sp0	0	11.890075000000007
Galb1-4GlcNAcb1-3GalNAca-Sp8	0	28.441824999999994
Galb1-4GlcNAcb1-3Galb1-4(Fuca1-3)GlcNAcb1-3Galb1-4(Fuca1-3)GlcNAcb-Sp0	0	3.2672500000000024
Galb1-4GlcNAcb1-3Galb1-4Glcb-Sp0	0	15.217199999999995
GlcNAca1-3Galb1-4GlcNAcb-Sp8	0	8.358149999999998
GlcNAcb1-6(GlcNAcb1-3)Galb1-4GlcNAcb-Sp8	0	11.255500000000007
GlcNAcb1-3GalNAca-Sp8	0	12.581025000000002
GlcNAcb1-3Galb1-4GlcNAcb-Sp0	0	6.018550000000002
GlcNAcb1-3Galb1-4GlcNAcb-Sp8	0	4.894425
GlcNAcb1-4-MDPLys	0	7.8419500000000015
GlcNAcb1-4GlcNAcb1-4GlcNAcb-Sp8	0	2.784725
Glcb1-4Glcb-Sp8	0	29.66955
Mana1-2Mana1-6(Mana1-2Mana1-3)Mana1-6(Mana1-2Mana1-2Mana1-3)Manb1-4GlcNAcb1-4GlcNAcb-Sp12	0	24.424800000000005
Fuca1-2Galb1-4(6S)GlcNAcb-Sp8	0	6.07125
Neu5Aca2-3(6S)Galb1-4(Fuca1-3)GlcNAcb-Sp8	0	9.643350000000003
Neu5Aca2-3Galb1-3GalNAcb1-4(Neu5Aca2-3)Galb1-4Glcb-Sp0	0	-1.4933750000000012
Neu5Aca2-3Galb1-3(Fuca1-4)GlcNAcb1-3Galb1-4(Fuca1-3)GlcNAcb-Sp0	0	26.1749
Neu5Aca2-3Galb1-4(Neu5Aca2-3Galb1-3)GlcNAcb-Sp8	0	16.566924999999998
Neu5Aca2-3Galb1-4Glcb-Sp0	0	12.598999999999995
Neu5Aca2-6Galb1-4(6S)GlcNAcb-Sp8	0	0.7285249999999985
Neu5Aca2-6Galb1-4GlcNAcb-Sp8	0	1.870875
Galb1-3GlcNAcb1-3Galb1-3GlcNAcb-Sp0	0	9.135725
Galb1-4(Fuca1-3)GlcNAcb1-3Galb1-3(Fuca1-4)GlcNAcb-Sp0	0	10.641199999999998
Neu5Aca2-3Galb1-4GlcNAcb1-3Galb1-3GlcNAcb-Sp0	0	9.92495
Galb1-3Galb1-4GlcNAcb-Sp8	0	15.150225000000004
GlcNAcb1-6(Galb1-4GlcNAcb1-3)Galb1-4GlcNAc-Sp0	0	8.361149999999997
GlcNAcb1-4GlcNAcb-Sp12	0	2.975625
Mana1-6Manb-Sp10	0	26.796299999999995
Neu5Aca2-8Neu5Acb-Sp17	0	2.2578499999999995
Neu5Gcb2-6Galb1-4GlcNAc-Sp8	0	15.2894
Neu5Aca2-3Galb1-3(Fuca1-4)GlcNAcb1-3Galb1-3(Fuca1-4)GlcNAcb-Sp0	0	20.73825
GlcNAca1-4Galb1-4GlcNAcb1-3Galb1-4Glcb-Sp0	0	7.781999999999997
GlcNAcb1-2Mana1-6(GlcNAcb1-2Mana1-3)Manb1-4GlcNAcb1-4(Fuca1-6)GlcNAcb-Sp22	1	9897.949425
KDNa2-3Galb1-4(Fuca1-3)GlcNAc-Sp0	0	13.583875
KDNa2-3Galb1-4Glc-Sp0	0	6.9730250000000025
KDNa2-3Galb1-3GalNAca-Sp14	0	16.591325
Neu5Aca2-6GlcNAcb1-4GlcNAc-Sp21	0	2.1143
Galb1-4(Fuca1-3)GlcNAcb1-6(Fuca1-2Galb1-4GlcNAcb1-3)Galb1-4Glc-Sp21	0	7.6958499999999965
Fuca1-4(Fuca1-2Galb1-3)GlcNAcb1-2Mana1-3(Fuca1-4(Fuca1-2Galb1-3)GlcNAcb1-2Mana1-3)Manb1-4GlcNAcb1-4GlcNAcb-Sp19	0	21.507725
Neu5Aca2-3Galb1-4GlcNAcb1-3GalNAc-Sp14	0	1.9522499999999996
Neu5Aca2-3Galb1-4(Fuca1-3)GlcNAcb1-3GalNAca-Sp14	0	22.650350000000003
Galb1-3GlcNAcb1-3Galb1-4(Fuca1-3)GlcNAcb1-6(Galb1-3GlcNAcb1-3)Galb1-4Glc-Sp21	0	7.965724999999999
Galb1-4GlcNAcb1-6(Galb1-4GlcNAcb1-2)Mana1-6(Galb1-4GlcNAcb1-4(Galb1-4GlcNAcb1-2)Mana1-3)Manb1-4GlcNAcb1-4GlcNAcb-Sp21	0	11.022324999999995
GalNAca1-3(Fuca1-2)Galb1-3GalNAca1-3(Fuca1-2)Galb1-4GlcNAcb-Sp0	0	-1.9561499999999992
Neu5Aca2-3Galb1-3GlcNAcb1-2Mana1-6(Neu5Aca2-3Galb1-3GlcNAcb1-2Mana1-3)Manb1-4GlcNAcb1-4GlcNAc-Sp19	0	18.733775
GalNAca1-3GalNAcb1-3Gala1-4Galb1-4GlcNAcb-Sp0	0	7.402900000000002
Gala1-3(Fuca1-2)Galb1-4GlcNAcb1-3GalNAca-Sp14	0	14.125775
Gala1-3(Fuca1-2)Galb1-4GlcNAcb1-2Mana1-6(Gala1-3(Fuca1-2)Galb1-4GlcNAcb1-2Mana1-3)Manb1-4GlcNAcb1-4(Fuca1-6)GlcNAcb-Sp22	1	4708.785125
GlcNAcb1-2Mana1-6(GlcNAcb1-4)(GlcNAcb1-2Mana1-3)Manb1-4GlcNAcb1-4GlcNAc-Sp21	0	-4.265575
Galb1-4GlcNAcb1-6(Galb1-4GlcNAcb1-2)Mana1-6(GlcNAcb1-4)(Galb1-4GlcNAcb1-4(Galb1-4GlcNAcb1-2)Mana1-3)Manb1-4GlcNAcb1-4GlcNAc-Sp21	0	22.0726
Gala1-3(Fuca1-2)Galb1-3GlcNAcb1-2Mana1-6(Gala1-3(Fuca1-2)Galb1-3GlcNAcb1-2Mana1-3)Manb1-4GlcNAcb1-4(Fuca1-6)GlcNAcb-Sp22	1	3594.860375000001
Neu5Aca2-3Galb1-4GlcNAcb1-2Mana1-6(GlcNAcb1-4)(Neu5Aca2-3Galb1-4GlcNAcb1-2Mana1-3)Manb1-4GlcNAcb1-4GlcNAcb-Sp21	0	-3.1868500000000006
Neu5Aca2-6Galb1-4GlcNAcb1-6(Neu5Aca2-6Galb1-4GlcNAcb1-2)Mana1-6(GlcNAcb1-4)(Neu5Aca2-6Galb1-4GlcNAcb1-4(Neu5Aca2-6Galb1-4GlcNAcb1-2)Mana1-3)Manb1-4GlcNAcb1-4GlcNAcb-Sp21	0	24.80752499999999
Neu5Aca2-3Galb1-4GlcNAcb1-6GalNAca-Sp14	0	-2.0215250000000005
Neu5Aca2-3Galb1-4GlcNAcb1-2Mana1-6(Neu5Aca2-3Galb1-4GlcNAcb1-2Mana1-3)Manb1-4GlcNAcb1-4(Fuca1-6)GlcNAcb-Sp24	1	31604.474525
Galb1-4GlcNAcb1-6(Galb1-4GlcNAcb1-2)Mana1-6(Galb1-4GlcNAcb1-2Mana1-3)Manb1-4GlcNAcb1-4(Fuca1-6)GlcNAcb-Sp24	1	25984.73357500001
Fuca1-2(6S)Galb1-3GlcNAcb-Sp0	0	1.154300000000001
Gala1-3(Fuca1-2)Galb1-4GlcNAcb1-6GalNAca-Sp14	0	0.17997500000000155
Fuca1-2Galb1-4GlcNAcb1-2Mana-Sp0	0	11.449799999999998
(3S)GalNAcb1-4(Fuca1-3)GlcNAcb-Sp8	0	7.724875000000001
Galb1-4GlcNAcb1-6(Galb1-4GlcNAcb1-2)Mana1-6(GlcNAcb1-4Galb1-4GlcNAcb1-4(Galb1-4GlcNAcb1-2)Mana1-3)Manb1-4GlcNAcb1-4(Fuca1-6)GlcNAc-Sp21	0	-0.08109999999999927
Gala1-3(Fuca1-2)Galb1-4GlcNAcb1-2Mana-Sp0	0	27.011875
Galb1-4GlcNAcb1-2Mana1-6(GlcNAcb1-4)(Galb1-4GlcNAcb1-2Mana1-3)Manb1-4GlcNAcb1-4(Fuca1-6)GlcNAc-Sp21	0	3.1141250000000014
GalNAca1-3(Fuca1-2)Galb1-3GalNAcb1-3Gala1-4Galb1-4Glc-Sp21	0	10.278875
Gala1-3(Fuca1-2)Galb1-3GalNAcb1-3Gala1-4Galb1-4Glc-Sp21	0	7.865199999999998
Galb1-4GlcNAcb1-3Galb1-4GlcNAcb1-2Mana1-6(Galb1-4GlcNAcb1-3Galb1-4GlcNAcb1-2Mana1-3)Manb1-4GlcNAcb1-4GlcNAcb-Sp24	0	27.819375
GlcNAcb1-3Galb1-4GlcNAcb1-3Galb1-4GlcNAcb1-2Mana1-6(GlcNAcb1-3Galb1-4GlcNAcb1-3Galb1-4GlcNAcb1-2Mana1-3)Manb1-4GlcNAcb1-4GlcNAcb-Sp25	0	7.588725
Galb1-4GlcNAcb1-3Galb1-4GlcNAcb1-3Galb1-4GlcNAcb1-2Mana1-6(Galb1-4GlcNAcb1-3Galb1-4GlcNAcb1-3Galb1-4GlcNAcb1-2Mana1-3)Manb1-4GlcNAcb1-4GlcNAcb-Sp12	1	150.6311
Neu5Gca2-8Neu5Aca2-3Galb1-4GlcNAc-Sp0	0	-0.8553249999999988
GlcNAcb1-3Galb1-4GlcNAcb1-2Mana1-6(GlcNAcb1-3Galb1-4GlcNAcb1-2Mana1-3)Manb1-4GlcNAcb1-4(Fuca1-6)GlcNAcb-Sp24	1	33294.90864999998
Galb1-4GlcNAcb1-3Galb1-4GlcNAcb1-3Galb1-4GlcNAcb1-3Galb1-4GlcNAcb1-3Galb1-4GlcNAcb1-2Mana1-6(Galb1-4GlcNAcb1-3Galb1-4GlcNAcb1-3Galb1-4GlcNAcb1-3Galb1-4GlcNAcb1-3Galb1-4GlcNAcb1-2Mana1-3)Manb1-4GlcNAcb1-4(Fuca1-6)GlcNAcb-Sp19	1	22805.011
Galb1-4GlcNAcb1-3Galb1-4GlcNAcb1-6(Galb1-4GlcNAcb1-3Galb1-4GlcNAcb1-3)GalNAca-Sp14	1	101.32275
Neu5Aca2-3Galb1-4GlcNAcb1-3Galb1-4GlcNAcb1-3GalNAca-Sp14	0	5.0440749999999985
GlcNAcb1-3Galb1-4GlcNAcb1-6(Galb1-3)GalNAca-Sp14	0	10.030949999999997
Galb1-4GlcNAcb1-3Galb1-3GalNAca-Sp14	0	-0.4921000000000007
Neu5Aca2-6Galb1-4GlcNAcb1-6(Galb1-3)GalNAca-Sp14	0	12.305474999999996
Neu5Aca2-3Galb1-4GlcNAcb1-3Galb1-4GlcNAcb1-2Mana1-6(Neu5Aca2-3Galb1-4GlcNAcb1-3Galb1-4GlcNAcb1-2Mana1-3)Manb1-4GlcNAcb1-4GlcNAcb-Sp12	1	109.41975
GlcNAcb1-6(Neu5Aca2-3Galb1-3)GalNAca-Sp14	0	7.972775000000002
Neu5Aca2-6Galb1-4GlcNAcb1-3Galb1-4GlcNAcb1-3Galb1-4GlcNAcb1-2Mana1-6(Neu5Aca2-6Galb1-4GlcNAcb1-3Galb1-4GlcNAcb1-3Galb1-4GlcNAcb1-2Mana1-3)Manb1-4GlcNAcb1-4GlcNAcb-Sp12	1	81.4185
Galb1-3GalNAcb1-4(Neu5Aca2-8Neu5Aca2-8Neu5Aca2-3)Galb1-4Glcb-Sp21	0	25.665925000000005
