# Supplementary material for: Identifying glycan motifs using a novel subtree mining approach
Source: BMC Bioinformatics. 2020 Feb 4;21:42. doi: 10.1186/s12859-020-3374-4 (PMC7001330; doi:10.1186/s12859-020-3374-4)
Supplement: Supplementary file 6 — Additional file 6 Training and test sets. CSV files for all training and test sets used for this manuscript. [file 12859_2020_3374_MOESM6_ESM.zip › CV_Folds/CV_Folds/fold_1/test_set_RCAI_10ug_14110_v5.0_DATA.csv]

glycan	binding	rfu
Gala-Sp8	0	128.860975
Fuca-Sp9	0	24.1246
Neu5Acb-Sp8	0	10.244349999999997
GlcN(Gc)b-Sp8	0	13.514875
(3S)Galb1-4(6S)Glcb-Sp8	0	13.356824999999983
(3S)Galb1-3GlcNAcb-Sp0	0	16.740674999999992
(3S)Galb1-4(6S)GlcNAcb-Sp8	0	8.361550000000005
(3S)Galb1-4GlcNAcb-Sp0	0	33.2209
(3S)Galb-Sp8	0	5.023499999999995
(6S)Galb1-4Glcb-Sp0	1	32450.737
(6S)Galb1-4(6S)Glcb-Sp8	1	30122.556875000013
Neu5,9Ac2a-Sp8	0	28.48497500000001
Mana1-6(Mana1-3)Manb1-4GlcNAcb1-4GlcNAcb-Sp13	0	5.892100000000001
Galb1-4GlcNAcb1-2Mana1-6(Galb1-4GlcNAcb1-2Mana1-3)Manb1-4GlcNAcb1-4GlcNAcb-Sp12	1	32196.12895
Neu5Aca2-6Galb1-4GlcNAcb1-2Mana1-6(Neu5Aca2-6Galb1-4GlcNAcb1-2Mana1-3)Manb1-4GlcNAcb1-4GlcNAcb-Sp12	1	36950.460899999984
Neu5Aca2-6Galb1-4GlcNAcb1-2Mana1-6(Neu5Aca2-6Galb1-4GlcNAcb1-2Mana1-3)Manb1-4GlcNAcb1-4GlcNAcb-Sp24	1	33097.460875
Fuca1-2Galb1-3GalNAcb1-3Gala-Sp9	0	21.92835
Fuca1-2Galb1-3GalNAcb1-3Gala1-4Galb1-4Glcb-Sp9	0	6.759450000000001
Fuca1-2Galb1-3GlcNAcb-Sp8	0	31.60215
Fuca1-2Galb1-4(Fuca1-3)GlcNAcb1-3Galb1-4(Fuca1-3)GlcNAcb-Sp0	0	29.02007500000001
Fuca1-2Galb1-4(Fuca1-3)GlcNAcb1-3Galb1-4(Fuca1-3)GlcNAcb1-3Galb1-4(Fuca1-3)GlcNAcb-Sp0	0	0.38242500000000135
GalNAca1-3(Fuca1-2)Galb1-4GlcNAcb-Sp8	0	8.903975000000003
GlcNAcb1-3Galb1-3GalNAca-Sp8	0	21.6777
GalNAca1-3(Fuca1-2)Galb-Sp8	0	14.497175000000002
GalNAca1-3Galb-Sp8	0	61.64370000000001
GalNAca1-4(Fuca1-2)Galb1-4GlcNAcb-Sp8	0	53.25735
GalNAcb1-3GalNAca-Sp8	0	10.956825
GalNAcb1-4GlcNAcb-Sp0	0	168.722325
Gala1-2Galb-Sp8	0	290.516725
Gala1-3(Fuca1-2)Galb1-4Glcb-Sp0	0	17.855725000000007
Gala1-3GalNAca-Sp16	0	10.970125
Galb1-3(Fuca1-4)GlcNAcb1-3Galb1-4(Fuca1-3)GlcNAcb-Sp0	0	2.27665
Fuca1-4(Galb1-3)GlcNAcb-Sp8	0	9.701875
Galb1-3GalNAcb1-3Gala1-4Galb1-4Glcb-Sp0	0	117.97739999999996
Galb1-3GalNAcb1-4Galb1-4Glcb-Sp8	0	229.218325
Galb1-4GlcNAcb1-3Galb1-4GlcNAcb1-3Galb1-4GlcNAcb-Sp0	1	36780.742875
Galb1-4GlcNAcb1-3Galb1-4Glcb-Sp8	1	31218.733100000005
GlcNAca1-3Galb1-4GlcNAcb-Sp8	0	3.116550000000002
GlcNAcb1-6(GlcNAcb1-3)GalNAca-Sp8	0	9.77655
GlcNAcb1-3Galb1-4GlcNAcb-Sp0	0	4.645475000000003
GlcNAcb1-4Galb1-4GlcNAcb-Sp8	0	5.745049999999999
GlcNAcb1-4GlcNAcb1-4GlcNAcb-Sp8	0	6.914574999999999
GlcNAcb1-6GalNAca-Sp8	0	5.328474999999999
Glca1-6Glca1-6Glcb-Sp8	0	10.479175
KDNa2-3Galb1-3GlcNAcb-Sp0	0	7.344800000000001
Mana1-2Mana1-2Mana1-3Mana-Sp9	0	7.686425
Fuca1-2Galb1-4(6S)GlcNAcb-Sp8	0	225.87872499999997
GalNAcb1-4(Neu5Aca2-8Neu5Aca2-8Neu5Aca2-3)Galb1-4Glcb-Sp0	0	25.345325000000006
Neu5Aca2-8Neu5Aca2-8Neu5Aca2-3Galb1-4Glcb-Sp0	0	8.757325000000002
GalNAcb1-4(Neu5Aca2-3)Galb1-4GlcNAcb-Sp0	0	15.197774999999998
Neu5Aca2-3Galb1-3GalNAcb1-4(Neu5Aca2-3)Galb1-4Glcb-Sp0	0	3.504425000000003
Neu5Aca2-3Galb1-3GalNAcb1-3Gala1-4Galb1-4Glcb-Sp0	0	13.029600000000002
Fuca1-2(6S)Galb1-4Glcb-Sp0	1	21081.290125
Neu5Aca2-3Galb1-3GlcNAcb-Sp8	0	5.995200000000003
Neu5Aca2-3Galb1-4Glcb-Sp8	0	4.3643
Neu5Gca2-3Galb1-4(Fuca1-3)GlcNAcb-Sp0	0	-4.761275
(6S)Galb1-4(6S)GlcNAcb-Sp0	1	32898.229325
GlcNAcb1-3Man-Sp10	0	15.864375
Mana1-2Mana1-6(Mana1-2Mana1-3)Mana1-6(Mana1-2Mana1-2Mana1-3)Mana-Sp9	0	30.255275000000005
GalNAca1-3(Fuca1-2)Galb1-4GlcNAcb1-3Galb1-4GlcNAcb-Sp0	0	29.198575
Neu5Aca2-3Galb1-4(Fuca1-3)GlcNAcb1-6(Neu5Aca2-3Galb1-3)GalNAc-Sp14	0	3.0202500000000008
GlcNAca1-4Galb1-3GlcNAcb-Sp0	0	4.788025000000001
GlcNAca1-4Galb1-4GlcNAcb1-3Galb1-4(Fuca1-3)GlcNAcb1-3Galb1-4(Fuca1-3)GlcNAcb-Sp0	0	46.10595
Galb1-4GlcNAcb1-2Mana1-3Manb1-4GlcNAcb1-4GlcNAc-Sp12	1	36411.934275000014
Neu5Aca2-6GlcNAcb1-4GlcNAcb1-4GlcNAc-Sp21	0	0.7522500000000019
GalNAca1-3(Fuca1-2)Galb1-4GlcNAcb1-2Mana1-6(GalNAca1-3(Fuca1-2)Galb1-4GlcNAcb1-2Mana1-3)Manb1-4GlcNAcb1-4GlcNAcb-Sp20	0	426.50785
Galb1-3GlcNAcb1-3Galb1-4GlcNAcb1-6(Galb1-3GlcNAcb1-3)Galb1-4Glcb-Sp0	1	30499.709374999995
Galb1-4GlcNAcb1-6(Galb1-4GlcNAcb1-2)Mana1-6(Galb1-4GlcNAcb1-4(Galb1-4GlcNAcb1-2)Mana1-3)Manb1-4GlcNAcb1-4GlcNAcb-Sp21	1	35461.122925
GalNAca1-3GalNAcb1-3Gala1-4Galb1-4GlcNAcb-Sp0	0	0.06430000000000112
GlcNAcb1-2(GlcNAcb1-6)Mana1-6(GlcNAcb1-2Mana1-3)Manb1-4GlcNAcb1-4GlcNAcb-Sp19	0	23.184425000000005
GlcNAcb1-2Mana1-6(GlcNAcb1-4)(GlcNAcb1-4(GlcNAcb1-2)Mana1-3)Manb1-4GlcNAcb1-4GlcNAc-Sp21	0	15.834350000000004
Galb1-4GlcNAcb1-2Mana1-6(GlcNAcb1-4)(Galb1-4GlcNAcb1-4(Galb1-4GlcNAcb1-2)Mana1-3)Manb1-4GlcNAcb1-4GlcNAc-Sp21	1	36120.99315
Galb1-4(Fuca1-3)GlcNAcb1-6GalNAc-Sp14	0	57.06639999999999
GalNAca1-3(Fuca1-2)Galb1-3GlcNAcb1-2Mana1-6(GalNAca1-3(Fuca1-2)Galb1-3GlcNAcb1-2Mana1-3)Manb1-4GlcNAcb1-4(Fuca1-6)GlcNAcb-Sp22	0	17.704375
Neu5Aca2-3Galb1-4GlcNAcb1-6(Neu5Aca2-3Galb1-4GlcNAcb1-2)Mana1-6(GlcNAcb1-4)(Neu5Aca2-3Galb1-4GlcNAcb1-2Mana1-3)Manb1-4GlcNAcb1-4GlcNAcb-Sp21	0	15.223474999999995
Neu5Aca2-6Galb1-4GlcNAcb1-4Mana1-6(GlcNAcb1-4)(Neu5Aca2-6Galb1-4GlcNAcb1-4(Neu5Aca2-6Galb1-4GlcNAcb1-2)Mana1-3)Manb1-4GlcNAcb1-4GlcNAcb-Sp21	1	36522.070675
Neu5Aca2-6Galb1-4GlcNAcb1-6(Neu5Aca2-6Galb1-4GlcNAcb1-2)Mana1-6(GlcNAcb1-4)(Neu5Aca2-6Galb1-4GlcNAcb1-2Mana1-3)Manb1-4GlcNAcb1-4GlcNAcb-Sp21	1	37817.60205
Glca1-6Glca1-6Glca1-6Glcb-Sp10	0	21.7204
Neu5Aca2-6Galb1-4GlcNAcb1-6GalNAca-Sp14	0	13.507125
Neu5Aca2-3Galb1-4GlcNAcb1-2Mana1-6(Neu5Aca2-3Galb1-4GlcNAcb1-2Mana1-3)Manb1-4GlcNAcb1-4(Fuca1-6)GlcNAcb-Sp24	0	13.335725000000005
Galb1-3GlcNAcb1-6GalNAca-Sp14	0	69.88592500000003
Gala1-3Galb1-3GlcNAcb1-6GalNAca-Sp14	0	324.045325
Galb1-4(Fuca1-3)GlcNAcb1-2Mana-Sp0	0	31.39625
(6S)(4S)GalNAcb1-4GlcNAc-Sp8	0	7.709499999999998
(3S)GalNAcb1-4(3S)GlcNAc-Sp8	0	6.658250000000002
Galb1-4(6P)GlcNAcb-Sp0	1	21622.956825
Fuca1-4(Galb1-3)GlcNAcb1-2Mana-Sp0	0	118.61475
Neu5Aca2-3Galb1-4(Fuca1-3)GlcNAcb1-2Mana-Sp0	0	11.008050000000004
Gala1-3(Fuca1-2)Galb1-3GalNAcb1-3Gala1-4Galb1-4Glc-Sp21	0	23.26175
GlcNAcb1-3Galb1-4GlcNAcb1-3Galb1-4GlcNAcb1-2Mana1-6(GlcNAcb1-3Galb1-4GlcNAcb1-3Galb1-4GlcNAcb1-2Mana1-3)Manb1-4GlcNAcb1-4GlcNAcb-Sp25	0	33.398025
Galb1-4GlcNAcb1-3Galb1-4GlcNAcb1-3Galb1-4GlcNAcb1-2Mana1-6(Galb1-4GlcNAcb1-3Galb1-4GlcNAcb1-3Galb1-4GlcNAcb1-2Mana1-3)Manb1-4GlcNAcb1-4GlcNAcb-Sp24	1	42809.753425
GlcNAcb1-3Galb1-4GlcNAcb1-6(GlcNAcb1-3Galb1-4GlcNAcb1-2)Mana1-6(GlcNAcb1-3Galb1-4GlcNAcb1-2Mana1-3)Manb1-4GlcNAcb1-4GlcNAc-Sp24	0	139.27335
GlcNAcb1-3Galb1-4GlcNAcb1-3Galb1-4GlcNAcb1-3Galb1-4GlcNAcb1-3Galb1-4GlcNAcb1-2Mana1-6(GlcNAcb1-3Galb1-4GlcNAcb1-3Galb1-4GlcNAcb1-3Galb1-4GlcNAcb1-3Galb1-4GlcNAcb1-2Mana1-3)Manb1-4GlcNAcb1-4GlcNAcb-Sp25	0	85.292675
Galb1-4GlcNAcb1-3Galb1-4GlcNAcb1-3Galb1-4GlcNAcb1-3Galb1-4GlcNAcb1-3Galb1-4GlcNAcb1-2Mana1-6(Galb1-4GlcNAcb1-3Galb1-4GlcNAcb1-3Galb1-4GlcNAcb1-3Galb1-4GlcNAcb1-3Galb1-4GlcNAcb1-2Mana1-3)Manb1-4GlcNAcb1-4GlcNAcb-Sp25	1	41671.912925
(3S)GlcAb1-3Galb1-4GlcNAcb1-3Galb1-4Glc-Sp0	0	6.405999999999999
GlcNAcb1-3Galb1-4GlcNAcb1-3Galb1-4GlcNAcb1-6(GlcNAcb1-3Galb1-4GlcNAcb1-3Galb1-4GlcNAb1-2)Mana1-6(GlcNAcb1-3Galb1-4GlcNAcb1-3Galb1-4GlcNAcb1-2Mana1-3)Manb1-4GlcNAcb1-4(Fuca1-6)GlcNAcb-Sp24	0	336.6816
Galb1-4GlcNAcb1-3Galb1-4GlcNAcb1-6(Galb1-4GlcNAcb1-3Galb1-4GlcNAcb1-3)GalNAca-Sp14	1	36274.89105000001
GlcNAcb1-3Galb1-4GlcNAcb1-3Galb1-4GlcNAcb1-3GalNAca-Sp14	0	18.310475
Neu5Aca2-3Galb1-4GlcNAcb1-3Galb1-4GlcNAcb1-6(Galb1-3)GalNAca-Sp14	0	107.46115
GlcNAcb1-3Fuca-Sp21	0	13.921500000000002
