# Supplementary material for: Identifying glycan motifs using a novel subtree mining approach
Source: BMC Bioinformatics. 2020 Feb 4;21:42. doi: 10.1186/s12859-020-3374-4 (PMC7001330; doi:10.1186/s12859-020-3374-4)
Supplement: Supplementary file 6 — Additional file 6 Training and test sets. CSV files for all training and test sets used for this manuscript. [file 12859_2020_3374_MOESM6_ESM.zip › CV_Folds/CV_Folds/fold_1/test_set_SBA_14042_10ug_v5.0_DATA.csv]

glycan	binding	rfu
Gala-Sp8	0	3.5049499999999987
Mana-Sp8	0	7.371949999999996
GalNAca-Sp8	1	29269.375925
Galb-Sp8	0	7.875975
Glcb-Sp8	0	5.12135
Manb-Sp8	0	4.537075
6S(3S)Galb1-4(6S)GlcNAcb-Sp0	0	-2.9011750000000016
(3S)Galb1-4(6S)Glcb-Sp0	0	9.579725000000002
(3S)Galb1-4(6S)GlcNAcb-Sp0	0	6.4595
(3S)Galb1-4GlcNAcb-Sp8	0	15.399724999999998
(6S)Galb1-4Glcb-Sp8	0	5.077549999999998
Mana1-6(Mana1-3)Manb1-4GlcNAcb1-4GlcNAcb-Sp12	0	13.707949999999995
Fuca1-2Galb1-3GalNAcb1-3Gala1-4Galb1-4Glcb-Sp9	0	20.951999999999998
Fuca1-2Galb1-3GlcNAcb-Sp0	0	6.3804000000000025
Fuca1-2Galb1-4(Fuca1-3)GlcNAcb-Sp8	0	11.80005
Fuca1-2Galb1-4GlcNAcb1-3Galb1-4GlcNAcb-Sp0	0	3.1273750000000016
Fuca1-2Galb1-4GlcNAcb1-3Galb1-4GlcNAcb1-3Galb1-4GlcNAcb-Sp0	0	15.724024999999996
Fuca1-2Galb1-4GlcNAcb-Sp8	0	4.0627999999999975
Fuca1-2Galb1-4Glcb-Sp0	0	9.599775
Fuca1-4GlcNAcb-Sp8	0	4.597124999999998
Fucb1-3GlcNAcb-Sp8	0	1.5303499999999994
GalNAca1-3(Fuca1-2)Galb1-3GlcNAcb-Sp0	0	9.88535
(3S)Galb1-4(Fuca1-3)Glcb-Sp0	0	21.495275
GlcNAcb1-3Galb1-3GalNAca-Sp8	0	10.774725
GalNAca1-3Galb-Sp8	1	26094.9566
GalNAcb1-3GalNAca-Sp8	0	6.363125
Gala1-3(Fuca1-2)Galb1-4Glcb-Sp0	0	13.7091
Gala1-4(Gala1-3)Galb1-4GlcNAcb-Sp8	0	8.28435
Gala1-3Galb-Sp8	0	7.169775
Gala1-4Galb1-4Glcb-Sp0	1	570.9855500000001
Gala1-4GlcNAcb-Sp8	1	115.71705
Galb1-2Galb-Sp8	0	9.956925
Galb1-3Galb-Sp8	0	-6.4926999999999975
Galb1-4(Fuca1-3)GlcNAcb1-3Galb1-4(Fuca1-3)GlcNAcb-Sp0	0	20.1309
Galb1-4(Fuca1-3)GlcNAcb1-3Galb1-4(Fuca1-3)GlcNAcb1-3Galb1-4(Fuca1-3)GlcNAcb-Sp0	0	3.4054750000000045
Galb1-4GlcNAcb1-3GalNAc-Sp14	0	13.440600000000002
Galb1-4GlcNAcb1-3Galb1-4GlcNAcb-Sp0	0	3.3204
Galb1-4Glcb-Sp0	0	17.107174999999998
GlcNAcb1-6(GlcNAcb1-3)GalNAca-Sp8	0	-1.4121249999999996
GlcNAcb1-6(GlcNAcb1-3)Galb1-4GlcNAcb-Sp8	0	-0.3018000000000036
GlcNAcb1-4GlcNAcb1-4GlcNAcb1-4GlcNAcb1-4GlcNAcb1-Sp8	0	9.9614
Glca1-4Glcb-Sp8	0	14.33755
Glcb1-6Glcb-Sp8	0	5.0097000000000005
G-ol-Sp8	0	7.107025
Mana1-2Mana1-6(Mana1-2Mana1-3)Mana-Sp9	0	6.6922
(3S)Galb1-4(Fuca1-3)(6S)GlcNAcb-Sp8	0	6.0027750000000015
Fuca1-2(6S)Galb1-4GlcNAcb-Sp0	0	11.556124999999998
GalNAcb1-4(Neu5Aca2-8Neu5Aca2-3)Galb1-4Glcb-Sp0	1	3850.429175
GalNAcb1-4(Neu5Aca2-3)Galb1-4GlcNAcb-Sp8	1	297.205375
Neu5Aca2-3Galb1-3GalNAcb1-4(Neu5Aca2-3)Galb1-4Glcb-Sp0	0	-3.421975
Neu5Aca2-6(Neu5Aca2-3)GalNAca-Sp8	0	7.420024999999999
Neu5Aca2-3Galb1-3(Fuca1-4)GlcNAcb1-3Galb1-4(Fuca1-3)GlcNAcb-Sp0	0	13.7488
Neu5Aca2-3Galb1-4(Neu5Aca2-3Galb1-3)GlcNAcb-Sp8	0	6.67665
Neu5Aca2-3Galb1-4(Fuca1-3)GlcNAcb1-3Galb1-4(Fuca1-3)GlcNAcb1-3Galb1-4(Fuca1-3)GlcNAcb-Sp0	0	11.380475000000004
Neu5Aca2-3Galb1-4(Fuca1-3)GlcNAcb-Sp8	0	5.2663249999999975
Neu5Aca2-3Galb1-4GlcNAcb1-3Galb1-4GlcNAcb1-3Galb1-4GlcNAcb-Sp0	0	14.264375
Neu5Aca2-3Galb1-4GlcNAcb-Sp8	0	6.917150000000002
Neu5Aca2-3Galb1-4Glcb-Sp8	0	5.65875
Neu5Aca2-6Galb1-4GlcNAcb1-3Galb1-4(Fuca1-3)GlcNAcb1-3Galb1-4(Fuca1-3)GlcNAcb-Sp0	0	8.210949999999995
Neu5Aca2-6Galb1-4GlcNAcb1-3Galb1-4GlcNAcb-Sp0	0	-1.5221999999999998
Galb1-3(Fuca1-4)GlcNAcb1-3Galb1-3(Fuca1-4)GlcNAcb-Sp0	0	4.6397
Neu5Gca2-3Galb1-3(Fuca1-4)GlcNAcb-Sp0	0	8.250224999999997
Neu5Gca2-3Galb1-4(Fuca1-3)GlcNAcb-Sp0	0	9.0882
Neu5Gca2-3Galb1-4GlcNAcb-Sp0	0	12.07795
Neu5Gca2-6Galb1-4GlcNAcb-Sp0	0	6.824650000000003
GlcNAcb1-4GlcNAcb-Sp10	0	8.339250000000002
MurNAcb1-4GlcNAcb-Sp10	0	5.6060500000000015
Mana1-2Mana1-6(Mana1-2Mana1-3)Mana1-6(Mana1-2Mana1-2Mana1-3)Mana-Sp9	0	8.597174999999998
Neu5Gcb2-6Galb1-4GlcNAc-Sp8	0	8.1797
Neu5Aca2-3Galb1-4GlcNAcb1-2Mana1-6(Neu5Aca2-3Galb1-4GlcNAcb1-2Mana1-3)Manb1-4GlcNAcb1-4GlcNAcb-Sp12	0	6.3094
Neu5Aca2-6Galb1-4GlcNAcb1-3Galb1-4GlcNAcb1-3Galb1-4GlcNAcb-Sp0	0	3.0260000000000002
Neu5Aca2-3Galb1-4(Fuca1-3)GlcNAcb1-6(Neu5Aca2-3Galb1-3)GalNAc-Sp14	0	8.310975000000001
GlcNAca1-4Galb1-4GlcNAcb1-3Galb1-4GlcNAcb-Sp0	0	-4.987000000000002
KDNa2-3Galb1-4(Fuca1-3)GlcNAc-Sp0	0	13.051949999999994
KDNa2-6Galb1-4GlcNAc-Sp0	0	2.603349999999997
KDNa2-3Galb1-3GalNAca-Sp14	0	4.258724999999998
Gala1-3Galb1-4GlcNAcb1-2Mana1-6(Gala1-3Galb1-4GlcNAcb1-2Mana1-3)Manb1-4GlcNAcb1-4GlcNAcb-Sp20	0	1.0940000000000012
Galb1-4GlcNAcb1-2Mana1-6(Mana1-3)Manb1-4GlcNAcb1-4GlcNAcb-Sp12	0	2.7357749999999985
Neu5Aca2-6GlcNAcb1-4GlcNAc-Sp21	0	4.006125
GalNAca1-3(Fuca1-2)Galb1-3GlcNAcb1-2Mana1-6(GalNAca1-3(Fuca1-2)Galb1-3GlcNAcb1-2Mana1-3)Manb1-4GlcNAcb1-4GlcNAcb-Sp20	0	5.939449999999997
Galb1-4GlcNAcb1-6(Galb1-4GlcNAcb1-2)Mana1-6(Galb1-4GlcNAcb1-4(Galb1-4GlcNAcb1-2)Mana1-3)Manb1-4GlcNAcb1-4GlcNAcb-Sp21	1	165.18435
GlcNAcb1-2Mana1-6(GlcNAcb1-4(GlcNAcb1-2)Mana1-3)Manb1-4GlcNAcb1-4GlcNAc-Sp21	0	15.536075000000002
Fuca1-2Galb1-3GalNAca1-3(Fuca1-2)Galb1-4Glcb-Sp0	0	6.6436249999999974
Gala1-3Galb1-4GlcNAcb1-3GalNAca-Sp14	0	7.516199999999999
Galb1-4GlcNAcb1-6(Neu5Aca2-6Galb1-3GlcNAcb1-3)Galb1-4Glc-Sp21	0	19.878049999999995
Gala1-3(Fuca1-2)Galb1-4(Fuca1-3)GlcNAcb1-3GalNAc-Sp14	0	8.839249999999991
Galb1-4Galb-Sp10	0	-8.380125
GalNAca1-3(Fuca1-2)Galb1-3GlcNAcb1-2Mana1-6(GalNAca1-3(Fuca1-2)Galb1-3GlcNAcb1-2Mana1-3)Manb1-4GlcNAcb1-4(Fuca1-6)GlcNAcb-Sp22	0	8.338125
Neu5Aca2-3Galb1-4GlcNAcb1-4Mana1-6(GlcNAcb1-4)(Neu5Aca2-3Galb1-4GlcNAcb1-4(Neu5Aca2-3Galb1-4GlcNAcb1-2)Mana1-3)Manb1-4GlcNAcb1-4GlcNAcb-Sp21	0	1.582699999999999
Neu5Aca2-6Galb1-4GlcNAcb1-2Mana1-6(GlcNAcb1-4)(Neu5Aca2-6Galb1-4GlcNAcb1-2Mana1-3)Manb1-4GlcNAcb1-4GlcNAcb-Sp21	0	-1.75685
Neu5Aca2-6Galb1-4GlcNAcb1-6(Neu5Aca2-6Galb1-4GlcNAcb1-2)Mana1-6(GlcNAcb1-4)(Neu5Aca2-6Galb1-4GlcNAcb1-2Mana1-3)Manb1-4GlcNAcb1-4GlcNAcb-Sp21	0	-3.942375000000001
Neu5Aca2-6Galb1-4GlcNAcb1-6(Fuca1-2Galb1-4(Fuca1-3)GlcNAcb1-3)Galb1-4Glc-Sp21	0	-0.7157750000000007
Galb1-3(Fuca1-4)GlcNAcb1-6GalNAca-Sp14	0	1.2975999999999992
(3S)Galb1-3(Fuca1-4)GlcNAcb-Sp0	0	2.902325000000001
Neu5Aca2-6GalNAcb1-4(6S)GlcNAcb-Sp8	0	-7.195924999999999
Galb1-3GlcNAca1-3Galb1-4GlcNAcb-Sp8	0	-29.02765
(3S)GalNAcb1-4(3S)GlcNAc-Sp8	0	-11.89994999999999
Galb1-4(6P)GlcNAcb-Sp0	0	8.845475
GlcNAcb1-2Mana1-6(GlcNAcb1-4)(GlcNAcb1-2Mana1-3)Manb1-4GlcNAcb1-4(Fuca1-6)GlcNAc-Sp21	0	6.70875
Neu5Aca2-3Galb1-4(Fuca1-3)GlcNAcb1-2Mana-Sp0	0	-5.024700000000001
Neu5Gca2-3Galb1-4GlcNAcb1-3Galb1-4GlcNAcb1-2Mana1-6(Neu5Gca2-3Galb1-4GlcNAcb1-3Galb1-4GlcNAcb1-2Mana1-3)Manb1-4GlcNAcb1-4GlcNAcb-Sp24	0	18.777525000000004
Fuca1-2Galb1-4GlcNAcb1-3Galb1-4GlcNAcb1-2Mana1-6(Fuca1-2Galb1-4GlcNAcb1-3Galb1-4GlcNAcb1-2Mana1-3)Manb1-4GlcNAcb1-4GlcNAcb-Sp24	1	284.209575
GlcNAcb1-3Galb1-4GlcNAcb1-6(GlcNAcb1-3Galb1-4GlcNAcb1-2)Mana1-6(GlcNAcb1-3Galb1-4GlcNAcb1-2Mana1-3)Manb1-4GlcNAcb1-4GlcNAc-Sp24	0	20.834850000000007
GlcNAcb1-3Galb1-4GlcNAcb1-3Galb1-4GlcNAcb1-3Galb1-4GlcNAcb1-3Galb1-4GlcNAcb1-2Mana1-6(GlcNAcb1-3Galb1-4GlcNAcb1-3Galb1-4GlcNAcb1-3Galb1-4GlcNAcb1-3Galb1-4GlcNAcb1-2Mana1-3)Manb1-4GlcNAcb1-4GlcNAcb-Sp25	0	2.7997250000000005
Galb1-3GlcNAcb1-3Galb1-4GlcNAcb1-3Galb1-4GlcNAcb1-6(Galb1-3GlcNAcb1-3Galb1-4GlcNAcb1-3Galb1-4GlcNAb1-2)Mana1-6(Galb1-3GlcNAcb1-3Galb1-4GlcNAcb1-3Galb1-4GlcNAcb1-2Mana1-3)Manb1-4GlcNAcb1-4(Fuca1-6)GlcNAcb-Sp24	1	54.44002500000001
Galb1-4GlcNAcb1-3Galb1-4GlcNAcb1-3Galb1-4GlcNAcb1-3Galb1-4GlcNAcb1-3Galb1-4GlcNAcb1-2Mana1-6(Galb1-4GlcNAcb1-3Galb1-4GlcNAcb1-3Galb1-4GlcNAcb1-3Galb1-4GlcNAcb1-3Galb1-4GlcNAcb1-2Mana1-3)Manb1-4GlcNAcb1-4(Fuca1-6)GlcNAcb-Sp19	1	81.53117499999998
Galb1-4GlcNAcb1-3Galb1-4GlcNAcb1-3Galb1-4GlcNAcb1-3Galb1-4GlcNAcb1-6(Galb1-4GlcNAcb1-3Galb1-4GlcNAcb1-3Galb1-4GlcNAcb1-3Galb1-4GlcNAb1-2)Mana1-6(Galb1-4GlcNAcb1-3Galb1-4GlcNAcb1-3Galb1-4GlcNAcb1-3Galb1-4GlcNAcb1-2Mana1-3)Manb1-4GlcNAcb1-4(Fuca1-6)GlcNAcb-Sp24	1	107.908675
GlcNAcb1-3Galb1-4GlcNAcb1-3Galb1-4GlcNAcb1-3Galb1-4GlcNAcb1-3Galb1-4GlcNAcb1-6(GlcNAcb1-3Galb1-4GlcNAcb1-3Galb1-4GlcNAcb1-3Galb1-4GlcNAcb1-3Galb1-4GlcNAb1-2)Mana1-6(GlcNAcb1-3Galb1-4GlcNAcb1-3Galb1-4GlcNAcb1-3Galb1-4GlcNAcb1-3Galb1-4GlcNAcb1-2Mana1-3)Manb1-4GlcNAcb1-4(Fuca1-6)GlcNAcb-Sp24	0	-2.791075000000001
Galb1-4GlcNAcb1-3Galb1-4GlcNAcb1-3Galb1-4GlcNAcb1-3Galb1-4GlcNAcb1-3Galb1-4GlcNAcb1-6(Galb1-4GlcNAcb1-3Galb1-4GlcNAcb1-3Galb1-4GlcNAcb1-3Galb1-4GlcNAcb1-3Galb1-4GlcNAb1-2)Mana1-6(Galb1-4GlcNAcb1-3Galb1-4GlcNAcb1-3Galb1-4GlcNAcb1-3Galb1-4GlcNAcb1-3Galb1-4GlcNAcb1-2Mana1-3)Manb1-4GlcNAcb1-4(Fuca1-6)GlcNAcb-Sp24	1	183.39039999999997
GlcNAcb1-3Galb1-4GlcNAcb1-3GalNAca-Sp14	0	-7.421875
GlcNAcb1-3Galb1-4GlcNAcb1-6(Galb1-3)GalNAca-Sp14	0	4.294375
Neu5Aca2-6Galb1-4GlcNAcb1-3Galb1-4GlcNAcb1-3GalNAca-Sp14	0	0.5780000000000012
GlcNAcb1-3Galb1-4GlcNAcb1-3Galb1-4GlcNAcb1-3GalNAca-Sp14	0	-9.240475
Galb1-4GlcNAcb1-3Galb1-3GalNAca-Sp14	0	-3.233375000000001
Neu5Aca2-6Galb1-4GlcNAcb1-6(Galb1-3)GalNAca-Sp14	0	-0.08412500000000023
GlcNAcb1-6(Neu5Aca2-3Galb1-3)GalNAca-Sp14	0	8.359099999999998
