# Supplementary material for: Identifying glycan motifs using a novel subtree mining approach
Source: BMC Bioinformatics. 2020 Feb 4;21:42. doi: 10.1186/s12859-020-3374-4 (PMC7001330; doi:10.1186/s12859-020-3374-4)
Supplement: Supplementary file 6 — Additional file 6 Training and test sets. CSV files for all training and test sets used for this manuscript. [file 12859_2020_3374_MOESM6_ESM.zip › CV_Folds/CV_Folds/fold_1/test_set_SNA_10ug_13631_v5.0_DATA.csv]

glycan	binding	rfu
Gala-Sp8	0	1144.7273
Mana-Sp8	0	1416.6633000000004
Fuca-Sp9	0	96.07915
Neu5Aca-Sp11	0	157.4690499999997
Neu5Acb-Sp8	0	378.766875
Galb-Sp8	0	419.25522500000017
GlcNAcb-Sp0	0	17.973000000000006
Galb1-4GlcNAcb1-6(Galb1-4GlcNAcb1-3)GalNAca-Sp8	0	63.50184999999999
6S(3S)Galb1-4GlcNAcb-Sp0	0	314.7684250000001
(3S)Galb1-3GlcNAcb-Sp8	0	215.6182
(3S)Galb1-4(6S)GlcNAcb-Sp0	0	445.903325
(4S)Galb1-4GlcNAcb-Sp8	0	-6.168824999999997
(6S)GlcNAcb-Sp8	0	502.15562500000016
Neu5Aca2-6Galb1-4GlcNAcb1-2Mana1-6(Neu5Aca2-6Galb1-4GlcNAcb1-2Mana1-3)Manb1-4GlcNAcb1-4GlcNAcb-Sp12	1	39908.640925
Fuca1-2Galb1-3(Fuca1-4)GlcNAcb-Sp8	0	24.007725
Fuca1-2Galb1-3GlcNAcb-Sp8	0	135.18862499999997
Fuca1-2Galb1-4GlcNAcb1-3Galb1-4GlcNAcb1-3Galb1-4GlcNAcb-Sp0	0	735.429925
Fuca1-2Galb1-4GlcNAcb-Sp8	0	224.4177
Fuca1-2Galb-Sp8	0	415.411925
Fuca1-3GlcNAcb-Sp8	0	143.9432499999999
Fucb1-3GlcNAcb-Sp8	0	83.00217500000002
GalNAca1-3(Fuca1-2)Galb1-3GlcNAcb-Sp0	0	95.450275
GalNAca1-3(Fuca1-2)Galb1-4(Fuca1-3)GlcNAcb-Sp0	0	272.74890000000005
(3S)Galb1-4(Fuca1-3)Glcb-Sp0	0	90.863425
GalNAca1-3(Fuca1-2)Galb1-4GlcNAcb-Sp0	0	149.477875
GlcNAcb1-3Galb1-3GalNAca-Sp8	0	94.10969999999998
GalNAca1-3(Fuca1-2)Galb-Sp18	0	10.990675
GalNAca1-3Galb-Sp8	0	85.673725
GalNAcb1-3(Fuca1-2)Galb-Sp8	0	123.70120000000004
GalNAcb1-3Gala1-4Galb1-4GlcNAcb-Sp0	0	144.454975
GalNAcb1-4GlcNAcb-Sp8	0	59.34987499999999
Gala1-4(Gala1-3)Galb1-4GlcNAcb-Sp8	0	56.95747500000002
Gala1-3GalNAcb-Sp8	0	460.09647500000017
Galb1-3(Fuca1-4)GlcNAcb1-3Galb1-4(Fuca1-3)GlcNAcb-Sp0	0	46.564975
Galb1-3GalNAcb-Sp8	0	417.869575
Galb1-3GlcNAcb-Sp8	0	289.988575
Galb1-4GalNAcb1-3(Fuca1-2)Galb1-4GlcNAcb-Sp8	0	53.01665000000001
Galb1-4GlcNAcb1-3GalNAca-Sp8	0	57.47494999999999
Galb1-4GlcNAcb1-3Galb1-4GlcNAcb-Sp0	0	63.70815
GlcNAcb1-6(GlcNAcb1-3)GalNAca-Sp14	0	6.904549999999998
GlcNAcb1-3Galb1-4GlcNAcb-Sp8	0	-0.5370500000000007
GlcNAcb1-6(GlcNAcb1-4)GalNAca-Sp8	0	99.258725
GlcNAcb1-4GlcNAcb1-4GlcNAcb1-4GlcNAcb1-4GlcNAcb1-Sp8	0	573.6751749999999
GlcNAcb1-6Galb1-4GlcNAcb-Sp8	0	354.17542499999985
GlcAb-Sp8	0	672.9065749999999
KDNa2-3Galb1-4GlcNAcb-Sp0	0	34.37145000000001
Mana1-2Mana1-2Mana1-6(Mana1-3)Mana-Sp9	0	6.879175000000004
Fuca1-2Galb1-4(6S)GlcNAcb-Sp8	0	426.93640000000005
Fuca1-2(6S)Galb1-4(6S)Glcb-Sp0	0	417.96017500000005
GalNAcb1-4(Neu5Aca2-3)Galb1-4Glcb-Sp0	0	-0.4684500000000007
Neu5Aca2-3Galb1-3(6S)GlcNAc-Sp8	0	307.85822499999995
Neu5Aca2-3Galb1-3(Fuca1-4)GlcNAcb-Sp8	0	90.83712499999993
Neu5Aca2-3Galb1-3(Fuca1-4)GlcNAcb1-3Galb1-4(Fuca1-3)GlcNAcb-Sp0	0	467.572125
Neu5Aca2-3Galb1-3GlcNAcb-Sp8	0	581.9493749999998
Neu5Aca2-3Galb1-4(Fuca1-3)GlcNAcb1-3Galb1-4GlcNAcb-Sp8	0	585.6006000000001
Neu5Aca2-3Galb1-4GlcNAcb-Sp8	0	57.6324
Neu5Aca2-3Galb1-4GlcNAcb1-3Galb1-4GlcNAcb-Sp0	0	38.12029999999999
Neu5Aca2-3Galb1-4Glcb-Sp0	0	237.371325
Neu5Aca2-6Galb1-4(6S)GlcNAcb-Sp8	1	41313.5279
Neu5Gca2-3Galb1-4(Fuca1-3)GlcNAcb-Sp0	0	866.7801000000003
4S(3S)Galb1-4GlcNAcb-Sp0	0	617.266975
(6S)Galb1-4(6S)GlcNAcb-Sp0	0	875.645
Galb1-3Galb1-4GlcNAcb-Sp8	0	34.13427499999997
Neu5Aca2-6Galb1-4GlcNAcb1-2Mana1-6(GlcNAcb1-2Mana1-3)Manb1-4GlcNAcb1-4GlcNAcb-Sp12	1	31326.205175
Mana1-6(Mana1-3)Mana1-6(Mana1-3)Manb-Sp10	0	128.97465
GlcNAcb1-2Mana1-6(Neu5Aca2-6Galb1-4GlcNAcb1-2Mana1-3)Manb1-4GlcNAcb1-4GlcNAcb-Sp12	1	36346.63975
GalNAcb1-3Gala1-4Galb1-4GlcNAcb1-3Galb1-4Glcb-Sp0	0	137.1143
GalNAca1-3(Fuca1-2)Galb1-4GlcNAcb1-3Galb1-4GlcNAcb-Sp0	0	30.89304999999999
Mana1-6(Neu5Aca2-6Galb1-4GlcNAcb1-2Mana1-3)Manb1-4GlcNAcb1-4GlcNAc-Sp12	1	38116.776925
Neu5Aca2-6Galb1-4GlcNAcb1-2Mana1-3Manb1-4GlcNAcb1-4GlcNAc-Sp12	1	35984.405475000014
KDNa2-3Galb1-4Glc-Sp0	0	278.391875
Gala1-3Galb1-4GlcNAcb1-2Mana1-6(Gala1-3Galb1-4GlcNAcb1-2Mana1-3)Manb1-4GlcNAcb1-4GlcNAcb-Sp20	0	117.78629999999997
Galb1-4(Fuca1-3)GlcNAcb1-6(Fuca1-2Galb1-4GlcNAcb1-3)Galb1-4Glc-Sp21	0	318.04725
Galb1-4(Fuca1-3)GlcNAcb1-6(Galb1-3GlcNAcb1-3)Galb1-4Glc-Sp21	0	56.04045000000001
GlcNAcb1-2Mana1-6(GlcNAcb1-4(GlcNAcb1-2)Mana1-3)Manb1-4GlcNAcb1-4GlcNAc-Sp21	0	62.60947500000001
Fuca1-2Galb1-3GalNAca1-3(Fuca1-2)Galb1-4Glcb-Sp0	0	87.50842500000002
GalNAca1-3(Fuca1-2)Galb1-3GalNAca1-3(Fuca1-2)Galb1-4GlcNAcb-Sp0	0	-16.451225000000004
Gala1-3Galb1-3GlcNAcb1-2Mana1-6(Gala1-3Galb1-3GlcNAcb1-2Mana1-3)Manb1-4GlcNAcb1-4GlcNAc-Sp19	0	333.11590000000007
Gala1-3Galb1-3(Fuca1-4)GlcNAcb1-2Mana1-6(Gala1-3Galb1-3(Fuca1-4)GlcNAcb1-2Mana1-3)Manb1-4GlcNAcb1-4GlcNAc-Sp19	0	166.4491
GlcNAcb1-2Mana1-6(Galb1-4GlcNAcb1-2Mana1-3)Manb1-4GlcNAcb1-4GlcNAc-Sp12	0	272.60054999999994
Galb1-3GlcNAca1-6Galb1-4GlcNAcb-Sp0	0	80.66505000000002
Gala1-3(Fuca1-2)Galb1-4(Fuca1-3)Glcb-Sp21	0	34.28045
Fuca1-2Galb1-4(Fuca1-3)GlcNAcb1-3GalNAca-Sp14	0	774.3594749999997
Fuca1-2Galb1-4GlcNAcb1-2Mana1-6(Fuca1-2Galb1-4GlcNAcb1-2Mana1-3)Manb1-4GlcNAcb1-4(Fuca1-6)GlcNAcb-Sp22	0	1338.6216250000002
Galb1-4GlcNAcb1-2Mana1-6(GlcNAcb1-4)(Galb1-4GlcNAcb1-4(Galb1-4GlcNAcb1-2)Mana1-3)Manb1-4GlcNAcb1-4GlcNAc-Sp21	0	182.85745000000003
Galb1-6Galb-Sp10	0	282.168625
GalNAca1-3(Fuca1-2)Galb1-4GlcNAcb1-6(GalNAca1-3(Fuca1-2)Galb1-4GlcNAcb1-3)GalNAc-Sp14	0	397.073025
GalNAcb1-4Galb1-4Glcb-Sp0	0	738.6135999999998
Neu5Aca2-3Galb1-4GlcNAcb1-4Mana1-6(GlcNAcb1-4)(Neu5Aca2-3Galb1-4GlcNAcb1-4(Neu5Aca2-3Galb1-4GlcNAcb1-2)Mana1-3)Manb1-4GlcNAcb1-4GlcNAcb-Sp21	0	114.67447499999996
Neu5Aca2-6Galb1-4GlcNAcb1-6(Neu5Aca2-6Galb1-4GlcNAcb1-2)Mana1-6(GlcNAcb1-4)(Neu5Aca2-6Galb1-4GlcNAcb1-2Mana1-3)Manb1-4GlcNAcb1-4GlcNAcb-Sp21	1	33313.7192
GlcNAcb1-6(GlcNAcb1-2)Mana1-6(GlcNAcb1-2Mana1-3)Manb1-4GlcNAcb1-4(Fuca1-6)GlcNAcb-Sp24	0	132.131325
Neu5Aca2-6Galb1-4GlcNAcb1-6GalNAca-Sp14	0	685.7929499999998
Galb1-4GlcNAcb1-6(Galb1-4GlcNAcb1-2)Mana1-6(Galb1-4GlcNAcb1-2Mana1-3)Manb1-4GlcNAcb1-4(Fuca1-6)GlcNAcb-Sp24	0	98.42669999999998
(3S)Galb1-3(Fuca1-4)GlcNAcb-Sp0	0	391.0467
Galb1-4(Fuca1-3)GlcNAcb1-2Mana-Sp0	0	96.899975
GalNAcb1-4(Fuca1-3)(6S)GlcNAcb-Sp8	0	385.773175
GalNAcb1-4(6S)GlcNAc-Sp8	0	256.1042
Galb1-4(6P)GlcNAcb-Sp0	0	189.63635
Gala1-3(Fuca1-2)Galb1-4GlcNAcb1-2Mana-Sp0	0	266.619925
GlcNAcb1-3Galb1-4GlcNAcb1-2Mana1-6(GlcNAcb1-3Galb1-4GlcNAcb1-2Mana1-3)Manb1-4GlcNAcb1-4GlcNAcb-Sp25	0	323.23139999999995
Fuca1-2Galb1-4GlcNAcb1-3Galb1-4GlcNAcb1-2Mana1-6(Fuca1-2Galb1-4GlcNAcb1-3Galb1-4GlcNAcb1-2Mana1-3)Manb1-4GlcNAcb1-4GlcNAcb-Sp24	0	1427.3635000000006
GlcNAcb1-3Galb1-4GlcNAcb1-3Galb1-4GlcNAcb1-2Mana1-6(GlcNAcb1-3Galb1-4GlcNAcb1-3Galb1-4GlcNAcb1-2Mana1-3)Manb1-4GlcNAcb1-4GlcNAcb-Sp25	0	1296.5965999999996
GlcNAcb1-3Galb1-4GlcNAcb1-3Galb1-4GlcNAcb1-3Galb1-4GlcNAcb1-2Mana1-6(GlcNAcb1-3Galb1-4GlcNAcb1-3Galb1-4GlcNAcb1-3Galb1-4GlcNAcb1-2Mana1-3)Manb1-4GlcNAcb1-4GlcNAcb-Sp25	0	127.11915000000002
Gala1-3Galb1-4GlcNAcb1-2Mana1-6(Gala1-3Galb1-4GlcNAcb1-2Mana1-3)Manb1-4GlcNAcb1-4GlcNAc-Sp24	0	323.757725
GlcNAcb1-3Galb1-4GlcNAcb1-3Galb1-4GlcNAcb1-3Galb1-4GlcNAcb1-3Galb1-4GlcNAcb1-2Mana1-6(GlcNAcb1-3Galb1-4GlcNAcb1-3Galb1-4GlcNAcb1-3Galb1-4GlcNAcb1-3Galb1-4GlcNAcb1-2Mana1-3)Manb1-4GlcNAcb1-4GlcNAcb-Sp25	0	279.33472500000005
Galb1-3GlcNAcb1-3Galb1-4GlcNAcb1-6(Galb1-3GlcNAcb1-3Galb1-4GlcNAb1-2)Mana1-6(Galb1-3GlcNAcb1-3Galb1-4GlcNAcb1-2Mana1-3)Manb1-4GlcNAcb1-4(Fuca1-6)GlcNAcb-Sp24	0	138.68832499999985
Galb1-4GlcNAcb1-3Galb1-4GlcNAcb1-3Galb1-4GlcNAcb1-2Mana1-6(Galb1-4GlcNAcb1-3Galb1-4GlcNAcb1-3Galb1-4GlcNAcb1-2Mana1-3)Manb1-4GlcNAcb1-4(Fuca1-6)GlcNAcb-Sp24	0	301.5465250000001
GlcNAcb1-3Galb1-4GlcNAcb1-3Galb1-4GlcNAcb1-3Galb1-4GlcNAcb1-2Mana1-6(GlcNAcb1-3Galb1-4GlcNAcb1-3Galb1-4GlcNAcb1-3Galb1-4GlcNAcb1-2Mana1-3)Manb1-4GlcNAcb1-4(Fuca1-6)GlcNAcb-Sp24	0	782.4989500000001
GlcNAcb1-3Galb1-4GlcNAcb1-3Galb1-4GlcNAcb1-3Galb1-4GlcNAcb1-3Galb1-4GlcNAcb1-2Mana1-6(GlcNAcb1-3Galb1-4GlcNAcb1-3Galb1-4GlcNAcb1-3Galb1-4GlcNAcb1-3Galb1-4GlcNAcb1-2Mana1-3)Manb1-4GlcNAcb1-4(Fuca1-6)GlcNAcb-Sp19	0	752.29975
Galb1-4GlcNAcb1-3Galb1-4GlcNAcb1-3GalNAca-Sp14	0	1598.2309
Galb1-4GlcNAcb1-3Galb1-4GlcNAcb1-6(Galb1-4GlcNAcb1-3Galb1-4GlcNAcb1-3)GalNAca-Sp14	0	1078.1002
GlcNAcb1-3Galb1-4GlcNAcb1-3GalNAca-Sp14	0	237.15095
Galb1-4GlcNAcb1-3Galb1-3GalNAca-Sp14	0	72.08665000000002
Neu5Aca2-3Galb1-4GlcNAcb1-3Galb1-4GlcNAcb1-2Mana1-6(Neu5Aca2-3Galb1-4GlcNAcb1-3Galb1-4GlcNAcb1-2Mana1-3)Manb1-4GlcNAcb1-4GlcNAcb-Sp12	0	1057.0619000000004
Neu5Aca2-6Galb1-4GlcNAcb1-3Galb1-4GlcNAcb1-6(Neu5Aca2-6Galb1-4GlcNAcb1-3Galb1-4GlcNAcb1-3)GalNAca-Sp14	1	32111.98342500001
Galb1-3GalNAcb1-4(Neu5Aca2-8Neu5Aca2-8Neu5Aca2-3)Galb1-4Glcb-Sp21	0	182.93557500000003
