# Supplementary material for: Identifying glycan motifs using a novel subtree mining approach
Source: BMC Bioinformatics. 2020 Feb 4;21:42. doi: 10.1186/s12859-020-3374-4 (PMC7001330; doi:10.1186/s12859-020-3374-4)
Supplement: Supplementary file 6 — Additional file 6 Training and test sets. CSV files for all training and test sets used for this manuscript. [file 12859_2020_3374_MOESM6_ESM.zip › CV_Folds/CV_Folds/fold_1/test_set_UEAI_100ug_13806_v5.0_DATA.csv]

glycan	binding	rfu
Gala-Sp8	0	8.613025000000004
Mana-Sp8	0	14.128075000000004
Galb-Sp8	0	4.829125000000005
Manb-Sp8	0	6.277275
GlcN(Gc)b-Sp8	0	19.876875
GlcNAcb1-6(GlcNAcb1-4)(GlcNAcb1-3)GlcNAc-Sp8	0	-4.5647499999999965
(3S)Galb1-4(6S)Glcb-Sp0	0	4.6158
(3S)Galb1-4(6S)GlcNAcb-Sp8	0	-29.567674999999994
(3S)Galb-Sp8	0	7.844149999999999
(6S)Galb1-4GlcNAcb-Sp8	0	-11.484749999999993
Mana1-6(Mana1-3)Manb1-4GlcNAcb1-4GlcNAcb-Sp13	0	8.780850000000001
Fuca1-2Galb1-3GalNAcb1-3Gala1-4Galb1-4Glcb-Sp9	0	4.682775
Fuca1-2Galb1-3GlcNAcb-Sp8	1	3043.9622249999993
Fuca1-2Galb1-4GlcNAcb1-3Galb1-4GlcNAcb-Sp0	1	21911.4639
Fuca1-2Galb1-4Glcb-Sp0	1	32090.2657
GalNAca1-3(Fuca1-2)Galb1-3GlcNAcb-Sp0	0	-13.471849999999995
GlcNAcb1-3Galb1-3GalNAca-Sp8	0	23.55167500000001
GalNAca1-3(Fuca1-2)Galb-Sp8	0	-8.89674999999999
GalNAca1-3GalNAcb-Sp8	0	-17.60604999999999
GalNAcb1-3GalNAca-Sp8	0	23.32035
GalNAcb1-3Gala1-4Galb1-4GlcNAcb-Sp0	0	-5.144374999999986
GalNAcb1-4GlcNAcb-Sp0	0	-28.92622499999999
GalNAcb1-4GlcNAcb-Sp8	0	2.355100000000004
Gala1-2Galb-Sp8	0	4.438975000000001
Gala1-3(Fuca1-2)Galb1-3GlcNAcb-Sp0	0	11.318074999999995
Gala1-3(Fuca1-2)Galb1-3GlcNAcb-Sp8	0	14.2624
Gala1-3(Fuca1-2)Galb1-4GlcNAc-Sp0	0	17.091575000000006
Gala1-4(Gala1-3)Galb1-4GlcNAcb-Sp8	0	20.046225000000007
Gala1-3GalNAca-Sp16	0	2.578225
Gala1-3Galb1-4GlcNAcb-Sp8	0	8.815399999999997
Gala1-3Galb-Sp8	0	-35.11225
Galb1-4GlcNAcb1-6GalNAca-Sp8	0	-5.395600000000003
Neu5Aca2-6(Galb1-3)GalNAca-Sp8	0	-5.412525000000002
Galb1-4(Fuca1-3)GlcNAcb-Sp8	1	1961.38655
Galb1-4(6S)Glcb-Sp8	0	4.857249999999997
Galb1-4GlcNAcb1-3Galb1-4Glcb-Sp0	0	14.589974999999995
GlcNAcb1-3Galb-Sp8	0	0.3646749999999983
GlcNAcb1-6(GlcNAcb1-4)GalNAca-Sp8	0	-0.7023250000000019
GlcNAcb1-4Galb1-4GlcNAcb-Sp8	0	-7.354975000000002
G-ol-Sp8	1	181.4278
KDNa2-3Galb1-4GlcNAcb-Sp0	0	-2.9019250000000016
Mana1-2Mana1-2Mana1-3Mana-Sp9	0	-1.388074999999997
Mana1-2Mana1-2Mana1-6(Mana1-3)Mana-Sp9	0	12.183800000000002
Mana1-6(Mana1-3)Mana1-6(Mana1-3)Manb1-4GlcNAcb1-4GlcNAcb-Sp12	0	-21.7003
(3S)Galb1-4(Fuca1-3)(6S)GlcNAcb-Sp8	0	-6.575199999999999
GalNAcb1-4(Neu5Aca2-3)Galb1-4GlcNAcb-Sp0	0	-4.515899999999997
GalNAcb1-4(Neu5Aca2-3)Galb1-4GlcNAcb-Sp8	0	-3.174800000000001
Neu5Aca2-3Galb1-3GalNAcb1-3Gala1-4Galb1-4Glcb-Sp0	0	26.56362500000001
Fuca1-2(6S)Galb1-4Glcb-Sp0	1	34749.87215
Neu5Aca2-3Galb1-3GlcNAcb-Sp0	0	-12.686799999999993
Neu5Aca2-3Galb1-4GlcNAcb1-3Galb1-4GlcNAcb-Sp0	0	-14.622099999999996
Fuca1-2Galb1-4(6S)Glcb-Sp0	1	32176.11035000001
Neu5Aca2-6GalNAca-Sp8	0	-8.524525
Neu5Aca2-6Galb1-4(6S)GlcNAcb-Sp8	0	0.18567500000000334
Neu5Gca2-6GalNAca-Sp0	0	-5.031225000000003
Galb1-4(Fuca1-3)(6S)Glcb-Sp0	0	31.00935
Neu5Aca2-3Galb1-3GlcNAcb1-3Galb1-3GlcNAcb-Sp0	0	-2.755275000000012
4S(3S)Galb1-4GlcNAcb-Sp0	0	-21.199850000000012
Neu5Aca2-6Galb1-4GlcNAcb1-2Mana1-6(GlcNAcb1-2Mana1-3)Manb1-4GlcNAcb1-4GlcNAcb-Sp12	0	9.596974999999997
GlcNAcb1-4GlcNAcb-Sp10	0	9.638625
Mana1-6(Mana1-3)Mana1-6(Mana1-3)Manb-Sp10	0	-0.2810249999999961
GlcNAcb1-2Mana1-6(Neu5Aca2-6Galb1-4GlcNAcb1-2Mana1-3)Manb1-4GlcNAcb1-4GlcNAcb-Sp12	0	-31.706575
Neu5Aca2-8Neu5Aca2-8Neu5Acb-Sp8	0	-9.520600000000016
Neu5Aca2-3Galb1-3(Fuca1-4)GlcNAcb1-3Galb1-3(Fuca1-4)GlcNAcb-Sp0	0	18.196525
Gala1-4Galb1-4GlcNAcb1-3Galb1-4Glcb-Sp0	0	16.722849999999994
GlcNAca1-4Galb1-4GlcNAcb-Sp0	0	-12.5625
Neu5Aca2-6Galb1-4GlcNAcb1-2Mana1-6(Mana1-3)Manb1-4GlcNAcb1-4GlcNAc-Sp12	0	9.968224999999997
Neu5Aca2-6Galb1-4GlcNAcb1-2Mana1-6Manb1-4GlcNAcb1-4GlcNAc-Sp12	0	12.501449999999998
Neu5Aca2-6Galb1-4GlcNAcb1-2Mana1-3Manb1-4GlcNAcb1-4GlcNAc-Sp12	0	-1.93685
Galb1-4GlcNAcb1-2Mana1-6(Galb1-4GlcNAcb1-2Mana1-3)Manb1-4GlcNAcb1-4(Fuca1-6)GlcNAcb-Sp22	0	18.271950000000004
Fuca1-2Galb1-4(Fuca1-3)GlcNAcb1-2Mana1-6(Fuca1-2Galb1-4(Fuca1-3)GlcNAcb1-2Mana1-3)Manb1-4GlcNAcb1-4GlcNAb-Sp20	0	25.3561
Galb1-4GlcNAcb1-2Mana1-6(Mana1-3)Manb1-4GlcNAcb1-4GlcNAcb-Sp12	0	5.559974999999994
GalNAca1-3(Fuca1-2)Galb1-4GlcNAcb1-2Mana1-6(GalNAca1-3(Fuca1-2)Galb1-4GlcNAcb1-2Mana1-3)Manb1-4GlcNAcb1-4GlcNAcb-Sp20	0	29.99910000000001
Gala1-3Galb1-4(Fuca1-3)GlcNAcb1-2Mana1-6(Gala1-3Galb1-4(Fuca1-3)GlcNAcb1-2Mana1-3)Manb1-4GlcNAcb1-4GlcNAcb-Sp20	0	-0.33647500000000363
GalNAca1-3(Fuca1-2)Galb1-3GlcNAcb1-2Mana1-6(GalNAca1-3(Fuca1-2)Galb1-3GlcNAcb1-2Mana1-3)Manb1-4GlcNAcb1-4GlcNAcb-Sp20	0	7.730100000000004
Galb1-4(Fuca1-3)GlcNAcb1-6(Galb1-3GlcNAcb1-3)Galb1-4Glc-Sp21	0	10.624024999999993
Galb1-4GlcNAcb1-6(Fuca1-4(Fuca1-2Galb1-3)GlcNAcb1-3)Galb1-4Glc-Sp21	0	22.89042500000001
Neu5Aca2-3Galb1-3GlcNAcb1-3GalNAca-Sp14	0	1.4860250000000017
Galb1-3GlcNAcb1-6Galb1-4GlcNAcb-Sp0	0	-11.06925
Fuca1-2Galb1-4(Fuca1-3)GlcNAcb1-3GalNAca-Sp14	1	219.012425
GlcNAcb1-6(GlcNAcb1-2)Mana1-6(GlcNAcb1-4)(GlcNAcb1-4(GlcNAcb1-2)Mana1-3)Manb1-4GlcNAcb1-4GlcNAc-Sp21	0	-6.819499999999998
Gala1-3Fuca1-2Galb1-4GlcNAcb1-6(Gala1-3Fuca1-2Galb1-4GlcNAcb1-3)GalNAc-Sp14	0	-0.008824999999998084
GalNAca1-3(Fuca1-2)Galb1-3GlcNAcb1-2Mana1-6(GalNAca1-3(Fuca1-2)Galb1-3GlcNAcb1-2Mana1-3)Manb1-4GlcNAcb1-4(Fuca1-6)GlcNAcb-Sp22	0	27.735700000000005
Neu5Aca2-3Galb1-4GlcNAcb1-2Mana1-6(GlcNAcb1-4)(Neu5Aca2-3Galb1-4GlcNAcb1-2Mana1-3)Manb1-4GlcNAcb1-4GlcNAcb-Sp21	0	-10.271825000000003
Neu5Aca2-3Galb1-4GlcNAcb1-4Mana1-6(GlcNAcb1-4)(Neu5Aca2-3Galb1-4GlcNAcb1-4(Neu5Aca2-3Galb1-4GlcNAcb1-2)Mana1-3)Manb1-4GlcNAcb1-4GlcNAcb-Sp21	0	-8.259574999999998
Neu5Aca2-6Galb1-4GlcNAcb1-2Mana1-6(GlcNAcb1-4)(Neu5Aca2-6Galb1-4GlcNAcb1-2Mana1-3)Manb1-4GlcNAcb1-4GlcNAcb-Sp21	0	-17.655774999999988
Glca1-4Glca1-4Glca1-4Glcb-Sp10	0	-1.4122499999999931
Fuca1-2Galb1-4(Fuca1-3)GlcNAcb1-2Mana1-6(Fuca1-2Galb1-4(Fuca1-3)GlcNAcb1-2Mana1-3)Manb1-4GlcNAcb1-4(Fuca1-6)GlcNAcb-Sp24	1	865.0895
Neu5Aca2-6Galb1-4GlcNAcb1-6(Galb1-3GlcNAcb1-3)Galb1-4Glcb-Sp21	0	22.707250000000005
Neu5Aca2-6Galb1-4GlcNAcb1-6(Neu5Aca2-6Galb1-4GlcNAcb1-3)GalNAca-Sp14	0	6.3142249999999915
Neu5Aca2-6Galb1-4GlcNAcb1-2Mana1-6(Neu5Aca2-6Galb1-4GlcNAcb1-2Mana1-3)Manb1-4GlcNAcb1-4(Fuca1-6)GlcNAcb-Sp24	0	36.43825
Neu5Aca2-6Galb1-4GlcNAcb1-6(Fuca1-2Galb1-4(Fuca1-3)GlcNAcb1-3)Galb1-4Glc-Sp21	0	21.785400000000006
Fuca1-2Galb1-4GlcNAcb1-6GalNAca-Sp14	1	24822.309225
GalNAca1-3(Fuca1-2)Galb1-3GlcNAcb1-6GalNAca-Sp14	0	-5.910824999999999
(6S)GalNAcb1-4GlcNAc-Sp8	0	7.0434999999999945
(6P)Galb1-4GlcNAcb-SP0	0	-12.182324999999995
GalNAca1-3(Fuca1-2)Galb1-4GlcNAcb1-6GalNAc-Sp14	0	-1.7169249999999998
Fuca1-4(Galb1-3)GlcNAcb1-2Mana-Sp0	0	9.938700000000011
Galb1-4GlcNAcb1-3Galb1-4GlcNAcb1-2Mana1-6(Galb1-4GlcNAcb1-3Galb1-4GlcNAcb1-2Mana1-3)Manb1-4GlcNAcb1-4GlcNAcb-Sp12	1	171.26292500000002
Galb1-4GlcNAcb1-3Galb1-4GlcNAcb1-3Galb1-4GlcNAcb1-2Mana1-6(Galb1-4GlcNAcb1-3Galb1-4GlcNAcb1-3Galb1-4GlcNAcb1-2Mana1-3)Manb1-4GlcNAcb1-4GlcNAcb-Sp24	0	28.0037
Neu5Gca2-8Neu5Gca2-3Galb1-4GlcNAcb1-3Galb1-4GlcNAc-Sp0	0	-6.9425499999999944
Galb1-4GlcNAcb1-3Galb1-4GlcNAcb1-6(Galb1-4GlcNAcb1-3Galb1-4GlcNAcb1-2)Mana1-6(Galb1-4GlcNAcb1-3Galb1-4GlcNAcb1-2Mana1-3)Mana1-4GlcNAcb1-4GlcNAc-Sp24	0	-4.986875
Gala1-3Galb1-4GlcNAcb1-2Mana1-6(Gala1-3Galb1-4GlcNAcb1-2Mana1-3)Manb1-4GlcNAcb1-4GlcNAc-Sp24	0	27.508075
GlcNAcb1-3Galb1-4GlcNAcb1-6(GlcNAcb1-3Galb1-3)GalNAca-Sp14	0	-5.556325000000005
Neu5Aca2-8Neu5Aca2-3Galb1-3GalNAcb1-4(Neu5Aca2-3)Galb1-4Glc-Sp21	0	-15.522899999999991
GlcNAcb1-3Galb1-4GlcNAcb1-3Galb1-4GlcNAcb1-3Galb1-4GlcNAcb1-3Galb1-4GlcNAcb1-2Mana1-6(GlcNAcb1-3Galb1-4GlcNAcb1-3Galb1-4GlcNAcb1-3Galb1-4GlcNAcb1-3Galb1-4GlcNAcb1-2Mana1-3)Manb1-4GlcNAcb1-4(Fuca1-6)GlcNAcb-Sp19	0	27.17255
Galb1-4GlcNAcb1-3Galb1-4GlcNAcb1-3Galb1-4GlcNAcb1-6(Galb1-4GlcNAcb1-3Galb1-4GlcNAcb1-3Galb1-4GlcNAb1-2)Mana1-6(Galb1-4GlcNAcb1-3Galb1-4GlcNAcb1-3Galb1-4GlcNAcb1-2Mana1-3)Manb1-4GlcNAcb1-4(Fuca1-6)GlcNAcb-Sp24	1	232.9511
GlcNAcb1-3Galb1-4GlcNAcb1-3Galb1-4GlcNAcb1-3Galb1-4GlcNAcb1-3Galb1-4GlcNAcb1-6(GlcNAcb1-3Galb1-4GlcNAcb1-3Galb1-4GlcNAcb1-3Galb1-4GlcNAcb1-3Galb1-4GlcNAb1-2)Mana1-6(GlcNAcb1-3Galb1-4GlcNAcb1-3Galb1-4GlcNAcb1-3Galb1-4GlcNAcb1-3Galb1-4GlcNAcb1-2Mana1-3)Manb1-4GlcNAcb1-4(Fuca1-6)GlcNAcb-Sp24	0	-15.289424999999989
GlcNAcb1-3Galb1-4GlcNAcb1-6(Galb1-3)GalNAca-Sp14	0	-0.6786749999999984
GlcNAcb1-3Galb1-4GlcNAcb1-6(GlcNAcb1-3Galb1-4GlcNAcb1-3)GalNAca-Sp14	0	-7.880725000000003
Galb1-4GlcNAcb1-3Galb1-3GalNAca-Sp14	0	-3.1616750000000065
Neu5Aca2-3Galb1-4GlcNAcb1-3Galb1-4GlcNAcb1-6(Galb1-3)GalNAca-Sp14	0	24.589049999999997
GlcNAcb1-6(Neu5Aca2-3Galb1-3)GalNAca-Sp14	0	-8.993725000000003
