# Supplementary material for: Identifying glycan motifs using a novel subtree mining approach
Source: BMC Bioinformatics. 2020 Feb 4;21:42. doi: 10.1186/s12859-020-3374-4 (PMC7001330; doi:10.1186/s12859-020-3374-4)
Supplement: Supplementary file 6 — Additional file 6 Training and test sets. CSV files for all training and test sets used for this manuscript. [file 12859_2020_3374_MOESM6_ESM.zip › CV_Folds/CV_Folds/fold_1/test_set_WGA_14057_1ug_v5.0_DATA.csv]

glycan	binding	rfu
Gala-Sp8	0	81.95615000000002
GalNAca-Sp15	0	47.60265000000001
Fuca-Sp9	0	5.757399999999998
Neu5Acb-Sp8	0	11.383075000000002
GlcNAcb1-6(GlcNAcb1-4)(GlcNAcb1-3)GlcNAc-Sp8	0	150.003425
(3S)Galb1-4(Fuca1-3)(6S)Glc-Sp0	0	34.2572
(3S)Galb1-3(Fuca1-4)GlcNAcb-Sp8	0	14.961149999999998
(3S)Galb1-3GlcNAcb-Sp8	0	13.8503
(6P)Mana-Sp8	0	23.857525000000006
(6S)Galb1-4Glcb-Sp0	0	30.51139999999998
(6S)Galb1-4GlcNAcb-Sp8	0	22.651525
Neu5Aca2-6Galb1-4GlcNAcb1-2Mana1-6(Neu5Aca2-6Galb1-4GlcNAcb1-2Mana1-3)Manb1-4GlcNAcb1-4GlcNAcb-Sp12	0	18.26535
Fuca1-2Galb1-3GalNAcb1-3Gala-Sp9	0	14.506100000000005
Fuca1-2Galb1-3GalNAca-Sp8	0	1.2630999999999997
Fuca1-2Galb1-3GalNAca-Sp14	0	3.1256749999999998
Fuca1-2Galb1-4(Fuca1-3)GlcNAcb-Sp0	0	43.89602500000001
Fuca1-2Galb1-4(Fuca1-3)GlcNAcb-Sp8	0	19.5846
Fuca1-2Galb1-4GlcNAcb-Sp0	0	65.44859999999998
GalNAca1-4(Fuca1-2)Galb1-4GlcNAcb-Sp8	1	26100.92275
GalNAcb1-3Gala1-4Galb1-4GlcNAcb-Sp0	1	8588.859775
GalNAcb1-4GlcNAcb-Sp8	1	34644.666375
Gala1-2Galb-Sp8	0	35.32712499999999
Gala1-3(Fuca1-2)Galb1-3GlcNAcb-Sp8	0	71.28475
Gala1-3(Fuca1-2)Galb1-4(Fuca1-3)GlcNAcb-Sp0	0	19.000725
Gala1-3(Fuca1-2)Galb-Sp8	0	10.595074999999998
Gala1-3(Fuca1-2)Galb-Sp18	0	12.983950000000002
Gala1-4(Gala1-3)Galb1-4GlcNAcb-Sp8	1	34221.593225
Gala1-3GalNAca-Sp8	0	26.981600000000004
Gala1-3Galb1-3GlcNAcb-Sp0	0	41.076425000000015
Gala1-3Galb1-4GlcNAcb-Sp8	1	4812.500825000001
Gala1-3Galb1-4Glc-Sp10	0	13.865850000000005
Galb1-3(Fuca1-4)GlcNAcb1-3Galb1-4(Fuca1-3)GlcNAcb-Sp0	0	15.544049999999995
Galb1-3(Fuca1-4)GlcNAc-Sp8	0	5.690125
Fuca1-4(Galb1-3)GlcNAcb-Sp8	0	3.57315
Galb1-4GlcNAcb1-6GalNAca-Sp8	1	32015.862025
Galb1-3GalNAca-Sp8	0	13.379149999999996
Galb1-3Galb-Sp8	0	12.6041
Galb1-3GlcNAcb-Sp0	0	20.35555
Galb1-4(Fuca1-3)GlcNAcb-Sp8	0	6.7984500000000025
Galb1-4(Fuca1-3)GlcNAcb1-3Galb1-4(Fuca1-3)GlcNAcb-Sp0	0	76.45935
Galb1-4(6S)Glcb-Sp0	0	18.935975
Galb1-4GalNAca1-3(Fuca1-2)Galb1-4GlcNAcb-Sp8	1	14208.782
Galb1-4GlcNAcb1-3Galb1-4GlcNAcb1-3Galb1-4GlcNAcb-Sp0	1	3414.923275
Galb1-4GlcNAcb-Sp0	1	12226.139025
Galb1-4Glcb-Sp0	0	10.31575
GlcNAcb1-6(GlcNAcb1-3)GalNAca-Sp8	1	11459.479275000003
GlcNAcb1-3Galb1-4GlcNAcb-Sp0	1	29162.386600000005
GlcNAcb1-4-MDPLys	1	23223.6889
GlcNAcb1-4GlcNAcb1-4GlcNAcb1-4GlcNAcb1-4GlcNAcb1-Sp8	1	24152.487325
Glca1-4Glca-Sp8	0	6.007225
GlcAa-Sp8	0	5.4378249999999975
KDNa2-3Galb1-3GlcNAcb-Sp0	0	9.48655
Mana1-6(Mana1-3)Mana1-6(Mana1-3)Manb1-4GlcNAcb1-4GlcNAcb-Sp12	0	24.78495
Fuca1-2Galb1-4(6S)GlcNAcb-Sp8	1	2888.5182000000004
Fuca1-2(6S)Galb1-4(6S)Glcb-Sp0	0	19.686550000000004
Neu5Aca2-3Galb1-3GalNAca-Sp8	0	120.3051
GalNAcb1-4(Neu5Aca2-3)Galb1-4Glcb-Sp0	0	6.924624999999998
Neu5Aca2-3Galb1-3(6S)GlcNAc-Sp8	0	78.403075
Neu5Aca2-3Galb1-3(Fuca1-4)GlcNAcb-Sp8	0	34.6443
Neu5Aca2-6(Neu5Aca2-3Galb1-3)GalNAca-Sp14	0	274.8919
Neu5Aca2-3Galb1-4(Fuca1-3)(6S)GlcNAcb-Sp8	0	6.209425
Neu5Aca2-3Galb1-4GlcNAcb1-3Galb1-4GlcNAcb-Sp0	1	20767.937575
Neu5Aca2-6Galb-Sp8	0	44.813325000000006
Galb1-3(Fuca1-4)GlcNAcb1-3Galb1-3(Fuca1-4)GlcNAcb-Sp0	0	7.08925
Neu5Gca2-3Galb1-4Glcb-Sp0	0	8.919524999999998
Galb1-4(Fuca1-3)(6S)GlcNAcb-Sp0	0	23.494525
Galb1-4GlcNAcb1-3Galb1-3GlcNAcb-Sp0	0	8.224475
Neu5Aca2-8Neu5Acb-Sp17	0	16.660700000000006
Neu5,9Ac2a2-3Galb1-4GlcNAcb-Sp0	1	12323.811125
GlcNAca1-4Galb1-4GlcNAcb1-3Galb1-4GlcNAcb1-3Galb1-4GlcNAcb-Sp0	1	37842.21620000002
GlcNAca1-4Galb1-3GlcNAcb-Sp0	1	22143.540575000006
GlcNAca1-4Galb1-4GlcNAcb1-3Galb1-4(Fuca1-3)GlcNAcb1-3Galb1-4(Fuca1-3)GlcNAcb-Sp0	1	28442.2063
Neu5Aca2-6Galb1-4GlcNAcb1-2Mana1-3Manb1-4GlcNAcb1-4GlcNAc-Sp12	1	27202.05365
Fuca1-2Galb1-4GlcNAcb1-2Mana1-6(Fuca1-2Galb1-4GlcNAcb1-2Mana1-3)Manb1-4GlcNAcb1-4GlcNAcb-Sp20	0	204.98377500000004
Galb1-4GlcNAcb1-2Mana1-6(Mana1-3)Manb1-4GlcNAcb1-4GlcNAcb-Sp12	0	8.283525000000003
Fuca1-4(Fuca1-2Galb1-3)GlcNAcb1-2Mana1-3(Fuca1-4(Fuca1-2Galb1-3)GlcNAcb1-2Mana1-3)Manb1-4GlcNAcb1-4GlcNAcb-Sp19	0	46.26632500000001
Neu5Aca2-3Galb1-4(Fuca1-3)GlcNAcb1-3GalNAca-Sp14	0	32.8545
GalNAcb1-4GlcNAcb1-2Mana1-6(GalNAcb1-4GlcNAcb1-2Mana1-3)Manb1-4GlcNAcb1-4GlcNAc-Sp12	1	20468.6715
Galb1-4(Fuca1-3)GlcNAcb1-6(Fuca1-4(Fuca1-2Galb1-3)GlcNAcb1-3)Galb1-4Glc-Sp21	0	2.278724999999998
Galb1-3GlcNAcb1-3Galb1-4(Fuca1-3)GlcNAcb1-6(Galb1-3GlcNAcb1-3)Galb1-4Glc-Sp21	0	2.9067749999999983
Fuca1-2Galb1-4GlcNAcb1-3GalNAca-Sp14	0	12.402175000000002
Gala1-3(Fuca1-2)Galb1-4(Fuca1-3)Glcb-Sp21	0	13.1949
GalNAca1-3GalNAcb1-3Gala1-4Galb1-4Glcb-Sp0	0	3.950250000000001
Gala1-3Galb1-3GlcNAcb1-3GalNAc-Sp14	0	6.77065
GlcNAcb1-6(GlcNAcb1-2)Mana1-6(GlcNAcb1-4)(GlcNAcb1-2Mana1-3)Manb1-4GlcNAcb1-4GlcNAc-Sp21	1	2338.5116000000007
Galb1-4GlcNAcb1-2Mana1-6(GlcNAcb1-4)(Galb1-4GlcNAcb1-4(Galb1-4GlcNAcb1-2)Mana1-3)Manb1-4GlcNAcb1-4GlcNAc-Sp21	0	44.62482499999999
Galb1-4GlcNAcb1-2Mana-Sp0	0	19.608700000000027
Gala1-3(Fuca1-2)Galb1-3GlcNAcb1-2Mana1-6(Gala1-3(Fuca1-2)Galb1-3GlcNAcb1-2Mana1-3)Manb1-4GlcNAcb1-4(Fuca1-6)GlcNAcb-Sp22	0	5.0575249999999965
Neu5Aca2-3Galb1-4GlcNAcb1-6(Neu5Aca2-3Galb1-4GlcNAcb1-2)Mana1-6(GlcNAcb1-4)(Neu5Aca2-3Galb1-4GlcNAcb1-2Mana1-3)Manb1-4GlcNAcb1-4GlcNAcb-Sp21	1	25727.97285
Glca1-4Glca1-4Glca1-4Glcb-Sp10	0	34.044425
Fuca1-2Galb1-4(Fuca1-3)GlcNAcb1-2Mana1-6(Fuca1-2Galb1-4(Fuca1-3)GlcNAcb1-2Mana1-3)Manb1-4GlcNAcb1-4(Fuca1-6)GlcNAcb-Sp24	0	219.504775
Neu5Aca2-3Galb1-4GlcNAcb1-2Mana-Sp0	0	34.729175000000005
Galb1-4GlcNAcb1-6(Galb1-4GlcNAcb1-2)Mana1-6(Galb1-4GlcNAcb1-2Mana1-3)Manb1-4GlcNAcb1-4(Fuca1-6)GlcNAcb-Sp24	0	8.909650000000003
Gala1-3Galb1-3GlcNAcb1-6GalNAca-Sp14	0	8.752049999999997
Fuca1-2(6S)Galb1-3GlcNAcb-Sp0	0	9.420499999999997
GlcNAcb1-6(GlcNAcb1-2)Mana1-6(GlcNAcb1-4)(GlcNAcb1-4(GlcNAcb1-2)Mana1-3)Manb1-4GlcNAcb1-4(Fuca1-6)GlcNAc-Sp21	0	39.989575
(3S)GalNAcb1-4GlcNAc-Sp8	1	15495.5648
Neu5Aca2-6Galb1-4GlcNAcb1-2Man-Sp0	0	18.593475
GlcNAcb1-2Mana1-6(GlcNAcb1-4)(GlcNAcb1-2Mana1-3)Manb1-4GlcNAcb1-4(Fuca1-6)GlcNAc-Sp21	1	40499.88355
Fuca1-4(Galb1-3)GlcNAcb1-2Mana-Sp0	0	85.35900000000002
GlcNAcb1-3Galb1-4GlcNAcb1-3Galb1-4GlcNAcb1-2Mana1-6(GlcNAcb1-3Galb1-4GlcNAcb1-3Galb1-4GlcNAcb1-2Mana1-3)Manb1-4GlcNAcb1-4GlcNAcb-Sp25	1	39284.546424999986
Neu5Gca2-8Neu5Gca2-6Galb1-4GlcNAc-Sp0	0	3.9448250000000016
GlcNAcb1-3Galb1-4GlcNAcb1-2Mana1-6(GlcNAcb1-3Galb1-4GlcNAcb1-2Mana1-3)Manb1-4GlcNAcb1-4(Fuca1-6)GlcNAcb-Sp24	1	31693.758775
Galb1-4GlcNAcb1-3Galb1-4GlcNAcb1-3Galb1-4GlcNAcb1-3Galb1-4GlcNAcb1-3Galb1-4GlcNAcb1-6(Galb1-4GlcNAcb1-3Galb1-4GlcNAcb1-3Galb1-4GlcNAcb1-3Galb1-4GlcNAcb1-3Galb1-4GlcNAb1-2)Mana1-6(Galb1-4GlcNAcb1-3Galb1-4GlcNAcb1-3Galb1-4GlcNAcb1-3Galb1-4GlcNAcb1-3Galb1-4GlcNAcb1-2Mana1-3)Manb1-4GlcNAcb1-4(Fuca1-6)GlcNAcb-Sp24	1	14225.262325000003
GlcNAcb1-3Galb1-4GlcNAcb1-3GalNAca-Sp14	0	198.39145
GlcNAcb1-3Galb1-4GlcNAcb1-6(GlcNAcb1-3Galb1-4GlcNAcb1-3)GalNAca-Sp14	1	9307.175924999998
GlcNAcb1-3Galb1-4GlcNAcb1-3Galb1-4GlcNAcb1-3GalNAca-Sp14	1	4880.07915
Neu5Aca2-6Galb1-4GlcNAcb1-3Galb1-4GlcNAcb1-6(Galb1-3)GalNAca-Sp14	0	43.41
Neu5Aca2-6Galb1-4GlcNAcb1-6(Galb1-3)GalNAca-Sp14	0	26.8697
Neu5Aca2-3Galb1-4GlcNAcb1-3Galb1-4GlcNAcb1-2Mana1-6(Neu5Aca2-3Galb1-4GlcNAcb1-3Galb1-4GlcNAcb1-2Mana1-3)Manb1-4GlcNAcb1-4GlcNAcb-Sp12	1	14144.4071
Neu5Aca2-6Galb1-4GlcNAcb1-3Galb1-4GlcNAcb1-6(Neu5Aca2-6Galb1-4GlcNAcb1-3Galb1-4GlcNAcb1-3)GalNAca-Sp14	0	138.32132499999997
