# Supplementary material for: Identifying glycan motifs using a novel subtree mining approach
Source: BMC Bioinformatics. 2020 Feb 4;21:42. doi: 10.1186/s12859-020-3374-4 (PMC7001330; doi:10.1186/s12859-020-3374-4)
Supplement: Supplementary file 6 — Additional file 6 Training and test sets. CSV files for all training and test sets used for this manuscript. [file 12859_2020_3374_MOESM6_ESM.zip › CV_Folds/CV_Folds/fold_1/training_set_ConA_13799-10ug_V5.0_DATA.csv]

glycan	binding	rfu
Mana-Sp8	1	2659.68845
GalNAca-Sp8	0	18.08385
GalNAca-Sp15	0	72.89037499999998
Fuca-Sp8	0	16.811724999999996
Fuca-Sp9	0	30.29095
Rhaa-Sp8	0	20.919850000000004
Neu5Aca-Sp8	0	33.65304999999999
Neu5Aca-Sp11	0	20.627199999999995
Neu5Acb-Sp8	0	9.5247
Glcb-Sp8	0	40.776675
GalNAcb-Sp8	0	16.296574999999994
GlcNAcb-Sp0	0	48.047700000000006
GlcNAcb-Sp8	0	24.928
Galb1-4GlcNAcb1-6(Galb1-4GlcNAcb1-3)GalNAca-Sp8	0	23.843125
Galb1-4GlcNAcb1-6(Galb1-4GlcNAcb1-3)GalNAc-Sp14	0	27.672325
GlcNAcb1-6(GlcNAcb1-4)(GlcNAcb1-3)GlcNAc-Sp8	0	18.53685
6S(3S)Galb1-4GlcNAcb-Sp0	0	13.449525000000005
(3S)Galb1-4(Fuca1-3)(6S)Glc-Sp0	0	99.90095
(3S)Galb1-4(6S)Glcb-Sp0	0	19.146624999999997
(3S)Galb1-4(6S)Glcb-Sp8	0	22.303400000000003
(3S)Galb1-3GalNAca-Sp8	0	20.64915
(3S)Galb1-3GlcNAcb-Sp0	0	17.978125
(3S)Galb1-3GlcNAcb-Sp8	0	9.106375
(3S)Galb1-4(Fuca1-3)GlcNAc-Sp0	0	19.0051
(3S)Galb1-4(6S)GlcNAcb-Sp0	0	10.2521
(3S)Galb1-4(6S)GlcNAcb-Sp8	0	23.34542499999999
(3S)Galb1-4GlcNAcb-Sp8	0	7.006075000000001
(3S)Galb-Sp8	0	26.38325
(6S)(4S)Galb1-4GlcNAcb-Sp0	0	8.619674999999997
(4S)Galb1-4GlcNAcb-Sp8	0	7.624900000000001
(6P)Mana-Sp8	0	21.547424999999997
(6S)Galb1-4Glcb-Sp8	0	17.217125000000006
(6S)Galb1-4GlcNAcb-Sp8	0	11.735374999999998
Neu5Aca2-3(6S)Galb1-4GlcNAcb-Sp8	0	3.434199999999999
(6S)GlcNAcb-Sp8	0	7.808999999999998
Neu5,9Ac2a-Sp8	0	2.869824999999997
Mana1-6(Mana1-3)Manb1-4GlcNAcb1-4GlcNAcb-Sp12	1	25022.242125000004
Mana1-6(Mana1-3)Manb1-4GlcNAcb1-4GlcNAcb-Sp13	1	30942.626575
GlcNAcb1-2Mana1-6(GlcNAcb1-2Mana1-3)Manb1-4GlcNAcb1-4GlcNAcb-Sp12	1	20605.969575000006
GlcNAcb1-2Mana1-6(GlcNAcb1-2Mana1-3)Manb1-4GlcNAcb1-4GlcNAcb-Sp13	1	27556.49172500001
Neu5Aca2-6Galb1-4GlcNAcb1-2Mana1-6(Neu5Aca2-6Galb1-4GlcNAcb1-2Mana1-3)Manb1-4GlcNAcb1-4GlcNAcb-Sp12	1	21953.50935
Neu5Aca2-6Galb1-4GlcNAcb1-2Mana1-6(Neu5Aca2-6Galb1-4GlcNAcb1-2Mana1-3)Manb1-4GlcNAcb1-4GlcNAcb-Sp13	1	24510.331600000005
Neu5Aca2-6Galb1-4GlcNAcb1-2Mana1-6(Neu5Aca2-6Galb1-4GlcNAcb1-2Mana1-3)Manb1-4GlcNAcb1-4GlcNAcb-Sp21	1	22262.4539
Neu5Aca2-6Galb1-4GlcNAcb1-2Mana1-6(Neu5Aca2-6Galb1-4GlcNAcb1-2Mana1-3)Manb1-4GlcNAcb1-4GlcNAcb-Sp24	1	32517.48195
Fuca1-2Galb1-3GalNAcb1-3Gala-Sp9	0	70.55587500000001
Fuca1-2Galb1-3GalNAcb1-3Gala1-4Galb1-4Glcb-Sp9	0	16.469025000000002
Fuca1-2Galb1-3(Fuca1-4)GlcNAcb-Sp8	0	9.59015
Fuca1-2Galb1-3GalNAca-Sp8	0	2.7295499999999984
Fuca1-2Galb1-3GalNAcb1-4(Neu5Aca2-3)Galb1-4Glcb-Sp0	0	71.335475
Fuca1-2Galb1-3GalNAcb1-4(Neu5Aca2-3)Galb1-4Glcb-Sp9	0	18.88905
Fuca1-2Galb1-3GlcNAcb1-3Galb1-4Glcb-Sp8	0	34.26665000000001
Fuca1-2Galb1-3GlcNAcb1-3Galb1-4Glcb-Sp10	0	55.34492499999999
Fuca1-2Galb1-4(Fuca1-3)GlcNAcb-Sp0	0	21.9455
Fuca1-2Galb1-4(Fuca1-3)GlcNAcb-Sp8	0	11.067724999999998
Fuca1-2Galb1-4GlcNAcb1-3Galb1-4GlcNAcb-Sp0	0	11.171975000000005
Fuca1-2Galb1-4GlcNAcb1-3Galb1-4GlcNAcb1-3Galb1-4GlcNAcb-Sp0	0	23.496975
Fuca1-2Galb1-4GlcNAcb-Sp0	0	11.33335
Fuca1-2Galb1-4GlcNAcb-Sp8	0	11.57645
Fuca1-2Galb1-4Glcb-Sp0	0	8.801125000000003
Fuca1-2Galb-Sp8	0	10.703900000000004
Fuca1-3GlcNAcb-Sp8	0	19.683975
Fuca1-4GlcNAcb-Sp8	0	28.527325000000005
Fucb1-3GlcNAcb-Sp8	0	25.50205
GalNAca1-3(Fuca1-2)Galb1-3GlcNAcb-Sp0	0	11.991400000000002
(3S)Galb1-4(Fuca1-3)Glcb-Sp0	0	27.98882500000001
GalNAca1-3(Fuca1-2)Galb1-4Glcb-Sp0	0	15.1819
GalNAca1-4(Fuca1-2)Galb1-4GlcNAcb-Sp8	0	10.22665
GalNAcb1-3GalNAca-Sp8	0	17.885149999999996
GalNAcb1-3Gala1-4Galb1-4GlcNAcb-Sp0	0	41.15565
GalNAcb1-4(Fuca1-3)GlcNAcb-Sp0	0	22.48385
GalNAcb1-4GlcNAcb-Sp0	0	28.941275
GalNAcb1-4GlcNAcb-Sp8	0	21.007725000000008
Gala1-2Galb-Sp8	0	31.295775
Gala1-3(Fuca1-2)Galb1-3GlcNAcb-Sp0	0	7.7704999999999975
Gala1-3(Fuca1-2)Galb1-3GlcNAcb-Sp8	0	17.165225
Gala1-3(Fuca1-2)Galb1-4(Fuca1-3)GlcNAcb-Sp8	0	16.22745
Gala1-3(Fuca1-2)Galb1-4GlcNAc-Sp0	0	14.573874999999996
Gala1-3(Fuca1-2)Galb-Sp8	0	13.857475000000004
Gala1-3(Fuca1-2)Galb-Sp18	0	25.95445
Gala1-4(Gala1-3)Galb1-4GlcNAcb-Sp8	0	27.79804999999999
Gala1-3GalNAca-Sp8	0	45.546975
Gala1-3GalNAca-Sp16	0	16.0683
Gala1-3GalNAcb-Sp8	0	9.691175
Gala1-3Galb1-4(Fuca1-3)GlcNAcb-Sp8	0	13.795675
Gala1-3Galb1-4GlcNAcb-Sp8	0	6.6012999999999975
Gala1-3Galb1-4Glcb-Sp0	0	21.87757500000001
Gala1-3Galb1-4Glc-Sp10	0	22.96639999999999
Gala1-3Galb-Sp8	0	11.859475000000002
Gala1-4(Fuca1-2)Galb1-4GlcNAcb-Sp8	0	27.348225000000006
Gala1-4Galb1-4GlcNAcb-Sp0	0	18.963075000000003
Gala1-4Galb1-4GlcNAcb-Sp8	0	15.443574999999996
Gala1-4Galb1-4Glcb-Sp0	0	45.77517499999999
Gala1-4GlcNAcb-Sp8	0	11.364349999999998
Gala1-6Glcb-Sp8	0	14.16715
Galb1-2Galb-Sp8	0	29.9465
Galb1-3GlcNAcb1-3Galb1-4(Fuca1-3)GlcNAcb-Sp0	0	11.529549999999995
Galb1-3(Fuca1-4)GlcNAc-Sp0	0	12.777125000000005
Galb1-4GlcNAcb1-6GalNAca-Sp8	0	7.498325000000001
Galb1-4GlcNAcb1-6GalNAc-Sp14	0	49.21397500000001
GlcNAcb1-6(Galb1-3)GalNAca-Sp8	0	32.11505
GlcNAcb1-6(Galb1-3)GalNAca-Sp14	0	13.320625
Neu5Aca2-6(Galb1-3)GalNAca-Sp8	0	9.929250000000003
Neu5Aca2-6(Galb1-3)GalNAca-Sp14	0	20.695475
Neu5Aca2-6(Galb1-3)GlcNAcb1-4Galb1-4Glcb-Sp10	0	13.61585
Galb1-3GalNAca-Sp8	0	13.325750000000005
Galb1-3GalNAca-Sp14	0	23.09369999999999
Galb1-3GalNAca-Sp16	0	8.776
Galb1-3GalNAcb-Sp8	0	16.858175000000006
Galb1-3GalNAcb1-3Gala1-4Galb1-4Glcb-Sp0	0	43.59900000000001
Galb1-3GalNAcb1-4(Neu5Aca2-3)Galb1-4Glcb-Sp0	0	15.503525
Galb1-3Galb-Sp8	0	25.609050000000003
Galb1-3GlcNAcb1-3Galb1-4GlcNAcb-Sp0	0	10.864450000000005
Galb1-3GlcNAcb1-3Galb1-4Glcb-Sp10	0	9.958725
Galb1-3GlcNAcb-Sp0	0	10.56115
Galb1-4(Fuca1-3)GlcNAcb-Sp0	0	10.55645
Galb1-4(Fuca1-3)GlcNAcb-Sp8	0	8.085074999999998
Galb1-4(6S)Glcb-Sp0	0	17.620775000000005
Galb1-4(6S)Glcb-Sp8	0	30.435825000000005
Galb1-4GalNAca1-3(Fuca1-2)Galb1-4GlcNAcb-Sp8	0	11.0989
Galb1-4GalNAcb1-3(Fuca1-2)Galb1-4GlcNAcb-Sp8	0	10.452850000000002
Galb1-4GlcNAcb1-3GalNAca-Sp8	0	9.286650000000003
Galb1-4GlcNAcb1-3GalNAc-Sp14	0	4.171524999999999
Galb1-4GlcNAcb1-3Galb1-4GlcNAcb1-3Galb1-4GlcNAcb-Sp0	0	13.52555
Galb1-4GlcNAcb1-3Galb1-4GlcNAcb-Sp0	0	15.1416
Galb1-4GlcNAcb1-3Galb1-4Glcb-Sp0	0	17.583350000000006
Galb1-4GlcNAcb1-3Galb1-4Glcb-Sp8	0	19.693725
Galb1-4GlcNAcb1-6(Galb1-3)GalNAca-Sp8	0	16.001500000000007
Galb1-4GlcNAcb1-6(Galb1-3)GalNAc-Sp14	0	15.478625000000005
Galb1-4GlcNAcb-Sp23	0	16.522725
Galb1-4Glcb-Sp0	0	23.35684999999999
GlcNAca1-3Galb1-4GlcNAcb-Sp8	0	24.71695
GlcNAca1-6Galb1-4GlcNAcb-Sp8	0	26.835975
GlcNAcb1-2Galb1-3GalNAca-Sp8	0	11.814700000000002
GlcNAcb1-6(GlcNAcb1-3)GalNAca-Sp8	0	14.319950000000004
GlcNAcb1-6(GlcNAcb1-3)GalNAca-Sp14	0	19.587575
GlcNAcb1-6(GlcNAcb1-3)Galb1-4GlcNAcb-Sp8	0	13.635224999999995
GlcNAcb1-3GalNAca-Sp8	0	12.322299999999993
GlcNAcb1-3GalNAca-Sp14	0	7.0227499999999985
GlcNAcb1-3Galb-Sp8	0	10.0325
GlcNAcb1-3Galb1-4GlcNAcb-Sp0	0	18.51255
GlcNAcb1-3Galb1-4GlcNAcb-Sp8	0	7.38965
GlcNAcb1-3Galb1-4GlcNAcb1-3Galb1-4GlcNAcb-Sp0	0	10.997925000000002
GlcNAcb1-3Galb1-4Glcb-Sp0	0	23.989324999999994
GlcNAcb1-4-MDPLys	0	12.772975000000002
GlcNAcb1-6(GlcNAcb1-4)GalNAca-Sp8	0	18.9315
GlcNAcb1-4Galb1-4GlcNAcb-Sp8	0	27.641600000000004
GlcNAcb1-4GlcNAcb1-4GlcNAcb1-4GlcNAcb1-4GlcNAcb1-4GlcNAcb1-Sp8	0	9.364525
GlcNAcb1-4GlcNAcb1-4GlcNAcb1-4GlcNAcb1-4GlcNAcb1-Sp8	0	33.9371
GlcNAcb1-4GlcNAcb1-4GlcNAcb-Sp8	0	15.054025000000005
GlcNAcb1-6GalNAca-Sp8	0	7.688349999999998
GlcNAcb1-6GalNAca-Sp14	0	6.020825000000004
GlcNAcb1-6Galb1-4GlcNAcb-Sp8	0	14.518399999999998
Glca1-4Glcb-Sp8	0	123.2347
Glca1-6Glca1-6Glcb-Sp8	0	62.291875
Glcb1-4Glcb-Sp8	0	39.3034
Glcb1-6Glcb-Sp8	0	29.737925000000004
G-ol-Sp8	0	18.01095
GlcAa-Sp8	0	11.9332
GlcAb-Sp8	0	53.42397499999999
GlcAb1-3Galb-Sp8	0	21.124149999999982
GlcAb1-6Galb-Sp8	0	12.195049999999998
KDNa2-3Galb1-3GlcNAcb-Sp0	0	5.159525
KDNa2-3Galb1-4GlcNAcb-Sp0	0	7.56385
Mana1-2Mana1-2Mana1-3Mana-Sp9	1	28264.05115
Mana1-2Mana1-6(Mana1-2Mana1-3)Mana-Sp9	1	23389.829525000005
Mana1-2Mana1-3Mana-Sp9	1	26959.864950000007
Mana1-2Mana1-6(Mana1-2Mana1-3)Mana1-6(Mana1-2Mana1-2Mana1-3)Manb1-4GlcNAcb1-4GlcNAcb-Sp12	1	11220.508125
Mana1-6(Mana1-3)Mana-Sp9	1	32284.76995
Mana1-6(Mana1-3)Mana1-6(Mana1-2Mana1-3)Manb1-4GlcNAcb1-4GlcNAcb-Sp12	1	32225.463500000016
Neu5Aca2-3Galb1-4GlcNAcb1-3Galb1-4(Fuca1-3)GlcNAcb-Sp0	0	11.443474999999996
(3S)Galb1-4(Fuca1-3)(6S)GlcNAcb-Sp8	0	16.142325
Fuca1-2(6S)Galb1-4GlcNAcb-Sp0	0	5.436924999999999
Fuca1-2(6S)Galb1-4(6S)Glcb-Sp0	0	60.531975
Neu5Aca2-3Galb1-3GalNAca-Sp8	0	6.333550000000002
Neu5Aca2-3Galb1-3GalNAca-Sp14	0	24.353224999999995
GalNAcb1-4(Neu5Aca2-8Neu5Aca2-8Neu5Aca2-8Neu5Aca2-3)Galb1-4Glcb-Sp0	0	55.31712499999999
GalNAcb1-4(Neu5Aca2-8Neu5Aca2-8Neu5Aca2-3)Galb1-4Glcb-Sp0	0	45.93527500000001
Neu5Aca2-8Neu5Aca2-8Neu5Aca2-3Galb1-4Glcb-Sp0	0	14.499924999999998
Neu5Aca2-8Neu5Aca2-8Neu5Aca-Sp8	0	11.86285
Neu5Aca2-3(6S)Galb1-4(Fuca1-3)GlcNAcb-Sp8	0	3.1141750000000004
GalNAcb1-4(Neu5Aca2-3)Galb1-4GlcNAcb-Sp0	0	5.4048250000000015
GalNAcb1-4(Neu5Aca2-3)Galb1-4GlcNAcb-Sp8	0	29.3678
GalNAcb1-4(Neu5Aca2-3)Galb1-4Glcb-Sp0	0	17.016949999999994
Neu5Aca2-3Galb1-3GalNAcb1-4(Neu5Aca2-3)Galb1-4Glcb-Sp0	0	6.21705
Neu5Aca2-3GalNAca-Sp8	0	14.680325
Neu5Aca2-3GalNAcb1-4GlcNAcb-Sp0	0	3.2867999999999995
Neu5Aca2-3Galb1-3(6S)GlcNAc-Sp8	0	37.910075000000006
Neu5Aca2-3Galb1-3(Fuca1-4)GlcNAcb-Sp8	0	15.435075
Neu5Aca2-3Galb1-4(Neu5Aca2-3Galb1-3)GlcNAcb-Sp8	0	14.938999999999993
Neu5Aca2-3Galb1-3(6S)GalNAca-Sp8	0	10.809125
Neu5Aca2-6(Neu5Aca2-3Galb1-3)GalNAca-Sp8	0	7.3675
Neu5Aca2-3Galb1-3GalNAcb1-3Gala1-4Galb1-4Glcb-Sp0	0	9.561049999999998
Neu5Aca2-3Galb1-3GlcNAcb1-3Galb1-4GlcNAcb-Sp0	0	17.795749999999995
Fuca1-2(6S)Galb1-4Glcb-Sp0	0	16.1074
Neu5Aca2-3Galb1-3GlcNAcb-Sp0	0	20.93355
Neu5Aca2-3Galb1-3GlcNAcb-Sp8	0	12.29055
Neu5Aca2-3Galb1-4(6S)GlcNAcb-Sp8	0	9.358425
Neu5Aca2-3Galb1-4(Fuca1-3)GlcNAcb-Sp0	0	20.59695
Neu5Aca2-3Galb1-4(Fuca1-3)GlcNAcb1-3Galb-Sp8	0	7.8773
Neu5Aca2-3Galb1-4(Fuca1-3)GlcNAcb1-3Galb1-4GlcNAcb-Sp8	0	56.50137500000001
Neu5Aca2-3Galb1-4GlcNAcb1-3Galb1-4GlcNAcb1-3Galb1-4GlcNAcb-Sp0	0	11.894675
Neu5Aca2-3Galb1-4GlcNAcb-Sp0	0	11.318824999999995
Neu5Aca2-3Galb1-4GlcNAcb-Sp8	0	7.805725000000002
Neu5Aca2-3Galb1-4GlcNAcb1-3Galb1-4GlcNAcb-Sp0	0	14.015724999999994
Neu5Aca2-3Galb1-4Glcb-Sp0	0	23.54495
Neu5Aca2-3Galb1-4Glcb-Sp8	0	51.394675
Neu5Aca2-6GalNAca-Sp8	0	1.8434750000000009
Neu5Aca2-6GalNAcb1-4GlcNAcb-Sp0	0	13.718
Neu5Aca2-6Galb1-4(6S)GlcNAcb-Sp8	0	24.773850000000003
Neu5Aca2-6Galb1-4GlcNAcb-Sp0	0	15.042374999999995
Neu5Aca2-6Galb1-4GlcNAcb-Sp8	0	10.015725000000002
Neu5Aca2-6Galb1-4GlcNAcb1-3Galb1-4GlcNAcb-Sp0	0	13.410074999999996
Neu5Aca2-6Galb1-4Glcb-Sp0	0	23.31165
Neu5Aca2-6Galb1-4Glcb-Sp8	0	16.8446
Neu5Aca2-8Neu5Aca2-3Galb1-4Glcb-Sp0	0	3.431575
Galb1-3(Fuca1-4)GlcNAcb1-3Galb1-3(Fuca1-4)GlcNAcb-Sp0	0	105.3096
Neu5Acb2-6GalNAca-Sp8	0	24.076174999999992
Neu5Acb2-6Galb1-4GlcNAcb-Sp8	0	19.235075
Neu5Gca2-3Galb1-3(Fuca1-4)GlcNAcb-Sp0	0	21.014275
Neu5Gca2-3Galb1-3GlcNAcb-Sp0	0	10.244775
Neu5Gca2-3Galb1-4(Fuca1-3)GlcNAcb-Sp0	0	12.844475
Neu5Gca2-3Galb1-4GlcNAcb-Sp0	0	15.870925
Neu5Gca2-3Galb1-4Glcb-Sp0	0	14.9859
Neu5Gca2-6GalNAca-Sp0	0	15.7714
Neu5Gca2-6Galb1-4GlcNAcb-Sp0	0	28.09567500000001
Neu5Gca-Sp8	0	16.193525
Neu5Aca2-3Galb1-4GlcNAcb1-6(Galb1-3)GalNAca-Sp14	0	25.525225
Galb1-3GlcNAcb1-3Galb1-3GlcNAcb-Sp0	0	13.573224999999995
Galb1-4(Fuca1-3)(6S)Glcb-Sp0	0	26.596575
Galb1-4(Fuca1-3)GlcNAcb1-3Galb1-3(Fuca1-4)GlcNAcb-Sp0	0	14.000500000000002
Galb1-4GlcNAcb1-3Galb1-3GlcNAcb-Sp0	0	13.724175
Neu5Aca2-3Galb1-4GlcNAcb1-3Galb1-3GlcNAcb-Sp0	0	3.8918
4S(3S)Galb1-4GlcNAcb-Sp0	0	2.7234750000000023
(6S)Galb1-4(6S)GlcNAcb-Sp0	0	3.960075
(6P)Glcb-Sp10	0	37.37115000000001
Neu5Aca2-3Galb1-4(Fuca1-3)GlcNAcb1-6(Galb1-3)GalNAca-Sp14	0	84.79207500000003
Galb1-3Galb1-4GlcNAcb-Sp8	0	19.812025000000006
Neu5Aca2-6Galb1-4GlcNAcb1-2Mana1-6(Galb1-4GlcNAcb1-2Mana1-3)Manb1-4GlcNAcb1-4GlcNAcb-Sp12	1	26017.69054999999
Galb1-4GlcNAcb1-6(Galb1-4GlcNAcb1-3)Galb1-4GlcNAc-Sp0	0	22.900125
GlcNAcb1-6(Galb1-4GlcNAcb1-3)Galb1-4GlcNAc-Sp0	0	10.001199999999997
Galb1-4GlcNAcb1-6Galb1-4GlcNAcb-Sp0	0	13.232450000000005
GalNAcb1-3Galb-Sp8	0	16.284525000000002
GlcAb1-3GlcNAcb-Sp8	0	50.76555
GlcNAcb1-3Man-Sp10	0	44.95479999999999
GlcNAcb1-4GlcNAcb-Sp10	0	15.756225000000004
GlcNAcb1-4GlcNAcb-Sp12	0	20.187574999999995
MurNAcb1-4GlcNAcb-Sp10	0	16.70525
Mana1-6(Mana1-3)Mana1-6(Mana1-3)Manb-Sp10	1	30439.089225
Mana1-2Mana1-6(Mana1-3)Mana1-6(Mana1-2Mana1-2Mana1-3)Mana-Sp9	1	31159.186925
Mana1-2Mana1-6(Mana1-2Mana1-3)Mana1-6(Mana1-2Mana1-2Mana1-3)Mana-Sp9	1	29716.828825
Neu5Aca2-3Galb1-4GlcNAcb1-6(Neu5Aca2-3Galb1-3)GalNAca-Sp14	0	6.6235750000000015
Neu5Aca2-6Galb1-4GlcNAcb1-2Mana1-6(Neu5Aca2-3Galb1-4GlcNAcb1-2Mana1-3)Manb1-4GlcNAcb1-4GlcNAcb-Sp12	1	16338.05745
Neu5Aca2-8Neu5Acb-Sp17	0	32.12605
Neu5Aca2-8Neu5Aca2-8Neu5Acb-Sp8	0	7.5977
Galb1-3GlcNAcb1-2Mana1-6(Galb1-3GlcNAcb1-2Mana1-3)Manb1-4GlcNAcb1-4GlcNAcb-Sp19	1	33564.169525
Neu5Aca2-3Galb1-4GlcNAcb1-2Mana1-6(Neu5Aca2-6Galb1-4GlcNAcb1-2Mana1-3)Manb1-4GlcNAcb1-4GlcNAcb-Sp12	1	24027.6161
Galb1-4(Fuca1-3)GlcNAcb1-2Mana1-6(Galb1-4(Fuca1-3)GlcNAcb1-2Mana1-3)Manb1-4GlcNAcb1-4GlcNAcb-Sp20	1	7604.177024999999
Neu5,9Ac2a2-3Galb1-4GlcNAcb-Sp0	0	11.089125
Neu5,9Ac2a2-3Galb1-3GlcNAcb-Sp0	0	12.256875
Neu5Aca2-6Galb1-4GlcNAcb1-3Galb1-3GlcNAcb-Sp0	0	16.793825
GalNAcb1-3Gala1-4Galb1-4GlcNAcb1-3Galb1-4Glcb-Sp0	0	18.090175
GalNAca1-3(Fuca1-2)Galb1-4GlcNAcb1-3Galb1-4GlcNAcb-Sp0	0	13.292600000000002
GalNAca1-3(Fuca1-2)Galb1-4GlcNAcb1-3Galb1-4GlcNAcb1-3Galb1-4GlcNAcb-Sp0	0	64.890775
GlcNAca1-4Galb1-4GlcNAcb-Sp0	0	42.479125
GlcNAca1-4Galb1-3GlcNAcb-Sp0	0	26.824175
GlcNAca1-4Galb1-4GlcNAcb1-3Galb1-4Glcb-Sp0	0	32.966725000000004
Neu5Aca2-6Galb1-4GlcNAcb1-2Mana1-6(Mana1-3)Manb1-4GlcNAcb1-4GlcNAc-Sp12	1	31341.337275
Mana1-6(Neu5Aca2-6Galb1-4GlcNAcb1-2Mana1-3)Manb1-4GlcNAcb1-4GlcNAc-Sp12	1	30973.021025
Neu5Aca2-6Galb1-4GlcNAcb1-2Mana1-6Manb1-4GlcNAcb1-4GlcNAc-Sp12	0	41.290975
Galb1-4GlcNAcb1-2Mana1-3Manb1-4GlcNAcb1-4GlcNAc-Sp12	0	54.41260000000001
Galb1-4GlcNAcb1-2Mana1-6Manb1-4GlcNAcb1-4GlcNAc-Sp12	0	29.423825
Mana1-6(Galb1-4GlcNAcb1-2Mana1-3)Manb1-4GlcNAcb1-4GlcNAcb-Sp12	1	30321.692650000005
Galb1-4GlcNAcb1-2Mana1-6(Galb1-4GlcNAcb1-2Mana1-3)Manb1-4GlcNAcb1-4(Fuca1-6)GlcNAcb-Sp22	1	14342.685575
(6S)GlcNAcb1-3Galb1-4GlcNAcb-Sp0	0	10.63775
KDNa2-3Galb1-4(Fuca1-3)GlcNAc-Sp0	0	49.48185
KDNa2-6Galb1-4GlcNAc-Sp0	0	32.1933
KDNa2-3Galb1-4Glc-Sp0	0	43.228275
Fuca1-2Galb1-3GlcNAcb1-2Mana1-6(Fuca1-2Galb1-3GlcNAcb1-2Mana1-3)Manb1-4GlcNAcb1-4GlcNAcb-Sp20	1	6047.000275000001
Fuca1-2Galb1-4GlcNAcb1-2Mana1-6(Fuca1-2Galb1-4GlcNAcb1-2Mana1-3)Manb1-4GlcNAcb1-4GlcNAcb-Sp20	1	6307.579850000001
Fuca1-2Galb1-4(Fuca1-3)GlcNAcb1-2Mana1-6(Fuca1-2Galb1-4(Fuca1-3)GlcNAcb1-2Mana1-3)Manb1-4GlcNAcb1-4GlcNAb-Sp20	0	89.21782499999998
Gala1-3Galb1-4GlcNAcb1-2Mana1-6(Gala1-3Galb1-4GlcNAcb1-2Mana1-3)Manb1-4GlcNAcb1-4GlcNAcb-Sp20	1	21106.8567
Galb1-4GlcNAcb1-2Mana1-6(Mana1-3)Manb1-4GlcNAcb1-4GlcNAcb-Sp12	1	20242.014025000004
Fuca1-4(Galb1-3)GlcNAcb1-2Mana1-6(Fuca1-4(Galb1-3)GlcNAcb1-2Mana1-3)Manb1-4GlcNAcb1-4(Fuca1-6)GlcNAcb-Sp22	1	17773.92115
Neu5Aca2-6GlcNAcb1-4GlcNAc-Sp21	0	5.845825000000002
Neu5Aca2-6GlcNAcb1-4GlcNAcb1-4GlcNAc-Sp21	0	13.36485
GalNAca1-3(Fuca1-2)Galb1-4GlcNAcb1-2Mana1-6(GalNAca1-3(Fuca1-2)Galb1-4GlcNAcb1-2Mana1-3)Manb1-4GlcNAcb1-4GlcNAcb-Sp20	1	2736.3046500000005
Gala1-3(Fuca1-2)Galb1-4GlcNAcb1-2Mana1-6(Gala1-3(Fuca1-2)Galb1-4GlcNAcb1-2Mana1-3)Manb1-4GlcNAcb1-4GlcNAcb-Sp20	1	8469.2342
Gala1-3Galb1-4(Fuca1-3)GlcNAcb1-2Mana1-6(Gala1-3Galb1-4(Fuca1-3)GlcNAcb1-2Mana1-3)Manb1-4GlcNAcb1-4GlcNAcb-Sp20	1	4631.54345
Gala1-3(Fuca1-2)Galb1-3GlcNAcb1-2Mana1-6(Gala1-3(Fuca1-2)Galb1-3GlcNAcb1-2Mana1-3)Manb1-4GlcNAcb1-4GlcNAcb-Sp20	1	4017.431675000001
Neu5Aca2-3Galb1-4GlcNAcb1-3GalNAc-Sp14	0	21.61175
Neu5Aca2-6Galb1-4GlcNAcb1-3GalNAc-Sp14	0	120.48295000000002
GalNAcb1-4GlcNAcb1-2Mana1-6(GalNAcb1-4GlcNAcb1-2Mana1-3)Manb1-4GlcNAcb1-4GlcNAc-Sp12	1	3481.7037249999994
Galb1-3GalNAca1-3(Fuca1-2)Galb1-4Glc-Sp0	0	18.627300000000005
Galb1-3GalNAca1-3(Fuca1-2)Galb1-4GlcNAc-Sp0	0	8.184974999999998
Galb1-4(Fuca1-3)GlcNAcb1-6(Galb1-3GlcNAcb1-3)Galb1-4Glc-Sp21	0	12.573075000000005
Galb1-3GlcNAcb1-3Galb1-4(Fuca1-3)GlcNAcb1-6(Galb1-3GlcNAcb1-3)Galb1-4Glc-Sp21	0	20.901
GlcNAcb1-2Mana1-6(GlcNAcb1-4(GlcNAcb1-2)Mana1-3)Manb1-4GlcNAcb1-4GlcNAc-Sp21	1	6160.9413
Fuca1-2Galb1-3GalNAca1-3(Fuca1-2)Galb1-4Glcb-Sp0	0	32.036975000000005
Fuca1-2Galb1-3GalNAca1-3(Fuca1-2)Galb1-4GlcNAcb-Sp0	0	17.436574999999994
Galb1-3GlcNAcb1-3GalNAca-Sp14	0	21.58105000000001
GalNAcb1-4(Neu5Aca2-3)Galb1-4GlcNAcb1-3GalNAca-Sp14	0	85.846925
GalNAca1-3(Fuca1-2)Galb1-3GalNAca1-3(Fuca1-2)Galb1-4GlcNAcb-Sp0	0	22.044125
Gala1-3Galb1-3GlcNAcb1-2Mana1-6(Gala1-3Galb1-3GlcNAcb1-2Mana1-3)Manb1-4GlcNAcb1-4GlcNAc-Sp19	1	6292.776674999999
Gala1-3Galb1-3(Fuca1-4)GlcNAcb1-2Mana1-6(Gala1-3Galb1-3(Fuca1-4)GlcNAcb1-2Mana1-3)Manb1-4GlcNAcb1-4GlcNAc-Sp19	1	18562.2481
GlcNAcb1-2Mana1-6(Galb1-4GlcNAcb1-2Mana1-3)Manb1-4GlcNAcb1-4GlcNAc-Sp12	1	19050.143925
Neu5Aca2-3Galb1-3GlcNAcb1-3GalNAca-Sp14	0	25.832750000000004
Fuca1-2Galb1-4GlcNAcb1-3GalNAca-Sp14	0	39.3873
Galb1-4(Fuca1-3)GlcNAcb1-3GalNAca-Sp14	0	42.74305
GalNAca1-3GalNAcb1-3Gala1-4Galb1-4GlcNAcb-Sp0	0	7.580875000000002
Gala1-4Galb1-3GlcNAcb1-2Mana1-6(Gala1-4Galb1-3GlcNAcb1-2Mana1-3)Manb1-4GlcNAcb1-4GlcNAcb-Sp19	1	23124.506125
Gala1-4Galb1-4GlcNAcb1-2Mana1-6(Gala1-4Galb1-4GlcNAcb1-2Mana1-3)Manb1-4GlcNAcb1-4GlcNAcb-Sp24	1	25172.4869
Gala1-3Galb1-4GlcNAcb1-3GalNAca-Sp14	0	9.46285
Galb1-3GlcNAcb1-6Galb1-4GlcNAcb-Sp0	0	22.221875
Galb1-3GlcNAca1-6Galb1-4GlcNAcb-Sp0	0	16.624625
GalNAcb1-3Gala1-6Galb1-4Glcb-Sp8	0	23.615700000000004
Galb1-4GlcNAcb1-6(Neu5Aca2-6Galb1-3GlcNAcb1-3)Galb1-4Glc-Sp21	0	27.63679999999999
Galb1-3GalNAcb1-4(Neu5Aca2-8Neu5Aca2-3)Galb1-4Glcb-Sp0	0	20.70475
Neu5Aca2-3Galb1-3GalNAcb1-4(Neu5Aca2-8Neu5Aca2-3)Galb1-4Glcb-Sp0	0	75.465625
Gala1-3(Fuca1-2)Galb1-4GlcNAcb1-3GalNAca-Sp14	0	96.55007499999996
GalNAca1-3(Fuca1-2)Galb1-4GlcNAcb1-3GalNAca-Sp14	0	28.1645
GalNAca1-3GalNAcb1-3Gala1-4Galb1-4Glcb-Sp0	0	15.200875
Fuca1-2Galb1-4GlcNAcb1-2Mana1-6(Fuca1-2Galb1-4GlcNAcb1-2Mana1-3)Manb1-4GlcNAcb1-4(Fuca1-6)GlcNAcb-Sp22	1	8606.5565
Fuca1-2Galb1-3GlcNAcb1-3GalNAc-Sp14	0	33.06827500000001
Gala1-3(Fuca1-2)Galb1-3GlcNAcb1-3GalNAc-Sp14	0	25.970125000000003
GalNAca1-3(Fuca1-2)Galb1-3GlcNAcb1-3GalNAc-Sp14	0	48.54352499999999
Gala1-3Galb1-3GlcNAcb1-3GalNAc-Sp14	0	15.885775
Gala1-3(Fuca1-2)Galb1-4GlcNAcb1-2Mana1-6(Gala1-3(Fuca1-2)Galb1-4GlcNAcb1-2Mana1-3)Manb1-4GlcNAcb1-4(Fuca1-6)GlcNAcb-Sp22	1	4768.453075
Galb1-3GlcNAcb1-6(Galb1-3GlcNAcb1-2)Mana1-6(Galb1-3GlcNAcb1-2Mana1-3)Manb1-4GlcNAcb1-4GlcNAcb-Sp19	1	2699.969375000001
Galb1-4GlcNAcb1-6(Fuca1-2Galb1-3GlcNAcb1-3)Galb1-4Glc-Sp21	0	15.41225
Fuca1-3GlcNAcb1-6(Galb1-4GlcNAcb1-3)Galb1-4Glc-Sp21	0	23.948025
GlcNAcb1-2Mana1-6(GlcNAcb1-4)(GlcNAcb1-2Mana1-3)Manb1-4GlcNAcb1-4GlcNAc-Sp21	1	16195.267825000004
GlcNAcb1-6(GlcNAcb1-2)Mana1-6(GlcNAcb1-4)(GlcNAcb1-2Mana1-3)Manb1-4GlcNAcb1-4GlcNAc-Sp21	1	7471.6716000000015
GlcNAcb1-6(GlcNAcb1-2)Mana1-6(GlcNAcb1-4)(GlcNAcb1-4(GlcNAcb1-2)Mana1-3)Manb1-4GlcNAcb1-4GlcNAc-Sp21	0	11.567799999999995
Galb1-4GlcNAcb1-2Mana1-6(GlcNAcb1-4)(Galb1-4GlcNAcb1-4(Galb1-4GlcNAcb1-2)Mana1-3)Manb1-4GlcNAcb1-4GlcNAc-Sp21	0	17.939125000000004
Galb1-4GlcNAcb1-6(Galb1-4GlcNAcb1-2)Mana1-6(GlcNAcb1-4)(Galb1-4GlcNAcb1-2Mana1-3)Manb1-4GlcNAcb1-4GlcNAc-Sp21	0	17.423449999999995
Galb1-6Galb-Sp10	0	27.896125
Neu5Aca2-3Galb1-4GlcNAcb1-3Galb-Sp8	0	5.023350000000004
GalNAcb1-6GalNAcb-Sp8	0	21.350849999999994
(6S)Galb1-3GlcNAcb-Sp0	0	5.2009500000000015
Galb1-4GlcNAcb1-2Mana-Sp0	0	32.0654
Gala1-3Fuca1-2Galb1-4GlcNAcb1-6(Gala1-3Fuca1-2Galb1-4GlcNAcb1-3)GalNAc-Sp14	0	139.16299999999998
GalNAcb1-4Galb1-4Glcb-Sp0	0	30.7315
GalNAca1-3(Fuca1-2)Galb1-4GlcNAcb1-2Mana1-6(GalNAca1-3(Fuca1-2)Galb1-4GlcNAcb1-2Mana1-3)Manb1-4GlcNAcb1-4(Fuca1-6)GlcNAcb-Sp22	1	4702.9352
Gala1-3(Fuca1-2)Galb1-3GlcNAcb1-2Mana1-6(Gala1-3(Fuca1-2)Galb1-3GlcNAcb1-2Mana1-3)Manb1-4GlcNAcb1-4(Fuca1-6)GlcNAcb-Sp22	1	7467.741024999998
Neu5Aca2-6Galb1-4GlcNAcb1-6(Fuca1-2Galb1-3GlcNAcb1-3)Galb1-4Glc-Sp21	0	32.83022500000001
GalNAca1-3(Fuca1-2)Galb1-3GlcNAcb1-2Mana1-6(GalNAca1-3(Fuca1-2)Galb1-3GlcNAcb1-2Mana1-3)Manb1-4GlcNAcb1-4(Fuca1-6)GlcNAcb-Sp22	1	6535.654900000001
Galb1-4GlcNAcb1-6(Galb1-4GlcNAcb1-2)Mana1-6(Galb1-4GlcNAcb1-2Mana1-3)Manb1-4GlcNAcb1-4GlcNAcb-Sp19	1	8725.71185
Neu5Aca2-3Galb1-4GlcNAcb1-4Mana1-6(GlcNAcb1-4)(Neu5Aca2-3Galb1-4GlcNAcb1-4(Neu5Aca2-3Galb1-4GlcNAcb1-2)Mana1-3)Manb1-4GlcNAcb1-4GlcNAcb-Sp21	0	10.79765
Neu5Aca2-3Galb1-4GlcNAcb1-6(Neu5Aca2-3Galb1-4GlcNAcb1-2)Mana1-6(GlcNAcb1-4)(Neu5Aca2-3Galb1-4GlcNAcb1-2Mana1-3)Manb1-4GlcNAcb1-4GlcNAcb-Sp21	0	6.534375
Neu5Aca2-3Galb1-4GlcNAcb1-6(Neu5Aca2-3Galb1-4GlcNAcb1-2)Mana1-6(GlcNAcb1-4)(Neu5Aca2-3Galb1-4GlcNAcb1-4(Neu5Aca2-3Galb1-4GlcNAcb1-2)Mana1-3)Manb1-4GlcNAcb1-4GlcNAcb-Sp21	0	7.810525
Neu5Aca2-6Galb1-4GlcNAcb1-2Mana1-6(GlcNAcb1-4)(Neu5Aca2-6Galb1-4GlcNAcb1-2Mana1-3)Manb1-4GlcNAcb1-4GlcNAcb-Sp21	0	168.5954
Neu5Aca2-6Galb1-4GlcNAcb1-4Mana1-6(GlcNAcb1-4)(Neu5Aca2-6Galb1-4GlcNAcb1-4(Neu5Aca2-6Galb1-4GlcNAcb1-2)Mana1-3)Manb1-4GlcNAcb1-4GlcNAcb-Sp21	0	53.675275000000006
Neu5Aca2-6Galb1-4GlcNAcb1-6(Neu5Aca2-6Galb1-4GlcNAcb1-2)Mana1-6(GlcNAcb1-4)(Neu5Aca2-6Galb1-4GlcNAcb1-2Mana1-3)Manb1-4GlcNAcb1-4GlcNAcb-Sp21	0	15.731875
Neu5Aca2-6Galb1-4GlcNAcb1-6(Neu5Aca2-6Galb1-4GlcNAcb1-2)Mana1-6(GlcNAcb1-4)(Neu5Aca2-6Galb1-4GlcNAcb1-4(Neu5Aca2-6Galb1-4GlcNAcb1-2)Mana1-3)Manb1-4GlcNAcb1-4GlcNAcb-Sp21	0	61.639625
Gala1-3(Fuca1-2)Galb1-3GalNAca-Sp8	0	11.161400000000002
Gala1-3(Fuca1-2)Galb1-3GalNAcb-Sp8	0	23.0609
Glca1-4Glca1-4Glca1-4Glcb-Sp10	0	53.67949999999999
Neu5Aca2-3Galb1-4GlcNAcb1-6(Neu5Aca2-3Galb1-4GlcNAcb1-3)GalNAca-Sp14	0	28.772125
Neu5Aca2-3Galb1-3GlcNAcb1-6(Neu5Aca2-3Galb1-4GlcNAcb1-2)Mana1-6(Neu5Aca2-3Galb1-3GlcNAcb1-2Mana1-3)Manb1-4GlcNAcb1-4GlcNAcb-Sp19	1	3498.440550000001
GlcNAcb1-6(GlcNAcb1-2)Mana1-6(GlcNAcb1-2Mana1-3)Manb1-4GlcNAcb1-4(Fuca1-6)GlcNAcb-Sp24	1	13614.4778
Galb1-3GlcNAcb1-2Mana1-6(GlcNAcb1-4)(Galb1-3GlcNAcb1-2Mana1-3)Manb1-4GlcNAcb1-4GlcNAcb-Sp21	1	12486.187125
Neu5Aca2-6Galb1-4GlcNAcb1-6(Galb1-3GlcNAcb1-3)Galb1-4Glcb-Sp21	0	23.770100000000006
Neu5Aca2-6Galb1-4GlcNAcb1-6GalNAca-Sp14	0	88.0203
Neu5Aca2-6Galb1-4GlcNAcb1-2Mana1-6(Neu5Aca2-6Galb1-4GlcNAcb1-2Mana1-3)Manb1-4GlcNAcb1-4(Fuca1-6)GlcNAcb-Sp24	1	35447.84647500001
Mana1-6(Mana1-3)Manb1-4GlcNAcb1-4(Fuca1-6)GlcNAcb-Sp19	1	25365.426125
Galb1-4GlcNAcb1-6(Galb1-4GlcNAcb1-2)Mana1-6(Galb1-4GlcNAcb1-2Mana1-3)Manb1-4GlcNAcb1-4(Fuca1-6)GlcNAcb-Sp24	1	5085.510425
Galb1-3GlcNAcb1-6GalNAca-Sp14	0	8.937525
Gala1-3Galb1-3GlcNAcb1-6GalNAca-Sp14	0	13.54175
(3S)Galb1-3(Fuca1-4)GlcNAcb-Sp0	0	34.7938
Gala1-3Galb1-4GlcNAcb1-6GalNAca-Sp14	0	16.708725
Galb1-4(Fuca1-3)GlcNAcb1-2Mana-Sp0	0	27.169575000000005
Fuca1-2(6S)Galb1-3GlcNAcb-Sp0	0	18.249975
Gala1-3(Fuca1-2)Galb1-4GlcNAcb1-6GalNAca-Sp14	0	42.901175
Fuca1-2Galb1-4GlcNAcb1-2Mana-Sp0	0	31.401575
Neu5Aca2-6GalNAcb1-4(6S)GlcNAcb-Sp8	0	28.064375
GalNAcb1-4(Fuca1-3)(6S)GlcNAcb-Sp8	0	18.686675
(3S)GalNAcb1-4(Fuca1-3)GlcNAcb-Sp8	0	25.853050000000003
GalNAca1-3(Fuca1-2)Galb1-3GlcNAcb1-6GalNAca-Sp14	0	6.5389250000000025
GlcNAcb1-6(GlcNAcb1-2)Mana1-6(GlcNAcb1-4)(GlcNAcb1-4(GlcNAcb1-2)Mana1-3)Manb1-4GlcNAcb1-4(Fuca1-6)GlcNAc-Sp21	0	7.9804249999999985
Galb1-3GlcNAca1-3Galb1-4GlcNAcb-Sp8	0	8.776325
(6S)(4S)GalNAcb1-4GlcNAc-Sp8	0	6.1149499999999986
GalNAcb1-4(6S)GlcNAc-Sp8	0	17.411974999999998
(3S)GalNAcb1-4GlcNAc-Sp8	0	7.416975000000001
(4S)GalNAcb-Sp10	0	90.315725
Galb1-4(6P)GlcNAcb-Sp0	0	23.9487
(6P)Galb1-4GlcNAcb-SP0	0	11.005974999999996
GalNAca1-3(Fuca1-2)Galb1-4GlcNAcb1-6GalNAc-Sp14	0	41.986925000000014
Neu5Aca2-6Galb1-4GlcNAcb1-2Man-Sp0	0	31.7965
Gala1-3(Fuca1-2)Galb1-4GlcNAcb1-2Mana-Sp0	0	54.78339999999999
GalNAca1-3(Fuca1-2)Galb1-4GlcNAcb1-2Mana-Sp0	0	12.258650000000005
Galb1-3GlcNAcb1-2Mana-Sp0	1	14410.072375000005
Gala1-3(Fuca1-2)Galb1-3GlcNAcb1-6GalNAc-Sp14	0	28.95765
Neu5Aca2-3Galb1-3GlcNAcb1-2Mana-Sp0	1	7629.534275
Gala1-3Galb1-3GlcNAcb1-2Mana-Sp0	1	10314.05165
Neu5Aca2-3Galb1-3GlcNAcb1-4Galb1-4Glcb-Sp0	0	150.4974
GlcNAcb1-2Mana1-6(GlcNAcb1-4)(GlcNAcb1-2Mana1-3)Manb1-4GlcNAcb1-4(Fuca1-6)GlcNAc-Sp21	1	13372.376650000002
Galb1-4GlcNAcb1-2Mana1-6(GlcNAcb1-4)(Galb1-4GlcNAcb1-2Mana1-3)Manb1-4GlcNAcb1-4(Fuca1-6)GlcNAc-Sp21	0	107.55759999999997
Galb1-4GlcNAcb1-2Mana1-6(Galb1-4GlcNAcb1-4)(Galb1-4GlcNAcb1-2Mana1-3)Manb1-4GlcNAcb1-4(Fuca1-6)GlcNAc-Sp21	0	103.28625
Fuca1-4(Galb1-3)GlcNAcb1-2Mana-Sp0	0	40.03957499999999
GlcNAcb1-3Galb1-4GlcNAcb1-6(GlcNAcb1-3)Galb1-4GlcNAc-Sp0	0	59.24402499999999
GalNAca1-3(Fuca1-2)Galb1-3GalNAcb1-3Gala1-4Galb1-4Glc-Sp21	0	33.88605000000001
Galb1-3GalNAcb1-3Gal-Sp21	0	24.678425000000004
Galb1-4GlcNAcb1-3Galb1-4GlcNAcb1-2Mana1-6(Galb1-4GlcNAcb1-3Galb1-4GlcNAcb1-2Mana1-3)Manb1-4GlcNAcb1-4GlcNAcb-Sp24	1	19745.46465
Fuca1-2Galb1-4GlcNAcb1-3Galb1-4GlcNAcb1-2Mana1-6(Fuca1-2Galb1-4GlcNAcb1-3Galb1-4GlcNAcb1-2Mana1-3)Manb1-4GlcNAcb1-4GlcNAcb-Sp24	1	20497.975175
GlcNAcb1-3Galb1-4GlcNAcb1-3Galb1-4GlcNAcb1-2Mana1-6(GlcNAcb1-3Galb1-4GlcNAcb1-3Galb1-4GlcNAcb1-2Mana1-3)Manb1-4GlcNAcb1-4GlcNAcb-Sp12	1	4522.012975
GlcNAcb1-3Galb1-4GlcNAcb1-3Galb1-4GlcNAcb1-2Mana1-6(GlcNAcb1-3Galb1-4GlcNAcb1-3Galb1-4GlcNAcb1-2Mana1-3)Manb1-4GlcNAcb1-4GlcNAcb-Sp25	1	24575.265875
Galb1-4GlcNAcb1-3Galb1-4GlcNAcb1-3Galb1-4GlcNAcb1-2Mana1-6(Galb1-4GlcNAcb1-3Galb1-4GlcNAcb1-3Galb1-4GlcNAcb1-2Mana1-3)Manb1-4GlcNAcb1-4GlcNAcb-Sp12	1	4431.311124999998
Galb1-4GlcNAcb1-3Galb1-4GlcNAcb1-3Galb1-4GlcNAcb1-2Mana1-6(Galb1-4GlcNAcb1-3Galb1-4GlcNAcb1-3Galb1-4GlcNAcb1-2Mana1-3)Manb1-4GlcNAcb1-4GlcNAcb-Sp24	1	22373.810725000007
GlcNAcb1-3Galb1-4GlcNAcb1-3Galb1-4GlcNAcb1-3Galb1-4GlcNAcb1-2Mana1-6(GlcNAcb1-3Galb1-4GlcNAcb1-3Galb1-4GlcNAcb1-3Galb1-4GlcNAcb1-2Mana1-3)Manb1-4GlcNAcb1-4GlcNAcb-Sp25	1	27036.382375000005
Galb1-4GlcNAcb1-3Galb1-4GlcNAcb1-3Galb1-4GlcNAcb1-3Galb1-4GlcNAcb1-2Mana1-6(Galb1-4GlcNAcb1-3Galb1-4GlcNAcb1-3Galb1-4GlcNAcb1-3Galb1-4GlcNAcb1-2Mana1-3)Manb1-4GlcNAcb1-4GlcNAcb-Sp25	1	23068.063625000006
Galb1-3GlcNAcb1-3Galb1-4GlcNAcb1-2Mana1-6(Galb1-3GlcNAcb1-3Galb1-4GlcNAcb1-2Mana1-3)Manb1-4GlcNAcb1-4GlcNAc-Sp25	1	17538.16635
Neu5Gca2-8Neu5Gca2-3Galb1-4GlcNAc-Sp0	0	12.956875
Neu5Gca2-8Neu5Aca2-3Galb1-4GlcNAc-Sp0	0	24.1901
Neu5Gca2-8Neu5Gca2-3Galb1-4GlcNAcb1-3Galb1-4GlcNAc-Sp0	0	6.520799999999998
Neu5Gca2-8Neu5Gca2-6Galb1-4GlcNAc-Sp0	0	16.8491
Neu5Aca2-8Neu5Aca2-3Galb1-4GlcNAc-Sp0	0	8.767949999999997
Galb1-4GlcNAcb1-3Galb1-4GlcNAcb1-6(Galb1-4GlcNAcb1-3Galb1-4GlcNAcb1-2)Mana1-6(Galb1-4GlcNAcb1-3Galb1-4GlcNAcb1-2Mana1-3)Mana1-4GlcNAcb1-4GlcNAc-Sp24	1	2601.1701000000007
Gala1-3Galb1-4GlcNAcb1-2Mana1-6(Gala1-3Galb1-4GlcNAcb1-2Mana1-3)Manb1-4GlcNAcb1-4GlcNAc-Sp24	1	26517.65285
GalNAcb1-3GlcNAcb-Sp0	0	18.081225000000003
GalNAcb1-4GlcNAcb1-3GalNAcb1-4GlcNAcb-Sp0	0	39.28762500000001
GlcNAcb1-3Galb1-4GlcNAcb1-3Galb1-4GlcNAcb1-3Galb1-4GlcNAcb1-3Galb1-4GlcNAcb1-2Mana1-6(GlcNAcb1-3Galb1-4GlcNAcb1-3Galb1-4GlcNAcb1-3Galb1-4GlcNAcb1-3Galb1-4GlcNAcb1-2Mana1-3)Manb1-4GlcNAcb1-4GlcNAcb-Sp25	1	16477.852
Galb1-4GlcNAcb1-3Galb1-4GlcNAcb1-3Galb1-4GlcNAcb1-3Galb1-4GlcNAcb1-3Galb1-4GlcNAcb1-3Galb1-4GlcNAcb1-2Mana1-6(Galb1-4GlcNAcb1-3Galb1-4GlcNAcb1-3Galb1-4GlcNAcb1-3Galb1-4GlcNAcb1-3Galb1-4GlcNAcb1-3Galb1-4GlcNAcb1-2Mana1-3)Manb1-4GlcNAcb1-4GlcNAcb-Sp25	1	14479.293274999995
(3S)GlcAb1-3Galb1-4GlcNAcb1-3Galb1-4Glc-Sp0	0	22.8934
(3S)GlcAb1-3Galb1-4GlcNAcb1-2Mana-Sp0	0	34.57975000000001
Galb1-3GlcNAcb1-3Galb1-4GlcNAcb1-3Galb1-4GlcNAcb1-6(Galb1-3GlcNAcb1-3Galb1-4GlcNAcb1-3Galb1-4GlcNAb1-2)Mana1-6(Galb1-3GlcNAcb1-3Galb1-4GlcNAcb1-3Galb1-4GlcNAcb1-2Mana1-3)Manb1-4GlcNAcb1-4(Fuca1-6)GlcNAcb-Sp24	1	6656.648175
Galb1-3GlcNAcb1-3Galb1-4GlcNAcb1-6(Galb1-3GlcNAcb1-3Galb1-4GlcNAb1-2)Mana1-6(Galb1-3GlcNAcb1-3Galb1-4GlcNAcb1-2Mana1-3)Manb1-4GlcNAcb1-4(Fuca1-6)GlcNAcb-Sp24	1	8883.150950000001
Neu5Aca2-8Neu5Aca2-3Galb1-3GalNAcb1-4(Neu5Aca2-3)Galb1-4Glc-Sp21	0	14.665599999999996
Galb1-4GlcNAcb1-3Galb1-4GlcNAcb1-2Mana1-6(Galb1-4GlcNAcb1-3Galb1-4GlcNAcb1-2Mana1-3)Manb1-4GlcNAcb1-4(Fuca1-6)GlcNAcb-Sp24	1	23075.773775
GlcNAcb1-3Galb1-4GlcNAcb1-3Galb1-4GlcNAcb1-2Mana1-6(GlcNAcb1-3Galb1-4GlcNAcb1-3Galb1-4GlcNAcb1-2Mana1-3)Manb1-4GlcNAcb1-4(Fuca1-6)GlcNAcb-Sp24	1	21623.068150000006
Galb1-4GlcNAcb1-3Galb1-4GlcNAcb1-3Galb1-4GlcNAcb1-2Mana1-6(Galb1-4GlcNAcb1-3Galb1-4GlcNAcb1-3Galb1-4GlcNAcb1-2Mana1-3)Manb1-4GlcNAcb1-4(Fuca1-6)GlcNAcb-Sp24	1	21171.47155
GlcNAcb1-3Galb1-4GlcNAcb1-3Galb1-4GlcNAcb1-3Galb1-4GlcNAcb1-2Mana1-6(GlcNAcb1-3Galb1-4GlcNAcb1-3Galb1-4GlcNAcb1-3Galb1-4GlcNAcb1-2Mana1-3)Manb1-4GlcNAcb1-4(Fuca1-6)GlcNAcb-Sp24	1	19133.197125
Galb1-4GlcNAcb1-3Galb1-4GlcNAcb1-3Galb1-4GlcNAcb1-3Galb1-4GlcNAcb1-2Mana1-6(Galb1-4GlcNAcb1-3Galb1-4GlcNAcb1-3Galb1-4GlcNAcb1-3Galb1-4GlcNAcb1-2Mana1-3)Manb1-4GlcNAcb1-4(Fuca1-6)GlcNAcb-Sp24	1	18055.33865
GlcNAcb1-3Galb1-4GlcNAcb1-3Galb1-4GlcNAcb1-3Galb1-4GlcNAcb1-3Galb1-4GlcNAcb1-2Mana1-6(GlcNAcb1-3Galb1-4GlcNAcb1-3Galb1-4GlcNAcb1-3Galb1-4GlcNAcb1-3Galb1-4GlcNAcb1-2Mana1-3)Manb1-4GlcNAcb1-4(Fuca1-6)GlcNAcb-Sp19	1	21316.497325
Galb1-4GlcNAcb1-3Galb1-4GlcNAcb1-3Galb1-4GlcNAcb1-3Galb1-4GlcNAcb1-3Galb1-4GlcNAcb1-2Mana1-6(Galb1-4GlcNAcb1-3Galb1-4GlcNAcb1-3Galb1-4GlcNAcb1-3Galb1-4GlcNAcb1-3Galb1-4GlcNAcb1-2Mana1-3)Manb1-4GlcNAcb1-4(Fuca1-6)GlcNAcb-Sp19	1	17990.346775
GlcNAcb1-3Galb1-4GlcNAcb1-3Galb1-4GlcNAcb1-3Galb1-4GlcNAcb1-6(GlcNAcb1-3Galb1-4GlcNAcb1-3Galb1-4GlcNAcb1-3Galb1-4GlcNAb1-2)Mana1-6(GlcNAcb1-3Galb1-4GlcNAcb1-3Galb1-4GlcNAcb1-3Galb1-4GlcNAcb1-2Mana1-3)Manb1-4GlcNAcb1-4(Fuca1-6)GlcNAcb-Sp24	0	168.23422499999995
Galb1-4GlcNAcb1-3Galb1-4GlcNAcb1-3Galb1-4GlcNAcb1-3Galb1-4GlcNAcb1-6(Galb1-4GlcNAcb1-3Galb1-4GlcNAcb1-3Galb1-4GlcNAcb1-3Galb1-4GlcNAb1-2)Mana1-6(Galb1-4GlcNAcb1-3Galb1-4GlcNAcb1-3Galb1-4GlcNAcb1-3Galb1-4GlcNAcb1-2Mana1-3)Manb1-4GlcNAcb1-4(Fuca1-6)GlcNAcb-Sp24	0	173.55755
Galb1-4GlcNAcb1-3Galb1-4GlcNAcb1-6(Galb1-3)GalNAca-Sp14	0	123.57890000000002
Galb1-4GlcNAcb1-3Galb1-4GlcNAcb1-6(Galb1-4GlcNAcb1-3Galb1-4GlcNAcb1-3)GalNAca-Sp14	0	138.32842499999998
GlcNAcb1-3Galb1-4GlcNAcb1-3GalNAca-Sp14	0	7.0821000000000005
GlcNAcb1-3Galb1-4GlcNAcb1-6(GlcNAcb1-3Galb1-4GlcNAcb1-3)GalNAca-Sp14	0	24.20030000000001
Neu5Aca2-3Galb1-4GlcNAcb1-3Galb1-4GlcNAcb1-6(Neu5Aca2-3Galb1-4GlcNAcb1-3Galb1-4GlcNAcb1-3)GalNAca-Sp14	0	33.88595000000001
Galb1-4GlcNAcb1-3Galb1-3GalNAca-Sp14	0	31.480475
Neu5Aca2-3Galb1-4GlcNAcb1-3Galb1-4GlcNAcb1-2Mana1-6(Neu5Aca2-3Galb1-4GlcNAcb1-3Galb1-4GlcNAcb1-2Mana1-3)Manb1-4GlcNAcb1-4GlcNAcb-Sp12	1	6488.922324999999
GlcNAcb1-6(Neu5Aca2-3Galb1-3)GalNAca-Sp14	0	50.50337500000001
Neu5Aca2-6Galb1-4GlcNAcb1-3Galb1-4GlcNAcb1-6(Neu5Aca2-6Galb1-4GlcNAcb1-3Galb1-4GlcNAcb1-3)GalNAca-Sp14	0	136.22185
Neu5Aca2-6Galb1-4GlcNAcb1-3Galb1-4GlcNAcb1-3Galb1-4GlcNAcb1-2Mana1-6(Neu5Aca2-6Galb1-4GlcNAcb1-3Galb1-4GlcNAcb1-3Galb1-4GlcNAcb1-2Mana1-3)Manb1-4GlcNAcb1-4GlcNAcb-Sp12	1	6491.336925
Neu5Aca2-6Galb1-4GlcNAcb1-3Galb1-4GlcNAcb1-2Mana1-6(Neu5Aca2-6Galb1-4GlcNAcb1-3Galb1-4GlcNAcb1-2Mana1-3)Manb1-4GlcNAcb1-4GlcNAcb-Sp12	1	16359.547574999995
GlcNAcb1-3Fuca-Sp21	0	13.015025
Galb1-3GalNAcb1-4(Neu5Aca2-8Neu5Aca2-8Neu5Aca2-3)Galb1-4Glcb-Sp21	0	27.990925000000004
