# Supplementary material for: Identifying glycan motifs using a novel subtree mining approach
Source: BMC Bioinformatics. 2020 Feb 4;21:42. doi: 10.1186/s12859-020-3374-4 (PMC7001330; doi:10.1186/s12859-020-3374-4)
Supplement: Supplementary file 6 — Additional file 6 Training and test sets. CSV files for all training and test sets used for this manuscript. [file 12859_2020_3374_MOESM6_ESM.zip › CV_Folds/CV_Folds/fold_1/training_set_DBA_100ug_13897_v5.0_DATA.csv]

glycan	binding	rfu
Glca-Sp8	0	21.869325000000003
GalNAca-Sp8	1	158.3075
GalNAca-Sp15	0	22.05425
Fuca-Sp9	1	400.6035250000001
Rhaa-Sp8	0	4.7477499999999955
Neu5Aca-Sp8	0	3.938125
Neu5Aca-Sp11	0	-2.5015750000000008
Neu5Acb-Sp8	0	-5.820600000000003
Galb-Sp8	0	2.99495
GlcNAcb-Sp0	0	-13.83125
GlcNAcb-Sp8	0	7.257624999999997
GlcN(Gc)b-Sp8	0	-2.474499999999999
Galb1-4GlcNAcb1-6(Galb1-4GlcNAcb1-3)GalNAca-Sp8	0	16.140625
Galb1-4GlcNAcb1-6(Galb1-4GlcNAcb1-3)GalNAc-Sp14	0	-31.43129999999999
GlcNAcb1-6(GlcNAcb1-4)(GlcNAcb1-3)GlcNAc-Sp8	0	4.3671249999999935
6S(3S)Galb1-4GlcNAcb-Sp0	0	-16.221700000000002
(3S)Galb1-4(Fuca1-3)(6S)Glc-Sp0	1	130.444775
(3S)Galb1-4Glcb-Sp8	0	-3.1738500000000016
(3S)Galb1-4(6S)Glcb-Sp0	0	3.872325
(3S)Galb1-3GalNAca-Sp8	0	-4.1796000000000015
(3S)Galb1-3GlcNAcb-Sp0	0	-4.07945
(3S)Galb1-3GlcNAcb-Sp8	0	-5.821075
(3S)Galb1-4(Fuca1-3)GlcNAc-Sp0	0	4.917724999999994
(3S)Galb1-4(Fuca1-3)GlcNAc-Sp8	0	-4.592974999999996
(3S)Galb1-4(6S)GlcNAcb-Sp0	0	0.059900000000002514
(3S)Galb1-4(6S)GlcNAcb-Sp8	0	-14.334575
(3S)Galb1-4GlcNAcb-Sp8	0	-3.455625
(3S)Galb-Sp8	0	-7.98535
(4S)Galb1-4GlcNAcb-Sp8	0	-12.13235
(6P)Mana-Sp8	0	14.828574999999995
(6S)Galb1-4Glcb-Sp0	0	-22.759975
(6S)Galb1-4Glcb-Sp8	0	5.718849999999996
(6S)Galb1-4GlcNAcb-Sp8	0	-27.005675
Neu5Aca2-3(6S)Galb1-4GlcNAcb-Sp8	0	-13.677675000000004
(6S)GlcNAcb-Sp8	0	-1.3509750000000018
Neu5,9Ac2a-Sp8	0	-26.79725
Neu5,9Ac2a2-6Galb1-4GlcNAcb-Sp8	0	-4.4259
Mana1-6(Mana1-3)Manb1-4GlcNAcb1-4GlcNAcb-Sp12	0	-2.44375
Mana1-6(Mana1-3)Manb1-4GlcNAcb1-4GlcNAcb-Sp13	0	-1.8275749999999995
GlcNAcb1-2Mana1-6(GlcNAcb1-2Mana1-3)Manb1-4GlcNAcb1-4GlcNAcb-Sp13	0	-5.6590000000000025
Galb1-4GlcNAcb1-2Mana1-6(Galb1-4GlcNAcb1-2Mana1-3)Manb1-4GlcNAcb1-4GlcNAcb-Sp12	0	7.4266
Neu5Aca2-6Galb1-4GlcNAcb1-2Mana1-6(Neu5Aca2-6Galb1-4GlcNAcb1-2Mana1-3)Manb1-4GlcNAcb1-4GlcNAcb-Sp12	0	-4.473874999999998
Neu5Aca2-6Galb1-4GlcNAcb1-2Mana1-6(Neu5Aca2-6Galb1-4GlcNAcb1-2Mana1-3)Manb1-4GlcNAcb1-4GlcNAcb-Sp13	0	-5.488024999999999
Neu5Aca2-6Galb1-4GlcNAcb1-2Mana1-6(Neu5Aca2-6Galb1-4GlcNAcb1-2Mana1-3)Manb1-4GlcNAcb1-4GlcNAcb-Sp21	0	2.307974999999999
Neu5Aca2-6Galb1-4GlcNAcb1-2Mana1-6(Neu5Aca2-6Galb1-4GlcNAcb1-2Mana1-3)Manb1-4GlcNAcb1-4GlcNAcb-Sp24	0	25.89712500000001
Fuca1-2Galb1-3GalNAcb1-3Gala-Sp9	0	15.615599999999995
Fuca1-2Galb1-3GalNAcb1-3Gala1-4Galb1-4Glcb-Sp9	0	22.609325
Fuca1-2Galb1-3GalNAca-Sp8	0	3.498050000000001
Fuca1-2Galb1-3GalNAca-Sp14	0	10.5187
Fuca1-2Galb1-3GalNAcb1-4(Neu5Aca2-3)Galb1-4Glcb-Sp0	0	-10.12555
Fuca1-2Galb1-3GalNAcb1-4(Neu5Aca2-3)Galb1-4Glcb-Sp9	0	4.276375000000002
Fuca1-2Galb1-3GlcNAcb1-3Galb1-4Glcb-Sp8	0	-16.6901
Fuca1-2Galb1-3GlcNAcb1-3Galb1-4Glcb-Sp10	0	2.7169750000000046
Fuca1-2Galb1-3GlcNAcb-Sp0	0	-20.2179
Fuca1-2Galb1-4(Fuca1-3)GlcNAcb1-3Galb1-4(Fuca1-3)GlcNAcb-Sp0	0	-7.465999999999997
Fuca1-2Galb1-4(Fuca1-3)GlcNAcb-Sp0	0	-4.413800000000009
Fuca1-2Galb1-4(Fuca1-3)GlcNAcb-Sp8	1	3874.687925000001
Fuca1-2Galb1-4GlcNAcb1-3Galb1-4GlcNAcb-Sp0	1	704.8300999999999
Fuca1-2Galb1-4GlcNAcb-Sp0	1	121.02922499999998
Fuca1-2Galb1-4GlcNAcb-Sp8	1	995.756175
Fuca1-2Galb1-4Glcb-Sp0	0	24.40765
Fuca1-2Galb-Sp8	1	338.550125
Fucb1-3GlcNAcb-Sp8	0	17.041074999999996
GalNAca1-3(Fuca1-2)Galb1-4GlcNAcb-Sp0	1	4749.62645
GalNAca1-3(Fuca1-2)Galb1-4GlcNAcb-Sp8	1	947.204725
GalNAca1-3(Fuca1-2)Galb1-4Glcb-Sp0	1	1463.17195
GalNAca1-3(Fuca1-2)Galb-Sp8	1	505.68505
GalNAca1-3(Fuca1-2)Galb-Sp18	0	22.001599999999986
GalNAca1-3Galb-Sp8	1	120.200675
GalNAcb1-3Gala1-4Galb1-4GlcNAcb-Sp0	0	9.741700000000002
GalNAcb1-4(Fuca1-3)GlcNAcb-Sp0	0	19.173525000000012
Gala1-3(Fuca1-2)Galb1-4(Fuca1-3)GlcNAcb-Sp8	0	22.44569999999999
Gala1-3(Fuca1-2)Galb1-4GlcNAc-Sp0	0	6.642175000000003
Gala1-3(Fuca1-2)Galb-Sp8	0	14.49375
Gala1-3GalNAca-Sp16	0	-6.5935000000000015
Gala1-3GalNAcb-Sp8	0	-12.2823
Gala1-3Galb1-4(Fuca1-3)GlcNAcb-Sp8	0	6.7733750000000015
Gala1-3Galb1-3GlcNAcb-Sp0	0	0.914125000000002
Gala1-3Galb1-4GlcNAcb-Sp8	0	-0.7529000000000003
Gala1-3Galb1-4Glc-Sp10	0	18.639075000000005
Gala1-3Galb-Sp8	0	-5.443100000000001
Gala1-4Galb1-4GlcNAcb-Sp0	0	7.967274999999997
Gala1-4Galb1-4GlcNAcb-Sp8	0	12.703325000000005
Gala1-4GlcNAcb-Sp8	0	0.8732750000000014
Gala1-6Glcb-Sp8	0	14.150374999999995
Galb1-2Galb-Sp8	0	-1.2665249999999997
Galb1-3(Fuca1-4)GlcNAcb1-3Galb1-4(Fuca1-3)GlcNAcb-Sp0	0	27.49117500000001
Galb1-3GlcNAcb1-3Galb1-4(Fuca1-3)GlcNAcb-Sp0	0	40.802725
Fuca1-4(Galb1-3)GlcNAcb-Sp8	0	3.5044500000000016
Galb1-4GlcNAcb1-6GalNAca-Sp8	0	8.821824999999997
GlcNAcb1-6(Galb1-3)GalNAca-Sp8	0	-7.676050000000008
GlcNAcb1-6(Galb1-3)GalNAca-Sp14	0	-8.671325000000001
Neu5Aca2-6(Galb1-3)GalNAca-Sp8	0	-8.875500000000002
Neu5Aca2-6(Galb1-3)GalNAca-Sp14	0	2.9499749999999985
Neu5Acb2-6(Galb1-3)GalNAca-Sp8	0	-12.962825
Neu5Aca2-6(Galb1-3)GlcNAcb1-4Galb1-4Glcb-Sp10	0	-0.7954750000000033
Galb1-3GalNAca-Sp8	0	-21.2391
Galb1-3GalNAca-Sp14	0	2.9418500000000023
Galb1-3GalNAca-Sp16	0	-14.201074999999996
Galb1-3GalNAcb-Sp8	0	-4.873650000000001
Galb1-3GalNAcb1-3Gala1-4Galb1-4Glcb-Sp0	0	28.71945
Galb1-3GalNAcb1-4(Neu5Aca2-3)Galb1-4Glcb-Sp0	0	-5.153449999999999
Galb1-3GalNAcb1-4Galb1-4Glcb-Sp8	0	19.447099999999992
Galb1-3Galb-Sp8	0	-5.68625
Galb1-3GlcNAcb1-3Galb1-4GlcNAcb-Sp0	0	-3.3364749999999983
Galb1-3GlcNAcb1-3Galb1-4Glcb-Sp10	0	-6.674949999999999
Galb1-3GlcNAcb-Sp0	0	0.6495749999999969
Galb1-3GlcNAcb-Sp8	0	1.520699999999998
Galb1-4(Fuca1-3)GlcNAcb-Sp0	0	17.458149999999996
Galb1-4(Fuca1-3)GlcNAcb1-3Galb1-4(Fuca1-3)GlcNAcb-Sp0	0	12.746950000000005
Galb1-4(Fuca1-3)GlcNAcb1-3Galb1-4(Fuca1-3)GlcNAcb1-3Galb1-4(Fuca1-3)GlcNAcb-Sp0	0	15.842050000000004
Galb1-4(6S)Glcb-Sp0	0	-8.878325
Galb1-4(6S)Glcb-Sp8	0	15.148475000000012
Galb1-4GalNAca1-3(Fuca1-2)Galb1-4GlcNAcb-Sp8	0	-5.668525000000002
Galb1-4GalNAcb1-3(Fuca1-2)Galb1-4GlcNAcb-Sp8	0	-5.567
Galb1-4GlcNAcb1-3Galb1-4(Fuca1-3)GlcNAcb1-3Galb1-4(Fuca1-3)GlcNAcb-Sp0	0	18.814475000000012
Galb1-4GlcNAcb1-3Galb1-4GlcNAcb1-3Galb1-4GlcNAcb-Sp0	0	-29.334025
Galb1-4GlcNAcb1-3Galb1-4GlcNAcb-Sp0	0	9.975125000000002
Galb1-4GlcNAcb1-3Galb1-4Glcb-Sp0	0	-22.49925000000001
Galb1-4GlcNAcb1-6(Galb1-3)GalNAca-Sp8	0	5.905625
Galb1-4GlcNAcb1-6(Galb1-3)GalNAc-Sp14	0	6.611550000000005
Galb1-4GlcNAcb-Sp8	0	-4.6008
Galb1-4GlcNAcb-Sp23	0	-10.327075
Galb1-4Glcb-Sp0	0	7.661024999999995
Galb1-4Glcb-Sp8	0	10.530324999999994
GlcNAca1-3Galb1-4GlcNAcb-Sp8	0	-4.633125
GlcNAca1-6Galb1-4GlcNAcb-Sp8	0	14.180425
GlcNAcb1-2Galb1-3GalNAca-Sp8	0	7.444599999999998
GlcNAcb1-6(GlcNAcb1-3)GalNAca-Sp14	0	5.299399999999999
GlcNAcb1-6(GlcNAcb1-3)Galb1-4GlcNAcb-Sp8	0	-31.934175
GlcNAcb1-3GalNAca-Sp8	0	-9.178075000000003
GlcNAcb1-3GalNAca-Sp14	0	8.931475
GlcNAcb1-3Galb1-4GlcNAcb-Sp0	0	6.8294250000000005
GlcNAcb1-3Galb1-4GlcNAcb1-3Galb1-4GlcNAcb-Sp0	0	0.17545000000000144
GlcNAcb1-3Galb1-4Glcb-Sp0	0	-14.047675000000005
GlcNAcb1-4-MDPLys	0	-5.8698000000000015
GlcNAcb1-6(GlcNAcb1-4)GalNAca-Sp8	0	-11.755300000000002
GlcNAcb1-4Galb1-4GlcNAcb-Sp8	0	-8.805575
GlcNAcb1-4GlcNAcb1-4GlcNAcb1-4GlcNAcb1-4GlcNAcb1-4GlcNAcb1-Sp8	0	3.6686999999999976
GlcNAcb1-4GlcNAcb1-4GlcNAcb1-4GlcNAcb1-4GlcNAcb1-Sp8	0	11.943125
GlcNAcb1-4GlcNAcb1-4GlcNAcb-Sp8	0	12.449900000000005
GlcNAcb1-6GalNAca-Sp8	0	-9.063300000000002
GlcNAcb1-6GalNAca-Sp14	0	8.45607500000001
GlcNAcb1-6Galb1-4GlcNAcb-Sp8	0	-0.5507500000000043
Glca1-4Glca-Sp8	0	9.098449999999998
Glca1-6Glca1-6Glcb-Sp8	0	-4.7383250000000015
Glcb1-4Glcb-Sp8	0	27.449475
Glcb1-6Glcb-Sp8	0	-6.161925
GlcAa-Sp8	0	-10.56495
GlcAb-Sp8	0	11.542724999999995
GlcAb1-3Galb-Sp8	0	32.61537499999999
KDNa2-3Galb1-4GlcNAcb-Sp0	0	-9.211124999999996
Mana1-2Mana1-2Mana1-3Mana-Sp9	0	-4.096525
Mana1-2Mana1-6(Mana1-2Mana1-3)Mana-Sp9	0	-2.418624999999997
Mana1-2Mana1-3Mana-Sp9	0	16.161600000000004
Mana1-6(Mana1-2Mana1-3)Mana1-6(Mana1-2Mana1-3)Manb1-4GlcNAcb1-4GlcNAcb-Sp12	0	-10.305600000000002
Mana1-2Mana1-6(Mana1-3)Mana1-6(Mana1-2Mana1-2Mana1-3)Manb1-4GlcNAcb1-4GlcNAcb-Sp12	0	11.222975000000002
Mana1-6(Mana1-3)Mana-Sp9	0	1.13625
Mana1-2Mana1-2Mana1-6(Mana1-3)Mana-Sp9	0	19.9081
Mana1-6(Mana1-3)Mana1-6(Mana1-2Mana1-3)Manb1-4GlcNAcb1-4GlcNAcb-Sp12	0	40.303000000000004
Mana1-6(Mana1-3)Mana1-6(Mana1-3)Manb1-4GlcNAcb1-4GlcNAcb-Sp12	0	27.509099999999997
Manb1-4GlcNAcb-Sp0	0	1.4443249999999919
Neu5Aca2-3Galb1-4GlcNAcb1-3Galb1-4(Fuca1-3)GlcNAcb-Sp0	0	-9.46275
(3S)Galb1-4(Fuca1-3)(6S)GlcNAcb-Sp8	1	1200.0502499999998
Fuca1-2(6S)Galb1-4GlcNAcb-Sp0	1	614.81085
Fuca1-2Galb1-4(6S)GlcNAcb-Sp8	1	1494.4864
Neu5Aca2-3Galb1-3GalNAca-Sp8	0	-19.139525000000006
Neu5Aca2-3Galb1-3GalNAca-Sp14	0	-20.1475
GalNAcb1-4(Neu5Aca2-8Neu5Aca2-8Neu5Aca2-8Neu5Aca2-3)Galb1-4Glcb-Sp0	0	0.051949999999997935
GalNAcb1-4(Neu5Aca2-8Neu5Aca2-3)Galb1-4Glcb-Sp0	0	-49.8847
Neu5Aca2-8Neu5Aca2-8Neu5Aca-Sp8	0	-5.011975000000003
Neu5Aca2-3(6S)Galb1-4(Fuca1-3)GlcNAcb-Sp8	0	-10.943625
GalNAcb1-4(Neu5Aca2-3)Galb1-4GlcNAcb-Sp0	1	20901.451175
GalNAcb1-4(Neu5Aca2-3)Galb1-4GlcNAcb-Sp8	1	16240.0182
Neu5Aca2-3Galb1-3GalNAcb1-4(Neu5Aca2-3)Galb1-4Glcb-Sp0	0	-3.3886000000000043
Neu5Aca2-6(Neu5Aca2-3)GalNAca-Sp8	0	-10.888450000000004
Neu5Aca2-3GalNAca-Sp8	0	-21.620300000000004
Neu5Aca2-3GalNAcb1-4GlcNAcb-Sp0	0	-18.048250000000003
Neu5Aca2-3Galb1-3(Fuca1-4)GlcNAcb1-3Galb1-4(Fuca1-3)GlcNAcb-Sp0	0	-6.878700000000002
Neu5Aca2-3Galb1-4(Neu5Aca2-3Galb1-3)GlcNAcb-Sp8	0	8.007075
Neu5Aca2-3Galb1-3(6S)GalNAca-Sp8	0	-4.914125
Neu5Aca2-3Galb-Sp8	0	4.003424999999998
Neu5Aca2-3Galb1-3GalNAcb1-3Gala1-4Galb1-4Glcb-Sp0	0	5.643975000000005
Neu5Aca2-3Galb1-3GlcNAcb1-3Galb1-4GlcNAcb-Sp0	0	-13.022625000000005
Fuca1-2(6S)Galb1-4Glcb-Sp0	0	20.130375000000004
Neu5Aca2-3Galb1-3GlcNAcb-Sp0	0	-18.2913
Neu5Aca2-3Galb1-3GlcNAcb-Sp8	0	-21.290150000000004
Neu5Aca2-3Galb1-4(6S)GlcNAcb-Sp8	0	-43.011525
Neu5Aca2-3Galb1-4(Fuca1-3)(6S)GlcNAcb-Sp8	0	4.375325
Neu5Aca2-3Galb1-4(Fuca1-3)GlcNAcb1-3Galb1-4(Fuca1-3)GlcNAcb1-3Galb1-4(Fuca1-3)GlcNAcb-Sp0	0	7.21875
Neu5Aca2-3Galb1-4(Fuca1-3)GlcNAcb-Sp0	0	3.386524999999999
Neu5Aca2-3Galb1-4(Fuca1-3)GlcNAcb1-3Galb-Sp8	0	-14.846624999999998
Neu5Aca2-3Galb1-4GlcNAcb1-3Galb1-4GlcNAcb1-3Galb1-4GlcNAcb-Sp0	0	-1.671400000000002
Neu5Aca2-3Galb1-4GlcNAcb-Sp0	0	-14.156600000000005
Neu5Aca2-3Galb1-4GlcNAcb1-3Galb1-4GlcNAcb-Sp0	0	0.5622249999999979
Neu5Aca2-3Galb1-4Glcb-Sp0	0	12.729200000000004
Neu5Aca2-3Galb1-4Glcb-Sp8	0	20.31415
Neu5Aca2-6GalNAca-Sp8	0	-7.9736249999999975
Neu5Aca2-6Galb1-4(6S)GlcNAcb-Sp8	0	-3.063875000000001
Neu5Aca2-6Galb1-4GlcNAcb-Sp0	0	15.491899999999998
Neu5Aca2-6Galb1-4GlcNAcb-Sp8	0	19.513050000000007
Neu5Aca2-6Galb1-4GlcNAcb1-3Galb1-4(Fuca1-3)GlcNAcb1-3Galb1-4(Fuca1-3)GlcNAcb-Sp0	0	-7.334324999999992
Neu5Aca2-6Galb1-4GlcNAcb1-3Galb1-4GlcNAcb-Sp0	0	-1.5993250000000003
Neu5Aca2-6Galb-Sp8	0	-14.122349999999996
Neu5Aca2-8Neu5Aca-Sp8	0	4.8430499999999945
Neu5Aca2-8Neu5Aca2-3Galb1-4Glcb-Sp0	0	-1.4678250000000013
Galb1-3(Fuca1-4)GlcNAcb1-3Galb1-3(Fuca1-4)GlcNAcb-Sp0	0	-1.433600000000002
Neu5Acb2-6GalNAca-Sp8	0	-3.802550000000002
Neu5Gca2-3Galb1-3(Fuca1-4)GlcNAcb-Sp0	0	40.78345
Neu5Gca2-3Galb1-3GlcNAcb-Sp0	0	7.963150000000006
Neu5Gca2-3Galb1-4GlcNAcb-Sp0	0	2.921949999999999
Neu5Gca2-6Galb1-4GlcNAcb-Sp0	0	10.366224999999996
Neu5Gca-Sp8	0	4.2254749999999985
Galb1-3GlcNAcb1-3Galb1-3GlcNAcb-Sp0	0	6.456300000000002
Galb1-4(Fuca1-3)(6S)GlcNAcb-Sp0	0	16.46704999999999
Galb1-4(Fuca1-3)(6S)Glcb-Sp0	0	16.438975000000006
Galb1-4(Fuca1-3)GlcNAcb1-3Galb1-3(Fuca1-4)GlcNAcb-Sp0	0	9.0591
Galb1-4GlcNAcb1-3Galb1-3GlcNAcb-Sp0	0	-18.20525
Neu5Aca2-3Galb1-3GlcNAcb1-3Galb1-3GlcNAcb-Sp0	0	4.054349999999999
Neu5Aca2-3Galb1-4GlcNAcb1-3Galb1-3GlcNAcb-Sp0	0	-11.63285
4S(3S)Galb1-4GlcNAcb-Sp0	0	-12.122425000000002
(6S)Galb1-4(6S)GlcNAcb-Sp0	0	-31.304050000000004
(6P)Glcb-Sp10	0	19.9896
Neu5Aca2-3Galb1-4(Fuca1-3)GlcNAcb1-6(Galb1-3)GalNAca-Sp14	0	7.5839500000000015
Galb1-3Galb1-4GlcNAcb-Sp8	0	31.072999999999997
Neu5Aca2-6Galb1-4GlcNAcb1-2Mana1-6(Galb1-4GlcNAcb1-2Mana1-3)Manb1-4GlcNAcb1-4GlcNAcb-Sp12	0	-36.95255
Galb1-4GlcNAcb1-6(Galb1-4GlcNAcb1-3)Galb1-4GlcNAc-Sp0	0	-1.3883500000000026
GlcNAcb1-6(Galb1-4GlcNAcb1-3)Galb1-4GlcNAc-Sp0	0	-0.1805500000000002
Galb1-4GlcNAca1-6Galb1-4GlcNAcb-Sp0	0	5.518725
Galb1-4GlcNAcb1-6Galb1-4GlcNAcb-Sp0	0	-10.467825
GalNAcb1-3Galb-Sp8	0	21.380050000000008
GlcAb1-3GlcNAcb-Sp8	0	-3.5819500000000013
Neu5Aca2-6Galb1-4GlcNAcb1-2Mana1-6(GlcNAcb1-2Mana1-3)Manb1-4GlcNAcb1-4GlcNAcb-Sp12	0	-2.0967249999999997
GlcNAcb1-3Man-Sp10	0	-5.346050000000002
GlcNAcb1-4GlcNAcb-Sp12	0	12.457250000000002
Mana1-6Manb-Sp10	0	5.785049999999983
Mana1-6(Mana1-3)Mana1-6(Mana1-3)Manb-Sp10	0	10.066725000000003
Mana1-2Mana1-6(Mana1-3)Mana1-6(Mana1-2Mana1-2Mana1-3)Mana-Sp9	0	27.588025
Neu5Aca2-3Galb1-4GlcNAcb1-6(Neu5Aca2-3Galb1-3)GalNAca-Sp14	0	19.44235
Neu5Aca2-6Galb1-4GlcNAcb1-2Mana1-6(Neu5Aca2-3Galb1-4GlcNAcb1-2Mana1-3)Manb1-4GlcNAcb1-4GlcNAcb-Sp12	0	-10.641475000000003
Galb1-4GlcNAcb1-2Mana1-6(Neu5Aca2-6Galb1-4GlcNAcb1-2Mana1-3)Manb1-4GlcNAcb1-4GlcNAcb-Sp12	0	2.8628250000000013
GlcNAcb1-2Mana1-6(Neu5Aca2-6Galb1-4GlcNAcb1-2Mana1-3)Manb1-4GlcNAcb1-4GlcNAcb-Sp12	0	-14.947375
Neu5Aca2-8Neu5Acb-Sp17	0	0.6383500000000026
Neu5Gcb2-6Galb1-4GlcNAc-Sp8	0	9.558000000000003
Neu5Aca2-3Galb1-4GlcNAcb1-2Mana1-6(Neu5Aca2-3Galb1-4GlcNAcb1-2Mana1-3)Manb1-4GlcNAcb1-4GlcNAcb-Sp12	0	-20.657575
Neu5Aca2-3Galb1-4GlcNAcb1-2Mana1-6(Neu5Aca2-6Galb1-4GlcNAcb1-2Mana1-3)Manb1-4GlcNAcb1-4GlcNAcb-Sp12	0	9.869850000000003
Galb1-4(Fuca1-3)GlcNAcb1-2Mana1-6(Galb1-4(Fuca1-3)GlcNAcb1-2Mana1-3)Manb1-4GlcNAcb1-4GlcNAcb-Sp20	0	29.70975
Neu5,9Ac2a2-3Galb1-4GlcNAcb-Sp0	0	-4.105725
Neu5,9Ac2a2-3Galb1-3GlcNAcb-Sp0	0	1.2776500000000013
Neu5Aca2-6Galb1-4GlcNAcb1-3Galb1-3GlcNAcb-Sp0	0	-2.8550249999999977
Neu5Aca2-6Galb1-4GlcNAcb1-3Galb1-4GlcNAcb1-3Galb1-4GlcNAcb-Sp0	0	-14.24329999999999
GalNAcb1-3Gala1-4Galb1-4GlcNAcb1-3Galb1-4Glcb-Sp0	0	-9.437349999999997
GalNAca1-3(Fuca1-2)Galb1-4GlcNAcb1-3Galb1-4GlcNAcb-Sp0	1	773.3589749999999
GlcNAca1-4Galb1-4GlcNAcb1-3Galb1-4GlcNAcb1-3Galb1-4GlcNAcb-Sp0	0	0.7260250000000035
GlcNAca1-4Galb1-4GlcNAcb-Sp0	0	-12.457350000000005
GlcNAca1-4Galb1-3GlcNAcb-Sp0	0	-2.8718500000000056
GlcNAca1-4Galb1-4GlcNAcb1-3Galb1-4Glcb-Sp0	0	-15.188300000000002
GlcNAca1-4Galb1-4GlcNAcb1-3Galb1-4GlcNAcb-Sp0	0	-1.422349999999998
GlcNAca1-4Galb1-3GalNAc-Sp14	0	6.403800000000004
Neu5Aca2-6Galb1-4GlcNAcb1-2Mana1-6(Mana1-3)Manb1-4GlcNAcb1-4GlcNAc-Sp12	0	11.156225
Mana1-6(Neu5Aca2-6Galb1-4GlcNAcb1-2Mana1-3)Manb1-4GlcNAcb1-4GlcNAc-Sp12	0	-12.923449999999994
Neu5Aca2-6Galb1-4GlcNAcb1-2Mana1-6Manb1-4GlcNAcb1-4GlcNAc-Sp12	0	-46.392975
Neu5Aca2-6Galb1-4GlcNAcb1-2Mana1-3Manb1-4GlcNAcb1-4GlcNAc-Sp12	0	-35.716325
Galb1-4GlcNAcb1-2Mana1-3Manb1-4GlcNAcb1-4GlcNAc-Sp12	0	-0.26200000000000223
Galb1-4GlcNAcb1-2Mana1-6Manb1-4GlcNAcb1-4GlcNAc-Sp12	0	16.501350000000002
Mana1-6(Galb1-4GlcNAcb1-2Mana1-3)Manb1-4GlcNAcb1-4GlcNAcb-Sp12	0	3.666374999999999
GlcNAcb1-2Mana1-6(GlcNAcb1-2Mana1-3)Manb1-4GlcNAcb1-4(Fuca1-6)GlcNAcb-Sp22	0	16.100075
Galb1-3GlcNAcb1-2Mana1-6(Galb1-3GlcNAcb1-2Mana1-3)Manb1-4GlcNAcb1-4(Fuca1-6)GlcNAcb-Sp22	0	34.40882500000001
(6S)GlcNAcb1-3Galb1-4GlcNAcb-Sp0	0	9.920500000000004
KDNa2-3Galb1-4Glc-Sp0	0	7.789049999999996
KDNa2-3Galb1-3GalNAca-Sp14	0	28.2605
Fuca1-2Galb1-3GlcNAcb1-2Mana1-6(Fuca1-2Galb1-3GlcNAcb1-2Mana1-3)Manb1-4GlcNAcb1-4GlcNAcb-Sp20	0	41.00127500000001
Fuca1-2Galb1-4GlcNAcb1-2Mana1-6(Fuca1-2Galb1-4GlcNAcb1-2Mana1-3)Manb1-4GlcNAcb1-4GlcNAcb-Sp20	0	27.0294
Neu5Aca2-6GlcNAcb1-4GlcNAc-Sp21	0	-15.320775
Neu5Aca2-6GlcNAcb1-4GlcNAcb1-4GlcNAc-Sp21	0	-22.933950000000006
Galb1-4(Fuca1-3)GlcNAcb1-6(Fuca1-2Galb1-4GlcNAcb1-3)Galb1-4Glc-Sp21	0	21.158774999999988
Galb1-4GlcNAcb1-2Mana1-6(Galb1-4GlcNAcb1-4(Galb1-4GlcNAcb1-2)Mana1-3)Manb1-4GlcNAcb1-4GlcNAc-Sp21	0	26.861425
GalNAca1-3(Fuca1-2)Galb1-4GlcNAcb1-2Mana1-6(GalNAca1-3(Fuca1-2)Galb1-4GlcNAcb1-2Mana1-3)Manb1-4GlcNAcb1-4GlcNAcb-Sp20	1	2494.30335
Gala1-3(Fuca1-2)Galb1-4GlcNAcb1-2Mana1-6(Gala1-3(Fuca1-2)Galb1-4GlcNAcb1-2Mana1-3)Manb1-4GlcNAcb1-4GlcNAcb-Sp20	0	4.286775000000002
Gala1-3Galb1-4(Fuca1-3)GlcNAcb1-2Mana1-6(Gala1-3Galb1-4(Fuca1-3)GlcNAcb1-2Mana1-3)Manb1-4GlcNAcb1-4GlcNAcb-Sp20	1	453.1508499999998
GalNAca1-3(Fuca1-2)Galb1-3GlcNAcb1-2Mana1-6(GalNAca1-3(Fuca1-2)Galb1-3GlcNAcb1-2Mana1-3)Manb1-4GlcNAcb1-4GlcNAcb-Sp20	1	293.07532500000013
Fuca1-4(Fuca1-2Galb1-3)GlcNAcb1-2Mana1-3(Fuca1-4(Fuca1-2Galb1-3)GlcNAcb1-2Mana1-3)Manb1-4GlcNAcb1-4GlcNAcb-Sp19	0	41.026875
Neu5Aca2-3Galb1-4GlcNAcb1-3GalNAc-Sp14	0	-6.005374999999997
Neu5Aca2-6Galb1-4GlcNAcb1-3GalNAc-Sp14	0	13.762124999999996
Neu5Aca2-3Galb1-4(Fuca1-3)GlcNAcb1-3GalNAca-Sp14	0	17.763324999999995
Galb1-3GalNAca1-3(Fuca1-2)Galb1-4Glc-Sp0	0	-13.183200000000005
Galb1-3GalNAca1-3(Fuca1-2)Galb1-4GlcNAc-Sp0	0	-13.758625
Galb1-4(Fuca1-3)GlcNAcb1-6(Galb1-3GlcNAcb1-3)Galb1-4Glc-Sp21	0	31.893525000000004
Galb1-4GlcNAcb1-6(Fuca1-4(Fuca1-2Galb1-3)GlcNAcb1-3)Galb1-4Glc-Sp21	0	25.001299999999997
Galb1-4(Fuca1-3)GlcNAcb1-6(Fuca1-4(Fuca1-2Galb1-3)GlcNAcb1-3)Galb1-4Glc-Sp21	0	3.2921499999999995
GlcNAcb1-2Mana1-6(GlcNAcb1-4(GlcNAcb1-2)Mana1-3)Manb1-4GlcNAcb1-4GlcNAc-Sp21	0	10.009700000000002
Fuca1-2Galb1-3GalNAca1-3(Fuca1-2)Galb1-4Glcb-Sp0	0	5.742749999999994
Fuca1-2Galb1-3GalNAca1-3(Fuca1-2)Galb1-4GlcNAcb-Sp0	0	-4.463149999999995
Galb1-3GlcNAcb1-3GalNAca-Sp14	0	18.289450000000016
GalNAcb1-4(Neu5Aca2-3)Galb1-4GlcNAcb1-3GalNAca-Sp14	1	149.780875
GalNAca1-3(Fuca1-2)Galb1-3GalNAca1-3(Fuca1-2)Galb1-4GlcNAcb-Sp0	0	18.065800000000007
Gala1-3Galb1-3GlcNAcb1-2Mana1-6(Gala1-3Galb1-3GlcNAcb1-2Mana1-3)Manb1-4GlcNAcb1-4GlcNAc-Sp19	1	128.22865000000002
Neu5Aca2-3Galb1-3GlcNAcb1-2Mana1-6(Neu5Aca2-3Galb1-3GlcNAcb1-2Mana1-3)Manb1-4GlcNAcb1-4GlcNAc-Sp19	0	-3.0051249999999925
GlcNAcb1-2Mana1-6(Galb1-4GlcNAcb1-2Mana1-3)Manb1-4GlcNAcb1-4GlcNAc-Sp12	0	-8.033925000000002
Galb1-4GlcNAcb1-2Mana1-6(GlcNAcb1-2Mana1-3)Manb1-4GlcNAcb1-4GlcNAc-Sp12	0	3.156849999999997
Neu5Aca2-3Galb1-3GlcNAcb1-3GalNAca-Sp14	0	0.7162500000000005
Fuca1-2Galb1-4GlcNAcb1-3GalNAca-Sp14	0	10.228875000000002
GalNAca1-3GalNAcb1-3Gala1-4Galb1-4GlcNAcb-Sp0	1	25385.718725
Gala1-4Galb1-4GlcNAcb1-2Mana1-6(Gala1-4Galb1-4GlcNAcb1-2Mana1-3)Manb1-4GlcNAcb1-4GlcNAcb-Sp24	0	31.071175
Gala1-3Galb1-4GlcNAcb1-3GalNAca-Sp14	0	6.820324999999998
Galb1-3GlcNAcb1-6Galb1-4GlcNAcb-Sp0	0	-3.074325
GalNAcb1-3Gala1-6Galb1-4Glcb-Sp8	0	3.2424
Gala1-3(Fuca1-2)Galb1-4(Fuca1-3)Glcb-Sp21	0	-6.669125000000001
Galb1-4GlcNAcb1-6(Neu5Aca2-6Galb1-3GlcNAcb1-3)Galb1-4Glc-Sp21	0	10.429975000000002
Galb1-3GalNAcb1-4(Neu5Aca2-8Neu5Aca2-3)Galb1-4Glcb-Sp0	0	23.85040000000001
Gala1-3(Fuca1-2)Galb1-4GlcNAcb1-3GalNAca-Sp14	0	-4.612199999999998
GalNAca1-3(Fuca1-2)Galb1-4GlcNAcb1-3GalNAca-Sp14	0	1.6012750000000011
GalNAca1-3GalNAcb1-3Gala1-4Galb1-4Glcb-Sp0	1	29632.207425000004
Fuca1-2Galb1-4(Fuca1-3)GlcNAcb1-3GalNAca-Sp14	1	248.24087500000005
GalNAca1-3(Fuca1-2)Galb1-4(Fuca1-3)GlcNAcb1-3GalNAc-Sp14	1	205.43452499999995
Fuca1-2Galb1-4GlcNAcb1-2Mana1-6(Fuca1-2Galb1-4GlcNAcb1-2Mana1-3)Manb1-4GlcNAcb1-4(Fuca1-6)GlcNAcb-Sp22	1	4433.614475
GlcNAcb1-2(GlcNAcb1-6)Mana1-6(GlcNAcb1-2Mana1-3)Manb1-4GlcNAcb1-4GlcNAcb-Sp19	0	1.5759499999999989
Fuca1-2Galb1-3GlcNAcb1-3GalNAc-Sp14	0	-4.228500000000004
Gala1-3(Fuca1-2)Galb1-3GlcNAcb1-3GalNAc-Sp14	0	3.8529750000000007
GalNAca1-3(Fuca1-2)Galb1-3GlcNAcb1-3GalNAc-Sp14	0	31.395
Gala1-3Galb1-3GlcNAcb1-3GalNAc-Sp14	0	7.386074999999997
Fuca1-2Galb1-3GlcNAcb1-2Mana1-6(Fuca1-2Galb1-3GlcNAcb1-2Mana1-3)Manb1-4GlcNAcb1-4(Fuca1-6)GlcNAcb-Sp22	0	10.957800000000002
Gala1-3(Fuca1-2)Galb1-4GlcNAcb1-2Mana1-6(Gala1-3(Fuca1-2)Galb1-4GlcNAcb1-2Mana1-3)Manb1-4GlcNAcb1-4(Fuca1-6)GlcNAcb-Sp22	0	25.331375
Galb1-3GlcNAcb1-6(Galb1-3GlcNAcb1-2)Mana1-6(Galb1-3GlcNAcb1-2Mana1-3)Manb1-4GlcNAcb1-4GlcNAcb-Sp19	0	17.752800000000004
Galb1-4GlcNAcb1-6(Fuca1-2Galb1-3GlcNAcb1-3)Galb1-4Glc-Sp21	0	13.803375
Fuca1-3GlcNAcb1-6(Galb1-4GlcNAcb1-3)Galb1-4Glc-Sp21	0	-4.06750000000001
GlcNAcb1-2Mana1-6(GlcNAcb1-4)(GlcNAcb1-2Mana1-3)Manb1-4GlcNAcb1-4GlcNAc-Sp21	0	-4.127900000000008
GlcNAcb1-2Mana1-6(GlcNAcb1-4)(GlcNAcb1-4(GlcNAcb1-2)Mana1-3)Manb1-4GlcNAcb1-4GlcNAc-Sp21	0	-1.7559499999999986
GlcNAcb1-6(GlcNAcb1-2)Mana1-6(GlcNAcb1-4)(GlcNAcb1-2Mana1-3)Manb1-4GlcNAcb1-4GlcNAc-Sp21	0	-29.724875
GlcNAcb1-6(GlcNAcb1-2)Mana1-6(GlcNAcb1-4)(GlcNAcb1-4(GlcNAcb1-2)Mana1-3)Manb1-4GlcNAcb1-4GlcNAc-Sp21	0	1.3361500000000035
Galb1-4GlcNAcb1-2Mana1-6(GlcNAcb1-4)(Galb1-4GlcNAcb1-2Mana1-3)Manb1-4GlcNAcb1-4GlcNAc-Sp21	0	-23.731975
Galb1-4GlcNAcb1-2Mana1-6(GlcNAcb1-4)(Galb1-4GlcNAcb1-4(Galb1-4GlcNAcb1-2)Mana1-3)Manb1-4GlcNAcb1-4GlcNAc-Sp21	0	3.713249999999995
Galb1-4GlcNAcb1-6(Galb1-4GlcNAcb1-2)Mana1-6(GlcNAcb1-4)(Galb1-4GlcNAcb1-2Mana1-3)Manb1-4GlcNAcb1-4GlcNAc-Sp21	0	-30.817124999999994
Galb1-4Galb-Sp10	0	14.43460000000001
Galb1-6Galb-Sp10	0	22.162425
Neu5Aca2-3Galb1-4GlcNAcb1-3Galb-Sp8	0	-16.311324999999997
GalNAcb1-6GalNAcb-Sp8	0	-9.7454
(6S)Galb1-3GlcNAcb-Sp0	0	-17.8928
(6S)Galb1-3(6S)GlcNAc-Sp0	0	1.6623499999999891
Fuca1-2Galb1-4GlcNAcb1-2Mana1-6(Fuca1-2Galb1-4GlcNAcb1-2(Fuca1-2Galb1-4GlcNAcb1-4)Mana1-3)Manb1-4GlcNAcb1-4GlcNAcb-Sp12	1	546.330375
Fuca1-2Galb1-4(Fuca1-3)GlcNAcb1-2Mana1-6(Fuca1-2Galb1-4(Fuca1-3)GlcNAcb1-4(Fuca1-2Galb1-4(Fuca1-3)GlcNAcb1-2)Mana1-3)Manb1-4GlcNAcb1-4GlcNAcb-Sp12	1	400.0896
Galb1-4(Fuca1-3)GlcNAcb1-6GalNAc-Sp14	0	30.295250000000006
Galb1-4GlcNAcb1-2Mana-Sp0	0	-5.5470500000000005
Gala1-3Fuca1-2Galb1-4GlcNAcb1-6(Gala1-3Fuca1-2Galb1-4GlcNAcb1-3)GalNAc-Sp14	0	7.326225000000001
GalNAca1-3(Fuca1-2)Galb1-4GlcNAcb1-6(GalNAca1-3(Fuca1-2)Galb1-4GlcNAcb1-3)GalNAc-Sp14	0	11.574275
Neu5Aca2-8Neu5Aca2-3Galb1-3GalNAcb1-4(Neu5Aca2-8Neu5Aca2-3)Galb1-4Glcb-Sp0	0	-22.7216
GalNAcb1-4Galb1-4Glcb-Sp0	0	30.95622500000001
Gala1-3(Fuca1-2)Galb1-3GlcNAcb1-2Mana1-6(Gala1-3(Fuca1-2)Galb1-3GlcNAcb1-2Mana1-3)Manb1-4GlcNAcb1-4(Fuca1-6)GlcNAcb-Sp22	0	29.90365000000002
Neu5Aca2-6Galb1-4GlcNAcb1-6(Fuca1-2Galb1-3GlcNAcb1-3)Galb1-4Glc-Sp21	0	-8.365
GalNAca1-3(Fuca1-2)Galb1-3GlcNAcb1-2Mana1-6(GalNAca1-3(Fuca1-2)Galb1-3GlcNAcb1-2Mana1-3)Manb1-4GlcNAcb1-4(Fuca1-6)GlcNAcb-Sp22	0	-16.962875
Neu5Aca2-3Galb1-4GlcNAcb1-2Mana1-6(GlcNAcb1-4)(Neu5Aca2-3Galb1-4GlcNAcb1-2Mana1-3)Manb1-4GlcNAcb1-4GlcNAcb-Sp21	0	-41.049925000000016
Neu5Aca2-3Galb1-4GlcNAcb1-6(Neu5Aca2-3Galb1-4GlcNAcb1-2)Mana1-6(GlcNAcb1-4)(Neu5Aca2-3Galb1-4GlcNAcb1-2Mana1-3)Manb1-4GlcNAcb1-4GlcNAcb-Sp21	0	-37.97862500000001
Neu5Aca2-3Galb1-4GlcNAcb1-6(Neu5Aca2-3Galb1-4GlcNAcb1-2)Mana1-6(GlcNAcb1-4)(Neu5Aca2-3Galb1-4GlcNAcb1-4(Neu5Aca2-3Galb1-4GlcNAcb1-2)Mana1-3)Manb1-4GlcNAcb1-4GlcNAcb-Sp21	0	23.257375000000003
Neu5Aca2-6Galb1-4GlcNAcb1-4Mana1-6(GlcNAcb1-4)(Neu5Aca2-6Galb1-4GlcNAcb1-4(Neu5Aca2-6Galb1-4GlcNAcb1-2)Mana1-3)Manb1-4GlcNAcb1-4GlcNAcb-Sp21	0	13.702849999999998
Neu5Aca2-6Galb1-4GlcNAcb1-6(Neu5Aca2-6Galb1-4GlcNAcb1-2)Mana1-6(GlcNAcb1-4)(Neu5Aca2-6Galb1-4GlcNAcb1-4(Neu5Aca2-6Galb1-4GlcNAcb1-2)Mana1-3)Manb1-4GlcNAcb1-4GlcNAcb-Sp21	0	2.3363750000000074
Gala1-3(Fuca1-2)Galb1-3GalNAca-Sp8	0	6.9004750000000135
Gala1-3(Fuca1-2)Galb1-3GalNAcb-Sp8	0	-3.950649999999996
Glca1-6Glca1-6Glca1-6Glcb-Sp10	0	9.930525000000003
Glca1-4Glca1-4Glca1-4Glcb-Sp10	0	19.797425000000008
Neu5Aca2-3Galb1-4GlcNAcb1-6(Neu5Aca2-3Galb1-4GlcNAcb1-3)GalNAca-Sp14	0	9.178825
Neu5Aca2-3Galb1-3GlcNAcb1-6(Neu5Aca2-3Galb1-4GlcNAcb1-2)Mana1-6(Neu5Aca2-3Galb1-3GlcNAcb1-2Mana1-3)Manb1-4GlcNAcb1-4GlcNAcb-Sp19	0	-1.3119250000000005
GlcNAcb1-6(GlcNAcb1-2)Mana1-6(GlcNAcb1-2Mana1-3)Manb1-4GlcNAcb1-4(Fuca1-6)GlcNAcb-Sp24	0	27.742700000000006
Galb1-3GlcNAcb1-2Mana1-6(GlcNAcb1-4)(Galb1-3GlcNAcb1-2Mana1-3)Manb1-4GlcNAcb1-4GlcNAcb-Sp21	0	-1.7335249999999969
Neu5Aca2-6Galb1-4GlcNAcb1-6(Galb1-3GlcNAcb1-3)Galb1-4Glcb-Sp21	0	23.968550000000004
Neu5Aca2-3Galb1-4GlcNAcb1-2Mana-Sp0	0	31.448049999999995
Neu5Aca2-3Galb1-4GlcNAcb1-6GalNAca-Sp14	0	22.16269999999999
Neu5Aca2-6Galb1-4GlcNAcb1-6GalNAca-Sp14	0	26.025699999999997
Neu5Aca2-6Galb1-4GlcNAcb1-6(Neu5Aca2-6Galb1-4GlcNAcb1-3)GalNAca-Sp14	0	-3.313825000000005
Neu5Aca2-6Galb1-4GlcNAcb1-2Mana1-6(Neu5Aca2-6Galb1-4GlcNAcb1-2Mana1-3)Manb1-4GlcNAcb1-4(Fuca1-6)GlcNAcb-Sp24	0	6.6123749999999974
Neu5Aca2-3Galb1-4GlcNAcb1-2Mana1-6(Neu5Aca2-3Galb1-4GlcNAcb1-2Mana1-3)Manb1-4GlcNAcb1-4(Fuca1-6)GlcNAcb-Sp24	0	-14.397049999999995
Mana1-6(Mana1-3)Manb1-4GlcNAcb1-4(Fuca1-6)GlcNAcb-Sp19	0	-7.687049999999998
Galb1-4GlcNAcb1-6(Galb1-4GlcNAcb1-2)Mana1-6(Galb1-4GlcNAcb1-2Mana1-3)Manb1-4GlcNAcb1-4(Fuca1-6)GlcNAcb-Sp24	0	2.165424999999999
Neu5Aca2-3Galb1-3GlcNAcb1-2Mana1-6(GlcNAcb1-4)(Neu5Aca2-3Galb1-3GlcNAcb1-2Mana1-3)Manb1-4GlcNAcb1-4GlcNAc-Sp21	0	-25.577449999999992
Neu5Aca2-6Galb1-4GlcNAcb1-6(Fuca1-2Galb1-4(Fuca1-3)GlcNAcb1-3)Galb1-4Glc-Sp21	0	19.473925000000012
Galb1-3(Fuca1-4)GlcNAcb1-6GalNAca-Sp14	0	3.746400000000008
Neu5Aca2-3Galb1-3GlcNAcb1-6GalNAca-Sp14	0	-9.6387
Galb1-4(Fuca1-3)GlcNAcb1-6(Neu5Aca2-6(Neu5Aca2-3Galb1-3)GlcNAcb1-3)Galb1-4Glc-Sp21	0	9.456200000000004
Galb1-4(Fuca1-3)GlcNAcb1-2Mana-Sp0	0	-4.169974999999997
Fuca1-2(6S)Galb1-3GlcNAcb-Sp0	1	155.16385000000002
Gala1-3(Fuca1-2)Galb1-4GlcNAcb1-6GalNAca-Sp14	0	7.2525499999999985
Fuca1-2Galb1-4GlcNAcb1-2Mana-Sp0	0	6.558725000000001
Fuca1-2Galb1-3(6S)GlcNAcb-Sp0	0	19.051150000000003
Fuca1-2(6S)Galb1-3(6S)GlcNAcb-Sp0	0	4.2341000000000015
Neu5Aca2-6GalNAcb1-4(6S)GlcNAcb-Sp8	0	0.4216000000000015
GalNAcb1-4(Fuca1-3)(6S)GlcNAcb-Sp8	0	7.865199999999998
(3S)GalNAcb1-4(Fuca1-3)GlcNAcb-Sp8	0	-1.036725000000004
GalNAca1-3(Fuca1-2)Galb1-3GlcNAcb1-6GalNAca-Sp14	0	-17.267925000000005
Galb1-4GlcNAcb1-6(Galb1-4GlcNAcb1-2)Mana1-6(GlcNAcb1-4Galb1-4GlcNAcb1-4(Galb1-4GlcNAcb1-2)Mana1-3)Manb1-4GlcNAcb1-4(Fuca1-6)GlcNAc-Sp21	0	12.138075000000004
Galb1-3GlcNAca1-3Galb1-4GlcNAcb-Sp8	0	-44.5206
Galb1-3(6S)GlcNAcb-Sp8	0	2.5089999999999972
(6S)(4S)GalNAcb1-4GlcNAc-Sp8	0	-20.61015
(3S)GalNAcb1-4(3S)GlcNAc-Sp8	0	-30.19827500000001
GalNAcb1-4(6S)GlcNAc-Sp8	1	9811.761875000002
(3S)GalNAcb1-4GlcNAc-Sp8	0	-16.103775
(4S)GalNAcb-Sp10	0	-6.169650000000002
(6P)Galb1-4GlcNAcb-SP0	0	-37.71185
GalNAca1-3(Fuca1-2)Galb1-4GlcNAcb1-6GalNAc-Sp14	0	5.4366249999999985
Gala1-3Galb1-4GlcNAcb1-2Mana-Sp0	0	-3.3831750000000014
Gala1-3(Fuca1-2)Galb1-4GlcNAcb1-2Mana-Sp0	0	5.2342999999999975
GalNAca1-3(Fuca1-2)Galb1-4GlcNAcb1-2Mana-Sp0	0	6.468325
Gala1-3(Fuca1-2)Galb1-3GlcNAcb1-6GalNAc-Sp14	0	26.183300000000006
Gala1-3Galb1-3GlcNAcb1-2Mana-Sp0	0	-9.259074999999996
GalNAcb1-4GlcNAcb1-2Mana-Sp0	1	122.675325
Neu5Aca2-3Galb1-3GlcNAcb1-4Galb1-4Glcb-Sp0	0	8.2381
GlcNAcb1-2Mana1-6(GlcNAcb1-4)(GlcNAcb1-2Mana1-3)Manb1-4GlcNAcb1-4(Fuca1-6)GlcNAc-Sp21	0	-2.984974999999997
Galb1-4GlcNAcb1-2Mana1-6(GlcNAcb1-4)(Galb1-4GlcNAcb1-2Mana1-3)Manb1-4GlcNAcb1-4(Fuca1-6)GlcNAc-Sp21	0	-19.2783
Galb1-4GlcNAcb1-2Mana1-6(Galb1-4GlcNAcb1-4)(Galb1-4GlcNAcb1-2Mana1-3)Manb1-4GlcNAcb1-4(Fuca1-6)GlcNAc-Sp21	0	14.277999999999995
GlcNAcb1-3Galb1-4GlcNAcb1-6(GlcNAcb1-3)Galb1-4GlcNAc-Sp0	0	-23.379975000000005
GalNAca1-3(Fuca1-2)Galb1-3GalNAcb1-3Gala1-4Galb1-4Glc-Sp21	0	10.809150000000004
Galb1-3GalNAcb1-3Gal-Sp21	0	-18.07235
GlcNAcb1-3Galb1-4GlcNAcb1-2Mana1-6(GlcNAcb1-3Galb1-4GlcNAcb1-2Mana1-3)Manb1-4GlcNAcb1-4GlcNAcb-Sp12	0	-21.195075
Galb1-4GlcNAcb1-3Galb1-4GlcNAcb1-2Mana1-6(Galb1-4GlcNAcb1-3Galb1-4GlcNAcb1-2Mana1-3)Manb1-4GlcNAcb1-4GlcNAcb-Sp12	1	279.44432499999994
Galb1-4GlcNAcb1-3Galb1-4GlcNAcb1-2Mana1-6(Galb1-4GlcNAcb1-3Galb1-4GlcNAcb1-2Mana1-3)Manb1-4GlcNAcb1-4GlcNAcb-Sp24	0	33.11664999999999
Neu5Gca2-3Galb1-4GlcNAcb1-3Galb1-4GlcNAcb1-2Mana1-6(Neu5Gca2-3Galb1-4GlcNAcb1-3Galb1-4GlcNAcb1-2Mana1-3)Manb1-4GlcNAcb1-4GlcNAcb-Sp24	0	0.6226250000000046
Fuca1-2Galb1-4GlcNAcb1-3Galb1-4GlcNAcb1-2Mana1-6(Fuca1-2Galb1-4GlcNAcb1-3Galb1-4GlcNAcb1-2Mana1-3)Manb1-4GlcNAcb1-4GlcNAcb-Sp24	1	588.0
GlcNAcb1-3Galb1-4GlcNAcb1-3Galb1-4GlcNAcb1-2Mana1-6(GlcNAcb1-3Galb1-4GlcNAcb1-3Galb1-4GlcNAcb1-2Mana1-3)Manb1-4GlcNAcb1-4GlcNAcb-Sp25	0	19.486899999999995
Galb1-4GlcNAcb1-3Galb1-4GlcNAcb1-3Galb1-4GlcNAcb1-2Mana1-6(Galb1-4GlcNAcb1-3Galb1-4GlcNAcb1-3Galb1-4GlcNAcb1-2Mana1-3)Manb1-4GlcNAcb1-4GlcNAcb-Sp12	1	298.67005
Galb1-4GlcNAcb1-3Galb1-4GlcNAcb1-3Galb1-4GlcNAcb1-2Mana1-6(Galb1-4GlcNAcb1-3Galb1-4GlcNAcb1-3Galb1-4GlcNAcb1-2Mana1-3)Manb1-4GlcNAcb1-4GlcNAcb-Sp24	0	32.426950000000005
Galb1-4GlcNAcb1-3Galb1-4GlcNAcb1-3Galb1-4GlcNAcb1-3Galb1-4GlcNAcb1-2Mana1-6(Galb1-4GlcNAcb1-3Galb1-4GlcNAcb1-3Galb1-4GlcNAcb1-3Galb1-4GlcNAcb1-2Mana1-3)Manb1-4GlcNAcb1-4GlcNAcb-Sp25	0	11.671950000000002
Galb1-3GlcNAcb1-3Galb1-4GlcNAcb1-2Mana1-6(Galb1-3GlcNAcb1-3Galb1-4GlcNAcb1-2Mana1-3)Manb1-4GlcNAcb1-4GlcNAc-Sp25	0	11.421550000000005
Neu5Gca2-8Neu5Gca2-3Galb1-4GlcNAc-Sp0	0	-29.0381
Neu5Aca2-8Neu5Gca2-3Galb1-4GlcNAc-Sp0	0	1.6060000000000016
Neu5Gca2-8Neu5Aca2-3Galb1-4GlcNAc-Sp0	0	-24.64305000000001
Neu5Gca2-8Neu5Gca2-3Galb1-4GlcNAcb1-3Galb1-4GlcNAc-Sp0	0	-1.0555250000000012
Neu5Gca2-8Neu5Gca2-6Galb1-4GlcNAc-Sp0	0	-29.7824
Neu5Aca2-8Neu5Aca2-3Galb1-4GlcNAc-Sp0	0	-0.4265000000000043
GlcNAcb1-3Galb1-4GlcNAcb1-6(GlcNAcb1-3Galb1-4GlcNAcb1-2)Mana1-6(GlcNAcb1-3Galb1-4GlcNAcb1-2Mana1-3)Manb1-4GlcNAcb1-4GlcNAc-Sp24	0	-0.4437249999999935
Gala1-3Galb1-4GlcNAcb1-2Mana1-6(Gala1-3Galb1-4GlcNAcb1-2Mana1-3)Manb1-4GlcNAcb1-4GlcNAc-Sp24	1	127.699725
GalNAcb1-3GlcNAcb-Sp0	0	3.2808750000000018
Galb1-4GlcNAcb1-3Galb1-4GlcNAcb1-3Galb1-4GlcNAcb1-3Galb1-4GlcNAcb1-3Galb1-4GlcNAcb1-2Mana1-6(Galb1-4GlcNAcb1-3Galb1-4GlcNAcb1-3Galb1-4GlcNAcb1-3Galb1-4GlcNAcb1-3Galb1-4GlcNAcb1-2Mana1-3)Manb1-4GlcNAcb1-4GlcNAcb-Sp25	0	-10.884200000000007
GlcNAb1-3Galb1-3GalNAc-Sp14	0	-13.005525
Galb1-3GlcNAcb1-6(Galb1-3)GalNAc-Sp14	0	25.486750000000008
Galb1-4GlcNAcb1-3Galb1-4GlcNAcb1-3Galb1-4GlcNAcb1-3Galb1-4GlcNAcb1-3Galb1-4GlcNAcb1-3Galb1-4GlcNAcb1-2Mana1-6(Galb1-4GlcNAcb1-3Galb1-4GlcNAcb1-3Galb1-4GlcNAcb1-3Galb1-4GlcNAcb1-3Galb1-4GlcNAcb1-3Galb1-4GlcNAcb1-2Mana1-3)Manb1-4GlcNAcb1-4GlcNAcb-Sp25	0	-37.90902500000001
(3S)GlcAb1-3Galb1-4GlcNAcb1-3Galb1-4Glc-Sp0	0	-5.042425000000005
(3S)GlcAb1-3Galb1-4GlcNAcb1-2Mana-Sp0	0	-32.048500000000004
Galb1-3GlcNAcb1-3Galb1-4GlcNAcb1-6(Galb1-3GlcNAcb1-3Galb1-4GlcNAb1-2)Mana1-6(Galb1-3GlcNAcb1-3Galb1-4GlcNAcb1-2Mana1-3)Manb1-4GlcNAcb1-4(Fuca1-6)GlcNAcb-Sp24	0	-39.7374
Neu5Aca2-8Neu5Aca2-3Galb1-3GalNAcb1-4(Neu5Aca2-3)Galb1-4Glc-Sp21	0	-28.181925
GlcNAcb1-3Galb1-4GlcNAcb1-3Galb1-4GlcNAcb1-3Galb1-4GlcNAcb1-3Galb1-4GlcNAcb1-2Mana1-6(GlcNAcb1-3Galb1-4GlcNAcb1-3Galb1-4GlcNAcb1-3Galb1-4GlcNAcb1-3Galb1-4GlcNAcb1-2Mana1-3)Manb1-4GlcNAcb1-4(Fuca1-6)GlcNAcb-Sp19	0	12.268399999999984
Galb1-4GlcNAcb1-3Galb1-4GlcNAcb1-3Galb1-4GlcNAcb1-3Galb1-4GlcNAcb1-3Galb1-4GlcNAcb1-2Mana1-6(Galb1-4GlcNAcb1-3Galb1-4GlcNAcb1-3Galb1-4GlcNAcb1-3Galb1-4GlcNAcb1-3Galb1-4GlcNAcb1-2Mana1-3)Manb1-4GlcNAcb1-4(Fuca1-6)GlcNAcb-Sp19	0	32.130349999999986
GlcNAcb1-3Galb1-4GlcNAcb1-3Galb1-4GlcNAcb1-6(GlcNAcb1-3Galb1-4GlcNAcb1-3Galb1-4GlcNAb1-2)Mana1-6(GlcNAcb1-3Galb1-4GlcNAcb1-3Galb1-4GlcNAcb1-2Mana1-3)Manb1-4GlcNAcb1-4(Fuca1-6)GlcNAcb-Sp24	0	-41.69657499999999
Galb1-4GlcNAcb1-3Galb1-4GlcNAcb1-3Galb1-4GlcNAcb1-6(Galb1-4GlcNAcb1-3Galb1-4GlcNAcb1-3Galb1-4GlcNAb1-2)Mana1-6(Galb1-4GlcNAcb1-3Galb1-4GlcNAcb1-3Galb1-4GlcNAcb1-2Mana1-3)Manb1-4GlcNAcb1-4(Fuca1-6)GlcNAcb-Sp24	1	164.09920000000002
GlcNAcb1-3Galb1-4GlcNAcb1-3Galb1-4GlcNAcb1-3Galb1-4GlcNAcb1-3Galb1-4GlcNAcb1-6(GlcNAcb1-3Galb1-4GlcNAcb1-3Galb1-4GlcNAcb1-3Galb1-4GlcNAcb1-3Galb1-4GlcNAb1-2)Mana1-6(GlcNAcb1-3Galb1-4GlcNAcb1-3Galb1-4GlcNAcb1-3Galb1-4GlcNAcb1-3Galb1-4GlcNAcb1-2Mana1-3)Manb1-4GlcNAcb1-4(Fuca1-6)GlcNAcb-Sp24	0	-68.53555
Neu5Aca2-3Galb1-4GlcNAcb1-3Galb1-4GlcNAcb1-3GalNAca-Sp14	0	-5.663150000000003
GlcNAcb1-3Galb1-4GlcNAcb1-3GalNAca-Sp14	0	-10.32215
GlcNAcb1-3Galb1-4GlcNAcb1-6(Galb1-3)GalNAca-Sp14	0	-2.3858
GlcNAcb1-3Galb1-4GlcNAcb1-6(GlcNAcb1-3Galb1-4GlcNAcb1-3)GalNAca-Sp14	0	-3.2706000000000017
GlcNAcb1-3Galb1-4GlcNAcb1-3Galb1-4GlcNAcb1-3GalNAca-Sp14	0	14.174124999999995
Galb1-4GlcNAcb1-3Galb1-3GalNAca-Sp14	0	-6.5341249999999915
GlcNAcb1-6(Neu5Aca2-3Galb1-3)GalNAca-Sp14	0	-6.7521
Neu5Aca2-3Galb1-4GlcNAcb1-3Galb1-4GlcNAcb1-3Galb1-4GlcNAcb1-2Mana1-6(Neu5Aca2-3Galb1-4GlcNAcb1-3Galb1-4GlcNAcb1-3Galb1-4GlcNAcb1-2Mana1-3)Manb1-4GlcNAcb1-4GlcNAcb-Sp12	1	150.75102499999997
GlcNAcb1-3Fuca-Sp21	0	27.9797
Galb1-3GalNAcb1-4(Neu5Aca2-8Neu5Aca2-8Neu5Aca2-3)Galb1-4Glcb-Sp21	0	21.133900000000004
