# Supplementary material for: Identifying glycan motifs using a novel subtree mining approach
Source: BMC Bioinformatics. 2020 Feb 4;21:42. doi: 10.1186/s12859-020-3374-4 (PMC7001330; doi:10.1186/s12859-020-3374-4)
Supplement: Supplementary file 6 — Additional file 6 Training and test sets. CSV files for all training and test sets used for this manuscript. [file 12859_2020_3374_MOESM6_ESM.zip › CV_Folds/CV_Folds/fold_1/training_set_GSL-I-B4_10ug_13920_v5.0_DATA.csv]

glycan	binding	rfu
Gala-Sp8	1	1134.77455
GalNAca-Sp8	0	12.130125000000007
Fuca-Sp9	0	14.968725
Rhaa-Sp8	0	5.080650000000006
Neu5Aca-Sp8	0	6.458750000000008
Neu5Aca-Sp11	0	4.6205750000000005
Neu5Acb-Sp8	0	5.263975
Galb-Sp8	0	21.5564
Manb-Sp8	0	5.758724999999997
GlcNAcb-Sp0	0	9.300974999999998
GlcNAcb-Sp8	0	2.7420000000000027
GlcN(Gc)b-Sp8	0	6.932375000000004
Galb1-4GlcNAcb1-6(Galb1-4GlcNAcb1-3)GalNAc-Sp14	0	-2.150100000000002
GlcNAcb1-6(GlcNAcb1-4)(GlcNAcb1-3)GlcNAc-Sp8	0	3.2350749999999984
(3S)Galb1-4Glcb-Sp8	0	9.8822
(3S)Galb1-4(6S)Glcb-Sp0	0	-2.2724749999999982
(3S)Galb1-4(6S)Glcb-Sp8	0	-3.7416750000000025
(3S)Galb1-3(Fuca1-4)GlcNAcb-Sp8	0	18.553250000000006
(3S)Galb1-3GalNAca-Sp8	0	-5.045774999999994
(3S)Galb1-3GlcNAcb-Sp0	0	0.3027999999999995
(3S)Galb1-3GlcNAcb-Sp8	0	0.726424999999999
(3S)Galb1-4(Fuca1-3)GlcNAc-Sp0	0	12.890149999999998
(3S)Galb1-4(Fuca1-3)GlcNAc-Sp8	0	7.533050000000002
(3S)Galb1-4(6S)GlcNAcb-Sp0	0	-3.079250000000002
(3S)Galb1-4GlcNAcb-Sp0	0	2.1930749999999986
(3S)Galb1-4GlcNAcb-Sp8	0	-3.7005750000000006
(6S)(4S)Galb1-4GlcNAcb-Sp0	0	-6.404525000000001
(4S)Galb1-4GlcNAcb-Sp8	0	0.916574999999998
(6P)Mana-Sp8	0	5.190324999999998
(6S)Galb1-4Glcb-Sp0	0	5.016674999999998
(6S)Galb1-4Glcb-Sp8	0	12.836474999999995
(6S)Galb1-4(6S)Glcb-Sp8	0	10.629199999999996
Neu5Aca2-3(6S)Galb1-4GlcNAcb-Sp8	0	-1.6630999999999931
(6S)GlcNAcb-Sp8	0	-6.3636500000000025
Neu5,9Ac2a-Sp8	0	-26.757225
Neu5,9Ac2a2-6Galb1-4GlcNAcb-Sp8	0	0.6149500000000003
Mana1-6(Mana1-3)Manb1-4GlcNAcb1-4GlcNAcb-Sp12	0	8.009924999999999
Mana1-6(Mana1-3)Manb1-4GlcNAcb1-4GlcNAcb-Sp13	0	10.370275
GlcNAcb1-2Mana1-6(GlcNAcb1-2Mana1-3)Manb1-4GlcNAcb1-4GlcNAcb-Sp12	0	14.965324999999998
GlcNAcb1-2Mana1-6(GlcNAcb1-2Mana1-3)Manb1-4GlcNAcb1-4GlcNAcb-Sp13	0	0.6675749999999958
Galb1-4GlcNAcb1-2Mana1-6(Galb1-4GlcNAcb1-2Mana1-3)Manb1-4GlcNAcb1-4GlcNAcb-Sp12	0	-1.118725000000003
Neu5Aca2-6Galb1-4GlcNAcb1-2Mana1-6(Neu5Aca2-6Galb1-4GlcNAcb1-2Mana1-3)Manb1-4GlcNAcb1-4GlcNAcb-Sp12	0	-4.65745
Neu5Aca2-6Galb1-4GlcNAcb1-2Mana1-6(Neu5Aca2-6Galb1-4GlcNAcb1-2Mana1-3)Manb1-4GlcNAcb1-4GlcNAcb-Sp13	0	-6.621499999999998
Neu5Aca2-6Galb1-4GlcNAcb1-2Mana1-6(Neu5Aca2-6Galb1-4GlcNAcb1-2Mana1-3)Manb1-4GlcNAcb1-4GlcNAcb-Sp21	0	-1.0240249999999982
Neu5Aca2-6Galb1-4GlcNAcb1-2Mana1-6(Neu5Aca2-6Galb1-4GlcNAcb1-2Mana1-3)Manb1-4GlcNAcb1-4GlcNAcb-Sp24	0	0.5001499999999997
Fuca1-2Galb1-3GalNAcb1-3Gala-Sp9	0	2.493125
Fuca1-2Galb1-3(Fuca1-4)GlcNAcb-Sp8	0	-2.6045250000000006
Fuca1-2Galb1-3GalNAca-Sp8	0	4.934100000000003
Fuca1-2Galb1-3GalNAca-Sp14	0	10.102799999999998
Fuca1-2Galb1-3GalNAcb1-4(Neu5Aca2-3)Galb1-4Glcb-Sp0	0	9.500700000000002
Fuca1-2Galb1-3GalNAcb1-4(Neu5Aca2-3)Galb1-4Glcb-Sp9	0	12.69775
Fuca1-2Galb1-3GlcNAcb1-3Galb1-4Glcb-Sp8	0	-2.466624999999997
Fuca1-2Galb1-3GlcNAcb-Sp0	0	7.248574999999999
Fuca1-2Galb1-4(Fuca1-3)GlcNAcb1-3Galb1-4(Fuca1-3)GlcNAcb-Sp0	0	1.015499999999996
Fuca1-2Galb1-4(Fuca1-3)GlcNAcb1-3Galb1-4(Fuca1-3)GlcNAcb1-3Galb1-4(Fuca1-3)GlcNAcb-Sp0	0	9.004474999999996
Fuca1-2Galb1-4(Fuca1-3)GlcNAcb-Sp0	0	23.23427500000001
Fuca1-2Galb1-4(Fuca1-3)GlcNAcb-Sp8	0	22.836475000000004
Fuca1-2Galb1-4GlcNAcb-Sp8	0	0.6568250000000013
Fuca1-3GlcNAcb-Sp8	0	7.17515
GalNAca1-3(Fuca1-2)Galb1-4GlcNAcb-Sp0	0	6.397675
GalNAca1-3(Fuca1-2)Galb1-4GlcNAcb-Sp8	0	-0.05159999999999965
GlcNAcb1-3Galb1-3GalNAca-Sp8	0	2.9835749999999983
GalNAca1-3(Fuca1-2)Galb-Sp18	0	1.7375999999999967
GalNAca1-3Galb-Sp8	0	-2.8053500000000007
GalNAca1-4(Fuca1-2)Galb1-4GlcNAcb-Sp8	0	-1.8279999999999996
GalNAcb1-3GalNAca-Sp8	0	-0.8532500000000027
GalNAcb1-3Gala1-4Galb1-4GlcNAcb-Sp0	0	26.2975
GalNAcb1-4(Fuca1-3)GlcNAcb-Sp0	0	22.41112499999999
GalNAcb1-4GlcNAcb-Sp8	0	11.413824999999996
Gala1-2Galb-Sp8	1	10968.545699999997
Gala1-3(Fuca1-2)Galb1-3GlcNAcb-Sp0	1	1127.6438750000002
Gala1-3(Fuca1-2)Galb1-3GlcNAcb-Sp8	1	2525.524725
Gala1-3(Fuca1-2)Galb1-4(Fuca1-3)GlcNAcb-Sp0	1	2369.10065
Gala1-3(Fuca1-2)Galb1-4GlcNAc-Sp0	1	4354.0489
Gala1-3(Fuca1-2)Galb1-4Glcb-Sp0	1	627.3446500000002
Gala1-3(Fuca1-2)Galb-Sp8	1	981.555975
Gala1-3(Fuca1-2)Galb-Sp18	1	4131.037450000002
Gala1-4(Gala1-3)Galb1-4GlcNAcb-Sp8	1	4133.029425
Gala1-3GalNAca-Sp16	0	3.615174999999999
Gala1-3GalNAcb-Sp8	1	110.6553
Gala1-3Galb1-4(Fuca1-3)GlcNAcb-Sp8	1	15075.493000000002
Gala1-3Galb1-4Glcb-Sp0	1	648.35895
Gala1-3Galb1-4Glc-Sp10	1	382.9664
Gala1-3Galb-Sp8	1	647.04265
Gala1-4(Fuca1-2)Galb1-4GlcNAcb-Sp8	1	641.2377
Gala1-4Galb1-4Glcb-Sp0	1	852.915
Gala1-6Glcb-Sp8	0	1.4817750000000007
Galb1-2Galb-Sp8	0	15.811849999999998
Galb1-3(Fuca1-4)GlcNAcb1-3Galb1-4(Fuca1-3)GlcNAcb-Sp0	0	0.6926500000000004
Galb1-3GlcNAcb1-3Galb1-4(Fuca1-3)GlcNAcb-Sp0	0	-2.1049499999999988
Galb1-3(Fuca1-4)GlcNAc-Sp0	0	14.809824999999995
Fuca1-4(Galb1-3)GlcNAcb-Sp8	0	-3.367875
Galb1-4GlcNAcb1-6GalNAca-Sp8	0	0.002650000000000929
GlcNAcb1-6(Galb1-3)GalNAca-Sp14	0	6.4726500000000025
Neu5Aca2-6(Galb1-3)GalNAca-Sp8	0	-7.462875
Neu5Aca2-6(Galb1-3)GalNAca-Sp14	0	-1.165750000000001
Neu5Acb2-6(Galb1-3)GalNAca-Sp8	0	6.795599999999998
Neu5Aca2-6(Galb1-3)GlcNAcb1-4Galb1-4Glcb-Sp10	0	-5.957600000000002
Galb1-3GalNAca-Sp8	0	1.6632500000000032
Galb1-3GalNAca-Sp14	0	5.366024999999997
Galb1-3GalNAca-Sp16	0	2.5575750000000035
Galb1-3GalNAcb-Sp8	0	15.774725
Galb1-3GalNAcb1-4(Neu5Aca2-3)Galb1-4Glcb-Sp0	0	-0.7616250000000022
Galb1-3GalNAcb1-4Galb1-4Glcb-Sp8	0	10.751300000000002
Galb1-3Galb-Sp8	0	7.085625
Galb1-3GlcNAcb1-3Galb1-4Glcb-Sp10	0	-3.3226250000000004
Galb1-3GlcNAcb-Sp0	0	2.814074999999997
Galb1-3GlcNAcb-Sp8	0	-1.7979000000000038
Galb1-4(Fuca1-3)GlcNAcb-Sp8	0	6.073649999999999
Galb1-4(Fuca1-3)GlcNAcb1-3Galb1-4(Fuca1-3)GlcNAcb-Sp0	0	12.580375000000005
Galb1-4(Fuca1-3)GlcNAcb1-3Galb1-4(Fuca1-3)GlcNAcb1-3Galb1-4(Fuca1-3)GlcNAcb-Sp0	0	3.950675
Galb1-4(6S)Glcb-Sp8	0	19.826275
Galb1-4GalNAcb1-3(Fuca1-2)Galb1-4GlcNAcb-Sp8	0	-1.7527000000000008
Galb1-4GlcNAcb1-3GalNAca-Sp8	0	6.00625
Galb1-4GlcNAcb1-3GalNAc-Sp14	0	9.085325
Galb1-4GlcNAcb1-3Galb1-4(Fuca1-3)GlcNAcb1-3Galb1-4(Fuca1-3)GlcNAcb-Sp0	0	-1.8611249999999997
Galb1-4GlcNAcb1-3Galb1-4Glcb-Sp0	0	-2.08
Galb1-4GlcNAcb1-3Galb1-4Glcb-Sp8	0	13.881799999999998
Galb1-4GlcNAcb1-6(Galb1-3)GalNAca-Sp8	0	0.6141499999999986
Galb1-4GlcNAcb1-6(Galb1-3)GalNAc-Sp14	0	16.4902
Galb1-4GlcNAcb-Sp8	0	8.797125000000003
Galb1-4GlcNAcb-Sp23	0	2.658100000000003
GlcNAca1-3Galb1-4GlcNAcb-Sp8	1	97.500275
GlcNAca1-6Galb1-4GlcNAcb-Sp8	1	154.43307499999997
GlcNAcb1-2Galb1-3GalNAca-Sp8	0	7.160574999999998
GlcNAcb1-6(GlcNAcb1-3)GalNAca-Sp8	0	11.897749999999995
GlcNAcb1-6(GlcNAcb1-3)GalNAca-Sp14	0	10.92785
GlcNAcb1-6(GlcNAcb1-3)Galb1-4GlcNAcb-Sp8	0	2.075174999999998
GlcNAcb1-3GalNAca-Sp8	0	3.791350000000003
GlcNAcb1-3GalNAca-Sp14	0	16.7736
GlcNAcb1-3Galb-Sp8	0	9.042974999999998
GlcNAcb1-3Galb1-4GlcNAcb-Sp0	0	1.2119999999999995
GlcNAcb1-3Galb1-4GlcNAcb-Sp8	0	-0.9866499999999974
GlcNAcb1-3Galb1-4GlcNAcb1-3Galb1-4GlcNAcb-Sp0	0	4.506425
GlcNAcb1-3Galb1-4Glcb-Sp0	0	12.033225000000002
GlcNAcb1-4-MDPLys	0	-3.6269500000000017
GlcNAcb1-4Galb1-4GlcNAcb-Sp8	0	5.224550000000002
GlcNAcb1-4GlcNAcb1-4GlcNAcb1-4GlcNAcb1-4GlcNAcb1-4GlcNAcb1-Sp8	1	99.37715
GlcNAcb1-4GlcNAcb1-4GlcNAcb1-4GlcNAcb1-4GlcNAcb1-Sp8	1	89.47719999999998
GlcNAcb1-6GalNAca-Sp14	0	1.6798499999999983
GlcNAcb1-6Galb1-4GlcNAcb-Sp8	0	3.9293999999999993
Glca1-4Glcb-Sp8	0	-0.13730000000000153
Glca1-4Glca-Sp8	0	17.475250000000006
Glca1-6Glca1-6Glcb-Sp8	0	2.2074249999999993
Glcb1-4Glcb-Sp8	0	9.318024999999997
Glcb1-6Glcb-Sp8	0	11.296099999999996
G-ol-Sp8	0	3.8649750000000047
GlcAa-Sp8	0	7.057775000000002
GlcAb1-3Galb-Sp8	0	1.7435000000000045
GlcAb1-6Galb-Sp8	0	15.648424999999996
KDNa2-3Galb1-3GlcNAcb-Sp0	0	1.0582750000000092
KDNa2-3Galb1-4GlcNAcb-Sp0	0	11.720524999999995
Mana1-2Mana1-2Mana1-3Mana-Sp9	0	23.111649999999994
Mana1-2Mana1-6(Mana1-2Mana1-3)Mana-Sp9	0	6.506549999999999
Mana1-2Mana1-3Mana-Sp9	0	8.515174999999997
Mana1-6(Mana1-2Mana1-3)Mana1-6(Mana1-2Mana1-3)Manb1-4GlcNAcb1-4GlcNAcb-Sp12	0	1.668025000000002
Mana1-2Mana1-6(Mana1-2Mana1-3)Mana1-6(Mana1-2Mana1-2Mana1-3)Manb1-4GlcNAcb1-4GlcNAcb-Sp12	0	19.380300000000005
Mana1-2Mana1-2Mana1-6(Mana1-3)Mana-Sp9	0	6.021175
Mana1-6(Mana1-3)Mana1-6(Mana1-3)Manb1-4GlcNAcb1-4GlcNAcb-Sp12	0	8.1353
Manb1-4GlcNAcb-Sp0	0	6.101125
Neu5Aca2-3Galb1-4GlcNAcb1-3Galb1-4(Fuca1-3)GlcNAcb-Sp0	0	8.609824999999999
(3S)Galb1-4(Fuca1-3)(6S)GlcNAcb-Sp8	0	-0.9786499999999982
Fuca1-2(6S)Galb1-4GlcNAcb-Sp0	0	8.001425000000003
Fuca1-2(6S)Galb1-4(6S)Glcb-Sp0	0	2.1736249999999995
Neu5Aca2-3Galb1-3GalNAca-Sp8	0	-11.485025000000006
Neu5Aca2-3Galb1-3GalNAca-Sp14	0	0.1955250000000035
GalNAcb1-4(Neu5Aca2-8Neu5Aca2-8Neu5Aca2-8Neu5Aca2-3)Galb1-4Glcb-Sp0	0	4.121674999999996
GalNAcb1-4(Neu5Aca2-8Neu5Aca2-8Neu5Aca2-3)Galb1-4Glcb-Sp0	0	26.26
Neu5Aca2-8Neu5Aca2-8Neu5Aca2-3Galb1-4Glcb-Sp0	0	0.9322499999999962
GalNAcb1-4(Neu5Aca2-8Neu5Aca2-3)Galb1-4Glcb-Sp0	0	-0.3829750000000054
Neu5Aca2-8Neu5Aca2-8Neu5Aca-Sp8	0	-3.54265
Neu5Aca2-3(6S)Galb1-4(Fuca1-3)GlcNAcb-Sp8	0	-5.618900000000001
GalNAcb1-4(Neu5Aca2-3)Galb1-4GlcNAcb-Sp8	0	3.7869500000000014
GalNAcb1-4(Neu5Aca2-3)Galb1-4Glcb-Sp0	0	4.249075
Neu5Aca2-6(Neu5Aca2-3)GalNAca-Sp8	0	-5.5650499999999985
Neu5Aca2-3GalNAca-Sp8	0	16.598924999999998
Neu5Aca2-3GalNAcb1-4GlcNAcb-Sp0	0	3.3545500000000037
Neu5Aca2-3Galb1-3(Fuca1-4)GlcNAcb-Sp8	0	5.9004749999999975
Neu5Aca2-3Galb1-3(Fuca1-4)GlcNAcb1-3Galb1-4(Fuca1-3)GlcNAcb-Sp0	0	0.581875
Neu5Aca2-3Galb1-4(Neu5Aca2-3Galb1-3)GlcNAcb-Sp8	0	6.574124999999995
Neu5Aca2-3Galb1-3(6S)GalNAca-Sp8	0	-4.374749999999998
Neu5Aca2-6(Neu5Aca2-3Galb1-3)GalNAca-Sp14	0	8.544375
Neu5Aca2-3Galb-Sp8	0	2.7851000000000035
Neu5Aca2-3Galb1-3GalNAcb1-3Gala1-4Galb1-4Glcb-Sp0	0	0.6332499999999985
Fuca1-2(6S)Galb1-4Glcb-Sp0	0	1.2412249999999982
Neu5Aca2-3Galb1-3GlcNAcb-Sp0	0	-18.0603
Neu5Aca2-3Galb1-3GlcNAcb-Sp8	0	-6.269850000000003
Neu5Aca2-3Galb1-4(6S)GlcNAcb-Sp8	0	-5.4391000000000025
Neu5Aca2-3Galb1-4(Fuca1-3)(6S)GlcNAcb-Sp8	0	0.3028000000000013
Neu5Aca2-3Galb1-4(Fuca1-3)GlcNAcb1-3Galb1-4(Fuca1-3)GlcNAcb1-3Galb1-4(Fuca1-3)GlcNAcb-Sp0	0	3.976225
Neu5Aca2-3Galb1-4(Fuca1-3)GlcNAcb-Sp0	0	2.4289749999999977
Neu5Aca2-3Galb1-4(Fuca1-3)GlcNAcb-Sp8	0	-8.634649999999999
Neu5Aca2-3Galb1-4(Fuca1-3)GlcNAcb1-3Galb-Sp8	0	-4.55625
Neu5Aca2-3Galb1-4(Fuca1-3)GlcNAcb1-3Galb1-4GlcNAcb-Sp8	0	20.777249999999995
Neu5Aca2-3Galb1-4GlcNAcb1-3Galb1-4GlcNAcb1-3Galb1-4GlcNAcb-Sp0	0	-1.4757749999999987
Neu5Aca2-3Galb1-4GlcNAcb-Sp0	0	8.723575
Neu5Aca2-3Galb1-4GlcNAcb-Sp8	0	-9.349575000000002
Neu5Aca2-3Galb1-4GlcNAcb1-3Galb1-4GlcNAcb-Sp0	0	-5.879125
Fuca1-2Galb1-4(6S)Glcb-Sp0	0	2.7822
Neu5Aca2-3Galb1-4Glcb-Sp0	0	15.442100000000005
Neu5Aca2-6GalNAca-Sp8	0	-8.396700000000001
Neu5Aca2-6GalNAcb1-4GlcNAcb-Sp0	0	10.818125
Neu5Aca2-6Galb1-4(6S)GlcNAcb-Sp8	0	-6.607375
Neu5Aca2-6Galb1-4GlcNAcb-Sp0	0	5.0250249999999985
Neu5Aca2-6Galb1-4GlcNAcb-Sp8	0	-3.768724999999996
Neu5Aca2-6Galb1-4GlcNAcb1-3Galb1-4GlcNAcb-Sp0	0	12.234825000000008
Neu5Aca2-6Galb1-4Glcb-Sp0	0	-8.632674999999995
Neu5Aca2-8Neu5Aca-Sp8	0	3.161225
Neu5Aca2-8Neu5Aca2-3Galb1-4Glcb-Sp0	0	5.929449999999997
Galb1-3(Fuca1-4)GlcNAcb1-3Galb1-3(Fuca1-4)GlcNAcb-Sp0	0	1.4427749999999977
Neu5Acb2-6GalNAca-Sp8	0	-4.670250000000001
Neu5Acb2-6Galb1-4GlcNAcb-Sp8	0	3.2156750000000014
Neu5Gca2-3Galb1-3(Fuca1-4)GlcNAcb-Sp0	0	-0.6755499999999994
Neu5Gca2-3Galb1-3GlcNAcb-Sp0	0	2.457349999999999
Neu5Gca2-3Galb1-4(Fuca1-3)GlcNAcb-Sp0	0	-1.8570249999999984
Neu5Gca2-3Galb1-4GlcNAcb-Sp0	0	-1.840025000000001
Neu5Gca2-6Galb1-4GlcNAcb-Sp0	0	-4.97265
Neu5Aca2-3Galb1-4GlcNAcb1-6(Galb1-3)GalNAca-Sp14	0	5.061324999999998
Galb1-3GlcNAcb1-3Galb1-3GlcNAcb-Sp0	0	18.30995
Galb1-4(Fuca1-3)(6S)Glcb-Sp0	0	4.24255
Galb1-4(Fuca1-3)GlcNAcb1-3Galb1-3(Fuca1-4)GlcNAcb-Sp0	0	-1.5054250000000025
Galb1-4GlcNAcb1-3Galb1-3GlcNAcb-Sp0	0	17.674575
Neu5Aca2-3Galb1-3GlcNAcb1-3Galb1-3GlcNAcb-Sp0	0	6.904899999999994
Neu5Aca2-3Galb1-4GlcNAcb1-3Galb1-3GlcNAcb-Sp0	0	10.235525
4S(3S)Galb1-4GlcNAcb-Sp0	0	-8.174724999999997
(6S)Galb1-4(6S)GlcNAcb-Sp0	0	-12.129174999999998
(6P)Glcb-Sp10	0	15.686524999999993
Galb1-3Galb1-4GlcNAcb-Sp8	0	5.926525000000005
Neu5Aca2-6Galb1-4GlcNAcb1-2Mana1-6(Galb1-4GlcNAcb1-2Mana1-3)Manb1-4GlcNAcb1-4GlcNAcb-Sp12	0	-3.8071750000000013
Galb1-4GlcNAcb1-6(Galb1-4GlcNAcb1-3)Galb1-4GlcNAc-Sp0	0	12.916924999999992
GlcNAcb1-6(Galb1-4GlcNAcb1-3)Galb1-4GlcNAc-Sp0	0	-9.9538
Galb1-4GlcNAca1-6Galb1-4GlcNAcb-Sp0	0	-0.5559999999999974
Galb1-4GlcNAcb1-6Galb1-4GlcNAcb-Sp0	0	14.070875
GalNAcb1-3Galb-Sp8	0	5.495225000000002
Neu5Aca2-6Galb1-4GlcNAcb1-2Mana1-6(GlcNAcb1-2Mana1-3)Manb1-4GlcNAcb1-4GlcNAcb-Sp12	0	-4.569824999999998
MurNAcb1-4GlcNAcb-Sp10	0	-4.525724999999998
Mana1-6Manb-Sp10	0	10.80905
Mana1-6(Mana1-3)Mana1-6(Mana1-3)Manb-Sp10	0	17.46955
Neu5Aca2-3Galb1-4GlcNAcb1-6(Neu5Aca2-3Galb1-3)GalNAca-Sp14	0	7.098074999999998
Galb1-4GlcNAcb1-2Mana1-6(Neu5Aca2-6Galb1-4GlcNAcb1-2Mana1-3)Manb1-4GlcNAcb1-4GlcNAcb-Sp12	0	1.360400000000002
GlcNAcb1-2Mana1-6(Neu5Aca2-6Galb1-4GlcNAcb1-2Mana1-3)Manb1-4GlcNAcb1-4GlcNAcb-Sp12	0	-14.541574999999998
Neu5Aca2-8Neu5Acb-Sp17	0	-0.04595000000000127
Neu5Aca2-8Neu5Aca2-8Neu5Acb-Sp8	0	-4.3656000000000015
Neu5Gcb2-6Galb1-4GlcNAc-Sp8	0	22.11565
Galb1-3GlcNAcb1-2Mana1-6(Galb1-3GlcNAcb1-2Mana1-3)Manb1-4GlcNAcb1-4GlcNAcb-Sp19	0	10.188225
Neu5Aca2-3Galb1-4GlcNAcb1-2Mana1-6(Neu5Aca2-3Galb1-4GlcNAcb1-2Mana1-3)Manb1-4GlcNAcb1-4GlcNAcb-Sp12	0	1.2303499999999978
Neu5Aca2-3Galb1-4GlcNAcb1-2Mana1-6(Neu5Aca2-6Galb1-4GlcNAcb1-2Mana1-3)Manb1-4GlcNAcb1-4GlcNAcb-Sp12	0	0.3285249999999973
Galb1-4(Fuca1-3)GlcNAcb1-2Mana1-6(Galb1-4(Fuca1-3)GlcNAcb1-2Mana1-3)Manb1-4GlcNAcb1-4GlcNAcb-Sp20	0	0.6516000000000021
Neu5,9Ac2a2-3Galb1-4GlcNAcb-Sp0	0	13.080224999999995
Neu5,9Ac2a2-3Galb1-3GlcNAcb-Sp0	0	-1.8031750000000013
Neu5Aca2-6Galb1-4GlcNAcb1-3Galb1-3GlcNAcb-Sp0	0	4.606924999999997
Neu5Aca2-6Galb1-4GlcNAcb1-3Galb1-4GlcNAcb1-3Galb1-4GlcNAcb-Sp0	0	5.105550000000001
Gala1-4Galb1-4GlcNAcb1-3Galb1-4Glcb-Sp0	1	601.3617
GalNAca1-3(Fuca1-2)Galb1-4GlcNAcb1-3Galb1-4GlcNAcb-Sp0	0	-2.208174999999999
GalNAca1-3(Fuca1-2)Galb1-4GlcNAcb1-3Galb1-4GlcNAcb1-3Galb1-4GlcNAcb-Sp0	0	25.70675
Neu5Aca2-3Galb1-4(Fuca1-3)GlcNAcb1-6(Neu5Aca2-3Galb1-3)GalNAc-Sp14	0	25.1833
GlcNAca1-4Galb1-3GlcNAcb-Sp0	0	26.267125000000004
GlcNAca1-4Galb1-4GlcNAcb1-3Galb1-4Glcb-Sp0	1	82.04112500000002
GlcNAca1-4Galb1-4GlcNAcb1-3Galb1-4(Fuca1-3)GlcNAcb1-3Galb1-4(Fuca1-3)GlcNAcb-Sp0	0	19.746075
GlcNAca1-4Galb1-4GlcNAcb1-3Galb1-4GlcNAcb-Sp0	1	120.483825
GlcNAca1-4Galb1-3GalNAc-Sp14	0	23.663125
Neu5Aca2-6Galb1-4GlcNAcb1-2Mana1-6(Mana1-3)Manb1-4GlcNAcb1-4GlcNAc-Sp12	0	15.990625
Mana1-6(Neu5Aca2-6Galb1-4GlcNAcb1-2Mana1-3)Manb1-4GlcNAcb1-4GlcNAc-Sp12	0	10.781850000000002
Neu5Aca2-6Galb1-4GlcNAcb1-2Mana1-6Manb1-4GlcNAcb1-4GlcNAc-Sp12	0	4.970825000000005
Neu5Aca2-6Galb1-4GlcNAcb1-2Mana1-3Manb1-4GlcNAcb1-4GlcNAc-Sp12	0	-0.2538500000000017
Galb1-4GlcNAcb1-2Mana1-3Manb1-4GlcNAcb1-4GlcNAc-Sp12	0	7.475650000000003
Galb1-4GlcNAcb1-2Mana1-6Manb1-4GlcNAcb1-4GlcNAc-Sp12	0	13.789499999999995
Mana1-6(Galb1-4GlcNAcb1-2Mana1-3)Manb1-4GlcNAcb1-4GlcNAcb-Sp12	0	-1.7228749999999966
GlcNAcb1-2Mana1-6(GlcNAcb1-2Mana1-3)Manb1-4GlcNAcb1-4(Fuca1-6)GlcNAcb-Sp22	0	0.9753249999999979
Galb1-4GlcNAcb1-2Mana1-6(Galb1-4GlcNAcb1-2Mana1-3)Manb1-4GlcNAcb1-4(Fuca1-6)GlcNAcb-Sp22	0	23.01012500000001
Galb1-3GlcNAcb1-2Mana1-6(Galb1-3GlcNAcb1-2Mana1-3)Manb1-4GlcNAcb1-4(Fuca1-6)GlcNAcb-Sp22	0	1.3192000000000004
(6S)GlcNAcb1-3Galb1-4GlcNAcb-Sp0	0	6.070525000000004
KDNa2-3Galb1-4(Fuca1-3)GlcNAc-Sp0	0	2.5710750000000004
KDNa2-6Galb1-4GlcNAc-Sp0	0	3.8983750000000033
KDNa2-3Galb1-4Glc-Sp0	0	2.748874999999998
Fuca1-2Galb1-3GlcNAcb1-2Mana1-6(Fuca1-2Galb1-3GlcNAcb1-2Mana1-3)Manb1-4GlcNAcb1-4GlcNAcb-Sp20	0	9.939775
Fuca1-2Galb1-4(Fuca1-3)GlcNAcb1-2Mana1-6(Fuca1-2Galb1-4(Fuca1-3)GlcNAcb1-2Mana1-3)Manb1-4GlcNAcb1-4GlcNAb-Sp20	0	7.545150000000002
Gala1-3Galb1-4GlcNAcb1-2Mana1-6(Gala1-3Galb1-4GlcNAcb1-2Mana1-3)Manb1-4GlcNAcb1-4GlcNAcb-Sp20	1	13065.6489
Fuca1-4(Galb1-3)GlcNAcb1-2Mana1-6(Fuca1-4(Galb1-3)GlcNAcb1-2Mana1-3)Manb1-4GlcNAcb1-4(Fuca1-6)GlcNAcb-Sp22	0	5.214874999999996
Neu5Aca2-6GlcNAcb1-4GlcNAc-Sp21	0	-4.700500000000002
Neu5Aca2-6GlcNAcb1-4GlcNAcb1-4GlcNAc-Sp21	0	-5.266025000000003
GalNAca1-3(Fuca1-2)Galb1-4GlcNAcb1-2Mana1-6(GalNAca1-3(Fuca1-2)Galb1-4GlcNAcb1-2Mana1-3)Manb1-4GlcNAcb1-4GlcNAcb-Sp20	0	-2.5078749999999985
Gala1-3(Fuca1-2)Galb1-4GlcNAcb1-2Mana1-6(Gala1-3(Fuca1-2)Galb1-4GlcNAcb1-2Mana1-3)Manb1-4GlcNAcb1-4GlcNAcb-Sp20	1	10350.015025
Gala1-3Galb1-4(Fuca1-3)GlcNAcb1-2Mana1-6(Gala1-3Galb1-4(Fuca1-3)GlcNAcb1-2Mana1-3)Manb1-4GlcNAcb1-4GlcNAcb-Sp20	1	4173.356475000001
Gala1-3(Fuca1-2)Galb1-3GlcNAcb1-2Mana1-6(Gala1-3(Fuca1-2)Galb1-3GlcNAcb1-2Mana1-3)Manb1-4GlcNAcb1-4GlcNAcb-Sp20	1	4718.4446
Fuca1-4(Fuca1-2Galb1-3)GlcNAcb1-2Mana1-3(Fuca1-4(Fuca1-2Galb1-3)GlcNAcb1-2Mana1-3)Manb1-4GlcNAcb1-4GlcNAcb-Sp19	0	14.456025000000002
Neu5Aca2-6Galb1-4GlcNAcb1-3GalNAc-Sp14	0	11.838674999999988
Neu5Aca2-3Galb1-4(Fuca1-3)GlcNAcb1-3GalNAca-Sp14	0	19.737425
GalNAcb1-4GlcNAcb1-2Mana1-6(GalNAcb1-4GlcNAcb1-2Mana1-3)Manb1-4GlcNAcb1-4GlcNAc-Sp12	1	120.62505
Galb1-3GalNAca1-3(Fuca1-2)Galb1-4GlcNAc-Sp0	0	-4.0221500000000034
Galb1-3GlcNAcb1-3Galb1-4GlcNAcb1-6(Galb1-3GlcNAcb1-3)Galb1-4Glcb-Sp0	0	-0.6660750000000064
Galb1-4(Fuca1-3)GlcNAcb1-6(Galb1-3GlcNAcb1-3)Galb1-4Glc-Sp21	0	3.189300000000003
Galb1-4GlcNAcb1-6(Fuca1-4(Fuca1-2Galb1-3)GlcNAcb1-3)Galb1-4Glc-Sp21	0	7.0789500000000025
Galb1-3GlcNAcb1-3Galb1-4(Fuca1-3)GlcNAcb1-6(Galb1-3GlcNAcb1-3)Galb1-4Glc-Sp21	0	-1.7860249999999986
Galb1-4GlcNAcb1-6(Galb1-4GlcNAcb1-2)Mana1-6(Galb1-4GlcNAcb1-4(Galb1-4GlcNAcb1-2)Mana1-3)Manb1-4GlcNAcb1-4GlcNAcb-Sp21	0	5.357475000000001
GlcNAcb1-2Mana1-6(GlcNAcb1-4(GlcNAcb1-2)Mana1-3)Manb1-4GlcNAcb1-4GlcNAc-Sp21	1	93.1845
Fuca1-2Galb1-3GalNAca1-3(Fuca1-2)Galb1-4GlcNAcb-Sp0	0	3.962074999999999
Galb1-3GlcNAcb1-3GalNAca-Sp14	0	5.203249999999997
GalNAca1-3(Fuca1-2)Galb1-3GalNAca1-3(Fuca1-2)Galb1-4GlcNAcb-Sp0	0	0.6425249999999991
Gala1-3Galb1-3(Fuca1-4)GlcNAcb1-2Mana1-6(Gala1-3Galb1-3(Fuca1-4)GlcNAcb1-2Mana1-3)Manb1-4GlcNAcb1-4GlcNAc-Sp19	1	1589.8119000000004
Galb1-4GlcNAcb1-2Mana1-6(GlcNAcb1-2Mana1-3)Manb1-4GlcNAcb1-4GlcNAc-Sp12	0	1.570075000000001
Neu5Aca2-3Galb1-3GlcNAcb1-3GalNAca-Sp14	0	13.336649999999995
Fuca1-2Galb1-4GlcNAcb1-3GalNAca-Sp14	0	1.6953999999999994
Galb1-4(Fuca1-3)GlcNAcb1-3GalNAca-Sp14	0	10.162700000000003
GalNAca1-3GalNAcb1-3Gala1-4Galb1-4GlcNAcb-Sp0	0	-15.870024999999998
Gala1-4Galb1-3GlcNAcb1-2Mana1-6(Gala1-4Galb1-3GlcNAcb1-2Mana1-3)Manb1-4GlcNAcb1-4GlcNAcb-Sp19	1	13851.125649999994
Gala1-4Galb1-4GlcNAcb1-2Mana1-6(Gala1-4Galb1-4GlcNAcb1-2Mana1-3)Manb1-4GlcNAcb1-4GlcNAcb-Sp24	1	3041.8690250000004
Gala1-3Galb1-4GlcNAcb1-3GalNAca-Sp14	1	2404.843925
Galb1-3GlcNAcb1-6Galb1-4GlcNAcb-Sp0	0	2.7455750000000023
GalNAcb1-3Gala1-6Galb1-4Glcb-Sp8	0	-0.640225
Gala1-3(Fuca1-2)Galb1-4(Fuca1-3)Glcb-Sp21	1	1385.4194250000005
Galb1-4GlcNAcb1-6(Neu5Aca2-6Galb1-3GlcNAcb1-3)Galb1-4Glc-Sp21	0	-0.470975000000001
Galb1-3GalNAcb1-4(Neu5Aca2-8Neu5Aca2-3)Galb1-4Glcb-Sp0	0	-4.844575000000002
Neu5Aca2-3Galb1-3GalNAcb1-4(Neu5Aca2-8Neu5Aca2-3)Galb1-4Glcb-Sp0	0	5.456899999999997
GalNAca1-3GalNAcb1-3Gala1-4Galb1-4Glcb-Sp0	0	-4.735399999999995
Gala1-3(Fuca1-2)Galb1-4(Fuca1-3)GlcNAcb1-3GalNAc-Sp14	1	120.67607500000004
Fuca1-2Galb1-4GlcNAcb1-2Mana1-6(Fuca1-2Galb1-4GlcNAcb1-2Mana1-3)Manb1-4GlcNAcb1-4(Fuca1-6)GlcNAcb-Sp22	0	16.254175000000004
GlcNAcb1-2(GlcNAcb1-6)Mana1-6(GlcNAcb1-2Mana1-3)Manb1-4GlcNAcb1-4GlcNAcb-Sp19	0	5.4301499999999985
Fuca1-2Galb1-3GlcNAcb1-3GalNAc-Sp14	0	2.156775
GalNAca1-3(Fuca1-2)Galb1-3GlcNAcb1-3GalNAc-Sp14	0	26.25545
Gala1-3Galb1-3GlcNAcb1-3GalNAc-Sp14	1	1213.0621250000004
Fuca1-2Galb1-3GlcNAcb1-2Mana1-6(Fuca1-2Galb1-3GlcNAcb1-2Mana1-3)Manb1-4GlcNAcb1-4(Fuca1-6)GlcNAcb-Sp22	0	-2.5274750000000026
Gala1-3(Fuca1-2)Galb1-4GlcNAcb1-2Mana1-6(Gala1-3(Fuca1-2)Galb1-4GlcNAcb1-2Mana1-3)Manb1-4GlcNAcb1-4(Fuca1-6)GlcNAcb-Sp22	1	1434.7244500000004
Galb1-3GlcNAcb1-6(Galb1-3GlcNAcb1-2)Mana1-6(Galb1-3GlcNAcb1-2Mana1-3)Manb1-4GlcNAcb1-4GlcNAcb-Sp19	0	9.833175
Galb1-4GlcNAcb1-6(Fuca1-2Galb1-3GlcNAcb1-3)Galb1-4Glc-Sp21	0	-8.560350000000001
Fuca1-3GlcNAcb1-6(Galb1-4GlcNAcb1-3)Galb1-4Glc-Sp21	0	12.798499999999995
GlcNAcb1-2Mana1-6(GlcNAcb1-4)(GlcNAcb1-2Mana1-3)Manb1-4GlcNAcb1-4GlcNAc-Sp21	0	-5.67775
GlcNAcb1-6(GlcNAcb1-2)Mana1-6(GlcNAcb1-4)(GlcNAcb1-2Mana1-3)Manb1-4GlcNAcb1-4GlcNAc-Sp21	0	4.973049999999999
Galb1-4GlcNAcb1-2Mana1-6(GlcNAcb1-4)(Galb1-4GlcNAcb1-2Mana1-3)Manb1-4GlcNAcb1-4GlcNAc-Sp21	0	8.186125
Galb1-4GlcNAcb1-2Mana1-6(GlcNAcb1-4)(Galb1-4GlcNAcb1-4(Galb1-4GlcNAcb1-2)Mana1-3)Manb1-4GlcNAcb1-4GlcNAc-Sp21	0	7.569499999999998
Galb1-4GlcNAcb1-6(Galb1-4GlcNAcb1-2)Mana1-6(GlcNAcb1-4)(Galb1-4GlcNAcb1-2Mana1-3)Manb1-4GlcNAcb1-4GlcNAc-Sp21	0	-6.928225000000002
Galb1-4GlcNAcb1-6(Galb1-4GlcNAcb1-2)Mana1-6(GlcNAcb1-4)(Galb1-4GlcNAcb1-4(Galb1-4GlcNAcb1-2)Mana1-3)Manb1-4GlcNAcb1-4GlcNAc-Sp21	0	-0.13214999999999932
Galb1-4Galb-Sp10	0	7.038525000000004
Galb1-6Galb-Sp10	0	3.7971499999999883
Neu5Aca2-3Galb1-4GlcNAcb1-3Galb-Sp8	0	-10.321899999999996
GalNAcb1-6GalNAcb-Sp8	0	-3.813250000000002
(6S)Galb1-3GlcNAcb-Sp0	0	-32.391450000000006
(6S)Galb1-3(6S)GlcNAc-Sp0	0	-2.944025
Fuca1-2Galb1-4GlcNAcb1-2Mana1-6(Fuca1-2Galb1-4GlcNAcb1-2(Fuca1-2Galb1-4GlcNAcb1-4)Mana1-3)Manb1-4GlcNAcb1-4GlcNAcb-Sp12	0	0.7160999999999991
Galb1-4(Fuca1-3)GlcNAcb1-6GalNAc-Sp14	0	18.729075
Galb1-4GlcNAcb1-2Mana-Sp0	0	8.347374999999992
Fuca1-2Galb1-4GlcNAcb1-6(Fuca1-2Galb1-4GlcNAcb1-3)GalNAc-Sp14	0	0.2875
Gala1-3Fuca1-2Galb1-4GlcNAcb1-6(Gala1-3Fuca1-2Galb1-4GlcNAcb1-3)GalNAc-Sp14	1	4586.211575000001
GalNAca1-3(Fuca1-2)Galb1-4GlcNAcb1-6(GalNAca1-3(Fuca1-2)Galb1-4GlcNAcb1-3)GalNAc-Sp14	0	-5.428349999999996
Neu5Aca2-8Neu5Aca2-3Galb1-3GalNAcb1-4(Neu5Aca2-8Neu5Aca2-3)Galb1-4Glcb-Sp0	0	-1.6315499999999972
GalNAcb1-4Galb1-4Glcb-Sp0	0	12.824899999999996
GalNAca1-3(Fuca1-2)Galb1-4GlcNAcb1-2Mana1-6(GalNAca1-3(Fuca1-2)Galb1-4GlcNAcb1-2Mana1-3)Manb1-4GlcNAcb1-4(Fuca1-6)GlcNAcb-Sp22	0	1.5954000000000017
Gala1-3(Fuca1-2)Galb1-3GlcNAcb1-2Mana1-6(Gala1-3(Fuca1-2)Galb1-3GlcNAcb1-2Mana1-3)Manb1-4GlcNAcb1-4(Fuca1-6)GlcNAcb-Sp22	1	208.54025
Neu5Aca2-6Galb1-4GlcNAcb1-6(Fuca1-2Galb1-3GlcNAcb1-3)Galb1-4Glc-Sp21	0	20.808400000000013
GalNAca1-3(Fuca1-2)Galb1-3GlcNAcb1-2Mana1-6(GalNAca1-3(Fuca1-2)Galb1-3GlcNAcb1-2Mana1-3)Manb1-4GlcNAcb1-4(Fuca1-6)GlcNAcb-Sp22	0	3.8585499999999993
Galb1-4GlcNAcb1-6(Galb1-4GlcNAcb1-2)Mana1-6(Galb1-4GlcNAcb1-2Mana1-3)Manb1-4GlcNAcb1-4GlcNAcb-Sp19	0	-5.067900000000002
Neu5Aca2-3Galb1-4GlcNAcb1-6(Neu5Aca2-3Galb1-4GlcNAcb1-2)Mana1-6(GlcNAcb1-4)(Neu5Aca2-3Galb1-4GlcNAcb1-2Mana1-3)Manb1-4GlcNAcb1-4GlcNAcb-Sp21	0	-7.65785
Neu5Aca2-6Galb1-4GlcNAcb1-2Mana1-6(GlcNAcb1-4)(Neu5Aca2-6Galb1-4GlcNAcb1-2Mana1-3)Manb1-4GlcNAcb1-4GlcNAcb-Sp21	0	-9.783625
Neu5Aca2-6Galb1-4GlcNAcb1-4Mana1-6(GlcNAcb1-4)(Neu5Aca2-6Galb1-4GlcNAcb1-4(Neu5Aca2-6Galb1-4GlcNAcb1-2)Mana1-3)Manb1-4GlcNAcb1-4GlcNAcb-Sp21	0	-10.586775
Neu5Aca2-6Galb1-4GlcNAcb1-6(Neu5Aca2-6Galb1-4GlcNAcb1-2)Mana1-6(GlcNAcb1-4)(Neu5Aca2-6Galb1-4GlcNAcb1-4(Neu5Aca2-6Galb1-4GlcNAcb1-2)Mana1-3)Manb1-4GlcNAcb1-4GlcNAcb-Sp21	0	2.8966250000000042
Gala1-3(Fuca1-2)Galb1-3GalNAca-Sp8	1	1751.976675
Glca1-6Glca1-6Glca1-6Glcb-Sp10	0	12.954050000000004
Glca1-4Glca1-4Glca1-4Glcb-Sp10	0	4.922450000000001
Neu5Aca2-3Galb1-4GlcNAcb1-6(Neu5Aca2-3Galb1-4GlcNAcb1-3)GalNAca-Sp14	0	-3.186200000000003
Fuca1-2Galb1-3(Fuca1-4)GlcNAcb1-2Mana1-6(Fuca1-2Galb1-3(Fuca1-4)GlcNAcb1-2Mana1-3)Manb1-4GlcNAcb1-4(Fuca1-6)GlcNAcb1-4(Fuca1-6)GlcNAcb-Sp19	0	11.501625
Neu5Aca2-3Galb1-3GlcNAcb1-6(Neu5Aca2-3Galb1-4GlcNAcb1-2)Mana1-6(Neu5Aca2-3Galb1-3GlcNAcb1-2Mana1-3)Manb1-4GlcNAcb1-4GlcNAcb-Sp19	0	3.331125
GlcNAcb1-6(GlcNAcb1-2)Mana1-6(GlcNAcb1-2Mana1-3)Manb1-4GlcNAcb1-4(Fuca1-6)GlcNAcb-Sp24	0	1.8212749999999984
Galb1-3GlcNAcb1-2Mana1-6(GlcNAcb1-4)(Galb1-3GlcNAcb1-2Mana1-3)Manb1-4GlcNAcb1-4GlcNAcb-Sp21	0	11.697550000000007
Neu5Aca2-6Galb1-4GlcNAcb1-6(Galb1-3GlcNAcb1-3)Galb1-4Glcb-Sp21	0	-0.2513250000000013
Neu5Aca2-3Galb1-4GlcNAcb1-2Mana-Sp0	0	-2.0978499999999998
Neu5Aca2-3Galb1-4GlcNAcb1-6GalNAca-Sp14	0	-9.519625
Neu5Aca2-6Galb1-4GlcNAcb1-6(Neu5Aca2-6Galb1-4GlcNAcb1-3)GalNAca-Sp14	0	-2.10435
Neu5Aca2-6Galb1-4GlcNAcb1-2Mana1-6(Neu5Aca2-6Galb1-4GlcNAcb1-2Mana1-3)Manb1-4GlcNAcb1-4(Fuca1-6)GlcNAcb-Sp24	0	-2.092425000000002
Neu5Aca2-3Galb1-4GlcNAcb1-2Mana1-6(Neu5Aca2-3Galb1-4GlcNAcb1-2Mana1-3)Manb1-4GlcNAcb1-4(Fuca1-6)GlcNAcb-Sp24	0	-11.320800000000002
Galb1-4GlcNAcb1-6(Galb1-4GlcNAcb1-2)Mana1-6(Galb1-4GlcNAcb1-2Mana1-3)Manb1-4GlcNAcb1-4(Fuca1-6)GlcNAcb-Sp24	0	-3.6485000000000016
Neu5Aca2-3Galb1-3GlcNAcb1-2Mana1-6(GlcNAcb1-4)(Neu5Aca2-3Galb1-3GlcNAcb1-2Mana1-3)Manb1-4GlcNAcb1-4GlcNAc-Sp21	0	12.533499999999995
Neu5Aca2-6Galb1-4GlcNAcb1-6(Fuca1-2Galb1-4(Fuca1-3)GlcNAcb1-3)Galb1-4Glc-Sp21	0	23.963175
Galb1-3GlcNAcb1-6GalNAca-Sp14	0	1.9903500000000007
Gala1-3Galb1-3GlcNAcb1-6GalNAca-Sp14	1	1044.491975
Galb1-3(Fuca1-4)GlcNAcb1-6GalNAca-Sp14	0	23.060374999999997
Neu5Aca2-3Galb1-3GlcNAcb1-6GalNAca-Sp14	0	0.8889999999999993
(3S)Galb1-3(Fuca1-4)GlcNAcb-Sp0	0	3.625700000000002
Fuca1-2Galb1-4GlcNAcb1-6GalNAca-Sp14	0	-0.240750000000002
Galb1-4(Fuca1-3)GlcNAcb1-2Mana-Sp0	0	-1.0554500000000022
Fuca1-2(6S)Galb1-3GlcNAcb-Sp0	0	-4.48705
Gala1-3(Fuca1-2)Galb1-4GlcNAcb1-6GalNAca-Sp14	0	-0.3776250000000001
Fuca1-2Galb1-4GlcNAcb1-2Mana-Sp0	0	-12.745
Fuca1-2Galb1-3(6S)GlcNAcb-Sp0	0	-0.7188999999999997
Fuca1-2(6S)Galb1-3(6S)GlcNAcb-Sp0	0	-2.63335
Neu5Aca2-6GalNAcb1-4(6S)GlcNAcb-Sp8	0	9.1996
GalNAcb1-4(Fuca1-3)(6S)GlcNAcb-Sp8	0	-4.644449999999999
(3S)GalNAcb1-4(Fuca1-3)GlcNAcb-Sp8	0	-6.924900000000001
GalNAca1-3(Fuca1-2)Galb1-3GlcNAcb1-6GalNAca-Sp14	0	-10.225875
Galb1-3(6S)GlcNAcb-Sp8	0	-15.862900000000002
(6S)(4S)GalNAcb1-4GlcNAc-Sp8	0	-8.037825000000002
(6S)GalNAcb1-4GlcNAc-Sp8	0	-25.651175
GalNAcb1-4(6S)GlcNAc-Sp8	0	-4.783824999999997
(4S)GalNAcb-Sp10	0	2.2697249999999998
(6P)Galb1-4GlcNAcb-SP0	0	-9.799775
GalNAca1-3(Fuca1-2)Galb1-4GlcNAcb1-6GalNAc-Sp14	0	7.925450000000001
Gala1-3Galb1-4GlcNAcb1-2Mana-Sp0	1	3114.0803
Gala1-3(Fuca1-2)Galb1-4GlcNAcb1-2Mana-Sp0	1	217.64125
GalNAca1-3(Fuca1-2)Galb1-4GlcNAcb1-2Mana-Sp0	0	-0.026749999999992724
Galb1-3GlcNAcb1-2Mana-Sp0	0	7.655399999999987
Neu5Aca2-3Galb1-3GlcNAcb1-2Mana-Sp0	0	6.177250000000001
Gala1-3Galb1-3GlcNAcb1-2Mana-Sp0	1	5637.055699999999
Neu5Aca2-3Galb1-3GlcNAcb1-4Galb1-4Glcb-Sp0	0	17.95794999999999
Galb1-4GlcNAcb1-2Mana1-6(GlcNAcb1-4)(Galb1-4GlcNAcb1-2Mana1-3)Manb1-4GlcNAcb1-4(Fuca1-6)GlcNAc-Sp21	0	2.0382749999999965
Fuca1-4(Galb1-3)GlcNAcb1-2Mana-Sp0	0	21.325275000000005
Neu5Aca2-3Galb1-4(Fuca1-3)GlcNAcb1-2Mana-Sp0	0	9.960675000000002
GlcNAcb1-3Galb1-4GlcNAcb1-6(GlcNAcb1-3)Galb1-4GlcNAc-Sp0	0	19.633075
Gala1-3(Fuca1-2)Galb1-3GalNAcb1-3Gala1-4Galb1-4Glc-Sp21	1	905.974225
Galb1-3GalNAcb1-3Gal-Sp21	0	-3.16475
GlcNAcb1-3Galb1-4GlcNAcb1-2Mana1-6(GlcNAcb1-3Galb1-4GlcNAcb1-2Mana1-3)Manb1-4GlcNAcb1-4GlcNAcb-Sp12	0	-3.847725000000001
Galb1-4GlcNAcb1-3Galb1-4GlcNAcb1-2Mana1-6(Galb1-4GlcNAcb1-3Galb1-4GlcNAcb1-2Mana1-3)Manb1-4GlcNAcb1-4GlcNAcb-Sp12	1	113.07225000000004
Galb1-4GlcNAcb1-3Galb1-4GlcNAcb1-2Mana1-6(Galb1-4GlcNAcb1-3Galb1-4GlcNAcb1-2Mana1-3)Manb1-4GlcNAcb1-4GlcNAcb-Sp24	0	10.200974999999996
Fuca1-2Galb1-4GlcNAcb1-3Galb1-4GlcNAcb1-2Mana1-6(Fuca1-2Galb1-4GlcNAcb1-3Galb1-4GlcNAcb1-2Mana1-3)Manb1-4GlcNAcb1-4GlcNAcb-Sp24	0	3.4885499999999965
GlcNAcb1-3Galb1-4GlcNAcb1-3Galb1-4GlcNAcb1-2Mana1-6(GlcNAcb1-3Galb1-4GlcNAcb1-3Galb1-4GlcNAcb1-2Mana1-3)Manb1-4GlcNAcb1-4GlcNAcb-Sp12	1	379.98732500000006
GlcNAcb1-3Galb1-4GlcNAcb1-3Galb1-4GlcNAcb1-2Mana1-6(GlcNAcb1-3Galb1-4GlcNAcb1-3Galb1-4GlcNAcb1-2Mana1-3)Manb1-4GlcNAcb1-4GlcNAcb-Sp25	1	89.6652
Galb1-4GlcNAcb1-3Galb1-4GlcNAcb1-3Galb1-4GlcNAcb1-2Mana1-6(Galb1-4GlcNAcb1-3Galb1-4GlcNAcb1-3Galb1-4GlcNAcb1-2Mana1-3)Manb1-4GlcNAcb1-4GlcNAcb-Sp24	0	1.7007249999999985
GlcNAcb1-3Galb1-4GlcNAcb1-3Galb1-4GlcNAcb1-3Galb1-4GlcNAcb1-2Mana1-6(GlcNAcb1-3Galb1-4GlcNAcb1-3Galb1-4GlcNAcb1-3Galb1-4GlcNAcb1-2Mana1-3)Manb1-4GlcNAcb1-4GlcNAcb-Sp25	1	162.86595
Galb1-3GlcNAcb1-3Galb1-4GlcNAcb1-2Mana1-6(Galb1-3GlcNAcb1-3Galb1-4GlcNAcb1-2Mana1-3)Manb1-4GlcNAcb1-4GlcNAc-Sp25	0	-3.9379000000000017
Neu5Gca2-8Neu5Gca2-3Galb1-4GlcNAc-Sp0	0	-11.193649999999998
Neu5Aca2-8Neu5Gca2-3Galb1-4GlcNAc-Sp0	0	-2.037024999999998
Neu5Gca2-8Neu5Aca2-3Galb1-4GlcNAc-Sp0	0	-5.240124999999999
Neu5Gca2-8Neu5Gca2-3Galb1-4GlcNAcb1-3Galb1-4GlcNAc-Sp0	0	-1.7611749999999995
Neu5Aca2-8Neu5Aca2-3Galb1-4GlcNAc-Sp0	0	4.1431749999999985
Galb1-4GlcNAcb1-3Galb1-4GlcNAcb1-6(Galb1-4GlcNAcb1-3Galb1-4GlcNAcb1-2)Mana1-6(Galb1-4GlcNAcb1-3Galb1-4GlcNAcb1-2Mana1-3)Mana1-4GlcNAcb1-4GlcNAc-Sp24	1	90.40284999999996
Gala1-3Galb1-4GlcNAcb1-2Mana1-6(Gala1-3Galb1-4GlcNAcb1-2Mana1-3)Manb1-4GlcNAcb1-4GlcNAc-Sp24	1	21918.837575
GlcNAcb1-3Galb1-4GlcNAcb1-6(GlcNAcb1-3Galb1-3)GalNAca-Sp14	0	2.0941750000000017
GalNAcb1-4GlcNAcb1-3GalNAcb1-4GlcNAcb-Sp0	0	-3.9815500000000017
GlcNAcb1-3Galb1-4GlcNAcb1-3Galb1-4GlcNAcb1-3Galb1-4GlcNAcb1-3Galb1-4GlcNAcb1-2Mana1-6(GlcNAcb1-3Galb1-4GlcNAcb1-3Galb1-4GlcNAcb1-3Galb1-4GlcNAcb1-3Galb1-4GlcNAcb1-2Mana1-3)Manb1-4GlcNAcb1-4GlcNAcb-Sp25	1	258.68875
Galb1-4GlcNAcb1-3Galb1-4GlcNAcb1-3Galb1-4GlcNAcb1-3Galb1-4GlcNAcb1-3Galb1-4GlcNAcb1-2Mana1-6(Galb1-4GlcNAcb1-3Galb1-4GlcNAcb1-3Galb1-4GlcNAcb1-3Galb1-4GlcNAcb1-3Galb1-4GlcNAcb1-2Mana1-3)Manb1-4GlcNAcb1-4GlcNAcb-Sp25	0	6.356275
GlcNAb1-3Galb1-3GalNAc-Sp14	0	2.6266250000000007
Galb1-3GlcNAcb1-6(Galb1-3)GalNAc-Sp14	0	5.996199999999997
Galb1-4GlcNAcb1-3Galb1-4GlcNAcb1-3Galb1-4GlcNAcb1-3Galb1-4GlcNAcb1-3Galb1-4GlcNAcb1-3Galb1-4GlcNAcb1-2Mana1-6(Galb1-4GlcNAcb1-3Galb1-4GlcNAcb1-3Galb1-4GlcNAcb1-3Galb1-4GlcNAcb1-3Galb1-4GlcNAcb1-3Galb1-4GlcNAcb1-2Mana1-3)Manb1-4GlcNAcb1-4GlcNAcb-Sp25	0	0.5538499999999971
(3S)GlcAb1-3Galb1-4GlcNAcb1-3Galb1-4Glc-Sp0	0	-7.490449999999999
(3S)GlcAb1-3Galb1-4GlcNAcb1-2Mana-Sp0	0	-12.625749999999991
Galb1-3GlcNAcb1-3Galb1-4GlcNAcb1-3Galb1-4GlcNAcb1-6(Galb1-3GlcNAcb1-3Galb1-4GlcNAcb1-3Galb1-4GlcNAb1-2)Mana1-6(Galb1-3GlcNAcb1-3Galb1-4GlcNAcb1-3Galb1-4GlcNAcb1-2Mana1-3)Manb1-4GlcNAcb1-4(Fuca1-6)GlcNAcb-Sp24	0	11.055449999999993
Neu5Aca2-8Neu5Aca2-3Galb1-3GalNAcb1-4(Neu5Aca2-3)Galb1-4Glc-Sp21	0	4.291225000000002
Galb1-4GlcNAcb1-3Galb1-4GlcNAcb1-2Mana1-6(Galb1-4GlcNAcb1-3Galb1-4GlcNAcb1-2Mana1-3)Manb1-4GlcNAcb1-4(Fuca1-6)GlcNAcb-Sp24	0	6.023049999999998
GlcNAcb1-3Galb1-4GlcNAcb1-3Galb1-4GlcNAcb1-2Mana1-6(GlcNAcb1-3Galb1-4GlcNAcb1-3Galb1-4GlcNAcb1-2Mana1-3)Manb1-4GlcNAcb1-4(Fuca1-6)GlcNAcb-Sp24	1	111.83257499999996
Galb1-4GlcNAcb1-3Galb1-4GlcNAcb1-3Galb1-4GlcNAcb1-2Mana1-6(Galb1-4GlcNAcb1-3Galb1-4GlcNAcb1-3Galb1-4GlcNAcb1-2Mana1-3)Manb1-4GlcNAcb1-4(Fuca1-6)GlcNAcb-Sp24	0	0.8216250000000009
GlcNAcb1-3Galb1-4GlcNAcb1-3Galb1-4GlcNAcb1-3Galb1-4GlcNAcb1-2Mana1-6(GlcNAcb1-3Galb1-4GlcNAcb1-3Galb1-4GlcNAcb1-3Galb1-4GlcNAcb1-2Mana1-3)Manb1-4GlcNAcb1-4(Fuca1-6)GlcNAcb-Sp24	1	112.52285
Galb1-4GlcNAcb1-3Galb1-4GlcNAcb1-3Galb1-4GlcNAcb1-3Galb1-4GlcNAcb1-2Mana1-6(Galb1-4GlcNAcb1-3Galb1-4GlcNAcb1-3Galb1-4GlcNAcb1-3Galb1-4GlcNAcb1-2Mana1-3)Manb1-4GlcNAcb1-4(Fuca1-6)GlcNAcb-Sp24	0	9.376175000000002
Galb1-4GlcNAcb1-3Galb1-4GlcNAcb1-6(Galb1-4GlcNAcb1-3Galb1-4GlcNAb1-2)Mana1-6(Galb1-4GlcNAcb1-3Galb1-4GlcNAcb1-2Mana1-3)Manb1-4GlcNAcb1-4(Fuca1-6)GlcNAcb-Sp24	0	13.014250000000008
GlcNAcb1-3Galb1-4GlcNAcb1-3Galb1-4GlcNAcb1-6(GlcNAcb1-3Galb1-4GlcNAcb1-3Galb1-4GlcNAb1-2)Mana1-6(GlcNAcb1-3Galb1-4GlcNAcb1-3Galb1-4GlcNAcb1-2Mana1-3)Manb1-4GlcNAcb1-4(Fuca1-6)GlcNAcb-Sp24	1	160.765375
GlcNAcb1-3Galb1-4GlcNAcb1-3Galb1-4GlcNAcb1-3Galb1-4GlcNAcb1-6(GlcNAcb1-3Galb1-4GlcNAcb1-3Galb1-4GlcNAcb1-3Galb1-4GlcNAb1-2)Mana1-6(GlcNAcb1-3Galb1-4GlcNAcb1-3Galb1-4GlcNAcb1-3Galb1-4GlcNAcb1-2Mana1-3)Manb1-4GlcNAcb1-4(Fuca1-6)GlcNAcb-Sp24	1	281.621275
Galb1-4GlcNAcb1-3Galb1-4GlcNAcb1-3Galb1-4GlcNAcb1-3Galb1-4GlcNAcb1-6(Galb1-4GlcNAcb1-3Galb1-4GlcNAcb1-3Galb1-4GlcNAcb1-3Galb1-4GlcNAb1-2)Mana1-6(Galb1-4GlcNAcb1-3Galb1-4GlcNAcb1-3Galb1-4GlcNAcb1-3Galb1-4GlcNAcb1-2Mana1-3)Manb1-4GlcNAcb1-4(Fuca1-6)GlcNAcb-Sp24	0	4.3508750000000065
GlcNAcb1-3Galb1-4GlcNAcb1-3Galb1-4GlcNAcb1-3Galb1-4GlcNAcb1-3Galb1-4GlcNAcb1-6(GlcNAcb1-3Galb1-4GlcNAcb1-3Galb1-4GlcNAcb1-3Galb1-4GlcNAcb1-3Galb1-4GlcNAb1-2)Mana1-6(GlcNAcb1-3Galb1-4GlcNAcb1-3Galb1-4GlcNAcb1-3Galb1-4GlcNAcb1-3Galb1-4GlcNAcb1-2Mana1-3)Manb1-4GlcNAcb1-4(Fuca1-6)GlcNAcb-Sp24	1	361.00144999999986
Galb1-4GlcNAcb1-3Galb1-4GlcNAcb1-6(Galb1-4GlcNAcb1-3Galb1-4GlcNAcb1-3)GalNAca-Sp14	0	21.268799999999995
Neu5Aca2-3Galb1-4GlcNAcb1-3Galb1-4GlcNAcb1-3GalNAca-Sp14	0	2.7892499999999987
GlcNAcb1-3Galb1-4GlcNAcb1-6(GlcNAcb1-3Galb1-4GlcNAcb1-3)GalNAca-Sp14	0	7.436300000000003
Neu5Aca2-6Galb1-4GlcNAcb1-3Galb1-4GlcNAcb1-6(Galb1-3)GalNAca-Sp14	0	23.0392
Neu5Aca2-6Galb1-4GlcNAcb1-6(Galb1-3)GalNAca-Sp14	0	-5.441525
Neu5Aca2-3Galb1-4GlcNAcb1-3Galb1-4GlcNAcb1-2Mana1-6(Neu5Aca2-3Galb1-4GlcNAcb1-3Galb1-4GlcNAcb1-2Mana1-3)Manb1-4GlcNAcb1-4GlcNAcb-Sp12	1	96.68869999999998
GlcNAcb1-6(Neu5Aca2-3Galb1-3)GalNAca-Sp14	0	1.0216250000000002
Neu5Aca2-3Galb1-4GlcNAcb1-3Galb1-4GlcNAcb1-3Galb1-4GlcNAcb1-2Mana1-6(Neu5Aca2-3Galb1-4GlcNAcb1-3Galb1-4GlcNAcb1-3Galb1-4GlcNAcb1-2Mana1-3)Manb1-4GlcNAcb1-4GlcNAcb-Sp12	1	103.139525
GlcNAcb1-3Fuca-Sp21	0	10.423524999999996
