# Supplementary material for: Identifying glycan motifs using a novel subtree mining approach
Source: BMC Bioinformatics. 2020 Feb 4;21:42. doi: 10.1186/s12859-020-3374-4 (PMC7001330; doi:10.1186/s12859-020-3374-4)
Supplement: Supplementary file 6 — Additional file 6 Training and test sets. CSV files for all training and test sets used for this manuscript. [file 12859_2020_3374_MOESM6_ESM.zip › CV_Folds/CV_Folds/fold_1/training_set_H3N8-HA_16686_v5.1_DATA.csv]

glycan	binding	rfu
Glca-Sp8	0	15.893175000000005
GalNAca-Sp8	0	10.904699999999998
Fuca-Sp8	0	3.330525
Fuca-Sp9	0	9.749550000000003
Neu5Aca-Sp8	0	11.522749999999998
Neu5Aca-Sp11	0	6.741300000000002
Neu5Acb-Sp8	1	69.58587499999997
GalNAcb-Sp8	0	4.020625
GlcNAcb-Sp0	0	7.310200000000003
GlcNAcb-Sp8	0	1.4314000000000018
Galb1-4GlcNAcb1-6(Galb1-4GlcNAcb1-3)GalNAca-Sp8	0	7.317725
Galb1-4GlcNAcb1-6(Galb1-4GlcNAcb1-3)GalNAc-Sp14	0	7.03745
6S(3S)Galb1-4GlcNAcb-Sp0	0	18.780825
(3S)Galb1-4(Fuca1-3)(6S)Glc-Sp0	0	4.50835
(3S)Galb1-4Glcb-Sp8	0	10.71975
(3S)Galb1-4(6S)Glcb-Sp8	0	8.472175
(3S)Galb1-3(Fuca1-4)GlcNAcb-Sp8	0	18.90925
(3S)Galb1-3GlcNAcb-Sp0	0	12.36855
(3S)Galb1-3GlcNAcb-Sp8	0	9.448675
(3S)Galb1-4(Fuca1-3)GlcNAc-Sp0	0	7.016624999999998
(3S)Galb1-4(Fuca1-3)GlcNAc-Sp8	0	10.724375
(3S)Galb1-4(6S)GlcNAcb-Sp0	0	0.675
(3S)Galb1-4GlcNAcb-Sp0	0	10.239875
(3S)Galb1-4GlcNAcb-Sp8	0	6.908974999999999
(6S)(4S)Galb1-4GlcNAcb-Sp0	0	6.547675
(4S)Galb1-4GlcNAcb-Sp8	0	0.8721000000000014
(6P)Mana-Sp8	0	5.634624999999999
(6S)Galb1-4Glcb-Sp0	0	3.5055749999999994
(6S)Galb1-4Glcb-Sp8	0	5.6375
(6S)Galb1-4(6S)Glcb-Sp8	0	8.51825
Neu5Aca2-3(6S)Galb1-4GlcNAcb-Sp8	0	6.620625
(6S)GlcNAcb-Sp8	0	16.263325000000002
Neu5,9Ac2a-Sp8	0	5.239375
Neu5,9Ac2a2-6Galb1-4GlcNAcb-Sp8	0	10.67375
Mana1-6(Mana1-3)Manb1-4GlcNAcb1-4GlcNAcb-Sp12	0	0.5641000000000003
GlcNAcb1-2Mana1-6(GlcNAcb1-2Mana1-3)Manb1-4GlcNAcb1-4GlcNAcb-Sp12	0	9.6465
GlcNAcb1-2Mana1-6(GlcNAcb1-2Mana1-3)Manb1-4GlcNAcb1-4GlcNAcb-Sp13	0	5.434025000000001
Galb1-4GlcNAcb1-2Mana1-6(Galb1-4GlcNAcb1-2Mana1-3)Manb1-4GlcNAcb1-4GlcNAcb-Sp12	0	-0.9241500000000004
Neu5Aca2-6Galb1-4GlcNAcb1-2Mana1-6(Neu5Aca2-6Galb1-4GlcNAcb1-2Mana1-3)Manb1-4GlcNAcb1-4GlcNAcb-Sp12	0	12.6595
Neu5Aca2-6Galb1-4GlcNAcb1-2Mana1-6(Neu5Aca2-6Galb1-4GlcNAcb1-2Mana1-3)Manb1-4GlcNAcb1-4GlcNAcb-Sp21	0	10.592550000000003
Neu5Aca2-6Galb1-4GlcNAcb1-2Mana1-6(Neu5Aca2-6Galb1-4GlcNAcb1-2Mana1-3)Manb1-4GlcNAcb1-4GlcNAcb-Sp24	0	8.055125
Fuca1-2Galb1-3GalNAcb1-3Gala-Sp9	0	2.5382249999999993
Fuca1-2Galb1-3GalNAcb1-3Gala1-4Galb1-4Glcb-Sp9	0	7.30665
Fuca1-2Galb1-3GalNAca-Sp8	0	0.1485000000000003
Fuca1-2Galb1-3GalNAca-Sp14	0	8.379774999999999
Fuca1-2Galb1-3GalNAcb1-4(Neu5Aca2-3)Galb1-4Glcb-Sp0	0	4.9012
Fuca1-2Galb1-3GalNAcb1-4(Neu5Aca2-3)Galb1-4Glcb-Sp9	0	11.122524999999996
Fuca1-2Galb1-3GlcNAcb1-3Galb1-4Glcb-Sp8	0	14.673849999999998
Fuca1-2Galb1-3GlcNAcb1-3Galb1-4Glcb-Sp10	0	3.068599999999998
Fuca1-2Galb1-3GlcNAcb-Sp0	0	4.568125
Fuca1-2Galb1-4(Fuca1-3)GlcNAcb1-3Galb1-4(Fuca1-3)GlcNAcb-Sp0	0	8.920274999999998
Fuca1-2Galb1-4(Fuca1-3)GlcNAcb1-3Galb1-4(Fuca1-3)GlcNAcb1-3Galb1-4(Fuca1-3)GlcNAcb-Sp0	0	4.428025
Fuca1-2Galb1-4(Fuca1-3)GlcNAcb-Sp0	0	7.244649999999997
Fuca1-2Galb1-4(Fuca1-3)GlcNAcb-Sp8	0	2.847675
Fuca1-2Galb1-4GlcNAcb1-3Galb1-4GlcNAcb1-3Galb1-4GlcNAcb-Sp0	0	3.00835
Fuca1-2Galb1-4GlcNAcb-Sp8	0	4.122425
Fuca1-3GlcNAcb-Sp8	0	7.8694250000000014
GalNAca1-3(Fuca1-2)Galb1-4GlcNAcb-Sp0	0	5.093974999999999
GalNAca1-3(Fuca1-2)Galb1-4GlcNAcb-Sp8	0	4.213725
GlcNAcb1-3Galb1-3GalNAca-Sp8	0	14.14875
GalNAca1-3(Fuca1-2)Galb-Sp18	0	8.758049999999999
GalNAca1-3GalNAcb-Sp8	0	2.4133750000000003
GalNAca1-3Galb-Sp8	0	4.89395
GalNAca1-4(Fuca1-2)Galb1-4GlcNAcb-Sp8	0	7.397324999999999
GalNAcb1-3Gala1-4Galb1-4GlcNAcb-Sp0	0	10.3243
GalNAcb1-4(Fuca1-3)GlcNAcb-Sp0	0	10.0067
GalNAcb1-4GlcNAcb-Sp8	0	7.076675
Gala1-2Galb-Sp8	0	6.068674999999998
Gala1-3(Fuca1-2)Galb1-3GlcNAcb-Sp0	0	6.126800000000001
Gala1-3(Fuca1-2)Galb1-3GlcNAcb-Sp8	0	8.919725
Gala1-3(Fuca1-2)Galb1-4(Fuca1-3)GlcNAcb-Sp0	0	1.6305749999999986
Gala1-3(Fuca1-2)Galb1-4(Fuca1-3)GlcNAcb-Sp8	0	4.2443
Gala1-3(Fuca1-2)Galb1-4GlcNAc-Sp0	0	3.3843249999999987
Gala1-3(Fuca1-2)Galb-Sp8	0	5.420650000000001
Gala1-3(Fuca1-2)Galb-Sp18	0	9.229550000000003
Gala1-3GalNAca-Sp8	0	6.9722750000000016
Gala1-3GalNAca-Sp16	0	-2.46975
Gala1-3GalNAcb-Sp8	0	-0.6116750000000017
Gala1-3Galb1-4(Fuca1-3)GlcNAcb-Sp8	0	2.092150000000001
Gala1-3Galb1-3GlcNAcb-Sp0	0	5.763299999999997
Gala1-3Galb1-4GlcNAcb-Sp8	0	10.954749999999995
Gala1-3Galb1-4Glcb-Sp0	0	5.092074999999999
Gala1-3Galb1-4Glc-Sp10	0	9.765375
Gala1-3Galb-Sp8	0	5.7413750000000014
Gala1-4(Fuca1-2)Galb1-4GlcNAcb-Sp8	0	12.51925
Gala1-4Galb1-4GlcNAcb-Sp0	0	8.5868
Gala1-4Galb1-4Glcb-Sp0	0	6.92775
Gala1-4GlcNAcb-Sp8	0	4.670699999999999
Gala1-6Glcb-Sp8	0	2.5275500000000006
Galb1-2Galb-Sp8	0	10.62225
Galb1-3(Fuca1-4)GlcNAcb1-3Galb1-4(Fuca1-3)GlcNAcb-Sp0	0	7.4268
Galb1-3GlcNAcb1-3Galb1-4(Fuca1-3)GlcNAcb-Sp0	0	9.601824999999998
Galb1-3(Fuca1-4)GlcNAc-Sp0	0	3.5177000000000014
Galb1-3(Fuca1-4)GlcNAc-Sp8	0	15.048425000000002
Fuca1-4(Galb1-3)GlcNAcb-Sp8	0	2.6636750000000013
Galb1-4GlcNAcb1-6GalNAca-Sp8	0	-0.2550749999999997
Galb1-4GlcNAcb1-6GalNAc-Sp14	0	6.806825000000003
GlcNAcb1-6(Galb1-3)GalNAca-Sp8	0	1.8756000000000004
GlcNAcb1-6(Galb1-3)GalNAca-Sp14	0	6.374224999999999
Neu5Aca2-6(Galb1-3)GalNAca-Sp8	0	3.8686250000000006
Neu5Aca2-6(Galb1-3)GalNAca-Sp14	0	3.894874999999999
Galb1-3GalNAca-Sp8	0	8.784175000000003
Galb1-3GalNAca-Sp14	0	2.1728
Galb1-3GalNAca-Sp16	0	1.4500499999999992
Galb1-3GalNAcb-Sp8	0	6.955
Galb1-3GalNAcb1-4(Neu5Aca2-3)Galb1-4Glcb-Sp0	0	13.788074999999996
Galb1-3GalNAcb1-4Galb1-4Glcb-Sp8	0	7.240049999999997
Galb1-3GlcNAcb1-3Galb1-4GlcNAcb-Sp0	0	1.4810250000000007
Galb1-3GlcNAcb1-3Galb1-4Glcb-Sp10	0	1.985
Galb1-3GlcNAcb-Sp0	0	5.9711000000000025
Galb1-3GlcNAcb-Sp8	0	10.718974999999997
Galb1-4(Fuca1-3)GlcNAcb-Sp0	0	7.257625000000001
Galb1-4(Fuca1-3)GlcNAcb-Sp8	0	4.746949999999998
Galb1-4(Fuca1-3)GlcNAcb1-3Galb1-4(Fuca1-3)GlcNAcb-Sp0	0	9.738600000000002
Galb1-4(6S)Glcb-Sp8	0	1.3421499999999993
Galb1-4GalNAca1-3(Fuca1-2)Galb1-4GlcNAcb-Sp8	0	9.110025000000002
Galb1-4GalNAcb1-3(Fuca1-2)Galb1-4GlcNAcb-Sp8	0	-3.77425
Galb1-4GlcNAcb1-3GalNAc-Sp14	0	6.161025
Galb1-4GlcNAcb1-3Galb1-4GlcNAcb1-3Galb1-4GlcNAcb-Sp0	0	-1.7884000000000002
Galb1-4GlcNAcb1-3Galb1-4GlcNAcb-Sp0	0	7.915275000000004
Galb1-4GlcNAcb1-3Galb1-4Glcb-Sp0	0	3.8474000000000013
Galb1-4GlcNAcb1-3Galb1-4Glcb-Sp8	0	3.287275000000001
Galb1-4GlcNAcb1-6(Galb1-3)GalNAca-Sp8	0	6.1068
Galb1-4GlcNAcb1-6(Galb1-3)GalNAc-Sp14	0	12.11425
Galb1-4GlcNAcb-Sp0	0	4.271400000000001
Galb1-4GlcNAcb-Sp8	0	7.4895749999999985
Galb1-4GlcNAcb-Sp23	0	0.9507
Galb1-4Glcb-Sp0	0	1.9353249999999995
Galb1-4Glcb-Sp8	0	3.893874999999999
GlcNAca1-6Galb1-4GlcNAcb-Sp8	0	3.033475000000001
GlcNAcb1-2Galb1-3GalNAca-Sp8	0	-1.7996999999999987
GlcNAcb1-6(GlcNAcb1-3)GalNAca-Sp8	0	-1.5365000000000009
GlcNAcb1-6(GlcNAcb1-3)GalNAca-Sp14	0	2.3101000000000003
GlcNAcb1-6(GlcNAcb1-3)Galb1-4GlcNAcb-Sp8	0	9.75995
GlcNAcb1-3GalNAca-Sp14	0	1.2428250000000023
GlcNAcb1-3Galb-Sp8	0	-0.04807499999999987
GlcNAcb1-3Galb1-4GlcNAcb-Sp0	0	7.216725
GlcNAcb1-3Galb1-4GlcNAcb1-3Galb1-4GlcNAcb-Sp0	0	1.0495750000000008
GlcNAcb1-3Galb1-4Glcb-Sp0	0	4.8599250000000005
GlcNAcb1-6(GlcNAcb1-4)GalNAca-Sp8	0	1.7944000000000004
GlcNAcb1-4GlcNAcb1-4GlcNAcb1-4GlcNAcb1-4GlcNAcb1-4GlcNAcb1-Sp8	0	8.372475000000001
GlcNAcb1-6GalNAca-Sp8	0	5.479775
GlcNAcb1-6GalNAca-Sp14	0	4.165325000000001
GlcNAcb1-6Galb1-4GlcNAcb-Sp8	0	9.997224999999998
Glca1-4Glcb-Sp8	0	6.332024999999998
Glca1-4Glca-Sp8	0	3.6723
Glca1-6Glca1-6Glcb-Sp8	0	0.02134999999999998
Glcb1-4Glcb-Sp8	0	6.475475
Glcb1-6Glcb-Sp8	0	3.0126500000000007
G-ol-Sp8	0	7.240874999999999
GlcAb1-3Galb-Sp8	0	8.053225000000001
GlcAb1-6Galb-Sp8	0	1.9048750000000003
KDNa2-3Galb1-3GlcNAcb-Sp0	0	5.815499999999999
KDNa2-3Galb1-4GlcNAcb-Sp0	0	6.067475000000003
Mana1-2Mana1-2Mana1-3Mana-Sp9	0	4.338175
Mana1-2Mana1-6(Mana1-2Mana1-3)Mana-Sp9	0	10.163974999999997
Mana1-6(Mana1-2Mana1-3)Mana1-6(Mana1-2Mana1-3)Manb1-4GlcNAcb1-4GlcNAcb-Sp12	0	2.7212000000000014
Mana1-2Mana1-6(Mana1-3)Mana1-6(Mana1-2Mana1-2Mana1-3)Manb1-4GlcNAcb1-4GlcNAcb-Sp12	0	4.1819000000000015
Mana1-2Mana1-6(Mana1-2Mana1-3)Mana1-6(Mana1-2Mana1-2Mana1-3)Manb1-4GlcNAcb1-4GlcNAcb-Sp12	0	4.581474999999998
Mana1-6(Mana1-3)Mana-Sp9	0	7.232924999999999
Mana1-6(Mana1-3)Mana1-6(Mana1-2Mana1-3)Manb1-4GlcNAcb1-4GlcNAcb-Sp12	0	5.133050000000002
Manb1-4GlcNAcb-Sp0	0	5.856174999999999
Neu5Aca2-3Galb1-4GlcNAcb1-3Galb1-4(Fuca1-3)GlcNAcb-Sp0	0	2.8007000000000013
(3S)Galb1-4(Fuca1-3)(6S)GlcNAcb-Sp8	0	3.0894000000000004
Fuca1-2(6S)Galb1-4GlcNAcb-Sp0	0	7.279950000000002
Fuca1-2Galb1-4(6S)GlcNAcb-Sp8	0	9.285075000000004
Fuca1-2(6S)Galb1-4(6S)Glcb-Sp0	0	13.015175000000005
Neu5Aca2-3Galb1-3GalNAca-Sp8	1	147.70482499999997
Neu5Aca2-3Galb1-3GalNAca-Sp14	1	61.04122499999999
GalNAcb1-4(Neu5Aca2-8Neu5Aca2-8Neu5Aca2-8Neu5Aca2-3)Galb1-4Glcb-Sp0	0	8.721574999999998
Neu5Aca2-8Neu5Aca2-8Neu5Aca2-3Galb1-4Glcb-Sp0	0	0.7633249999999983
Neu5Aca2-8Neu5Aca2-8Neu5Aca-Sp8	0	6.536025
GalNAcb1-4(Neu5Aca2-3)Galb1-4GlcNAcb-Sp0	0	0.3626750000000003
GalNAcb1-4(Neu5Aca2-3)Galb1-4GlcNAcb-Sp8	0	0.1758249999999988
GalNAcb1-4(Neu5Aca2-3)Galb1-4Glcb-Sp0	0	3.8726
Neu5Aca2-3Galb1-3GalNAcb1-4(Neu5Aca2-3)Galb1-4Glcb-Sp0	1	283.3499750000001
Neu5Aca2-6(Neu5Aca2-3)GalNAca-Sp8	0	7.8348499999999985
Neu5Aca2-3GalNAca-Sp8	0	15.677474999999996
Neu5Aca2-3Galb1-3(6S)GlcNAc-Sp8	1	92.451825
Neu5Aca2-3Galb1-3(Fuca1-4)GlcNAcb1-3Galb1-4(Fuca1-3)GlcNAcb-Sp0	1	331.13085
Neu5Aca2-3Galb1-4(Neu5Aca2-3Galb1-3)GlcNAcb-Sp8	1	886.9546749999997
Neu5Aca2-3Galb1-3(6S)GalNAca-Sp8	1	310.797375
Neu5Aca2-6(Neu5Aca2-3Galb1-3)GalNAca-Sp8	1	266.4729
Neu5Aca2-6(Neu5Aca2-3Galb1-3)GalNAca-Sp14	1	56.95570000000001
Neu5Aca2-3Galb1-3GalNAcb1-3Gala1-4Galb1-4Glcb-Sp0	1	124.3565
Fuca1-2(6S)Galb1-4Glcb-Sp0	0	7.0405
Neu5Aca2-3Galb1-3GlcNAcb-Sp8	1	86.01289999999999
Neu5Aca2-3Galb1-4(6S)GlcNAcb-Sp8	1	234.82265
Neu5Aca2-3Galb1-4(Fuca1-3)(6S)GlcNAcb-Sp8	1	396.4833
Neu5Aca2-3Galb1-4(Fuca1-3)GlcNAcb1-3Galb1-4(Fuca1-3)GlcNAcb1-3Galb1-4(Fuca1-3)GlcNAcb-Sp0	1	77.50604999999999
Neu5Aca2-3Galb1-4(Fuca1-3)GlcNAcb-Sp0	0	12.6583
Neu5Aca2-3Galb1-4(Fuca1-3)GlcNAcb1-3Galb1-4GlcNAcb-Sp8	1	345.2946750000001
Neu5Aca2-3Galb1-4GlcNAcb-Sp0	1	222.00590000000003
Neu5Aca2-3Galb1-4GlcNAcb-Sp8	1	242.673675
Neu5Aca2-3Galb1-4GlcNAcb1-3Galb1-4GlcNAcb-Sp0	1	257.56735000000003
Neu5Aca2-3Galb1-4Glcb-Sp0	1	209.3848
Neu5Aca2-6GalNAca-Sp8	0	10.529575
Neu5Aca2-6GalNAcb1-4GlcNAcb-Sp0	0	1.3485499999999997
Neu5Aca2-6Galb1-4(6S)GlcNAcb-Sp8	0	6.883049999999997
Neu5Aca2-6Galb1-4GlcNAcb-Sp0	0	5.667024999999998
Neu5Aca2-6Galb1-4GlcNAcb-Sp8	0	8.878950000000003
Neu5Aca2-6Galb-Sp8	0	4.73475
Neu5Aca2-8Neu5Aca-Sp8	0	9.538049999999997
Neu5Aca2-8Neu5Aca2-3Galb1-4Glcb-Sp0	0	-3.5158
Galb1-3(Fuca1-4)GlcNAcb1-3Galb1-3(Fuca1-4)GlcNAcb-Sp0	0	11.2377
Neu5Acb2-6GalNAca-Sp8	0	1.9023750000000008
Neu5Acb2-6Galb1-4GlcNAcb-Sp8	0	6.7240249999999975
Neu5Gca2-3Galb1-3(Fuca1-4)GlcNAcb-Sp0	0	7.885124999999999
Neu5Gca2-3Galb1-3GlcNAcb-Sp0	0	7.0275
Neu5Gca2-3Galb1-4Glcb-Sp0	0	1.762575
Neu5Gca2-6GalNAca-Sp0	0	12.909024999999994
Neu5Gca2-6Galb1-4GlcNAcb-Sp0	0	13.0157
Neu5Gca-Sp8	0	3.9882250000000012
Neu5Aca2-3Galb1-4GlcNAcb1-6(Galb1-3)GalNAca-Sp14	0	13.5106
Galb1-3GlcNAcb1-3Galb1-3GlcNAcb-Sp0	0	9.532274999999997
Galb1-4(Fuca1-3)(6S)GlcNAcb-Sp0	0	2.455874999999999
Galb1-4(Fuca1-3)(6S)Glcb-Sp0	0	7.894825
Galb1-4(Fuca1-3)GlcNAcb1-3Galb1-3(Fuca1-4)GlcNAcb-Sp0	0	5.2559749999999985
Galb1-4GlcNAcb1-3Galb1-3GlcNAcb-Sp0	0	11.365700000000002
Neu5Aca2-3Galb1-3GlcNAcb1-3Galb1-3GlcNAcb-Sp0	1	70.27894999999998
4S(3S)Galb1-4GlcNAcb-Sp0	0	6.636025
(6S)Galb1-4(6S)GlcNAcb-Sp0	0	8.624175
(6P)Glcb-Sp10	0	2.8934
Neu5Aca2-3Galb1-4(Fuca1-3)GlcNAcb1-6(Galb1-3)GalNAca-Sp14	0	10.162075000000002
Galb1-3Galb1-4GlcNAcb-Sp8	0	1.4709750000000008
Neu5Aca2-6Galb1-4GlcNAcb1-2Mana1-6(Galb1-4GlcNAcb1-2Mana1-3)Manb1-4GlcNAcb1-4GlcNAcb-Sp12	0	4.706700000000001
GlcNAcb1-6(Galb1-4GlcNAcb1-3)Galb1-4GlcNAc-Sp0	0	6.6986
Galb1-4GlcNAca1-6Galb1-4GlcNAcb-Sp0	0	7.918600000000001
Galb1-4GlcNAcb1-6Galb1-4GlcNAcb-Sp0	0	7.79165
GalNAcb1-3Galb-Sp8	0	6.849625
GlcAb1-3GlcNAcb-Sp8	0	6.668225
Neu5Aca2-6Galb1-4GlcNAcb1-2Mana1-6(GlcNAcb1-2Mana1-3)Manb1-4GlcNAcb1-4GlcNAcb-Sp12	0	13.293824999999998
GlcNAcb1-3Man-Sp10	0	14.2521
GlcNAcb1-4GlcNAcb-Sp10	0	2.8357
GlcNAcb1-4GlcNAcb-Sp12	0	6.6731
MurNAcb1-4GlcNAcb-Sp10	0	7.978050000000001
Mana1-6Manb-Sp10	0	4.45895
Mana1-6(Mana1-3)Mana1-6(Mana1-3)Manb-Sp10	0	8.395475
Mana1-2Mana1-6(Mana1-3)Mana1-6(Mana1-2Mana1-2Mana1-3)Mana-Sp9	0	7.7807749999999976
Neu5Aca2-6Galb1-4GlcNAcb1-2Mana1-6(Neu5Aca2-3Galb1-4GlcNAcb1-2Mana1-3)Manb1-4GlcNAcb1-4GlcNAcb-Sp12	0	13.012825
Galb1-4GlcNAcb1-2Mana1-6(Neu5Aca2-6Galb1-4GlcNAcb1-2Mana1-3)Manb1-4GlcNAcb1-4GlcNAcb-Sp12	0	4.793474999999999
GlcNAcb1-2Mana1-6(Neu5Aca2-6Galb1-4GlcNAcb1-2Mana1-3)Manb1-4GlcNAcb1-4GlcNAcb-Sp12	0	8.203800000000001
Neu5Aca2-8Neu5Acb-Sp17	0	5.86375
Neu5Aca2-8Neu5Aca2-8Neu5Acb-Sp8	0	5.008925
Neu5Gcb2-6Galb1-4GlcNAc-Sp8	0	2.505325
Neu5Aca2-3Galb1-4GlcNAcb1-2Mana1-6(Neu5Aca2-3Galb1-4GlcNAcb1-2Mana1-3)Manb1-4GlcNAcb1-4GlcNAcb-Sp12	1	441.79019999999986
Neu5Aca2-3Galb1-4GlcNAcb1-2Mana1-6(Neu5Aca2-6Galb1-4GlcNAcb1-2Mana1-3)Manb1-4GlcNAcb1-4GlcNAcb-Sp12	1	67.129125
Neu5,9Ac2a2-3Galb1-4GlcNAcb-Sp0	0	13.307274999999995
Neu5,9Ac2a2-3Galb1-3GlcNAcb-Sp0	0	11.960225000000005
Neu5Aca2-6Galb1-4GlcNAcb1-3Galb1-3GlcNAcb-Sp0	0	6.225
Neu5Aca2-3Galb1-3(Fuca1-4)GlcNAcb1-3Galb1-3(Fuca1-4)GlcNAcb-Sp0	1	298.4720000000001
Neu5Aca2-6Galb1-4GlcNAcb1-3Galb1-4GlcNAcb1-3Galb1-4GlcNAcb-Sp0	0	5.782199999999999
Gala1-4Galb1-4GlcNAcb1-3Galb1-4Glcb-Sp0	0	2.096025000000001
GalNAca1-3(Fuca1-2)Galb1-4GlcNAcb1-3Galb1-4GlcNAcb-Sp0	0	5.265625
GalNAca1-3(Fuca1-2)Galb1-4GlcNAcb1-3Galb1-4GlcNAcb1-3Galb1-4GlcNAcb-Sp0	0	5.2132000000000005
GlcNAca1-4Galb1-4GlcNAcb1-3Galb1-4GlcNAcb1-3Galb1-4GlcNAcb-Sp0	0	3.320549999999999
GlcNAca1-4Galb1-4GlcNAcb-Sp0	0	5.965250000000001
GlcNAca1-4Galb1-3GlcNAcb-Sp0	0	4.8599
GlcNAca1-4Galb1-4GlcNAcb1-3Galb1-4Glcb-Sp0	0	8.035675
GlcNAca1-4Galb1-4GlcNAcb1-3Galb1-4GlcNAcb-Sp0	0	2.411
GlcNAca1-4Galb1-3GalNAc-Sp14	0	2.4571749999999994
Mana1-6(Neu5Aca2-6Galb1-4GlcNAcb1-2Mana1-3)Manb1-4GlcNAcb1-4GlcNAc-Sp12	0	13.024375
Neu5Aca2-6Galb1-4GlcNAcb1-2Mana1-6Manb1-4GlcNAcb1-4GlcNAc-Sp12	0	8.2232
Neu5Aca2-6Galb1-4GlcNAcb1-2Mana1-3Manb1-4GlcNAcb1-4GlcNAc-Sp12	0	12.21515
Galb1-4GlcNAcb1-2Mana1-3Manb1-4GlcNAcb1-4GlcNAc-Sp12	0	14.09765
Galb1-4GlcNAcb1-2Mana1-6Manb1-4GlcNAcb1-4GlcNAc-Sp12	0	5.000325000000002
Mana1-6(Galb1-4GlcNAcb1-2Mana1-3)Manb1-4GlcNAcb1-4GlcNAcb-Sp12	0	4.841100000000001
GlcNAcb1-2Mana1-6(GlcNAcb1-2Mana1-3)Manb1-4GlcNAcb1-4(Fuca1-6)GlcNAcb-Sp22	0	0.43822500000000186
Galb1-3GlcNAcb1-2Mana1-6(Galb1-3GlcNAcb1-2Mana1-3)Manb1-4GlcNAcb1-4(Fuca1-6)GlcNAcb-Sp22	0	7.932774999999999
(6S)GlcNAcb1-3Galb1-4GlcNAcb-Sp0	0	16.662225000000007
KDNa2-3Galb1-4(Fuca1-3)GlcNAc-Sp0	0	5.5604
KDNa2-3Galb1-4Glc-Sp0	0	4.66025
KDNa2-3Galb1-3GalNAca-Sp14	0	-0.5999250000000003
Fuca1-2Galb1-3GlcNAcb1-2Mana1-6(Fuca1-2Galb1-3GlcNAcb1-2Mana1-3)Manb1-4GlcNAcb1-4GlcNAcb-Sp20	0	8.076649999999997
Fuca1-2Galb1-4GlcNAcb1-2Mana1-6(Fuca1-2Galb1-4GlcNAcb1-2Mana1-3)Manb1-4GlcNAcb1-4GlcNAcb-Sp20	0	8.312275
Fuca1-2Galb1-4(Fuca1-3)GlcNAcb1-2Mana1-6(Fuca1-2Galb1-4(Fuca1-3)GlcNAcb1-2Mana1-3)Manb1-4GlcNAcb1-4GlcNAb-Sp20	0	11.398125
Gala1-3Galb1-4GlcNAcb1-2Mana1-6(Gala1-3Galb1-4GlcNAcb1-2Mana1-3)Manb1-4GlcNAcb1-4GlcNAcb-Sp20	0	2.7282999999999986
Galb1-4GlcNAcb1-2Mana1-6(Mana1-3)Manb1-4GlcNAcb1-4GlcNAcb-Sp12	0	7.4472
Fuca1-4(Galb1-3)GlcNAcb1-2Mana1-6(Fuca1-4(Galb1-3)GlcNAcb1-2Mana1-3)Manb1-4GlcNAcb1-4(Fuca1-6)GlcNAcb-Sp22	0	-0.9929250000000004
Neu5Aca2-6GlcNAcb1-4GlcNAc-Sp21	0	6.543799999999997
Neu5Aca2-6GlcNAcb1-4GlcNAcb1-4GlcNAc-Sp21	0	10.628700000000002
Galb1-4GlcNAcb1-2Mana1-6(Galb1-4GlcNAcb1-4(Galb1-4GlcNAcb1-2)Mana1-3)Manb1-4GlcNAcb1-4GlcNAc-Sp21	0	10.850224999999995
GalNAca1-3(Fuca1-2)Galb1-4GlcNAcb1-2Mana1-6(GalNAca1-3(Fuca1-2)Galb1-4GlcNAcb1-2Mana1-3)Manb1-4GlcNAcb1-4GlcNAcb-Sp20	0	16.3194
Gala1-3Galb1-4(Fuca1-3)GlcNAcb1-2Mana1-6(Gala1-3Galb1-4(Fuca1-3)GlcNAcb1-2Mana1-3)Manb1-4GlcNAcb1-4GlcNAcb-Sp20	0	9.322100000000002
GalNAca1-3(Fuca1-2)Galb1-3GlcNAcb1-2Mana1-6(GalNAca1-3(Fuca1-2)Galb1-3GlcNAcb1-2Mana1-3)Manb1-4GlcNAcb1-4GlcNAcb-Sp20	0	6.811924999999999
Gala1-3(Fuca1-2)Galb1-3GlcNAcb1-2Mana1-6(Gala1-3(Fuca1-2)Galb1-3GlcNAcb1-2Mana1-3)Manb1-4GlcNAcb1-4GlcNAcb-Sp20	0	7.2004
Fuca1-4(Fuca1-2Galb1-3)GlcNAcb1-2Mana1-3(Fuca1-4(Fuca1-2Galb1-3)GlcNAcb1-2Mana1-3)Manb1-4GlcNAcb1-4GlcNAcb-Sp19	0	3.478
Neu5Aca2-3Galb1-4GlcNAcb1-3GalNAc-Sp14	1	73.88097499999998
Neu5Aca2-6Galb1-4GlcNAcb1-3GalNAc-Sp14	0	0.04607499999999831
Neu5Aca2-3Galb1-4(Fuca1-3)GlcNAcb1-3GalNAca-Sp14	0	15.822449999999995
Galb1-3GalNAca1-3(Fuca1-2)Galb1-4Glc-Sp0	0	18.402424999999994
Galb1-3GalNAca1-3(Fuca1-2)Galb1-4GlcNAc-Sp0	0	-1.3789750000000005
Galb1-4(Fuca1-3)GlcNAcb1-6(Galb1-3GlcNAcb1-3)Galb1-4Glc-Sp21	0	1.971425
Galb1-4GlcNAcb1-6(Fuca1-4(Fuca1-2Galb1-3)GlcNAcb1-3)Galb1-4Glc-Sp21	0	7.546899999999999
Galb1-4(Fuca1-3)GlcNAcb1-6(Fuca1-4(Fuca1-2Galb1-3)GlcNAcb1-3)Galb1-4Glc-Sp21	0	4.064850000000002
Galb1-3GlcNAcb1-3Galb1-4(Fuca1-3)GlcNAcb1-6(Galb1-3GlcNAcb1-3)Galb1-4Glc-Sp21	0	4.841799999999998
Galb1-4GlcNAcb1-6(Galb1-4GlcNAcb1-2)Mana1-6(Galb1-4GlcNAcb1-4(Galb1-4GlcNAcb1-2)Mana1-3)Manb1-4GlcNAcb1-4GlcNAcb-Sp21	0	3.3560000000000003
Fuca1-2Galb1-3GalNAca1-3(Fuca1-2)Galb1-4GlcNAcb-Sp0	0	7.251649999999999
Galb1-3GlcNAcb1-3GalNAca-Sp14	0	3.940825000000001
GalNAcb1-4(Neu5Aca2-3)Galb1-4GlcNAcb1-3GalNAca-Sp14	0	3.2654250000000005
GalNAca1-3(Fuca1-2)Galb1-3GalNAca1-3(Fuca1-2)Galb1-4GlcNAcb-Sp0	1	147.369475
Gala1-3Galb1-3GlcNAcb1-2Mana1-6(Gala1-3Galb1-3GlcNAcb1-2Mana1-3)Manb1-4GlcNAcb1-4GlcNAc-Sp19	0	17.135824999999997
GlcNAcb1-2Mana1-6(Galb1-4GlcNAcb1-2Mana1-3)Manb1-4GlcNAcb1-4GlcNAc-Sp12	0	1.3862249999999996
Galb1-4GlcNAcb1-2Mana1-6(GlcNAcb1-2Mana1-3)Manb1-4GlcNAcb1-4GlcNAc-Sp12	0	9.042350000000004
Neu5Aca2-3Galb1-3GlcNAcb1-3GalNAca-Sp14	1	69.375525
Fuca1-2Galb1-4GlcNAcb1-3GalNAca-Sp14	0	6.216474999999999
Galb1-4(Fuca1-3)GlcNAcb1-3GalNAca-Sp14	0	10.803549999999998
GalNAca1-3GalNAcb1-3Gala1-4Galb1-4GlcNAcb-Sp0	0	5.10825
Gala1-4Galb1-4GlcNAcb1-2Mana1-6(Gala1-4Galb1-4GlcNAcb1-2Mana1-3)Manb1-4GlcNAcb1-4GlcNAcb-Sp24	0	8.404824999999999
Galb1-3GlcNAcb1-6Galb1-4GlcNAcb-Sp0	0	12.215225
Galb1-3GlcNAca1-6Galb1-4GlcNAcb-Sp0	0	13.2125
GalNAcb1-3Gala1-6Galb1-4Glcb-Sp8	0	-2.885324999999999
Gala1-3(Fuca1-2)Galb1-4(Fuca1-3)Glcb-Sp21	0	2.937175
Galb1-4GlcNAcb1-6(Neu5Aca2-6Galb1-3GlcNAcb1-3)Galb1-4Glc-Sp21	0	5.918125
Gala1-3(Fuca1-2)Galb1-4GlcNAcb1-3GalNAca-Sp14	0	2.1611750000000005
GalNAca1-3(Fuca1-2)Galb1-4GlcNAcb1-3GalNAca-Sp14	0	1.135
GalNAca1-3GalNAcb1-3Gala1-4Galb1-4Glcb-Sp0	0	2.907350000000001
Fuca1-2Galb1-4(Fuca1-3)GlcNAcb1-3GalNAca-Sp14	0	4.9655
Gala1-3(Fuca1-2)Galb1-4(Fuca1-3)GlcNAcb1-3GalNAc-Sp14	0	5.499825
GalNAca1-3(Fuca1-2)Galb1-4(Fuca1-3)GlcNAcb1-3GalNAc-Sp14	0	-2.31975
Galb1-4(Fuca1-3)GlcNAcb1-2Mana1-6(Galb1-4(Fuca1-3)GlcNAcb1-2Mana1-3)Manb1-4GlcNAcb1-4(Fuca1-6)GlcNAcb-Sp22	0	6.179025000000001
GlcNAcb1-2(GlcNAcb1-6)Mana1-6(GlcNAcb1-2Mana1-3)Manb1-4GlcNAcb1-4GlcNAcb-Sp19	0	8.226750000000003
Fuca1-2Galb1-3GlcNAcb1-3GalNAc-Sp14	0	5.623875
Gala1-3(Fuca1-2)Galb1-3GlcNAcb1-3GalNAc-Sp14	0	4.438200000000002
Gala1-3Galb1-3GlcNAcb1-3GalNAc-Sp14	0	12.211724999999998
Fuca1-2Galb1-3GlcNAcb1-2Mana1-6(Fuca1-2Galb1-3GlcNAcb1-2Mana1-3)Manb1-4GlcNAcb1-4(Fuca1-6)GlcNAcb-Sp22	0	12.738575
Gala1-3(Fuca1-2)Galb1-4GlcNAcb1-2Mana1-6(Gala1-3(Fuca1-2)Galb1-4GlcNAcb1-2Mana1-3)Manb1-4GlcNAcb1-4(Fuca1-6)GlcNAcb-Sp22	0	8.141599999999999
Galb1-3GlcNAcb1-6(Galb1-3GlcNAcb1-2)Mana1-6(Galb1-3GlcNAcb1-2Mana1-3)Manb1-4GlcNAcb1-4GlcNAcb-Sp19	0	7.911000000000001
Fuca1-3GlcNAcb1-6(Galb1-4GlcNAcb1-3)Galb1-4Glc-Sp21	0	14.411525
GlcNAcb1-2Mana1-6(GlcNAcb1-4)(GlcNAcb1-2Mana1-3)Manb1-4GlcNAcb1-4GlcNAc-Sp21	0	9.86565
GlcNAcb1-2Mana1-6(GlcNAcb1-4)(GlcNAcb1-4(GlcNAcb1-2)Mana1-3)Manb1-4GlcNAcb1-4GlcNAc-Sp21	0	2.190200000000001
GlcNAcb1-6(GlcNAcb1-2)Mana1-6(GlcNAcb1-4)(GlcNAcb1-2Mana1-3)Manb1-4GlcNAcb1-4GlcNAc-Sp21	0	1.9732999999999976
GlcNAcb1-6(GlcNAcb1-2)Mana1-6(GlcNAcb1-4)(GlcNAcb1-4(GlcNAcb1-2)Mana1-3)Manb1-4GlcNAcb1-4GlcNAc-Sp21	0	8.995125
Galb1-4GlcNAcb1-2Mana1-6(GlcNAcb1-4)(Galb1-4GlcNAcb1-2Mana1-3)Manb1-4GlcNAcb1-4GlcNAc-Sp21	0	10.32665
Galb1-4GlcNAcb1-2Mana1-6(GlcNAcb1-4)(Galb1-4GlcNAcb1-4(Galb1-4GlcNAcb1-2)Mana1-3)Manb1-4GlcNAcb1-4GlcNAc-Sp21	0	11.958025
Galb1-4GlcNAcb1-6(Galb1-4GlcNAcb1-2)Mana1-6(GlcNAcb1-4)(Galb1-4GlcNAcb1-2Mana1-3)Manb1-4GlcNAcb1-4GlcNAc-Sp21	0	2.2358000000000007
Galb1-4GlcNAcb1-6(Galb1-4GlcNAcb1-2)Mana1-6(GlcNAcb1-4)(Galb1-4GlcNAcb1-4(Galb1-4GlcNAcb1-2)Mana1-3)Manb1-4GlcNAcb1-4GlcNAc-Sp21	0	4.3949500000000015
Galb1-6Galb-Sp10	0	1.8322249999999995
GalNAcb1-6GalNAcb-Sp8	0	1.4175250000000004
(6S)Galb1-3GlcNAcb-Sp0	0	-1.4044999999999996
Fuca1-2Galb1-4(Fuca1-3)GlcNAcb1-2Mana1-6(Fuca1-2Galb1-4(Fuca1-3)GlcNAcb1-4(Fuca1-2Galb1-4(Fuca1-3)GlcNAcb1-2)Mana1-3)Manb1-4GlcNAcb1-4GlcNAcb-Sp12	0	8.020175000000002
Galb1-4(Fuca1-3)GlcNAcb1-6GalNAc-Sp14	0	5.049375
Galb1-4GlcNAcb1-2Mana-Sp0	0	15.301525000000002
Gala1-3Fuca1-2Galb1-4GlcNAcb1-6(Gala1-3Fuca1-2Galb1-4GlcNAcb1-3)GalNAc-Sp14	0	12.456925000000002
GalNAca1-3(Fuca1-2)Galb1-4GlcNAcb1-6(GalNAca1-3(Fuca1-2)Galb1-4GlcNAcb1-3)GalNAc-Sp14	0	9.046375
Neu5Aca2-8Neu5Aca2-3Galb1-3GalNAcb1-4(Neu5Aca2-8Neu5Aca2-3)Galb1-4Glcb-Sp0	0	3.9480749999999984
GalNAcb1-4Galb1-4Glcb-Sp0	0	3.9260249999999988
GalNAca1-3(Fuca1-2)Galb1-4GlcNAcb1-2Mana1-6(GalNAca1-3(Fuca1-2)Galb1-4GlcNAcb1-2Mana1-3)Manb1-4GlcNAcb1-4(Fuca1-6)GlcNAcb-Sp22	0	5.7830999999999975
Neu5Aca2-6Galb1-4GlcNAcb1-6(Fuca1-2Galb1-3GlcNAcb1-3)Galb1-4Glc-Sp21	0	2.924825
Galb1-4GlcNAcb1-6(Galb1-4GlcNAcb1-2)Mana1-6(Galb1-4GlcNAcb1-2Mana1-3)Manb1-4GlcNAcb1-4GlcNAcb-Sp19	0	1.9093249999999995
Neu5Aca2-3Galb1-4GlcNAcb1-4Mana1-6(GlcNAcb1-4)(Neu5Aca2-3Galb1-4GlcNAcb1-4(Neu5Aca2-3Galb1-4GlcNAcb1-2)Mana1-3)Manb1-4GlcNAcb1-4GlcNAcb-Sp21	1	209.8738
Neu5Aca2-3Galb1-4GlcNAcb1-6(Neu5Aca2-3Galb1-4GlcNAcb1-2)Mana1-6(GlcNAcb1-4)(Neu5Aca2-3Galb1-4GlcNAcb1-4(Neu5Aca2-3Galb1-4GlcNAcb1-2)Mana1-3)Manb1-4GlcNAcb1-4GlcNAcb-Sp21	1	278.983125
Neu5Aca2-6Galb1-4GlcNAcb1-4Mana1-6(GlcNAcb1-4)(Neu5Aca2-6Galb1-4GlcNAcb1-4(Neu5Aca2-6Galb1-4GlcNAcb1-2)Mana1-3)Manb1-4GlcNAcb1-4GlcNAcb-Sp21	0	5.892100000000001
Neu5Aca2-6Galb1-4GlcNAcb1-6(Neu5Aca2-6Galb1-4GlcNAcb1-2)Mana1-6(GlcNAcb1-4)(Neu5Aca2-6Galb1-4GlcNAcb1-4(Neu5Aca2-6Galb1-4GlcNAcb1-2)Mana1-3)Manb1-4GlcNAcb1-4GlcNAcb-Sp21	0	10.480474999999998
Gala1-3(Fuca1-2)Galb1-3GalNAca-Sp8	0	9.139225
Gala1-3(Fuca1-2)Galb1-3GalNAcb-Sp8	0	12.374000000000002
Glca1-6Glca1-6Glca1-6Glcb-Sp10	0	12.080750000000002
Glca1-4Glca1-4Glca1-4Glcb-Sp10	0	12.413699999999995
Fuca1-2Galb1-4(Fuca1-3)GlcNAcb1-2Mana1-6(Fuca1-2Galb1-4(Fuca1-3)GlcNAcb1-2Mana1-3)Manb1-4GlcNAcb1-4(Fuca1-6)GlcNAcb-Sp24	0	4.65935
Fuca1-2Galb1-3(Fuca1-4)GlcNAcb1-2Mana1-6(Fuca1-2Galb1-3(Fuca1-4)GlcNAcb1-2Mana1-3)Manb1-4GlcNAcb1-4(Fuca1-6)GlcNAcb1-4(Fuca1-6)GlcNAcb-Sp19	0	15.289824999999995
Neu5Aca2-3Galb1-3GlcNAcb1-6(Neu5Aca2-3Galb1-4GlcNAcb1-2)Mana1-6(Neu5Aca2-3Galb1-3GlcNAcb1-2Mana1-3)Manb1-4GlcNAcb1-4GlcNAcb-Sp19	1	720.3169250000002
GlcNAcb1-6(GlcNAcb1-2)Mana1-6(GlcNAcb1-2Mana1-3)Manb1-4GlcNAcb1-4(Fuca1-6)GlcNAcb-Sp24	0	8.5445
Galb1-3GlcNAcb1-2Mana1-6(GlcNAcb1-4)(Galb1-3GlcNAcb1-2Mana1-3)Manb1-4GlcNAcb1-4GlcNAcb-Sp21	0	17.17335
Neu5Aca2-6Galb1-4GlcNAcb1-6(Galb1-3GlcNAcb1-3)Galb1-4Glcb-Sp21	0	-1.4981999999999993
Neu5Aca2-3Galb1-4GlcNAcb1-6GalNAca-Sp14	1	165.340975
Neu5Aca2-6Galb1-4GlcNAcb1-6(Neu5Aca2-6Galb1-4GlcNAcb1-3)GalNAca-Sp14	0	6.449424999999998
Neu5Aca2-3Galb1-4GlcNAcb1-2Mana1-6(Neu5Aca2-3Galb1-4GlcNAcb1-2Mana1-3)Manb1-4GlcNAcb1-4(Fuca1-6)GlcNAcb-Sp24	1	135.06650000000002
Mana1-6(Mana1-3)Manb1-4GlcNAcb1-4(Fuca1-6)GlcNAcb-Sp19	0	4.377375000000002
Galb1-4GlcNAcb1-6(Galb1-4GlcNAcb1-2)Mana1-6(Galb1-4GlcNAcb1-2Mana1-3)Manb1-4GlcNAcb1-4(Fuca1-6)GlcNAcb-Sp24	0	13.6033
Neu5Aca2-3Galb1-3GlcNAcb1-2Mana1-6(GlcNAcb1-4)(Neu5Aca2-3Galb1-3GlcNAcb1-2Mana1-3)Manb1-4GlcNAcb1-4GlcNAc-Sp21	0	2.085699999999999
Gala1-3Galb1-3GlcNAcb1-6GalNAca-Sp14	0	7.392849999999998
Galb1-3(Fuca1-4)GlcNAcb1-6GalNAca-Sp14	0	6.18575
(3S)Galb1-3(Fuca1-4)GlcNAcb-Sp0	0	9.270174999999998
Galb1-4(Fuca1-3)GlcNAcb1-6(Neu5Aca2-6(Neu5Aca2-3Galb1-3)GlcNAcb1-3)Galb1-4Glc-Sp21	0	9.437975000000002
Fuca1-2Galb1-4GlcNAcb1-6GalNAca-Sp14	0	2.740175
Gala1-3Galb1-4GlcNAcb1-6GalNAca-Sp14	0	6.149224999999999
Galb1-4(Fuca1-3)GlcNAcb1-2Mana-Sp0	0	9.55955
Fuca1-2(6S)Galb1-3GlcNAcb-Sp0	0	-2.775
Gala1-3(Fuca1-2)Galb1-4GlcNAcb1-6GalNAca-Sp14	0	7.655625
Fuca1-2Galb1-4GlcNAcb1-2Mana-Sp0	0	2.96335
Fuca1-2Galb1-3(6S)GlcNAcb-Sp0	0	-0.5386000000000002
Fuca1-2(6S)Galb1-3(6S)GlcNAcb-Sp0	0	6.100674999999997
Neu5Aca2-6GalNAcb1-4(6S)GlcNAcb-Sp8	0	5.220399999999998
GalNAcb1-4(Fuca1-3)(6S)GlcNAcb-Sp8	0	13.888224999999998
(3S)GalNAcb1-4(Fuca1-3)GlcNAcb-Sp8	0	-0.540525000000001
Fuca1-2Galb1-3GlcNAcb1-6(Fuca1-2Galb1-3GlcNAcb1-3)GalNAca-Sp14	0	8.673624999999998
GalNAca1-3(Fuca1-2)Galb1-3GlcNAcb1-6GalNAca-Sp14	0	6.3827250000000015
Galb1-3GlcNAca1-3Galb1-4GlcNAcb-Sp8	0	2.158075000000001
Galb1-3(6S)GlcNAcb-Sp8	0	4.299725
(6S)(4S)GalNAcb1-4GlcNAc-Sp8	0	6.596399999999999
(3S)GalNAcb1-4(3S)GlcNAc-Sp8	0	2.3657250000000003
Galb1-4(6P)GlcNAcb-Sp0	0	1.3575249999999992
(6P)Galb1-4GlcNAcb-SP0	0	1.1930250000000011
GalNAca1-3(Fuca1-2)Galb1-4GlcNAcb1-6GalNAc-Sp14	0	0.5332999999999997
Neu5Aca2-6Galb1-4GlcNAcb1-2Man-Sp0	0	6.025150000000003
Gala1-3Galb1-4GlcNAcb1-2Mana-Sp0	0	4.671399999999998
Gala1-3(Fuca1-2)Galb1-4GlcNAcb1-2Mana-Sp0	0	7.99025
GalNAca1-3(Fuca1-2)Galb1-4GlcNAcb1-2Mana-Sp0	0	0.2622250000000008
Galb1-3GlcNAcb1-2Mana-Sp0	0	4.510599999999998
Neu5Aca2-3Galb1-3GlcNAcb1-2Mana-Sp0	1	85.912775
Gala1-3Galb1-3GlcNAcb1-2Mana-Sp0	0	8.063524999999998
GalNAcb1-4GlcNAcb1-2Mana-Sp0	0	3.4453500000000017
GlcNAcb1-2Mana1-6(GlcNAcb1-4)(GlcNAcb1-2Mana1-3)Manb1-4GlcNAcb1-4(Fuca1-6)GlcNAc-Sp21	0	7.445500000000001
Galb1-4GlcNAcb1-2Mana1-6(GlcNAcb1-4)(Galb1-4GlcNAcb1-2Mana1-3)Manb1-4GlcNAcb1-4(Fuca1-6)GlcNAc-Sp21	0	6.716875
Galb1-4GlcNAcb1-2Mana1-6(Galb1-4GlcNAcb1-4)(Galb1-4GlcNAcb1-2Mana1-3)Manb1-4GlcNAcb1-4(Fuca1-6)GlcNAc-Sp21	0	3.1413
Fuca1-4(Galb1-3)GlcNAcb1-2Mana-Sp0	0	9.204774999999996
Neu5Aca2-3Galb1-4(Fuca1-3)GlcNAcb1-2Mana-Sp0	1	193.496175
GlcNAcb1-3Galb1-4GlcNAcb1-6(GlcNAcb1-3)Galb1-4GlcNAc-Sp0	0	9.9542
GalNAca1-3(Fuca1-2)Galb1-3GalNAcb1-3Gala1-4Galb1-4Glc-Sp21	0	6.316374999999999
Galb1-3GalNAcb1-3Gal-Sp21	0	4.806725
GlcNAcb1-3Galb1-4GlcNAcb1-2Mana1-6(GlcNAcb1-3Galb1-4GlcNAcb1-2Mana1-3)Manb1-4GlcNAcb1-4GlcNAcb-Sp12	0	3.8985749999999983
GlcNAcb1-3Galb1-4GlcNAcb1-2Mana1-6(GlcNAcb1-3Galb1-4GlcNAcb1-2Mana1-3)Manb1-4GlcNAcb1-4GlcNAcb-Sp25	0	10.87375
Galb1-4GlcNAcb1-3Galb1-4GlcNAcb1-2Mana1-6(Galb1-4GlcNAcb1-3Galb1-4GlcNAcb1-2Mana1-3)Manb1-4GlcNAcb1-4GlcNAcb-Sp24	0	3.0578499999999997
Fuca1-2Galb1-4GlcNAcb1-3Galb1-4GlcNAcb1-2Mana1-6(Fuca1-2Galb1-4GlcNAcb1-3Galb1-4GlcNAcb1-2Mana1-3)Manb1-4GlcNAcb1-4GlcNAcb-Sp24	0	9.208725
GlcNAcb1-3Galb1-4GlcNAcb1-3Galb1-4GlcNAcb1-2Mana1-6(GlcNAcb1-3Galb1-4GlcNAcb1-3Galb1-4GlcNAcb1-2Mana1-3)Manb1-4GlcNAcb1-4GlcNAcb-Sp12	0	15.966825
GlcNAcb1-3Galb1-4GlcNAcb1-3Galb1-4GlcNAcb1-2Mana1-6(GlcNAcb1-3Galb1-4GlcNAcb1-3Galb1-4GlcNAcb1-2Mana1-3)Manb1-4GlcNAcb1-4GlcNAcb-Sp25	0	11.332150000000002
Galb1-4GlcNAcb1-3Galb1-4GlcNAcb1-3Galb1-4GlcNAcb1-2Mana1-6(Galb1-4GlcNAcb1-3Galb1-4GlcNAcb1-3Galb1-4GlcNAcb1-2Mana1-3)Manb1-4GlcNAcb1-4GlcNAcb-Sp12	0	11.953699999999998
GlcNAcb1-3Galb1-4GlcNAcb1-3Galb1-4GlcNAcb1-3Galb1-4GlcNAcb1-2Mana1-6(GlcNAcb1-3Galb1-4GlcNAcb1-3Galb1-4GlcNAcb1-3Galb1-4GlcNAcb1-2Mana1-3)Manb1-4GlcNAcb1-4GlcNAcb-Sp25	0	4.368300000000003
Galb1-4GlcNAcb1-3Galb1-4GlcNAcb1-3Galb1-4GlcNAcb1-3Galb1-4GlcNAcb1-2Mana1-6(Galb1-4GlcNAcb1-3Galb1-4GlcNAcb1-3Galb1-4GlcNAcb1-3Galb1-4GlcNAcb1-2Mana1-3)Manb1-4GlcNAcb1-4GlcNAcb-Sp25	0	8.7102
Galb1-3GlcNAcb1-3Galb1-4GlcNAcb1-2Mana1-6(Galb1-3GlcNAcb1-3Galb1-4GlcNAcb1-2Mana1-3)Manb1-4GlcNAcb1-4GlcNAc-Sp25	0	2.6175
Neu5Gca2-8Neu5Gca2-3Galb1-4GlcNAc-Sp0	0	11.533675
Neu5Aca2-8Neu5Gca2-3Galb1-4GlcNAc-Sp0	0	4.5787999999999975
Neu5Gca2-8Neu5Aca2-3Galb1-4GlcNAc-Sp0	0	2.1072999999999986
Neu5Aca2-8Neu5Aca2-3Galb1-4GlcNAc-Sp0	0	4.538725
GlcNAcb1-3Galb1-4GlcNAcb1-6(GlcNAcb1-3Galb1-4GlcNAcb1-2)Mana1-6(GlcNAcb1-3Galb1-4GlcNAcb1-2Mana1-3)Manb1-4GlcNAcb1-4GlcNAc-Sp24	0	4.700075000000001
GalNAcb1-3GlcNAcb-Sp0	0	3.5269249999999994
GalNAcb1-4GlcNAcb1-3GalNAcb1-4GlcNAcb-Sp0	0	10.248800000000003
Galb1-4GlcNAcb1-3Galb1-4GlcNAcb1-3Galb1-4GlcNAcb1-3Galb1-4GlcNAcb1-3Galb1-4GlcNAcb1-2Mana1-6(Galb1-4GlcNAcb1-3Galb1-4GlcNAcb1-3Galb1-4GlcNAcb1-3Galb1-4GlcNAcb1-3Galb1-4GlcNAcb1-2Mana1-3)Manb1-4GlcNAcb1-4GlcNAcb-Sp25	0	1.4712999999999994
GlcNAb1-3Galb1-3GalNAc-Sp14	0	0.5542999999999996
Galb1-3GlcNAcb1-6(Galb1-3)GalNAc-Sp14	0	1.5309499999999991
Galb1-4GlcNAcb1-3Galb1-4GlcNAcb1-3Galb1-4GlcNAcb1-3Galb1-4GlcNAcb1-3Galb1-4GlcNAcb1-3Galb1-4GlcNAcb1-2Mana1-6(Galb1-4GlcNAcb1-3Galb1-4GlcNAcb1-3Galb1-4GlcNAcb1-3Galb1-4GlcNAcb1-3Galb1-4GlcNAcb1-3Galb1-4GlcNAcb1-2Mana1-3)Manb1-4GlcNAcb1-4GlcNAcb-Sp25	0	12.100625
(3S)GlcAb1-3Galb1-4GlcNAcb1-3Galb1-4Glc-Sp0	0	5.205499999999999
Galb1-3GlcNAcb1-3Galb1-4GlcNAcb1-6(Galb1-3GlcNAcb1-3Galb1-4GlcNAb1-2)Mana1-6(Galb1-3GlcNAcb1-3Galb1-4GlcNAcb1-2Mana1-3)Manb1-4GlcNAcb1-4(Fuca1-6)GlcNAcb-Sp24	0	12.454199999999995
Neu5Aca2-8Neu5Aca2-3Galb1-3GalNAcb1-4(Neu5Aca2-3)Galb1-4Glc-Sp21	0	8.9806
GlcNAcb1-3Galb1-4GlcNAcb1-2Mana1-6(GlcNAcb1-3Galb1-4GlcNAcb1-2Mana1-3)Manb1-4GlcNAcb1-4(Fuca1-6)GlcNAcb-Sp24	0	8.330400000000001
GlcNAcb1-3Galb1-4GlcNAcb1-3Galb1-4GlcNAcb1-2Mana1-6(GlcNAcb1-3Galb1-4GlcNAcb1-3Galb1-4GlcNAcb1-2Mana1-3)Manb1-4GlcNAcb1-4(Fuca1-6)GlcNAcb-Sp24	0	4.3290000000000015
Galb1-4GlcNAcb1-3Galb1-4GlcNAcb1-3Galb1-4GlcNAcb1-2Mana1-6(Galb1-4GlcNAcb1-3Galb1-4GlcNAcb1-3Galb1-4GlcNAcb1-2Mana1-3)Manb1-4GlcNAcb1-4(Fuca1-6)GlcNAcb-Sp24	0	7.966400000000001
GlcNAcb1-3Galb1-4GlcNAcb1-3Galb1-4GlcNAcb1-3Galb1-4GlcNAcb1-2Mana1-6(GlcNAcb1-3Galb1-4GlcNAcb1-3Galb1-4GlcNAcb1-3Galb1-4GlcNAcb1-2Mana1-3)Manb1-4GlcNAcb1-4(Fuca1-6)GlcNAcb-Sp24	0	8.90735
Galb1-4GlcNAcb1-3Galb1-4GlcNAcb1-3Galb1-4GlcNAcb1-3Galb1-4GlcNAcb1-2Mana1-6(Galb1-4GlcNAcb1-3Galb1-4GlcNAcb1-3Galb1-4GlcNAcb1-3Galb1-4GlcNAcb1-2Mana1-3)Manb1-4GlcNAcb1-4(Fuca1-6)GlcNAcb-Sp24	0	-0.4190500000000004
Galb1-4GlcNAcb1-3Galb1-4GlcNAcb1-3Galb1-4GlcNAcb1-3Galb1-4GlcNAcb1-3Galb1-4GlcNAcb1-2Mana1-6(Galb1-4GlcNAcb1-3Galb1-4GlcNAcb1-3Galb1-4GlcNAcb1-3Galb1-4GlcNAcb1-3Galb1-4GlcNAcb1-2Mana1-3)Manb1-4GlcNAcb1-4(Fuca1-6)GlcNAcb-Sp19	0	12.019849999999998
Galb1-4GlcNAcb1-3Galb1-4GlcNAcb1-6(Galb1-4GlcNAcb1-3Galb1-4GlcNAb1-2)Mana1-6(Galb1-4GlcNAcb1-3Galb1-4GlcNAcb1-2Mana1-3)Manb1-4GlcNAcb1-4(Fuca1-6)GlcNAcb-Sp24	0	7.72845
GlcNAcb1-3Galb1-4GlcNAcb1-3Galb1-4GlcNAcb1-6(GlcNAcb1-3Galb1-4GlcNAcb1-3Galb1-4GlcNAb1-2)Mana1-6(GlcNAcb1-3Galb1-4GlcNAcb1-3Galb1-4GlcNAcb1-2Mana1-3)Manb1-4GlcNAcb1-4(Fuca1-6)GlcNAcb-Sp24	0	10.8279
Galb1-4GlcNAcb1-3Galb1-4GlcNAcb1-3Galb1-4GlcNAcb1-6(Galb1-4GlcNAcb1-3Galb1-4GlcNAcb1-3Galb1-4GlcNAb1-2)Mana1-6(Galb1-4GlcNAcb1-3Galb1-4GlcNAcb1-3Galb1-4GlcNAcb1-2Mana1-3)Manb1-4GlcNAcb1-4(Fuca1-6)GlcNAcb-Sp24	0	17.313275
GlcNAcb1-3Galb1-4GlcNAcb1-3Galb1-4GlcNAcb1-3Galb1-4GlcNAcb1-6(GlcNAcb1-3Galb1-4GlcNAcb1-3Galb1-4GlcNAcb1-3Galb1-4GlcNAb1-2)Mana1-6(GlcNAcb1-3Galb1-4GlcNAcb1-3Galb1-4GlcNAcb1-3Galb1-4GlcNAcb1-2Mana1-3)Manb1-4GlcNAcb1-4(Fuca1-6)GlcNAcb-Sp24	0	14.3699
Galb1-4GlcNAcb1-3Galb1-4GlcNAcb1-3Galb1-4GlcNAcb1-3Galb1-4GlcNAcb1-6(Galb1-4GlcNAcb1-3Galb1-4GlcNAcb1-3Galb1-4GlcNAcb1-3Galb1-4GlcNAb1-2)Mana1-6(Galb1-4GlcNAcb1-3Galb1-4GlcNAcb1-3Galb1-4GlcNAcb1-3Galb1-4GlcNAcb1-2Mana1-3)Manb1-4GlcNAcb1-4(Fuca1-6)GlcNAcb-Sp24	0	10.9208
GlcNAcb1-3Galb1-4GlcNAcb1-3Galb1-4GlcNAcb1-3Galb1-4GlcNAcb1-3Galb1-4GlcNAcb1-6(GlcNAcb1-3Galb1-4GlcNAcb1-3Galb1-4GlcNAcb1-3Galb1-4GlcNAcb1-3Galb1-4GlcNAb1-2)Mana1-6(GlcNAcb1-3Galb1-4GlcNAcb1-3Galb1-4GlcNAcb1-3Galb1-4GlcNAcb1-3Galb1-4GlcNAcb1-2Mana1-3)Manb1-4GlcNAcb1-4(Fuca1-6)GlcNAcb-Sp24	0	18.391575000000003
Galb1-4GlcNAcb1-3Galb1-4GlcNAcb1-3Galb1-4GlcNAcb1-3Galb1-4GlcNAcb1-3Galb1-4GlcNAcb1-6(Galb1-4GlcNAcb1-3Galb1-4GlcNAcb1-3Galb1-4GlcNAcb1-3Galb1-4GlcNAcb1-3Galb1-4GlcNAb1-2)Mana1-6(Galb1-4GlcNAcb1-3Galb1-4GlcNAcb1-3Galb1-4GlcNAcb1-3Galb1-4GlcNAcb1-3Galb1-4GlcNAcb1-2Mana1-3)Manb1-4GlcNAcb1-4(Fuca1-6)GlcNAcb-Sp24	0	14.222099999999998
Galb1-4GlcNAcb1-3Galb1-4GlcNAcb1-3GalNAca-Sp14	0	8.418474999999999
Galb1-4GlcNAcb1-3Galb1-4GlcNAcb1-6(Galb1-3)GalNAca-Sp14	0	10.086875
GlcNAcb1-3Galb1-4GlcNAcb1-6(GlcNAcb1-3Galb1-4GlcNAcb1-3)GalNAca-Sp14	0	7.512200000000001
Neu5Aca2-3Galb1-4GlcNAcb1-3Galb1-4GlcNAcb1-6(Neu5Aca2-3Galb1-4GlcNAcb1-3Galb1-4GlcNAcb1-3)GalNAca-Sp14	1	52.619875
Neu5Aca2-6Galb1-4GlcNAcb1-3Galb1-4GlcNAcb1-3GalNAca-Sp14	0	5.167374999999999
GlcNAcb1-3Galb1-4GlcNAcb1-3Galb1-4GlcNAcb1-3GalNAca-Sp14	0	10.896575
Galb1-4GlcNAcb1-3Galb1-3GalNAca-Sp14	0	1.0012749999999992
Neu5Aca2-3Galb1-4GlcNAcb1-3Galb1-4GlcNAcb1-6(Galb1-3)GalNAca-Sp14	1	96.31554999999996
Neu5Aca2-6Galb1-4GlcNAcb1-3Galb1-4GlcNAcb1-6(Galb1-3)GalNAca-Sp14	0	0.5779250000000009
Neu5Aca2-6Galb1-4GlcNAcb1-6(Galb1-3)GalNAca-Sp14	0	0.34402500000000025
GlcNAcb1-6(Neu5Aca2-3Galb1-3)GalNAca-Sp14	1	177.81605
Neu5Aca2-6Galb1-4GlcNAcb1-3Galb1-4GlcNAcb1-3Galb1-4GlcNAcb1-2Mana1-6(Neu5Aca2-6Galb1-4GlcNAcb1-3Galb1-4GlcNAcb1-3Galb1-4GlcNAcb1-2Mana1-3)Manb1-4GlcNAcb1-4GlcNAcb-Sp12	0	12.52385
Neu5Aca2-6Galb1-4GlcNAcb1-3Galb1-4GlcNAcb1-2Mana1-6(Neu5Aca2-6Galb1-4GlcNAcb1-3Galb1-4GlcNAcb1-2Mana1-3)Manb1-4GlcNAcb1-4GlcNAcb-Sp12	0	5.256499999999999
GlcNAcb1-3Fuca-Sp21	0	16.507975000000002
