# Supplementary material for: Identifying glycan motifs using a novel subtree mining approach
Source: BMC Bioinformatics. 2020 Feb 4;21:42. doi: 10.1186/s12859-020-3374-4 (PMC7001330; doi:10.1186/s12859-020-3374-4)
Supplement: Supplementary file 6 — Additional file 6 Training and test sets. CSV files for all training and test sets used for this manuscript. [file 12859_2020_3374_MOESM6_ESM.zip › CV_Folds/CV_Folds/fold_1/training_set_PHA-L-10ug_13856_V5.0_DATA.csv]

glycan	binding	rfu
Mana-Sp8	0	27.831675000000004
Fuca-Sp8	0	17.88955
Fuca-Sp9	0	7.162150000000002
Rhaa-Sp8	0	1.5436000000000047
Neu5Aca-Sp11	0	19.61555
Neu5Acb-Sp8	0	7.853474999999999
GlcN(Gc)b-Sp8	0	8.169874999999998
Galb1-4GlcNAcb1-6(Galb1-4GlcNAcb1-3)GalNAc-Sp14	0	13.607075
GlcNAcb1-6(GlcNAcb1-4)(GlcNAcb1-3)GlcNAc-Sp8	0	10.00895
6S(3S)Galb1-4GlcNAcb-Sp0	0	6.277449999999997
(3S)Galb1-4(Fuca1-3)(6S)Glc-Sp0	0	24.733774999999994
(3S)Galb1-4(6S)Glcb-Sp0	0	22.841999999999995
(3S)Galb1-4(6S)Glcb-Sp8	0	14.114150000000002
(3S)Galb1-3(Fuca1-4)GlcNAcb-Sp8	0	8.240524999999998
(3S)Galb1-3GlcNAcb-Sp0	0	10.533000000000003
(3S)Galb1-3GlcNAcb-Sp8	0	0.02347499999999947
(3S)Galb1-4(Fuca1-3)GlcNAc-Sp0	0	23.659375
(3S)Galb1-4(Fuca1-3)GlcNAc-Sp8	0	4.724799999999998
(3S)Galb1-4(6S)GlcNAcb-Sp0	0	5.620899999999999
(3S)Galb1-4(6S)GlcNAcb-Sp8	0	6.909500000000001
(3S)Galb1-4GlcNAcb-Sp0	0	13.758275
(3S)Galb-Sp8	0	8.373324999999998
(6S)(4S)Galb1-4GlcNAcb-Sp0	0	13.059024999999995
(6P)Mana-Sp8	0	8.328425000000001
(6S)Galb1-4Glcb-Sp0	0	16.52655
(6S)Galb1-4Glcb-Sp8	0	5.4620750000000005
(6S)Galb1-4GlcNAcb-Sp8	0	3.185400000000003
(6S)Galb1-4(6S)Glcb-Sp8	0	10.668824999999998
(6S)GlcNAcb-Sp8	0	-3.3333999999999997
Neu5,9Ac2a-Sp8	0	5.9782500000000045
Neu5,9Ac2a2-6Galb1-4GlcNAcb-Sp8	0	8.494199999999998
Mana1-6(Mana1-3)Manb1-4GlcNAcb1-4GlcNAcb-Sp12	0	11.499050000000004
Mana1-6(Mana1-3)Manb1-4GlcNAcb1-4GlcNAcb-Sp13	0	23.613925
GlcNAcb1-2Mana1-6(GlcNAcb1-2Mana1-3)Manb1-4GlcNAcb1-4GlcNAcb-Sp12	0	5.5304
Galb1-4GlcNAcb1-2Mana1-6(Galb1-4GlcNAcb1-2Mana1-3)Manb1-4GlcNAcb1-4GlcNAcb-Sp12	0	12.187424999999998
Neu5Aca2-6Galb1-4GlcNAcb1-2Mana1-6(Neu5Aca2-6Galb1-4GlcNAcb1-2Mana1-3)Manb1-4GlcNAcb1-4GlcNAcb-Sp12	0	11.703050000000005
Neu5Aca2-6Galb1-4GlcNAcb1-2Mana1-6(Neu5Aca2-6Galb1-4GlcNAcb1-2Mana1-3)Manb1-4GlcNAcb1-4GlcNAcb-Sp13	0	21.61155
Neu5Aca2-6Galb1-4GlcNAcb1-2Mana1-6(Neu5Aca2-6Galb1-4GlcNAcb1-2Mana1-3)Manb1-4GlcNAcb1-4GlcNAcb-Sp21	0	12.82575
Neu5Aca2-6Galb1-4GlcNAcb1-2Mana1-6(Neu5Aca2-6Galb1-4GlcNAcb1-2Mana1-3)Manb1-4GlcNAcb1-4GlcNAcb-Sp24	0	9.0985
Fuca1-2Galb1-3GalNAcb1-3Gala-Sp9	0	16.732174999999998
Fuca1-2Galb1-3GalNAcb1-3Gala1-4Galb1-4Glcb-Sp9	0	3.7514
Fuca1-2Galb1-3(Fuca1-4)GlcNAcb-Sp8	0	11.379675
Fuca1-2Galb1-3GalNAca-Sp14	0	14.4607
Fuca1-2Galb1-3GalNAcb1-4(Neu5Aca2-3)Galb1-4Glcb-Sp0	0	18.835325
Fuca1-2Galb1-3GalNAcb1-4(Neu5Aca2-3)Galb1-4Glcb-Sp9	0	10.149674999999998
Fuca1-2Galb1-3GlcNAcb1-3Galb1-4Glcb-Sp8	0	11.5933
Fuca1-2Galb1-3GlcNAcb1-3Galb1-4Glcb-Sp10	0	18.574925
Fuca1-2Galb1-3GlcNAcb-Sp0	0	6.957225000000001
Fuca1-2Galb1-3GlcNAcb-Sp8	0	29.073475
Fuca1-2Galb1-4(Fuca1-3)GlcNAcb1-3Galb1-4(Fuca1-3)GlcNAcb1-3Galb1-4(Fuca1-3)GlcNAcb-Sp0	0	11.095225000000005
Fuca1-2Galb1-4(Fuca1-3)GlcNAcb-Sp0	0	15.4527
Fuca1-2Galb1-4(Fuca1-3)GlcNAcb-Sp8	0	7.5802999999999985
Fuca1-2Galb1-4GlcNAcb1-3Galb1-4GlcNAcb-Sp0	0	4.546425000000001
Fuca1-2Galb1-4GlcNAcb-Sp0	0	0.9720499999999994
Fuca1-2Galb1-4Glcb-Sp0	0	6.4682499999999985
Fuca1-4GlcNAcb-Sp8	0	8.220374999999999
GalNAca1-3(Fuca1-2)Galb1-4GlcNAcb-Sp8	0	1.155625
GalNAca1-3(Fuca1-2)Galb1-4Glcb-Sp0	0	20.279000000000003
GalNAca1-3(Fuca1-2)Galb-Sp8	0	2.2981749999999987
GalNAca1-3GalNAcb-Sp8	0	8.739775
GalNAca1-4(Fuca1-2)Galb1-4GlcNAcb-Sp8	0	0.24094999999999975
GalNAcb1-3GalNAca-Sp8	0	21.456775
GalNAcb1-4(Fuca1-3)GlcNAcb-Sp0	0	20.2537
GalNAcb1-4GlcNAcb-Sp0	0	16.819649999999996
Gala1-2Galb-Sp8	0	16.639875000000007
Gala1-3(Fuca1-2)Galb1-3GlcNAcb-Sp0	0	12.434475
Gala1-3(Fuca1-2)Galb1-3GlcNAcb-Sp8	0	17.924625
Gala1-3(Fuca1-2)Galb1-4(Fuca1-3)GlcNAcb-Sp0	0	29.200150000000004
Gala1-3(Fuca1-2)Galb1-4(Fuca1-3)GlcNAcb-Sp8	0	19.525774999999992
Gala1-3(Fuca1-2)Galb1-4GlcNAc-Sp0	0	15.558974999999995
Gala1-3(Fuca1-2)Galb1-4Glcb-Sp0	0	6.329900000000002
Gala1-3(Fuca1-2)Galb-Sp18	0	24.58797500000001
Gala1-3GalNAca-Sp8	0	17.7833
Gala1-3GalNAcb-Sp8	0	14.574975000000002
Gala1-3Galb1-4(Fuca1-3)GlcNAcb-Sp8	0	2.570174999999999
Gala1-3Galb1-3GlcNAcb-Sp0	0	4.2859250000000015
Gala1-3Galb1-4GlcNAcb-Sp8	0	11.687324999999998
Gala1-3Galb1-4Glcb-Sp0	0	7.3195
Gala1-3Galb1-4Glc-Sp10	0	8.822974999999998
Gala1-3Galb-Sp8	0	10.381199999999998
Gala1-4(Fuca1-2)Galb1-4GlcNAcb-Sp8	0	2.5889500000000005
Gala1-4Galb1-4GlcNAcb-Sp0	0	16.799175
Gala1-4Galb1-4GlcNAcb-Sp8	0	24.993025000000006
Gala1-4Galb1-4Glcb-Sp0	0	12.066775000000002
Gala1-4GlcNAcb-Sp8	0	14.664625
Galb1-2Galb-Sp8	0	6.157375000000004
Galb1-3(Fuca1-4)GlcNAcb1-3Galb1-4(Fuca1-3)GlcNAcb-Sp0	0	13.07535
Galb1-3GlcNAcb1-3Galb1-4(Fuca1-3)GlcNAcb-Sp0	0	6.934149999999999
Galb1-3(Fuca1-4)GlcNAc-Sp0	0	2.4352500000000017
Galb1-3(Fuca1-4)GlcNAc-Sp8	0	18.017325
Fuca1-4(Galb1-3)GlcNAcb-Sp8	0	12.574325
Galb1-4GlcNAcb1-6GalNAca-Sp8	0	6.670525
Galb1-4GlcNAcb1-6GalNAc-Sp14	0	22.930925
GlcNAcb1-6(Galb1-3)GalNAca-Sp8	0	8.5458
GlcNAcb1-6(Galb1-3)GalNAca-Sp14	0	2.5004
Neu5Aca2-6(Galb1-3)GalNAca-Sp8	0	3.1496499999999994
Neu5Aca2-6(Galb1-3)GalNAca-Sp14	0	8.941674999999996
Neu5Acb2-6(Galb1-3)GalNAca-Sp8	0	11.375424999999998
Galb1-3GalNAca-Sp14	0	1.9407500000000013
Galb1-3GalNAca-Sp16	0	3.0515749999999984
Galb1-3GalNAcb-Sp8	0	2.557625
Galb1-3GalNAcb1-3Gala1-4Galb1-4Glcb-Sp0	0	4.342099999999999
Galb1-3GalNAcb1-4Galb1-4Glcb-Sp8	0	21.32255
Galb1-3Galb-Sp8	0	9.968625
Galb1-3GlcNAcb1-3Galb1-4GlcNAcb-Sp0	0	5.370675
Galb1-3GlcNAcb1-3Galb1-4Glcb-Sp10	0	14.627849999999995
Galb1-3GlcNAcb-Sp0	0	0.186024999999999
Galb1-3GlcNAcb-Sp8	0	7.680425000000001
Galb1-4(Fuca1-3)GlcNAcb-Sp0	0	24.254875
Galb1-4(Fuca1-3)GlcNAcb-Sp8	0	14.159675000000002
Galb1-4(Fuca1-3)GlcNAcb1-3Galb1-4(Fuca1-3)GlcNAcb-Sp0	0	4.562949999999999
Galb1-4(Fuca1-3)GlcNAcb1-3Galb1-4(Fuca1-3)GlcNAcb1-3Galb1-4(Fuca1-3)GlcNAcb-Sp0	0	17.081975
Galb1-4GalNAca1-3(Fuca1-2)Galb1-4GlcNAcb-Sp8	0	9.137275
Galb1-4GalNAcb1-3(Fuca1-2)Galb1-4GlcNAcb-Sp8	0	11.844700000000005
Galb1-4GlcNAcb1-3GalNAca-Sp8	0	3.895399999999999
Galb1-4GlcNAcb1-3Galb1-4(Fuca1-3)GlcNAcb1-3Galb1-4(Fuca1-3)GlcNAcb-Sp0	0	5.962724999999999
Galb1-4GlcNAcb1-3Galb1-4GlcNAcb-Sp0	0	7.95975
Galb1-4GlcNAcb1-3Galb1-4Glcb-Sp0	0	21.477250000000005
Galb1-4GlcNAcb1-6(Galb1-3)GalNAca-Sp8	0	7.278424999999999
Galb1-4GlcNAcb1-6(Galb1-3)GalNAc-Sp14	0	8.713674999999995
Galb1-4GlcNAcb-Sp0	0	20.701025
Galb1-4GlcNAcb-Sp8	0	8.578924999999998
Galb1-4GlcNAcb-Sp23	0	6.213100000000002
Galb1-4Glcb-Sp0	0	7.946125000000002
Galb1-4Glcb-Sp8	0	6.0725500000000014
GlcNAca1-3Galb1-4GlcNAcb-Sp8	0	4.536599999999998
GlcNAca1-6Galb1-4GlcNAcb-Sp8	0	3.2841749999999994
GlcNAcb1-2Galb1-3GalNAca-Sp8	0	3.968125
GlcNAcb1-6(GlcNAcb1-3)GalNAca-Sp8	0	10.660100000000002
GlcNAcb1-6(GlcNAcb1-3)GalNAca-Sp14	0	17.229375
GlcNAcb1-6(GlcNAcb1-3)Galb1-4GlcNAcb-Sp8	0	14.611575000000006
GlcNAcb1-3GalNAca-Sp8	0	14.373675
GlcNAcb1-3Galb-Sp8	0	5.4733750000000025
GlcNAcb1-3Galb1-4GlcNAcb-Sp0	0	4.706625
GlcNAcb1-3Galb1-4Glcb-Sp0	0	7.618349999999998
GlcNAcb1-4-MDPLys	0	6.41475
GlcNAcb1-4Galb1-4GlcNAcb-Sp8	0	2.067375
GlcNAcb1-4GlcNAcb1-4GlcNAcb1-4GlcNAcb1-4GlcNAcb1-4GlcNAcb1-Sp8	0	2.6877750000000016
GlcNAcb1-4GlcNAcb1-4GlcNAcb1-4GlcNAcb1-4GlcNAcb1-Sp8	0	8.638175
GlcNAcb1-6GalNAca-Sp8	0	-0.6575749999999996
GlcNAcb1-6GalNAca-Sp14	0	7.654400000000001
GlcNAcb1-6Galb1-4GlcNAcb-Sp8	0	7.109125000000002
Glca1-4Glcb-Sp8	0	15.997125
Glca1-4Glca-Sp8	0	7.33375
Glca1-6Glca1-6Glcb-Sp8	0	14.118275
Glcb1-4Glcb-Sp8	0	11.729824999999995
Glcb1-6Glcb-Sp8	0	14.136825
G-ol-Sp8	0	2.4437750000000005
GlcAa-Sp8	0	7.828699999999999
KDNa2-3Galb1-3GlcNAcb-Sp0	0	5.248849999999999
KDNa2-3Galb1-4GlcNAcb-Sp0	0	8.732575
Mana1-2Mana1-2Mana1-3Mana-Sp9	0	1.544975
Mana1-2Mana1-6(Mana1-2Mana1-3)Mana-Sp9	0	10.294375
Mana1-2Mana1-3Mana-Sp9	0	19.148775
Mana1-6(Mana1-2Mana1-3)Mana1-6(Mana1-2Mana1-3)Manb1-4GlcNAcb1-4GlcNAcb-Sp12	0	16.129125000000002
Mana1-2Mana1-6(Mana1-3)Mana1-6(Mana1-2Mana1-2Mana1-3)Manb1-4GlcNAcb1-4GlcNAcb-Sp12	0	8.814074999999997
Mana1-2Mana1-2Mana1-6(Mana1-3)Mana-Sp9	0	7.91535
Mana1-6(Mana1-3)Mana1-6(Mana1-3)Manb1-4GlcNAcb1-4GlcNAcb-Sp12	0	13.1489
Manb1-4GlcNAcb-Sp0	0	4.315974999999998
Neu5Aca2-3Galb1-4GlcNAcb1-3Galb1-4(Fuca1-3)GlcNAcb-Sp0	0	9.030125000000004
Fuca1-2Galb1-4(6S)GlcNAcb-Sp8	0	9.953500000000002
Fuca1-2(6S)Galb1-4(6S)Glcb-Sp0	0	9.368175
Neu5Aca2-3Galb1-3GalNAca-Sp8	0	3.114725
Neu5Aca2-3Galb1-3GalNAca-Sp14	0	1.056474999999999
GalNAcb1-4(Neu5Aca2-8Neu5Aca2-8Neu5Aca2-8Neu5Aca2-3)Galb1-4Glcb-Sp0	0	8.484675000000005
GalNAcb1-4(Neu5Aca2-8Neu5Aca2-8Neu5Aca2-3)Galb1-4Glcb-Sp0	0	19.832825
Neu5Aca2-8Neu5Aca2-8Neu5Aca2-3Galb1-4Glcb-Sp0	0	10.16955
Neu5Aca2-8Neu5Aca2-8Neu5Aca-Sp8	0	17.603550000000006
GalNAcb1-4(Neu5Aca2-3)Galb1-4GlcNAcb-Sp0	0	5.801974999999998
GalNAcb1-4(Neu5Aca2-3)Galb1-4Glcb-Sp0	0	7.681200000000002
Neu5Aca2-3Galb1-3GalNAcb1-4(Neu5Aca2-3)Galb1-4Glcb-Sp0	0	4.655625
Neu5Aca2-3GalNAca-Sp8	0	4.860824999999998
Neu5Aca2-3GalNAcb1-4GlcNAcb-Sp0	0	3.1282499999999995
Neu5Aca2-3Galb1-3(Fuca1-4)GlcNAcb-Sp8	0	8.876224999999998
Neu5Aca2-3Galb1-3(Fuca1-4)GlcNAcb1-3Galb1-4(Fuca1-3)GlcNAcb-Sp0	0	10.175525
Neu5Aca2-3Galb1-4(Neu5Aca2-3Galb1-3)GlcNAcb-Sp8	0	-5.572275
Neu5Aca2-3Galb1-3(6S)GalNAca-Sp8	0	3.091225000000001
Neu5Aca2-6(Neu5Aca2-3Galb1-3)GalNAca-Sp8	0	5.6963500000000025
Neu5Aca2-6(Neu5Aca2-3Galb1-3)GalNAca-Sp14	0	22.97215
Neu5Aca2-3Galb-Sp8	0	4.245474999999999
Neu5Aca2-3Galb1-3GlcNAcb1-3Galb1-4GlcNAcb-Sp0	0	18.072624999999995
Neu5Aca2-3Galb1-3GlcNAcb-Sp0	0	5.219299999999997
Neu5Aca2-3Galb1-3GlcNAcb-Sp8	0	11.21895
Neu5Aca2-3Galb1-4(6S)GlcNAcb-Sp8	0	3.943349999999999
Neu5Aca2-3Galb1-4(Fuca1-3)(6S)GlcNAcb-Sp8	0	14.334300000000002
Neu5Aca2-3Galb1-4(Fuca1-3)GlcNAcb1-3Galb1-4(Fuca1-3)GlcNAcb1-3Galb1-4(Fuca1-3)GlcNAcb-Sp0	0	29.130725000000005
Neu5Aca2-3Galb1-4(Fuca1-3)GlcNAcb-Sp0	0	5.9583499999999985
Neu5Aca2-3Galb1-4(Fuca1-3)GlcNAcb1-3Galb-Sp8	0	7.208824999999999
Neu5Aca2-3Galb1-4(Fuca1-3)GlcNAcb1-3Galb1-4GlcNAcb-Sp8	0	4.807324999999999
Neu5Aca2-3Galb1-4GlcNAcb1-3Galb1-4GlcNAcb1-3Galb1-4GlcNAcb-Sp0	0	4.271400000000002
Fuca1-2Galb1-4(6S)Glcb-Sp0	0	2.399799999999999
Neu5Aca2-3Galb1-4Glcb-Sp0	0	13.128825
Neu5Aca2-3Galb1-4Glcb-Sp8	0	20.219025
Neu5Aca2-6GalNAca-Sp8	0	9.197175
Neu5Aca2-6GalNAcb1-4GlcNAcb-Sp0	0	8.438975
Neu5Aca2-6Galb1-4(6S)GlcNAcb-Sp8	0	11.600074999999995
Neu5Aca2-6Galb1-4GlcNAcb-Sp0	0	2.0008750000000024
Neu5Aca2-6Galb1-4GlcNAcb-Sp8	0	12.935575
Neu5Aca2-6Galb1-4GlcNAcb1-3Galb1-4(Fuca1-3)GlcNAcb1-3Galb1-4(Fuca1-3)GlcNAcb-Sp0	0	17.135600000000007
Neu5Aca2-6Galb1-4GlcNAcb1-3Galb1-4GlcNAcb-Sp0	0	12.742250000000002
Neu5Aca2-6Galb1-4Glcb-Sp0	0	4.610524999999999
Neu5Aca2-6Galb1-4Glcb-Sp8	0	13.775625
Neu5Aca2-6Galb-Sp8	0	18.674475
Neu5Aca2-8Neu5Aca-Sp8	0	8.447075000000002
Neu5Aca2-8Neu5Aca2-3Galb1-4Glcb-Sp0	0	1.8497999999999972
Galb1-3(Fuca1-4)GlcNAcb1-3Galb1-3(Fuca1-4)GlcNAcb-Sp0	0	14.13465
Neu5Acb2-6GalNAca-Sp8	0	2.750449999999999
Neu5Acb2-6Galb1-4GlcNAcb-Sp8	0	9.84785
Neu5Gca2-3Galb1-3(Fuca1-4)GlcNAcb-Sp0	0	6.655900000000001
Neu5Gca2-3Galb1-3GlcNAcb-Sp0	0	8.759974999999999
Neu5Gca2-3Galb1-4(Fuca1-3)GlcNAcb-Sp0	0	-1.9421
Neu5Gca2-3Galb1-4Glcb-Sp0	0	16.380449999999996
Neu5Gca2-6GalNAca-Sp0	0	3.2960999999999987
Neu5Gca2-6Galb1-4GlcNAcb-Sp0	0	9.657575
Neu5Gca-Sp8	0	8.789124999999999
Neu5Aca2-3Galb1-4GlcNAcb1-6(Galb1-3)GalNAca-Sp14	0	3.69075
Galb1-4(Fuca1-3)(6S)GlcNAcb-Sp0	0	13.100125
Galb1-4(Fuca1-3)(6S)Glcb-Sp0	0	21.68355
Galb1-4(Fuca1-3)GlcNAcb1-3Galb1-3(Fuca1-4)GlcNAcb-Sp0	0	7.900650000000002
Galb1-4GlcNAcb1-3Galb1-3GlcNAcb-Sp0	0	3.676600000000001
Neu5Aca2-3Galb1-3GlcNAcb1-3Galb1-3GlcNAcb-Sp0	0	11.5224
Neu5Aca2-3Galb1-4GlcNAcb1-3Galb1-3GlcNAcb-Sp0	0	-1.4131500000000008
4S(3S)Galb1-4GlcNAcb-Sp0	0	5.750124999999998
(6S)Galb1-4(6S)GlcNAcb-Sp0	0	2.4903500000000007
(6P)Glcb-Sp10	0	10.359475000000002
Neu5Aca2-3Galb1-4(Fuca1-3)GlcNAcb1-6(Galb1-3)GalNAca-Sp14	0	20.386975
Neu5Aca2-6Galb1-4GlcNAcb1-2Mana1-6(Galb1-4GlcNAcb1-2Mana1-3)Manb1-4GlcNAcb1-4GlcNAcb-Sp12	0	4.773800000000001
Galb1-4GlcNAcb1-6(Galb1-4GlcNAcb1-3)Galb1-4GlcNAc-Sp0	0	9.908874999999998
GlcNAcb1-6(Galb1-4GlcNAcb1-3)Galb1-4GlcNAc-Sp0	0	5.32845
Galb1-4GlcNAca1-6Galb1-4GlcNAcb-Sp0	0	15.431999999999995
Galb1-4GlcNAcb1-6Galb1-4GlcNAcb-Sp0	0	10.82195
GalNAcb1-3Galb-Sp8	0	5.928474999999999
GlcNAcb1-4GlcNAcb-Sp10	0	12.776125000000004
GlcNAcb1-4GlcNAcb-Sp12	0	13.450049999999996
Mana1-6Manb-Sp10	0	15.262525000000005
Mana1-6(Mana1-3)Mana1-6(Mana1-3)Manb-Sp10	0	9.989375
Mana1-2Mana1-6(Mana1-2Mana1-3)Mana1-6(Mana1-2Mana1-2Mana1-3)Mana-Sp9	0	7.337849999999999
Neu5Aca2-3Galb1-4GlcNAcb1-6(Neu5Aca2-3Galb1-3)GalNAca-Sp14	0	17.8175
Neu5Aca2-6Galb1-4GlcNAcb1-2Mana1-6(Neu5Aca2-3Galb1-4GlcNAcb1-2Mana1-3)Manb1-4GlcNAcb1-4GlcNAcb-Sp12	0	9.108375
Galb1-4GlcNAcb1-2Mana1-6(Neu5Aca2-6Galb1-4GlcNAcb1-2Mana1-3)Manb1-4GlcNAcb1-4GlcNAcb-Sp12	0	-1.4755500000000021
GlcNAcb1-2Mana1-6(Neu5Aca2-6Galb1-4GlcNAcb1-2Mana1-3)Manb1-4GlcNAcb1-4GlcNAcb-Sp12	0	4.55715
Neu5Aca2-8Neu5Acb-Sp17	0	21.641700000000004
Neu5Aca2-8Neu5Aca2-8Neu5Acb-Sp8	0	1.4029249999999998
Neu5Gcb2-6Galb1-4GlcNAc-Sp8	0	16.87789999999999
Galb1-3GlcNAcb1-2Mana1-6(Galb1-3GlcNAcb1-2Mana1-3)Manb1-4GlcNAcb1-4GlcNAcb-Sp19	0	11.104699999999998
Neu5Aca2-3Galb1-4GlcNAcb1-2Mana1-6(Neu5Aca2-3Galb1-4GlcNAcb1-2Mana1-3)Manb1-4GlcNAcb1-4GlcNAcb-Sp12	0	10.213075000000003
Neu5Aca2-3Galb1-4GlcNAcb1-2Mana1-6(Neu5Aca2-6Galb1-4GlcNAcb1-2Mana1-3)Manb1-4GlcNAcb1-4GlcNAcb-Sp12	0	8.487949999999998
Galb1-4(Fuca1-3)GlcNAcb1-2Mana1-6(Galb1-4(Fuca1-3)GlcNAcb1-2Mana1-3)Manb1-4GlcNAcb1-4GlcNAcb-Sp20	0	2.96995
Neu5,9Ac2a2-3Galb1-3GlcNAcb-Sp0	0	10.972574999999996
Neu5Aca2-6Galb1-4GlcNAcb1-3Galb1-3GlcNAcb-Sp0	0	3.5472249999999987
Neu5Aca2-3Galb1-3(Fuca1-4)GlcNAcb1-3Galb1-3(Fuca1-4)GlcNAcb-Sp0	0	18.0877
Neu5Aca2-6Galb1-4GlcNAcb1-3Galb1-4GlcNAcb1-3Galb1-4GlcNAcb-Sp0	0	8.411450000000002
Gala1-4Galb1-4GlcNAcb1-3Galb1-4Glcb-Sp0	0	10.892900000000004
GalNAcb1-3Gala1-4Galb1-4GlcNAcb1-3Galb1-4Glcb-Sp0	0	14.857349999999995
GalNAca1-3(Fuca1-2)Galb1-4GlcNAcb1-3Galb1-4GlcNAcb-Sp0	0	2.3943249999999985
GlcNAca1-4Galb1-4GlcNAcb1-3Galb1-4GlcNAcb1-3Galb1-4GlcNAcb-Sp0	0	5.31005
GlcNAca1-4Galb1-4GlcNAcb-Sp0	0	3.719624999999999
GlcNAca1-4Galb1-3GlcNAcb-Sp0	0	22.273725
GlcNAca1-4Galb1-4GlcNAcb1-3Galb1-4Glcb-Sp0	0	13.3442
GlcNAca1-4Galb1-4GlcNAcb1-3Galb1-4(Fuca1-3)GlcNAcb1-3Galb1-4(Fuca1-3)GlcNAcb-Sp0	0	26.643249999999995
GlcNAca1-4Galb1-4GlcNAcb1-3Galb1-4GlcNAcb-Sp0	0	0.6037249999999991
GlcNAca1-4Galb1-3GalNAc-Sp14	0	1.5970499999999994
Neu5Aca2-6Galb1-4GlcNAcb1-2Mana1-6(Mana1-3)Manb1-4GlcNAcb1-4GlcNAc-Sp12	0	-4.503225000000001
Neu5Aca2-6Galb1-4GlcNAcb1-2Mana1-6Manb1-4GlcNAcb1-4GlcNAc-Sp12	0	17.937149999999995
Neu5Aca2-6Galb1-4GlcNAcb1-2Mana1-3Manb1-4GlcNAcb1-4GlcNAc-Sp12	0	22.34722500000001
Galb1-4GlcNAcb1-2Mana1-3Manb1-4GlcNAcb1-4GlcNAc-Sp12	0	-3.0263000000000027
Galb1-4GlcNAcb1-2Mana1-6Manb1-4GlcNAcb1-4GlcNAc-Sp12	0	8.663974999999999
Mana1-6(Galb1-4GlcNAcb1-2Mana1-3)Manb1-4GlcNAcb1-4GlcNAcb-Sp12	0	10.2984
GlcNAcb1-2Mana1-6(GlcNAcb1-2Mana1-3)Manb1-4GlcNAcb1-4(Fuca1-6)GlcNAcb-Sp22	0	10.486275
Galb1-4GlcNAcb1-2Mana1-6(Galb1-4GlcNAcb1-2Mana1-3)Manb1-4GlcNAcb1-4(Fuca1-6)GlcNAcb-Sp22	0	18.2483
Galb1-3GlcNAcb1-2Mana1-6(Galb1-3GlcNAcb1-2Mana1-3)Manb1-4GlcNAcb1-4(Fuca1-6)GlcNAcb-Sp22	0	3.3788500000000017
(6S)GlcNAcb1-3Galb1-4GlcNAcb-Sp0	0	3.5669500000000003
KDNa2-3Galb1-4(Fuca1-3)GlcNAc-Sp0	0	27.205
KDNa2-6Galb1-4GlcNAc-Sp0	0	14.583675
KDNa2-3Galb1-4Glc-Sp0	0	6.739925
KDNa2-3Galb1-3GalNAca-Sp14	0	14.382625
Fuca1-2Galb1-3GlcNAcb1-2Mana1-6(Fuca1-2Galb1-3GlcNAcb1-2Mana1-3)Manb1-4GlcNAcb1-4GlcNAcb-Sp20	0	29.98535
Fuca1-2Galb1-4(Fuca1-3)GlcNAcb1-2Mana1-6(Fuca1-2Galb1-4(Fuca1-3)GlcNAcb1-2Mana1-3)Manb1-4GlcNAcb1-4GlcNAb-Sp20	0	11.4412
Galb1-4GlcNAcb1-2Mana1-6(Mana1-3)Manb1-4GlcNAcb1-4GlcNAcb-Sp12	0	7.537949999999998
Neu5Aca2-6GlcNAcb1-4GlcNAc-Sp21	0	-0.28702499999999986
Neu5Aca2-6GlcNAcb1-4GlcNAcb1-4GlcNAc-Sp21	0	15.133975
Galb1-4GlcNAcb1-2Mana1-6(Galb1-4GlcNAcb1-4(Galb1-4GlcNAcb1-2)Mana1-3)Manb1-4GlcNAcb1-4GlcNAc-Sp21	0	15.9523
Gala1-3Galb1-4(Fuca1-3)GlcNAcb1-2Mana1-6(Gala1-3Galb1-4(Fuca1-3)GlcNAcb1-2Mana1-3)Manb1-4GlcNAcb1-4GlcNAcb-Sp20	0	9.530725000000002
GalNAca1-3(Fuca1-2)Galb1-3GlcNAcb1-2Mana1-6(GalNAca1-3(Fuca1-2)Galb1-3GlcNAcb1-2Mana1-3)Manb1-4GlcNAcb1-4GlcNAcb-Sp20	0	6.7408499999999965
Fuca1-4(Fuca1-2Galb1-3)GlcNAcb1-2Mana1-3(Fuca1-4(Fuca1-2Galb1-3)GlcNAcb1-2Mana1-3)Manb1-4GlcNAcb1-4GlcNAcb-Sp19	0	25.5627
Neu5Aca2-3Galb1-4GlcNAcb1-3GalNAc-Sp14	0	4.24
Neu5Aca2-3Galb1-4(Fuca1-3)GlcNAcb1-3GalNAca-Sp14	0	20.436350000000004
Galb1-3GalNAca1-3(Fuca1-2)Galb1-4Glc-Sp0	0	24.358799999999995
Galb1-3GalNAca1-3(Fuca1-2)Galb1-4GlcNAc-Sp0	0	1.857225
Galb1-3GlcNAcb1-3Galb1-4GlcNAcb1-6(Galb1-3GlcNAcb1-3)Galb1-4Glcb-Sp0	0	-0.3234250000000003
Galb1-4(Fuca1-3)GlcNAcb1-6(Galb1-3GlcNAcb1-3)Galb1-4Glc-Sp21	0	2.8175
Galb1-4GlcNAcb1-6(Fuca1-4(Fuca1-2Galb1-3)GlcNAcb1-3)Galb1-4Glc-Sp21	0	5.937474999999999
Galb1-4(Fuca1-3)GlcNAcb1-6(Fuca1-4(Fuca1-2Galb1-3)GlcNAcb1-3)Galb1-4Glc-Sp21	0	-2.4517749999999987
Galb1-3GlcNAcb1-3Galb1-4(Fuca1-3)GlcNAcb1-6(Galb1-3GlcNAcb1-3)Galb1-4Glc-Sp21	0	5.4509500000000015
Galb1-4GlcNAcb1-6(Galb1-4GlcNAcb1-2)Mana1-6(Galb1-4GlcNAcb1-4(Galb1-4GlcNAcb1-2)Mana1-3)Manb1-4GlcNAcb1-4GlcNAcb-Sp21	0	11.254899999999996
Fuca1-2Galb1-3GalNAca1-3(Fuca1-2)Galb1-4GlcNAcb-Sp0	0	8.14995
GalNAca1-3(Fuca1-2)Galb1-3GalNAca1-3(Fuca1-2)Galb1-4GlcNAcb-Sp0	0	13.368550000000004
Gala1-3Galb1-3(Fuca1-4)GlcNAcb1-2Mana1-6(Gala1-3Galb1-3(Fuca1-4)GlcNAcb1-2Mana1-3)Manb1-4GlcNAcb1-4GlcNAc-Sp19	0	17.810650000000006
Neu5Aca2-3Galb1-3GlcNAcb1-2Mana1-6(Neu5Aca2-3Galb1-3GlcNAcb1-2Mana1-3)Manb1-4GlcNAcb1-4GlcNAc-Sp19	0	17.59625
GlcNAcb1-2Mana1-6(Galb1-4GlcNAcb1-2Mana1-3)Manb1-4GlcNAcb1-4GlcNAc-Sp12	0	4.556599999999999
Galb1-4GlcNAcb1-2Mana1-6(GlcNAcb1-2Mana1-3)Manb1-4GlcNAcb1-4GlcNAc-Sp12	0	3.72815
Neu5Aca2-3Galb1-3GlcNAcb1-3GalNAca-Sp14	0	18.91555
Fuca1-2Galb1-4GlcNAcb1-3GalNAca-Sp14	0	8.2825
Galb1-4(Fuca1-3)GlcNAcb1-3GalNAca-Sp14	0	8.560999999999998
Gala1-4Galb1-3GlcNAcb1-2Mana1-6(Gala1-4Galb1-3GlcNAcb1-2Mana1-3)Manb1-4GlcNAcb1-4GlcNAcb-Sp19	0	5.358725
Gala1-4Galb1-4GlcNAcb1-2Mana1-6(Gala1-4Galb1-4GlcNAcb1-2Mana1-3)Manb1-4GlcNAcb1-4GlcNAcb-Sp24	0	16.927950000000006
Gala1-3Galb1-4GlcNAcb1-3GalNAca-Sp14	0	8.56335
Galb1-3GlcNAcb1-6Galb1-4GlcNAcb-Sp0	0	0.5876999999999999
Galb1-3GlcNAca1-6Galb1-4GlcNAcb-Sp0	0	10.412525000000002
GalNAcb1-3Gala1-6Galb1-4Glcb-Sp8	0	13.693424999999998
Gala1-3(Fuca1-2)Galb1-4(Fuca1-3)Glcb-Sp21	0	9.079424999999992
Galb1-4GlcNAcb1-6(Neu5Aca2-6Galb1-3GlcNAcb1-3)Galb1-4Glc-Sp21	0	3.92555
Galb1-3GalNAcb1-4(Neu5Aca2-8Neu5Aca2-3)Galb1-4Glcb-Sp0	0	15.274175000000005
Neu5Aca2-3Galb1-3GalNAcb1-4(Neu5Aca2-8Neu5Aca2-3)Galb1-4Glcb-Sp0	0	7.753775000000003
GalNAca1-3(Fuca1-2)Galb1-4GlcNAcb1-3GalNAca-Sp14	0	9.035725
GalNAca1-3GalNAcb1-3Gala1-4Galb1-4Glcb-Sp0	0	-1.3298749999999997
Galb1-4(Fuca1-3)GlcNAcb1-2Mana1-6(Galb1-4(Fuca1-3)GlcNAcb1-2Mana1-3)Manb1-4GlcNAcb1-4(Fuca1-6)GlcNAcb-Sp22	0	27.6275
Fuca1-2Galb1-3GlcNAcb1-3GalNAc-Sp14	0	13.364525000000008
Gala1-3(Fuca1-2)Galb1-3GlcNAcb1-3GalNAc-Sp14	0	7.761274999999999
Gala1-3Galb1-3GlcNAcb1-3GalNAc-Sp14	0	5.1174750000000016
Fuca1-2Galb1-3GlcNAcb1-2Mana1-6(Fuca1-2Galb1-3GlcNAcb1-2Mana1-3)Manb1-4GlcNAcb1-4(Fuca1-6)GlcNAcb-Sp22	0	22.47965000000001
Gala1-3(Fuca1-2)Galb1-4GlcNAcb1-2Mana1-6(Gala1-3(Fuca1-2)Galb1-4GlcNAcb1-2Mana1-3)Manb1-4GlcNAcb1-4(Fuca1-6)GlcNAcb-Sp22	0	14.2311
Galb1-4GlcNAcb1-6(Fuca1-2Galb1-3GlcNAcb1-3)Galb1-4Glc-Sp21	0	9.391975000000002
Fuca1-3GlcNAcb1-6(Galb1-4GlcNAcb1-3)Galb1-4Glc-Sp21	0	16.506774999999998
GlcNAcb1-2Mana1-6(GlcNAcb1-4)(GlcNAcb1-2Mana1-3)Manb1-4GlcNAcb1-4GlcNAc-Sp21	0	6.465474999999998
GlcNAcb1-2Mana1-6(GlcNAcb1-4)(GlcNAcb1-4(GlcNAcb1-2)Mana1-3)Manb1-4GlcNAcb1-4GlcNAc-Sp21	0	4.170275000000001
GlcNAcb1-6(GlcNAcb1-2)Mana1-6(GlcNAcb1-4)(GlcNAcb1-2Mana1-3)Manb1-4GlcNAcb1-4GlcNAc-Sp21	1	11905.921475
GlcNAcb1-6(GlcNAcb1-2)Mana1-6(GlcNAcb1-4)(GlcNAcb1-4(GlcNAcb1-2)Mana1-3)Manb1-4GlcNAcb1-4GlcNAc-Sp21	1	6422.757349999997
Galb1-4GlcNAcb1-2Mana1-6(GlcNAcb1-4)(Galb1-4GlcNAcb1-2Mana1-3)Manb1-4GlcNAcb1-4GlcNAc-Sp21	0	9.035100000000003
Galb1-4GlcNAcb1-2Mana1-6(GlcNAcb1-4)(Galb1-4GlcNAcb1-4(Galb1-4GlcNAcb1-2)Mana1-3)Manb1-4GlcNAcb1-4GlcNAc-Sp21	0	13.285750000000002
Galb1-4GlcNAcb1-6(Galb1-4GlcNAcb1-2)Mana1-6(GlcNAcb1-4)(Galb1-4GlcNAcb1-2Mana1-3)Manb1-4GlcNAcb1-4GlcNAc-Sp21	1	17778.370174999996
Galb1-4GlcNAcb1-6(Galb1-4GlcNAcb1-2)Mana1-6(GlcNAcb1-4)(Galb1-4GlcNAcb1-4(Galb1-4GlcNAcb1-2)Mana1-3)Manb1-4GlcNAcb1-4GlcNAc-Sp21	1	11007.554125
Galb1-4Galb-Sp10	0	3.7554
Galb1-6Galb-Sp10	0	20.34165
GalNAcb1-6GalNAcb-Sp8	0	4.99755
(6S)Galb1-3GlcNAcb-Sp0	0	2.6769250000000024
(6S)Galb1-3(6S)GlcNAc-Sp0	0	6.943249999999997
Fuca1-2Galb1-4GlcNAcb1-2Mana1-6(Fuca1-2Galb1-4GlcNAcb1-2(Fuca1-2Galb1-4GlcNAcb1-4)Mana1-3)Manb1-4GlcNAcb1-4GlcNAcb-Sp12	0	24.799575
Fuca1-2Galb1-4(Fuca1-3)GlcNAcb1-2Mana1-6(Fuca1-2Galb1-4(Fuca1-3)GlcNAcb1-4(Fuca1-2Galb1-4(Fuca1-3)GlcNAcb1-2)Mana1-3)Manb1-4GlcNAcb1-4GlcNAcb-Sp12	0	24.010425
Galb1-4GlcNAcb1-2Mana-Sp0	0	6.49875
Fuca1-2Galb1-4GlcNAcb1-6(Fuca1-2Galb1-4GlcNAcb1-3)GalNAc-Sp14	0	12.108300000000002
GalNAca1-3(Fuca1-2)Galb1-4GlcNAcb1-6(GalNAca1-3(Fuca1-2)Galb1-4GlcNAcb1-3)GalNAc-Sp14	0	1.6609000000000016
Neu5Aca2-8Neu5Aca2-3Galb1-3GalNAcb1-4(Neu5Aca2-8Neu5Aca2-3)Galb1-4Glcb-Sp0	0	24.676275
GalNAcb1-4Galb1-4Glcb-Sp0	0	14.1138
GalNAca1-3(Fuca1-2)Galb1-4GlcNAcb1-2Mana1-6(GalNAca1-3(Fuca1-2)Galb1-4GlcNAcb1-2Mana1-3)Manb1-4GlcNAcb1-4(Fuca1-6)GlcNAcb-Sp22	0	15.821575000000005
Gala1-3(Fuca1-2)Galb1-3GlcNAcb1-2Mana1-6(Gala1-3(Fuca1-2)Galb1-3GlcNAcb1-2Mana1-3)Manb1-4GlcNAcb1-4(Fuca1-6)GlcNAcb-Sp22	0	16.221899999999998
Neu5Aca2-6Galb1-4GlcNAcb1-6(Fuca1-2Galb1-3GlcNAcb1-3)Galb1-4Glc-Sp21	0	7.8718999999999975
Galb1-4GlcNAcb1-6(Galb1-4GlcNAcb1-2)Mana1-6(Galb1-4GlcNAcb1-2Mana1-3)Manb1-4GlcNAcb1-4GlcNAcb-Sp19	1	10626.638625
Neu5Aca2-3Galb1-4GlcNAcb1-2Mana1-6(GlcNAcb1-4)(Neu5Aca2-3Galb1-4GlcNAcb1-2Mana1-3)Manb1-4GlcNAcb1-4GlcNAcb-Sp21	0	24.064499999999995
Neu5Aca2-3Galb1-4GlcNAcb1-4Mana1-6(GlcNAcb1-4)(Neu5Aca2-3Galb1-4GlcNAcb1-4(Neu5Aca2-3Galb1-4GlcNAcb1-2)Mana1-3)Manb1-4GlcNAcb1-4GlcNAcb-Sp21	0	13.988549999999998
Neu5Aca2-3Galb1-4GlcNAcb1-6(Neu5Aca2-3Galb1-4GlcNAcb1-2)Mana1-6(GlcNAcb1-4)(Neu5Aca2-3Galb1-4GlcNAcb1-4(Neu5Aca2-3Galb1-4GlcNAcb1-2)Mana1-3)Manb1-4GlcNAcb1-4GlcNAcb-Sp21	1	13063.242475000005
Neu5Aca2-6Galb1-4GlcNAcb1-2Mana1-6(GlcNAcb1-4)(Neu5Aca2-6Galb1-4GlcNAcb1-2Mana1-3)Manb1-4GlcNAcb1-4GlcNAcb-Sp21	0	-5.624825000000001
Neu5Aca2-6Galb1-4GlcNAcb1-4Mana1-6(GlcNAcb1-4)(Neu5Aca2-6Galb1-4GlcNAcb1-4(Neu5Aca2-6Galb1-4GlcNAcb1-2)Mana1-3)Manb1-4GlcNAcb1-4GlcNAcb-Sp21	0	4.935175000000001
Neu5Aca2-6Galb1-4GlcNAcb1-6(Neu5Aca2-6Galb1-4GlcNAcb1-2)Mana1-6(GlcNAcb1-4)(Neu5Aca2-6Galb1-4GlcNAcb1-4(Neu5Aca2-6Galb1-4GlcNAcb1-2)Mana1-3)Manb1-4GlcNAcb1-4GlcNAcb-Sp21	0	5.1689250000000015
Gala1-3(Fuca1-2)Galb1-3GalNAca-Sp8	0	4.429400000000001
Gala1-3(Fuca1-2)Galb1-3GalNAcb-Sp8	0	11.113499999999998
Glca1-6Glca1-6Glca1-6Glcb-Sp10	0	6.189424999999996
Glca1-4Glca1-4Glca1-4Glcb-Sp10	0	17.889675000000004
Neu5Aca2-3Galb1-4GlcNAcb1-6(Neu5Aca2-3Galb1-4GlcNAcb1-3)GalNAca-Sp14	0	0.2911749999999982
Fuca1-2Galb1-4(Fuca1-3)GlcNAcb1-2Mana1-6(Fuca1-2Galb1-4(Fuca1-3)GlcNAcb1-2Mana1-3)Manb1-4GlcNAcb1-4(Fuca1-6)GlcNAcb-Sp24	0	12.6557
Fuca1-2Galb1-3(Fuca1-4)GlcNAcb1-2Mana1-6(Fuca1-2Galb1-3(Fuca1-4)GlcNAcb1-2Mana1-3)Manb1-4GlcNAcb1-4(Fuca1-6)GlcNAcb1-4(Fuca1-6)GlcNAcb-Sp19	0	12.967649999999995
Neu5Aca2-3Galb1-3GlcNAcb1-6(Neu5Aca2-3Galb1-4GlcNAcb1-2)Mana1-6(Neu5Aca2-3Galb1-3GlcNAcb1-2Mana1-3)Manb1-4GlcNAcb1-4GlcNAcb-Sp19	0	1.43375
Galb1-3GlcNAcb1-2Mana1-6(GlcNAcb1-4)(Galb1-3GlcNAcb1-2Mana1-3)Manb1-4GlcNAcb1-4GlcNAcb-Sp21	0	9.452124999999997
Neu5Aca2-6Galb1-4GlcNAcb1-6(Galb1-3GlcNAcb1-3)Galb1-4Glcb-Sp21	0	3.5340000000000025
Neu5Aca2-3Galb1-4GlcNAcb1-2Mana-Sp0	0	9.125425
Neu5Aca2-6Galb1-4GlcNAcb1-6GalNAca-Sp14	0	17.2
Neu5Aca2-6Galb1-4GlcNAcb1-6(Neu5Aca2-6Galb1-4GlcNAcb1-3)GalNAca-Sp14	0	19.844500000000004
Neu5Aca2-6Galb1-4GlcNAcb1-2Mana1-6(Neu5Aca2-6Galb1-4GlcNAcb1-2Mana1-3)Manb1-4GlcNAcb1-4(Fuca1-6)GlcNAcb-Sp24	0	11.774774999999995
Neu5Aca2-3Galb1-4GlcNAcb1-2Mana1-6(Neu5Aca2-3Galb1-4GlcNAcb1-2Mana1-3)Manb1-4GlcNAcb1-4(Fuca1-6)GlcNAcb-Sp24	0	5.410775000000001
Mana1-6(Mana1-3)Manb1-4GlcNAcb1-4(Fuca1-6)GlcNAcb-Sp19	0	-0.5275750000000006
Galb1-4GlcNAcb1-6(Galb1-4GlcNAcb1-2)Mana1-6(Galb1-4GlcNAcb1-2Mana1-3)Manb1-4GlcNAcb1-4(Fuca1-6)GlcNAcb-Sp24	1	19902.4639
Neu5Aca2-3Galb1-3GlcNAcb1-2Mana1-6(GlcNAcb1-4)(Neu5Aca2-3Galb1-3GlcNAcb1-2Mana1-3)Manb1-4GlcNAcb1-4GlcNAc-Sp21	0	18.560775
Neu5Aca2-6Galb1-4GlcNAcb1-6(Fuca1-2Galb1-4(Fuca1-3)GlcNAcb1-3)Galb1-4Glc-Sp21	0	-5.9008
Gala1-3Galb1-3GlcNAcb1-6GalNAca-Sp14	0	12.17625
Galb1-3(Fuca1-4)GlcNAcb1-6GalNAca-Sp14	0	14.922125
Neu5Aca2-3Galb1-3GlcNAcb1-6GalNAca-Sp14	0	-4.2264750000000015
(3S)Galb1-3(Fuca1-4)GlcNAcb-Sp0	0	9.174075
Galb1-4(Fuca1-3)GlcNAcb1-6(Neu5Aca2-6(Neu5Aca2-3Galb1-3)GlcNAcb1-3)Galb1-4Glc-Sp21	0	2.0141
Fuca1-2Galb1-4GlcNAcb1-6GalNAca-Sp14	0	15.2403
Gala1-3Galb1-4GlcNAcb1-6GalNAca-Sp14	0	8.299900000000001
Galb1-4(Fuca1-3)GlcNAcb1-2Mana-Sp0	0	7.836724999999998
Fuca1-2(6S)Galb1-3GlcNAcb-Sp0	0	17.29435
Fuca1-2Galb1-4GlcNAcb1-2Mana-Sp0	0	1.4644750000000002
Neu5Aca2-6GalNAcb1-4(6S)GlcNAcb-Sp8	0	6.3066
GalNAcb1-4(Fuca1-3)(6S)GlcNAcb-Sp8	0	2.7185499999999987
(3S)GalNAcb1-4(Fuca1-3)GlcNAcb-Sp8	0	8.5763
Fuca1-2Galb1-3GlcNAcb1-6(Fuca1-2Galb1-3GlcNAcb1-3)GalNAca-Sp14	0	28.1706
GalNAca1-3(Fuca1-2)Galb1-3GlcNAcb1-6GalNAca-Sp14	0	-2.8008999999999995
GlcNAcb1-6(GlcNAcb1-2)Mana1-6(GlcNAcb1-4)(GlcNAcb1-4(GlcNAcb1-2)Mana1-3)Manb1-4GlcNAcb1-4(Fuca1-6)GlcNAc-Sp21	1	22219.505375
Galb1-4GlcNAcb1-6(Galb1-4GlcNAcb1-2)Mana1-6(GlcNAcb1-4Galb1-4GlcNAcb1-4(Galb1-4GlcNAcb1-2)Mana1-3)Manb1-4GlcNAcb1-4(Fuca1-6)GlcNAc-Sp21	1	22612.979575000005
Galb1-3GlcNAca1-3Galb1-4GlcNAcb-Sp8	0	-1.055975
Galb1-3(6S)GlcNAcb-Sp8	0	5.5189249999999985
(6S)(4S)GalNAcb1-4GlcNAc-Sp8	0	2.5421750000000003
(6S)GalNAcb1-4GlcNAc-Sp8	0	10.17135
(3S)GalNAcb1-4(3S)GlcNAc-Sp8	0	2.6340499999999953
GalNAcb1-4(6S)GlcNAc-Sp8	0	2.001325
(4S)GalNAcb-Sp10	0	8.030649999999998
Galb1-4(6P)GlcNAcb-Sp0	0	2.583074999999999
(6P)Galb1-4GlcNAcb-SP0	0	0.6674749999999978
GalNAca1-3(Fuca1-2)Galb1-4GlcNAcb1-6GalNAc-Sp14	0	6.975049999999999
Neu5Aca2-6Galb1-4GlcNAcb1-2Man-Sp0	0	26.349875
Gala1-3Galb1-4GlcNAcb1-2Mana-Sp0	0	13.989949999999995
Gala1-3(Fuca1-2)Galb1-4GlcNAcb1-2Mana-Sp0	0	18.205800000000004
Galb1-3GlcNAcb1-2Mana-Sp0	0	18.794750000000004
Gala1-3Galb1-3GlcNAcb1-2Mana-Sp0	0	2.712949999999997
Neu5Aca2-3Galb1-3GlcNAcb1-4Galb1-4Glcb-Sp0	0	0.20099999999999876
Galb1-4GlcNAcb1-2Mana1-6(GlcNAcb1-4)(Galb1-4GlcNAcb1-2Mana1-3)Manb1-4GlcNAcb1-4(Fuca1-6)GlcNAc-Sp21	0	14.366549999999995
Fuca1-4(Galb1-3)GlcNAcb1-2Mana-Sp0	0	25.325675
Neu5Aca2-3Galb1-4(Fuca1-3)GlcNAcb1-2Mana-Sp0	0	5.645550000000003
GlcNAcb1-3Galb1-4GlcNAcb1-6(GlcNAcb1-3)Galb1-4GlcNAc-Sp0	0	25.993775
Gala1-3(Fuca1-2)Galb1-3GalNAcb1-3Gala1-4Galb1-4Glc-Sp21	0	8.065574999999999
Galb1-3GalNAcb1-3Gal-Sp21	0	2.476875
GlcNAcb1-3Galb1-4GlcNAcb1-2Mana1-6(GlcNAcb1-3Galb1-4GlcNAcb1-2Mana1-3)Manb1-4GlcNAcb1-4GlcNAcb-Sp12	0	6.404399999999999
Galb1-4GlcNAcb1-3Galb1-4GlcNAcb1-2Mana1-6(Galb1-4GlcNAcb1-3Galb1-4GlcNAcb1-2Mana1-3)Manb1-4GlcNAcb1-4GlcNAcb-Sp12	1	162.235675
Galb1-4GlcNAcb1-3Galb1-4GlcNAcb1-2Mana1-6(Galb1-4GlcNAcb1-3Galb1-4GlcNAcb1-2Mana1-3)Manb1-4GlcNAcb1-4GlcNAcb-Sp24	0	23.05405
Neu5Gca2-3Galb1-4GlcNAcb1-3Galb1-4GlcNAcb1-2Mana1-6(Neu5Gca2-3Galb1-4GlcNAcb1-3Galb1-4GlcNAcb1-2Mana1-3)Manb1-4GlcNAcb1-4GlcNAcb-Sp24	0	29.231525
Fuca1-2Galb1-4GlcNAcb1-3Galb1-4GlcNAcb1-2Mana1-6(Fuca1-2Galb1-4GlcNAcb1-3Galb1-4GlcNAcb1-2Mana1-3)Manb1-4GlcNAcb1-4GlcNAcb-Sp24	0	13.579749999999995
Galb1-4GlcNAcb1-3Galb1-4GlcNAcb1-3Galb1-4GlcNAcb1-2Mana1-6(Galb1-4GlcNAcb1-3Galb1-4GlcNAcb1-3Galb1-4GlcNAcb1-2Mana1-3)Manb1-4GlcNAcb1-4GlcNAcb-Sp12	1	257.0484
Galb1-4GlcNAcb1-3Galb1-4GlcNAcb1-3Galb1-4GlcNAcb1-2Mana1-6(Galb1-4GlcNAcb1-3Galb1-4GlcNAcb1-3Galb1-4GlcNAcb1-2Mana1-3)Manb1-4GlcNAcb1-4GlcNAcb-Sp24	0	10.6302
GlcNAcb1-3Galb1-4GlcNAcb1-3Galb1-4GlcNAcb1-3Galb1-4GlcNAcb1-2Mana1-6(GlcNAcb1-3Galb1-4GlcNAcb1-3Galb1-4GlcNAcb1-3Galb1-4GlcNAcb1-2Mana1-3)Manb1-4GlcNAcb1-4GlcNAcb-Sp25	0	8.319425000000003
Galb1-3GlcNAcb1-3Galb1-4GlcNAcb1-2Mana1-6(Galb1-3GlcNAcb1-3Galb1-4GlcNAcb1-2Mana1-3)Manb1-4GlcNAcb1-4GlcNAc-Sp25	0	28.75825
Neu5Gca2-8Neu5Gca2-3Galb1-4GlcNAc-Sp0	0	4.141425
Neu5Aca2-8Neu5Gca2-3Galb1-4GlcNAc-Sp0	0	3.3134249999999987
Neu5Gca2-8Neu5Aca2-3Galb1-4GlcNAc-Sp0	0	4.561725000000001
Neu5Gca2-8Neu5Gca2-3Galb1-4GlcNAcb1-3Galb1-4GlcNAc-Sp0	0	6.416375000000006
Neu5Gca2-8Neu5Gca2-6Galb1-4GlcNAc-Sp0	0	-0.07514999999999805
GlcNAcb1-3Galb1-4GlcNAcb1-6(GlcNAcb1-3Galb1-4GlcNAcb1-2)Mana1-6(GlcNAcb1-3Galb1-4GlcNAcb1-2Mana1-3)Manb1-4GlcNAcb1-4GlcNAc-Sp24	1	21513.894775
Galb1-4GlcNAcb1-3Galb1-4GlcNAcb1-6(Galb1-4GlcNAcb1-3Galb1-4GlcNAcb1-2)Mana1-6(Galb1-4GlcNAcb1-3Galb1-4GlcNAcb1-2Mana1-3)Mana1-4GlcNAcb1-4GlcNAc-Sp24	1	7207.370175000003
GalNAcb1-3GlcNAcb-Sp0	0	6.325799999999999
GalNAcb1-4GlcNAcb1-3GalNAcb1-4GlcNAcb-Sp0	0	9.073775000000003
Galb1-4GlcNAcb1-3Galb1-4GlcNAcb1-3Galb1-4GlcNAcb1-3Galb1-4GlcNAcb1-3Galb1-4GlcNAcb1-2Mana1-6(Galb1-4GlcNAcb1-3Galb1-4GlcNAcb1-3Galb1-4GlcNAcb1-3Galb1-4GlcNAcb1-3Galb1-4GlcNAcb1-2Mana1-3)Manb1-4GlcNAcb1-4GlcNAcb-Sp25	0	22.946599999999986
GlcNAb1-3Galb1-3GalNAc-Sp14	0	13.837075
Galb1-3GlcNAcb1-6(Galb1-3)GalNAc-Sp14	0	21.74834999999999
Galb1-4GlcNAcb1-3Galb1-4GlcNAcb1-3Galb1-4GlcNAcb1-3Galb1-4GlcNAcb1-3Galb1-4GlcNAcb1-3Galb1-4GlcNAcb1-2Mana1-6(Galb1-4GlcNAcb1-3Galb1-4GlcNAcb1-3Galb1-4GlcNAcb1-3Galb1-4GlcNAcb1-3Galb1-4GlcNAcb1-3Galb1-4GlcNAcb1-2Mana1-3)Manb1-4GlcNAcb1-4GlcNAcb-Sp25	0	8.921550000000002
(3S)GlcAb1-3Galb1-4GlcNAcb1-3Galb1-4Glc-Sp0	0	18.008949999999995
(3S)GlcAb1-3Galb1-4GlcNAcb1-2Mana-Sp0	0	3.954375
Galb1-3GlcNAcb1-3Galb1-4GlcNAcb1-3Galb1-4GlcNAcb1-6(Galb1-3GlcNAcb1-3Galb1-4GlcNAcb1-3Galb1-4GlcNAb1-2)Mana1-6(Galb1-3GlcNAcb1-3Galb1-4GlcNAcb1-3Galb1-4GlcNAcb1-2Mana1-3)Manb1-4GlcNAcb1-4(Fuca1-6)GlcNAcb-Sp24	1	9442.878225
Galb1-3GlcNAcb1-3Galb1-4GlcNAcb1-6(Galb1-3GlcNAcb1-3Galb1-4GlcNAb1-2)Mana1-6(Galb1-3GlcNAcb1-3Galb1-4GlcNAcb1-2Mana1-3)Manb1-4GlcNAcb1-4(Fuca1-6)GlcNAcb-Sp24	1	12004.721675
Neu5Aca2-8Neu5Aca2-3Galb1-3GalNAcb1-4(Neu5Aca2-3)Galb1-4Glc-Sp21	0	-0.5447999999999968
GlcNAcb1-3Galb1-4GlcNAcb1-3Galb1-4GlcNAcb1-2Mana1-6(GlcNAcb1-3Galb1-4GlcNAcb1-3Galb1-4GlcNAcb1-2Mana1-3)Manb1-4GlcNAcb1-4(Fuca1-6)GlcNAcb-Sp24	0	4.817875000000003
Galb1-4GlcNAcb1-3Galb1-4GlcNAcb1-6(Galb1-4GlcNAcb1-3Galb1-4GlcNAb1-2)Mana1-6(Galb1-4GlcNAcb1-3Galb1-4GlcNAcb1-2Mana1-3)Manb1-4GlcNAcb1-4(Fuca1-6)GlcNAcb-Sp24	1	18585.269875
Galb1-4GlcNAcb1-3Galb1-4GlcNAcb1-3Galb1-4GlcNAcb1-6(Galb1-4GlcNAcb1-3Galb1-4GlcNAcb1-3Galb1-4GlcNAb1-2)Mana1-6(Galb1-4GlcNAcb1-3Galb1-4GlcNAcb1-3Galb1-4GlcNAcb1-2Mana1-3)Manb1-4GlcNAcb1-4(Fuca1-6)GlcNAcb-Sp24	1	11832.4134
GlcNAcb1-3Galb1-4GlcNAcb1-3Galb1-4GlcNAcb1-3Galb1-4GlcNAcb1-6(GlcNAcb1-3Galb1-4GlcNAcb1-3Galb1-4GlcNAcb1-3Galb1-4GlcNAb1-2)Mana1-6(GlcNAcb1-3Galb1-4GlcNAcb1-3Galb1-4GlcNAcb1-3Galb1-4GlcNAcb1-2Mana1-3)Manb1-4GlcNAcb1-4(Fuca1-6)GlcNAcb-Sp24	1	12741.92265
Galb1-4GlcNAcb1-3Galb1-4GlcNAcb1-3GalNAca-Sp14	1	150.55917499999995
Galb1-4GlcNAcb1-3Galb1-4GlcNAcb1-6(Galb1-4GlcNAcb1-3Galb1-4GlcNAcb1-3)GalNAca-Sp14	1	107.444425
GlcNAcb1-3Galb1-4GlcNAcb1-3GalNAca-Sp14	0	7.573824999999998
GlcNAcb1-3Galb1-4GlcNAcb1-6(Galb1-3)GalNAca-Sp14	0	11.21935
GlcNAcb1-3Galb1-4GlcNAcb1-6(GlcNAcb1-3Galb1-4GlcNAcb1-3)GalNAca-Sp14	0	1.2075750000000005
Galb1-4GlcNAcb1-3Galb1-3GalNAca-Sp14	0	4.366674999999999
Neu5Aca2-6Galb1-4GlcNAcb1-6(Galb1-3)GalNAca-Sp14	0	12.879025
Neu5Aca2-3Galb1-4GlcNAcb1-3Galb1-4GlcNAcb1-2Mana1-6(Neu5Aca2-3Galb1-4GlcNAcb1-3Galb1-4GlcNAcb1-2Mana1-3)Manb1-4GlcNAcb1-4GlcNAcb-Sp12	1	202.666175
GlcNAcb1-6(Neu5Aca2-3Galb1-3)GalNAca-Sp14	0	0.2578750000000003
Neu5Aca2-6Galb1-4GlcNAcb1-3Galb1-4GlcNAcb1-6(Neu5Aca2-6Galb1-4GlcNAcb1-3Galb1-4GlcNAcb1-3)GalNAca-Sp14	1	154.16002499999996
Neu5Aca2-3Galb1-4GlcNAcb1-3Galb1-4GlcNAcb1-3Galb1-4GlcNAcb1-2Mana1-6(Neu5Aca2-3Galb1-4GlcNAcb1-3Galb1-4GlcNAcb1-3Galb1-4GlcNAcb1-2Mana1-3)Manb1-4GlcNAcb1-4GlcNAcb-Sp12	1	196.095175
GlcNAcb1-3Fuca-Sp21	0	3.230675
Galb1-3GalNAcb1-4(Neu5Aca2-8Neu5Aca2-8Neu5Aca2-3)Galb1-4Glcb-Sp21	0	9.12795
