# Supplementary material for: Identifying glycan motifs using a novel subtree mining approach
Source: BMC Bioinformatics. 2020 Feb 4;21:42. doi: 10.1186/s12859-020-3374-4 (PMC7001330; doi:10.1186/s12859-020-3374-4)
Supplement: Supplementary file 6 — Additional file 6 Training and test sets. CSV files for all training and test sets used for this manuscript. [file 12859_2020_3374_MOESM6_ESM.zip › CV_Folds/CV_Folds/fold_1/training_set_SBA_14042_10ug_v5.0_DATA.csv]

glycan	binding	rfu
Glca-Sp8	0	8.910175000000002
GalNAca-Sp15	1	8038.15855
Fuca-Sp8	0	12.229499999999998
Fuca-Sp9	0	-2.525549999999999
Rhaa-Sp8	0	3.3515750000000004
Neu5Aca-Sp8	0	-8.43995
Neu5Aca-Sp11	0	8.008875000000002
Neu5Acb-Sp8	0	5.985525000000003
GalNAcb-Sp8	1	17331.102899999998
GlcNAcb-Sp0	0	7.788125
GlcNAcb-Sp8	0	16.592150000000004
GlcN(Gc)b-Sp8	0	22.5684
Galb1-4GlcNAcb1-6(Galb1-4GlcNAcb1-3)GalNAca-Sp8	0	3.999449999999999
Galb1-4GlcNAcb1-6(Galb1-4GlcNAcb1-3)GalNAc-Sp14	0	8.149125000000002
GlcNAcb1-6(GlcNAcb1-4)(GlcNAcb1-3)GlcNAc-Sp8	0	2.404924999999998
6S(3S)Galb1-4GlcNAcb-Sp0	0	3.61505
(3S)Galb1-4(Fuca1-3)(6S)Glc-Sp0	0	18.634675
(3S)Galb1-4Glcb-Sp8	0	8.560349999999996
(3S)Galb1-4(6S)Glcb-Sp8	0	7.688425
(3S)Galb1-3(Fuca1-4)GlcNAcb-Sp8	0	19.221974999999997
(3S)Galb1-3GalNAca-Sp8	0	4.769525
(3S)Galb1-3GlcNAcb-Sp0	0	4.549074999999997
(3S)Galb1-3GlcNAcb-Sp8	0	4.322099999999999
(3S)Galb1-4(Fuca1-3)GlcNAc-Sp0	0	8.327625
(3S)Galb1-4(Fuca1-3)GlcNAc-Sp8	0	1.3496749999999995
(3S)Galb1-4(6S)GlcNAcb-Sp8	0	-0.6420250000000021
(3S)Galb1-4GlcNAcb-Sp0	0	1.4545749999999984
(3S)Galb-Sp8	0	5.459274999999997
(6S)(4S)Galb1-4GlcNAcb-Sp0	0	12.658225000000016
(4S)Galb1-4GlcNAcb-Sp8	0	16.720075
(6P)Mana-Sp8	0	7.854000000000001
(6S)Galb1-4Glcb-Sp0	0	7.354675
(6S)Galb1-4GlcNAcb-Sp8	0	5.971050000000003
(6S)Galb1-4(6S)Glcb-Sp8	0	2.953075
Neu5Aca2-3(6S)Galb1-4GlcNAcb-Sp8	0	5.594725000000004
(6S)GlcNAcb-Sp8	0	5.454474999999995
Neu5,9Ac2a-Sp8	0	22.069875
Neu5,9Ac2a2-6Galb1-4GlcNAcb-Sp8	0	1.3163750000000016
Mana1-6(Mana1-3)Manb1-4GlcNAcb1-4GlcNAcb-Sp13	0	1.228600000000002
GlcNAcb1-2Mana1-6(GlcNAcb1-2Mana1-3)Manb1-4GlcNAcb1-4GlcNAcb-Sp12	0	10.41745
GlcNAcb1-2Mana1-6(GlcNAcb1-2Mana1-3)Manb1-4GlcNAcb1-4GlcNAcb-Sp13	0	-0.8686500000000006
Galb1-4GlcNAcb1-2Mana1-6(Galb1-4GlcNAcb1-2Mana1-3)Manb1-4GlcNAcb1-4GlcNAcb-Sp12	0	4.41905
Neu5Aca2-6Galb1-4GlcNAcb1-2Mana1-6(Neu5Aca2-6Galb1-4GlcNAcb1-2Mana1-3)Manb1-4GlcNAcb1-4GlcNAcb-Sp12	0	4.002725000000001
Neu5Aca2-6Galb1-4GlcNAcb1-2Mana1-6(Neu5Aca2-6Galb1-4GlcNAcb1-2Mana1-3)Manb1-4GlcNAcb1-4GlcNAcb-Sp13	0	3.9014250000000015
Neu5Aca2-6Galb1-4GlcNAcb1-2Mana1-6(Neu5Aca2-6Galb1-4GlcNAcb1-2Mana1-3)Manb1-4GlcNAcb1-4GlcNAcb-Sp21	0	19.203925
Fuca1-2Galb1-3GalNAcb1-3Gala-Sp9	0	8.849899999999996
Fuca1-2Galb1-3(Fuca1-4)GlcNAcb-Sp8	0	7.246949999999997
Fuca1-2Galb1-3GalNAca-Sp8	0	3.286900000000002
Fuca1-2Galb1-3GalNAca-Sp14	0	8.792225000000002
Fuca1-2Galb1-3GalNAcb1-4(Neu5Aca2-3)Galb1-4Glcb-Sp0	0	7.174775
Fuca1-2Galb1-3GalNAcb1-4(Neu5Aca2-3)Galb1-4Glcb-Sp9	0	2.9951
Fuca1-2Galb1-3GlcNAcb1-3Galb1-4Glcb-Sp8	0	5.978624999999999
Fuca1-2Galb1-3GlcNAcb1-3Galb1-4Glcb-Sp10	0	1.716075
Fuca1-2Galb1-3GlcNAcb-Sp8	0	4.880374999999999
Fuca1-2Galb1-4(Fuca1-3)GlcNAcb1-3Galb1-4(Fuca1-3)GlcNAcb-Sp0	0	6.208074999999999
Fuca1-2Galb1-4(Fuca1-3)GlcNAcb1-3Galb1-4(Fuca1-3)GlcNAcb1-3Galb1-4(Fuca1-3)GlcNAcb-Sp0	0	10.382924999999998
Fuca1-2Galb1-4(Fuca1-3)GlcNAcb-Sp0	0	10.167099999999996
Fuca1-2Galb1-4GlcNAcb-Sp0	0	-0.721025
Fuca1-2Galb-Sp8	0	4.461524999999998
Fuca1-3GlcNAcb-Sp8	0	9.326025
GalNAca1-3(Fuca1-2)Galb1-4GlcNAcb-Sp0	0	5.373549999999998
GalNAca1-3(Fuca1-2)Galb1-4Glcb-Sp0	0	12.553675000000005
GalNAca1-3(Fuca1-2)Galb-Sp8	0	5.613224999999997
GalNAca1-3(Fuca1-2)Galb-Sp18	1	517.2427999999999
GalNAca1-3GalNAcb-Sp8	1	26811.6139
GalNAca1-4(Fuca1-2)Galb1-4GlcNAcb-Sp8	1	28076.374075
GalNAcb1-3(Fuca1-2)Galb-Sp8	1	13651.52995
GalNAcb1-3Gala1-4Galb1-4GlcNAcb-Sp0	1	13346.974450000003
GalNAcb1-4(Fuca1-3)GlcNAcb-Sp0	0	10.708125
GalNAcb1-4GlcNAcb-Sp0	1	31162.9912
GalNAcb1-4GlcNAcb-Sp8	1	26560.76135
Gala1-3(Fuca1-2)Galb1-3GlcNAcb-Sp8	0	17.857725000000006
Gala1-3(Fuca1-2)Galb1-4(Fuca1-3)GlcNAcb-Sp0	0	21.425024999999987
Gala1-3(Fuca1-2)Galb1-4(Fuca1-3)GlcNAcb-Sp8	0	6.934875000000003
Gala1-3(Fuca1-2)Galb1-4GlcNAc-Sp0	0	9.056175000000003
Gala1-3(Fuca1-2)Galb-Sp8	0	9.084775
Gala1-3(Fuca1-2)Galb-Sp18	0	2.6297
Gala1-3GalNAca-Sp16	0	8.303899999999999
Gala1-3GalNAcb-Sp8	0	1.6903749999999995
Gala1-3Galb1-4(Fuca1-3)GlcNAcb-Sp8	0	8.599249999999998
Gala1-3Galb1-3GlcNAcb-Sp0	0	2.7828500000000016
Gala1-3Galb1-4GlcNAcb-Sp8	0	1.115924999999999
Gala1-3Galb1-4Glcb-Sp0	0	12.090975
Gala1-3Galb1-4Glc-Sp10	0	10.1116
Gala1-4(Fuca1-2)Galb1-4GlcNAcb-Sp8	0	16.44075
Gala1-4Galb1-4GlcNAcb-Sp0	1	159.3933
Gala1-4Galb1-4GlcNAcb-Sp8	1	953.275725
Gala1-6Glcb-Sp8	0	5.359050000000001
Galb1-3(Fuca1-4)GlcNAcb1-3Galb1-4(Fuca1-3)GlcNAcb-Sp0	0	4.625550000000001
Galb1-3GlcNAcb1-3Galb1-4(Fuca1-3)GlcNAcb-Sp0	0	1.795399999999999
Galb1-3(Fuca1-4)GlcNAc-Sp0	0	4.0992
Galb1-3(Fuca1-4)GlcNAc-Sp8	0	1.3151249999999983
Fuca1-4(Galb1-3)GlcNAcb-Sp8	0	3.8951499999999983
Galb1-4GlcNAcb1-6GalNAca-Sp8	0	5.835749999999999
Galb1-4GlcNAcb1-6GalNAc-Sp14	0	7.92765
GlcNAcb1-6(Galb1-3)GalNAca-Sp8	0	12.294049999999995
GlcNAcb1-6(Galb1-3)GalNAca-Sp14	0	0.4262000000000006
Neu5Aca2-6(Galb1-3)GalNAca-Sp8	0	6.857125
Neu5Aca2-6(Galb1-3)GalNAca-Sp14	0	6.0336500000000015
Neu5Acb2-6(Galb1-3)GalNAca-Sp8	0	-5.8985
Neu5Aca2-6(Galb1-3)GlcNAcb1-4Galb1-4Glcb-Sp10	0	8.309800000000001
Galb1-3GalNAca-Sp8	0	-0.048149999999999686
Galb1-3GalNAca-Sp14	0	0.8197000000000011
Galb1-3GalNAca-Sp16	0	-1.7341249999999988
Galb1-3GalNAcb-Sp8	0	3.1823999999999977
Galb1-3GalNAcb1-3Gala1-4Galb1-4Glcb-Sp0	0	20.29595
Galb1-3GalNAcb1-4(Neu5Aca2-3)Galb1-4Glcb-Sp0	0	2.9247749999999986
Galb1-3GlcNAcb1-3Galb1-4GlcNAcb-Sp0	0	8.427349999999999
Galb1-3GlcNAcb1-3Galb1-4Glcb-Sp10	0	2.606024999999999
Galb1-3GlcNAcb-Sp0	0	2.3893250000000013
Galb1-3GlcNAcb-Sp8	0	6.668949999999999
Galb1-4(Fuca1-3)GlcNAcb-Sp0	0	2.9354000000000013
Galb1-4(Fuca1-3)GlcNAcb-Sp8	0	-1.1160749999999986
Galb1-4(6S)Glcb-Sp0	0	7.624900000000002
Galb1-4(6S)Glcb-Sp8	0	4.389825000000001
Galb1-4GalNAcb1-3(Fuca1-2)Galb1-4GlcNAcb-Sp8	0	4.27805
Galb1-4GlcNAcb1-3GalNAca-Sp8	0	15.45
Galb1-4GlcNAcb1-3Galb1-4(Fuca1-3)GlcNAcb1-3Galb1-4(Fuca1-3)GlcNAcb-Sp0	0	3.378849999999999
Galb1-4GlcNAcb1-3Galb1-4GlcNAcb1-3Galb1-4GlcNAcb-Sp0	0	4.623399999999997
Galb1-4GlcNAcb1-3Galb1-4Glcb-Sp0	0	0.7967999999999984
Galb1-4GlcNAcb1-3Galb1-4Glcb-Sp8	0	22.169375
Galb1-4GlcNAcb1-6(Galb1-3)GalNAca-Sp8	0	3.640674999999998
Galb1-4GlcNAcb1-6(Galb1-3)GalNAc-Sp14	0	4.831125
Galb1-4GlcNAcb-Sp0	0	7.9594999999999985
Galb1-4GlcNAcb-Sp8	0	13.113449999999998
Galb1-4GlcNAcb-Sp23	0	5.663200000000002
Galb1-4Glcb-Sp8	0	15.653025
GlcNAca1-3Galb1-4GlcNAcb-Sp8	0	1.52285
GlcNAca1-6Galb1-4GlcNAcb-Sp8	0	1.2316249999999993
GlcNAcb1-2Galb1-3GalNAca-Sp8	0	2.41395
GlcNAcb1-6(GlcNAcb1-3)GalNAca-Sp14	0	4.963199999999999
GlcNAcb1-3GalNAca-Sp8	0	10.4942
GlcNAcb1-3GalNAca-Sp14	0	3.0234250000000005
GlcNAcb1-3Galb-Sp8	0	8.152900000000002
GlcNAcb1-3Galb1-4GlcNAcb-Sp0	0	11.665675
GlcNAcb1-3Galb1-4GlcNAcb-Sp8	0	-1.7832249999999998
GlcNAcb1-3Galb1-4GlcNAcb1-3Galb1-4GlcNAcb-Sp0	0	19.310175
GlcNAcb1-3Galb1-4Glcb-Sp0	0	7.687125000000003
GlcNAcb1-4-MDPLys	0	3.9527500000000013
GlcNAcb1-6(GlcNAcb1-4)GalNAca-Sp8	0	4.677875000000002
GlcNAcb1-4Galb1-4GlcNAcb-Sp8	0	6.4039
GlcNAcb1-4GlcNAcb1-4GlcNAcb1-4GlcNAcb1-4GlcNAcb1-4GlcNAcb1-Sp8	0	10.137825
GlcNAcb1-4GlcNAcb1-4GlcNAcb-Sp8	0	6.416174999999994
GlcNAcb1-6GalNAca-Sp8	0	5.2750749999999975
GlcNAcb1-6GalNAca-Sp14	0	18.375175
GlcNAcb1-6Galb1-4GlcNAcb-Sp8	0	8.927050000000003
Glca1-4Glca-Sp8	0	7.109599999999999
Glca1-6Glca1-6Glcb-Sp8	0	17.446350000000002
Glcb1-4Glcb-Sp8	0	9.132475
GlcAa-Sp8	0	9.478324999999996
GlcAb-Sp8	1	70.62505
GlcAb1-3Galb-Sp8	0	15.666450000000005
GlcAb1-6Galb-Sp8	0	7.998500000000003
KDNa2-3Galb1-3GlcNAcb-Sp0	0	11.61265
KDNa2-3Galb1-4GlcNAcb-Sp0	0	4.136275
Mana1-2Mana1-2Mana1-3Mana-Sp9	0	1.1859000000000002
Mana1-2Mana1-3Mana-Sp9	0	19.471725
Mana1-6(Mana1-2Mana1-3)Mana1-6(Mana1-2Mana1-3)Manb1-4GlcNAcb1-4GlcNAcb-Sp12	0	0.5993500000000003
Mana1-2Mana1-6(Mana1-3)Mana1-6(Mana1-2Mana1-2Mana1-3)Manb1-4GlcNAcb1-4GlcNAcb-Sp12	0	1.2359249999999982
Mana1-2Mana1-6(Mana1-2Mana1-3)Mana1-6(Mana1-2Mana1-2Mana1-3)Manb1-4GlcNAcb1-4GlcNAcb-Sp12	0	21.327125
Mana1-6(Mana1-3)Mana-Sp9	0	6.8343500000000015
Mana1-2Mana1-2Mana1-6(Mana1-3)Mana-Sp9	0	11.2877
Mana1-6(Mana1-3)Mana1-6(Mana1-2Mana1-3)Manb1-4GlcNAcb1-4GlcNAcb-Sp12	1	97.32575
Mana1-6(Mana1-3)Mana1-6(Mana1-3)Manb1-4GlcNAcb1-4GlcNAcb-Sp12	0	9.067899999999996
Manb1-4GlcNAcb-Sp0	0	20.496200000000005
Neu5Aca2-3Galb1-4GlcNAcb1-3Galb1-4(Fuca1-3)GlcNAcb-Sp0	0	5.568499999999999
Fuca1-2Galb1-4(6S)GlcNAcb-Sp8	0	3.6402750000000026
Fuca1-2(6S)Galb1-4(6S)Glcb-Sp0	0	10.5319
Neu5Aca2-3Galb1-3GalNAca-Sp8	0	1.6850499999999986
Neu5Aca2-3Galb1-3GalNAca-Sp14	0	-2.637600000000001
GalNAcb1-4(Neu5Aca2-8Neu5Aca2-8Neu5Aca2-8Neu5Aca2-3)Galb1-4Glcb-Sp0	1	1640.2232999999994
GalNAcb1-4(Neu5Aca2-8Neu5Aca2-8Neu5Aca2-3)Galb1-4Glcb-Sp0	1	1904.02445
Neu5Aca2-8Neu5Aca2-8Neu5Aca2-3Galb1-4Glcb-Sp0	0	22.505175
Neu5Aca2-8Neu5Aca2-8Neu5Aca-Sp8	0	10.721475000000002
Neu5Aca2-3(6S)Galb1-4(Fuca1-3)GlcNAcb-Sp8	0	6.693624999999999
GalNAcb1-4(Neu5Aca2-3)Galb1-4GlcNAcb-Sp0	1	425.84645
GalNAcb1-4(Neu5Aca2-3)Galb1-4Glcb-Sp0	1	161.88720000000006
Neu5Aca2-3GalNAca-Sp8	0	-2.615100000000001
Neu5Aca2-3GalNAcb1-4GlcNAcb-Sp0	0	-0.7433499999999977
Neu5Aca2-3Galb1-3(Fuca1-4)GlcNAcb-Sp8	0	8.577574999999998
Neu5Aca2-3Galb1-3(6S)GalNAca-Sp8	0	5.1971750000000005
Neu5Aca2-6(Neu5Aca2-3Galb1-3)GalNAca-Sp8	0	5.721124999999998
Neu5Aca2-6(Neu5Aca2-3Galb1-3)GalNAca-Sp14	0	12.756149999999998
Neu5Aca2-3Galb-Sp8	0	6.167549999999999
Neu5Aca2-3Galb1-3GlcNAcb1-3Galb1-4GlcNAcb-Sp0	0	11.280525000000004
Fuca1-2(6S)Galb1-4Glcb-Sp0	0	2.246875
Neu5Aca2-3Galb1-3GlcNAcb-Sp0	0	11.737199999999996
Neu5Aca2-3Galb1-3GlcNAcb-Sp8	0	6.119825000000002
Neu5Aca2-3Galb1-4(6S)GlcNAcb-Sp8	0	2.22345
Neu5Aca2-3Galb1-4(Fuca1-3)(6S)GlcNAcb-Sp8	0	3.2542250000000013
Neu5Aca2-3Galb1-4(Fuca1-3)GlcNAcb-Sp0	0	4.16435
Neu5Aca2-3Galb1-4(Fuca1-3)GlcNAcb1-3Galb-Sp8	0	3.9954750000000017
Neu5Aca2-3Galb1-4(Fuca1-3)GlcNAcb1-3Galb1-4GlcNAcb-Sp8	0	12.029700000000002
Neu5Aca2-3Galb1-4GlcNAcb-Sp0	0	5.22165
Neu5Aca2-3Galb1-4GlcNAcb1-3Galb1-4GlcNAcb-Sp0	0	-1.9516250000000015
Fuca1-2Galb1-4(6S)Glcb-Sp0	0	-0.9769749999999996
Neu5Aca2-3Galb1-4Glcb-Sp0	0	11.19035
Neu5Aca2-6GalNAca-Sp8	0	5.546025
Neu5Aca2-6GalNAcb1-4GlcNAcb-Sp0	0	14.444575000000002
Neu5Aca2-6Galb1-4(6S)GlcNAcb-Sp8	0	8.284024999999998
Neu5Aca2-6Galb1-4GlcNAcb-Sp0	0	8.638600000000004
Neu5Aca2-6Galb1-4GlcNAcb-Sp8	0	6.992375000000001
Neu5Aca2-6Galb1-4Glcb-Sp0	0	6.4776500000000015
Neu5Aca2-6Galb1-4Glcb-Sp8	0	8.926675000000003
Neu5Aca2-6Galb-Sp8	0	3.3427
Neu5Aca2-8Neu5Aca-Sp8	0	2.2872250000000007
Neu5Aca2-8Neu5Aca2-3Galb1-4Glcb-Sp0	0	8.88755
Neu5Acb2-6GalNAca-Sp8	0	-0.7875000000000005
Neu5Acb2-6Galb1-4GlcNAcb-Sp8	0	-1.8267749999999987
Neu5Gca2-3Galb1-3GlcNAcb-Sp0	0	7.1721
Neu5Gca2-3Galb1-4Glcb-Sp0	0	12.210024999999995
Neu5Gca2-6GalNAca-Sp0	0	5.8582
Neu5Gca-Sp8	0	6.062450000000003
Neu5Aca2-3Galb1-4GlcNAcb1-6(Galb1-3)GalNAca-Sp14	0	-0.6751250000000013
Galb1-3GlcNAcb1-3Galb1-3GlcNAcb-Sp0	0	4.658525000000001
Galb1-4(Fuca1-3)(6S)GlcNAcb-Sp0	0	10.5026
Galb1-4(Fuca1-3)(6S)Glcb-Sp0	0	17.201074999999996
Galb1-4(Fuca1-3)GlcNAcb1-3Galb1-3(Fuca1-4)GlcNAcb-Sp0	0	9.30655
Galb1-4GlcNAcb1-3Galb1-3GlcNAcb-Sp0	0	13.295800000000005
Neu5Aca2-3Galb1-3GlcNAcb1-3Galb1-3GlcNAcb-Sp0	0	10.889925000000005
Neu5Aca2-3Galb1-4GlcNAcb1-3Galb1-3GlcNAcb-Sp0	0	4.78285
4S(3S)Galb1-4GlcNAcb-Sp0	0	8.805275
(6S)Galb1-4(6S)GlcNAcb-Sp0	0	2.9548500000000018
(6P)Glcb-Sp10	0	6.097675000000002
Neu5Aca2-3Galb1-4(Fuca1-3)GlcNAcb1-6(Galb1-3)GalNAca-Sp14	0	9.660125000000004
Galb1-3Galb1-4GlcNAcb-Sp8	0	13.349224999999995
Neu5Aca2-6Galb1-4GlcNAcb1-2Mana1-6(Galb1-4GlcNAcb1-2Mana1-3)Manb1-4GlcNAcb1-4GlcNAcb-Sp12	0	8.310874999999998
Galb1-4GlcNAcb1-6(Galb1-4GlcNAcb1-3)Galb1-4GlcNAc-Sp0	0	17.930425000000007
GlcNAcb1-6(Galb1-4GlcNAcb1-3)Galb1-4GlcNAc-Sp0	0	10.485249999999997
Galb1-4GlcNAca1-6Galb1-4GlcNAcb-Sp0	0	-1.245899999999999
GalNAcb1-3Galb-Sp8	1	10083.853725
GlcAb1-3GlcNAcb-Sp8	0	8.4276
Neu5Aca2-6Galb1-4GlcNAcb1-2Mana1-6(GlcNAcb1-2Mana1-3)Manb1-4GlcNAcb1-4GlcNAcb-Sp12	0	6.8766250000000015
GlcNAcb1-3Man-Sp10	0	21.947699999999994
GlcNAcb1-4GlcNAcb-Sp12	0	5.708849999999997
Mana1-6Manb-Sp10	0	5.366975
Mana1-6(Mana1-3)Mana1-6(Mana1-3)Manb-Sp10	0	16.507924999999993
Mana1-2Mana1-6(Mana1-3)Mana1-6(Mana1-2Mana1-2Mana1-3)Mana-Sp9	0	4.573125
Neu5Aca2-3Galb1-4GlcNAcb1-6(Neu5Aca2-3Galb1-3)GalNAca-Sp14	0	11.557450000000005
Neu5Aca2-6Galb1-4GlcNAcb1-2Mana1-6(Neu5Aca2-3Galb1-4GlcNAcb1-2Mana1-3)Manb1-4GlcNAcb1-4GlcNAcb-Sp12	0	2.9540999999999986
Galb1-4GlcNAcb1-2Mana1-6(Neu5Aca2-6Galb1-4GlcNAcb1-2Mana1-3)Manb1-4GlcNAcb1-4GlcNAcb-Sp12	0	11.339025
GlcNAcb1-2Mana1-6(Neu5Aca2-6Galb1-4GlcNAcb1-2Mana1-3)Manb1-4GlcNAcb1-4GlcNAcb-Sp12	0	-1.1601500000000031
Neu5Aca2-8Neu5Aca2-8Neu5Acb-Sp8	0	1.9787250000000007
Galb1-3GlcNAcb1-2Mana1-6(Galb1-3GlcNAcb1-2Mana1-3)Manb1-4GlcNAcb1-4GlcNAcb-Sp19	0	11.798800000000002
Neu5Aca2-3Galb1-4GlcNAcb1-2Mana1-6(Neu5Aca2-6Galb1-4GlcNAcb1-2Mana1-3)Manb1-4GlcNAcb1-4GlcNAcb-Sp12	0	-1.5347750000000009
Galb1-4(Fuca1-3)GlcNAcb1-2Mana1-6(Galb1-4(Fuca1-3)GlcNAcb1-2Mana1-3)Manb1-4GlcNAcb1-4GlcNAcb-Sp20	0	15.810824999999998
Neu5,9Ac2a2-3Galb1-4GlcNAcb-Sp0	0	16.270700000000005
Neu5,9Ac2a2-3Galb1-3GlcNAcb-Sp0	0	5.7221749999999965
Neu5Aca2-6Galb1-4GlcNAcb1-3Galb1-3GlcNAcb-Sp0	0	11.311925
Neu5Aca2-3Galb1-3(Fuca1-4)GlcNAcb1-3Galb1-3(Fuca1-4)GlcNAcb-Sp0	0	10.849124999999995
Gala1-4Galb1-4GlcNAcb1-3Galb1-4Glcb-Sp0	1	2447.1802
GalNAcb1-3Gala1-4Galb1-4GlcNAcb1-3Galb1-4Glcb-Sp0	1	14805.467525
GalNAca1-3(Fuca1-2)Galb1-4GlcNAcb1-3Galb1-4GlcNAcb-Sp0	0	3.655050000000001
GlcNAca1-4Galb1-4GlcNAcb1-3Galb1-4GlcNAcb1-3Galb1-4GlcNAcb-Sp0	0	5.293574999999997
GlcNAca1-4Galb1-4GlcNAcb-Sp0	0	10.674799999999998
GlcNAca1-4Galb1-3GlcNAcb-Sp0	0	12.3174
GlcNAca1-4Galb1-4GlcNAcb1-3Galb1-4Glcb-Sp0	0	0.13097500000000115
GlcNAca1-4Galb1-4GlcNAcb1-3Galb1-4(Fuca1-3)GlcNAcb1-3Galb1-4(Fuca1-3)GlcNAcb-Sp0	0	17.9073
GlcNAca1-4Galb1-3GalNAc-Sp14	0	5.368450000000001
Neu5Aca2-6Galb1-4GlcNAcb1-2Mana1-6(Mana1-3)Manb1-4GlcNAcb1-4GlcNAc-Sp12	0	5.660625
Mana1-6(Neu5Aca2-6Galb1-4GlcNAcb1-2Mana1-3)Manb1-4GlcNAcb1-4GlcNAc-Sp12	0	13.163075
Neu5Aca2-6Galb1-4GlcNAcb1-2Mana1-6Manb1-4GlcNAcb1-4GlcNAc-Sp12	0	8.740250000000005
Neu5Aca2-6Galb1-4GlcNAcb1-2Mana1-3Manb1-4GlcNAcb1-4GlcNAc-Sp12	0	14.154625
Galb1-4GlcNAcb1-2Mana1-3Manb1-4GlcNAcb1-4GlcNAc-Sp12	0	2.6918000000000006
Galb1-4GlcNAcb1-2Mana1-6Manb1-4GlcNAcb1-4GlcNAc-Sp12	0	6.592299999999998
Mana1-6(Galb1-4GlcNAcb1-2Mana1-3)Manb1-4GlcNAcb1-4GlcNAcb-Sp12	0	11.02455
GlcNAcb1-2Mana1-6(GlcNAcb1-2Mana1-3)Manb1-4GlcNAcb1-4(Fuca1-6)GlcNAcb-Sp22	0	21.664075000000004
Galb1-4GlcNAcb1-2Mana1-6(Galb1-4GlcNAcb1-2Mana1-3)Manb1-4GlcNAcb1-4(Fuca1-6)GlcNAcb-Sp22	0	14.638274999999995
Galb1-3GlcNAcb1-2Mana1-6(Galb1-3GlcNAcb1-2Mana1-3)Manb1-4GlcNAcb1-4(Fuca1-6)GlcNAcb-Sp22	0	11.7632
(6S)GlcNAcb1-3Galb1-4GlcNAcb-Sp0	0	1.062025000000002
KDNa2-3Galb1-4Glc-Sp0	0	14.590249999999996
Fuca1-2Galb1-4GlcNAcb1-2Mana1-6(Fuca1-2Galb1-4GlcNAcb1-2Mana1-3)Manb1-4GlcNAcb1-4GlcNAcb-Sp20	0	21.91477500000001
Fuca1-2Galb1-4(Fuca1-3)GlcNAcb1-2Mana1-6(Fuca1-2Galb1-4(Fuca1-3)GlcNAcb1-2Mana1-3)Manb1-4GlcNAcb1-4GlcNAb-Sp20	0	13.837375000000007
Neu5Aca2-6GlcNAcb1-4GlcNAcb1-4GlcNAc-Sp21	0	0.036224999999998175
Galb1-4(Fuca1-3)GlcNAcb1-6(Fuca1-2Galb1-4GlcNAcb1-3)Galb1-4Glc-Sp21	0	13.034225
GalNAca1-3(Fuca1-2)Galb1-4GlcNAcb1-2Mana1-6(GalNAca1-3(Fuca1-2)Galb1-4GlcNAcb1-2Mana1-3)Manb1-4GlcNAcb1-4GlcNAcb-Sp20	0	0.5880500000000008
Gala1-3(Fuca1-2)Galb1-4GlcNAcb1-2Mana1-6(Gala1-3(Fuca1-2)Galb1-4GlcNAcb1-2Mana1-3)Manb1-4GlcNAcb1-4GlcNAcb-Sp20	0	14.1888
Gala1-3Galb1-4(Fuca1-3)GlcNAcb1-2Mana1-6(Gala1-3Galb1-4(Fuca1-3)GlcNAcb1-2Mana1-3)Manb1-4GlcNAcb1-4GlcNAcb-Sp20	0	-3.665775000000002
Gala1-3(Fuca1-2)Galb1-3GlcNAcb1-2Mana1-6(Gala1-3(Fuca1-2)Galb1-3GlcNAcb1-2Mana1-3)Manb1-4GlcNAcb1-4GlcNAcb-Sp20	0	14.9037
Neu5Aca2-3Galb1-4GlcNAcb1-3GalNAc-Sp14	0	1.7920000000000016
Neu5Aca2-6Galb1-4GlcNAcb1-3GalNAc-Sp14	0	-3.082625
GalNAcb1-4GlcNAcb1-2Mana1-6(GalNAcb1-4GlcNAcb1-2Mana1-3)Manb1-4GlcNAcb1-4GlcNAc-Sp12	1	23983.680425
Galb1-3GalNAca1-3(Fuca1-2)Galb1-4Glc-Sp0	0	7.655950000000003
Galb1-3GalNAca1-3(Fuca1-2)Galb1-4GlcNAc-Sp0	0	1.045625
Galb1-3GlcNAcb1-3Galb1-4GlcNAcb1-6(Galb1-3GlcNAcb1-3)Galb1-4Glcb-Sp0	0	7.4583499999999985
Galb1-4(Fuca1-3)GlcNAcb1-6(Galb1-3GlcNAcb1-3)Galb1-4Glc-Sp21	0	16.581125
Galb1-4GlcNAcb1-6(Fuca1-4(Fuca1-2Galb1-3)GlcNAcb1-3)Galb1-4Glc-Sp21	0	3.86765
Galb1-4(Fuca1-3)GlcNAcb1-6(Fuca1-4(Fuca1-2Galb1-3)GlcNAcb1-3)Galb1-4Glc-Sp21	0	0.2573249999999998
Fuca1-2Galb1-3GalNAca1-3(Fuca1-2)Galb1-4GlcNAcb-Sp0	0	0.5288750000000011
Galb1-3GlcNAcb1-3GalNAca-Sp14	0	5.274124999999998
GalNAcb1-4(Neu5Aca2-3)Galb1-4GlcNAcb1-3GalNAca-Sp14	1	61.55987500000001
GalNAca1-3(Fuca1-2)Galb1-3GalNAca1-3(Fuca1-2)Galb1-4GlcNAcb-Sp0	0	2.00915
Gala1-3Galb1-3(Fuca1-4)GlcNAcb1-2Mana1-6(Gala1-3Galb1-3(Fuca1-4)GlcNAcb1-2Mana1-3)Manb1-4GlcNAcb1-4GlcNAc-Sp19	0	4.2567249999999985
Neu5Aca2-3Galb1-3GlcNAcb1-2Mana1-6(Neu5Aca2-3Galb1-3GlcNAcb1-2Mana1-3)Manb1-4GlcNAcb1-4GlcNAc-Sp19	0	12.06185
GlcNAcb1-2Mana1-6(Galb1-4GlcNAcb1-2Mana1-3)Manb1-4GlcNAcb1-4GlcNAc-Sp12	0	15.881649999999995
Galb1-4GlcNAcb1-2Mana1-6(GlcNAcb1-2Mana1-3)Manb1-4GlcNAcb1-4GlcNAc-Sp12	0	5.077824999999999
Neu5Aca2-3Galb1-3GlcNAcb1-3GalNAca-Sp14	0	21.528074999999994
Fuca1-2Galb1-4GlcNAcb1-3GalNAca-Sp14	0	18.518975000000005
Galb1-4(Fuca1-3)GlcNAcb1-3GalNAca-Sp14	0	22.112300000000005
GalNAca1-3GalNAcb1-3Gala1-4Galb1-4GlcNAcb-Sp0	1	29974.064949999996
Gala1-4Galb1-3GlcNAcb1-2Mana1-6(Gala1-4Galb1-3GlcNAcb1-2Mana1-3)Manb1-4GlcNAcb1-4GlcNAcb-Sp19	1	33555.311050000004
Gala1-4Galb1-4GlcNAcb1-2Mana1-6(Gala1-4Galb1-4GlcNAcb1-2Mana1-3)Manb1-4GlcNAcb1-4GlcNAcb-Sp24	1	3648.121575
Galb1-3GlcNAcb1-6Galb1-4GlcNAcb-Sp0	0	3.92085
Galb1-3GlcNAca1-6Galb1-4GlcNAcb-Sp0	0	-1.9358999999999995
GalNAcb1-3Gala1-6Galb1-4Glcb-Sp8	1	15469.085450000002
Gala1-3(Fuca1-2)Galb1-4(Fuca1-3)Glcb-Sp21	0	6.7677999999999985
Galb1-3GalNAcb1-4(Neu5Aca2-8Neu5Aca2-3)Galb1-4Glcb-Sp0	0	17.630575000000007
Neu5Aca2-3Galb1-3GalNAcb1-4(Neu5Aca2-8Neu5Aca2-3)Galb1-4Glcb-Sp0	0	3.3871499999999983
Gala1-3(Fuca1-2)Galb1-4GlcNAcb1-3GalNAca-Sp14	0	6.666950000000003
GalNAca1-3(Fuca1-2)Galb1-4GlcNAcb1-3GalNAca-Sp14	0	9.423050000000003
GalNAca1-3GalNAcb1-3Gala1-4Galb1-4Glcb-Sp0	1	28030.704725000003
Galb1-4(Fuca1-3)GlcNAcb1-2Mana1-6(Galb1-4(Fuca1-3)GlcNAcb1-2Mana1-3)Manb1-4GlcNAcb1-4(Fuca1-6)GlcNAcb-Sp22	0	0.9537250000000004
Fuca1-2Galb1-4GlcNAcb1-2Mana1-6(Fuca1-2Galb1-4GlcNAcb1-2Mana1-3)Manb1-4GlcNAcb1-4(Fuca1-6)GlcNAcb-Sp22	0	13.8378
GlcNAcb1-2(GlcNAcb1-6)Mana1-6(GlcNAcb1-2Mana1-3)Manb1-4GlcNAcb1-4GlcNAcb-Sp19	0	7.176399999999999
Fuca1-2Galb1-3GlcNAcb1-3GalNAc-Sp14	0	8.165575000000002
Gala1-3(Fuca1-2)Galb1-3GlcNAcb1-3GalNAc-Sp14	0	7.710450000000005
GalNAca1-3(Fuca1-2)Galb1-3GlcNAcb1-3GalNAc-Sp14	0	8.251100000000001
Gala1-3Galb1-3GlcNAcb1-3GalNAc-Sp14	0	2.2994250000000003
Fuca1-2Galb1-3GlcNAcb1-2Mana1-6(Fuca1-2Galb1-3GlcNAcb1-2Mana1-3)Manb1-4GlcNAcb1-4(Fuca1-6)GlcNAcb-Sp22	0	5.431449999999997
Gala1-3(Fuca1-2)Galb1-4GlcNAcb1-2Mana1-6(Gala1-3(Fuca1-2)Galb1-4GlcNAcb1-2Mana1-3)Manb1-4GlcNAcb1-4(Fuca1-6)GlcNAcb-Sp22	0	5.985275
Galb1-3GlcNAcb1-6(Galb1-3GlcNAcb1-2)Mana1-6(Galb1-3GlcNAcb1-2Mana1-3)Manb1-4GlcNAcb1-4GlcNAcb-Sp19	0	-0.7346499999999967
Galb1-4GlcNAcb1-6(Fuca1-2Galb1-3GlcNAcb1-3)Galb1-4Glc-Sp21	0	7.3842000000000025
Fuca1-3GlcNAcb1-6(Galb1-4GlcNAcb1-3)Galb1-4Glc-Sp21	0	19.757925
GlcNAcb1-2Mana1-6(GlcNAcb1-4)(GlcNAcb1-2Mana1-3)Manb1-4GlcNAcb1-4GlcNAc-Sp21	0	-8.259525000000002
GlcNAcb1-2Mana1-6(GlcNAcb1-4)(GlcNAcb1-4(GlcNAcb1-2)Mana1-3)Manb1-4GlcNAcb1-4GlcNAc-Sp21	0	2.0580500000000006
GlcNAcb1-6(GlcNAcb1-2)Mana1-6(GlcNAcb1-4)(GlcNAcb1-2Mana1-3)Manb1-4GlcNAcb1-4GlcNAc-Sp21	0	2.498099999999999
GlcNAcb1-6(GlcNAcb1-2)Mana1-6(GlcNAcb1-4)(GlcNAcb1-4(GlcNAcb1-2)Mana1-3)Manb1-4GlcNAcb1-4GlcNAc-Sp21	0	5.1258
Galb1-4GlcNAcb1-2Mana1-6(GlcNAcb1-4)(Galb1-4GlcNAcb1-2Mana1-3)Manb1-4GlcNAcb1-4GlcNAc-Sp21	0	3.3275749999999995
Galb1-4GlcNAcb1-2Mana1-6(GlcNAcb1-4)(Galb1-4GlcNAcb1-4(Galb1-4GlcNAcb1-2)Mana1-3)Manb1-4GlcNAcb1-4GlcNAc-Sp21	0	5.389850000000001
Galb1-4GlcNAcb1-6(Galb1-4GlcNAcb1-2)Mana1-6(GlcNAcb1-4)(Galb1-4GlcNAcb1-2Mana1-3)Manb1-4GlcNAcb1-4GlcNAc-Sp21	0	5.249725
Galb1-6Galb-Sp10	0	1.1413999999999989
Neu5Aca2-3Galb1-4GlcNAcb1-3Galb-Sp8	0	-5.592275000000001
GalNAcb1-6GalNAcb-Sp8	0	-2.0984000000000025
(6S)Galb1-3GlcNAcb-Sp0	0	-16.8686
(6S)Galb1-3(6S)GlcNAc-Sp0	0	-6.118999999999998
Galb1-4(Fuca1-3)GlcNAcb1-6GalNAc-Sp14	0	18.04515
Galb1-4GlcNAcb1-2Mana-Sp0	0	-6.3515
Fuca1-2Galb1-4GlcNAcb1-6(Fuca1-2Galb1-4GlcNAcb1-3)GalNAc-Sp14	0	3.5402000000000005
Gala1-3Fuca1-2Galb1-4GlcNAcb1-6(Gala1-3Fuca1-2Galb1-4GlcNAcb1-3)GalNAc-Sp14	0	1.6945500000000033
GalNAca1-3(Fuca1-2)Galb1-4GlcNAcb1-6(GalNAca1-3(Fuca1-2)Galb1-4GlcNAcb1-3)GalNAc-Sp14	0	9.751074999999998
Neu5Aca2-8Neu5Aca2-3Galb1-3GalNAcb1-4(Neu5Aca2-8Neu5Aca2-3)Galb1-4Glcb-Sp0	0	-6.874200000000003
GalNAcb1-4Galb1-4Glcb-Sp0	0	12.988925000000002
GalNAca1-3(Fuca1-2)Galb1-4GlcNAcb1-2Mana1-6(GalNAca1-3(Fuca1-2)Galb1-4GlcNAcb1-2Mana1-3)Manb1-4GlcNAcb1-4(Fuca1-6)GlcNAcb-Sp22	0	7.259224999999999
Gala1-3(Fuca1-2)Galb1-3GlcNAcb1-2Mana1-6(Gala1-3(Fuca1-2)Galb1-3GlcNAcb1-2Mana1-3)Manb1-4GlcNAcb1-4(Fuca1-6)GlcNAcb-Sp22	0	13.376900000000004
Neu5Aca2-6Galb1-4GlcNAcb1-6(Fuca1-2Galb1-3GlcNAcb1-3)Galb1-4Glc-Sp21	0	17.011525
Neu5Aca2-3Galb1-4GlcNAcb1-2Mana1-6(GlcNAcb1-4)(Neu5Aca2-3Galb1-4GlcNAcb1-2Mana1-3)Manb1-4GlcNAcb1-4GlcNAcb-Sp21	0	-7.880874999999999
Neu5Aca2-3Galb1-4GlcNAcb1-6(Neu5Aca2-3Galb1-4GlcNAcb1-2)Mana1-6(GlcNAcb1-4)(Neu5Aca2-3Galb1-4GlcNAcb1-2Mana1-3)Manb1-4GlcNAcb1-4GlcNAcb-Sp21	0	0.4167499999999995
Neu5Aca2-3Galb1-4GlcNAcb1-6(Neu5Aca2-3Galb1-4GlcNAcb1-2)Mana1-6(GlcNAcb1-4)(Neu5Aca2-3Galb1-4GlcNAcb1-4(Neu5Aca2-3Galb1-4GlcNAcb1-2)Mana1-3)Manb1-4GlcNAcb1-4GlcNAcb-Sp21	0	1.6650750000000034
Neu5Aca2-6Galb1-4GlcNAcb1-4Mana1-6(GlcNAcb1-4)(Neu5Aca2-6Galb1-4GlcNAcb1-4(Neu5Aca2-6Galb1-4GlcNAcb1-2)Mana1-3)Manb1-4GlcNAcb1-4GlcNAcb-Sp21	0	10.3433500000001
Neu5Aca2-6Galb1-4GlcNAcb1-6(Neu5Aca2-6Galb1-4GlcNAcb1-2)Mana1-6(GlcNAcb1-4)(Neu5Aca2-6Galb1-4GlcNAcb1-4(Neu5Aca2-6Galb1-4GlcNAcb1-2)Mana1-3)Manb1-4GlcNAcb1-4GlcNAcb-Sp21	0	8.016000000000002
Gala1-3(Fuca1-2)Galb1-3GalNAca-Sp8	0	-3.21425
Gala1-3(Fuca1-2)Galb1-3GalNAcb-Sp8	0	2.0021249999999995
Glca1-6Glca1-6Glca1-6Glcb-Sp10	0	5.766800000000003
Glca1-4Glca1-4Glca1-4Glcb-Sp10	0	4.152200000000004
Neu5Aca2-3Galb1-4GlcNAcb1-6(Neu5Aca2-3Galb1-4GlcNAcb1-3)GalNAca-Sp14	0	2.568949999999999
Fuca1-2Galb1-4(Fuca1-3)GlcNAcb1-2Mana1-6(Fuca1-2Galb1-4(Fuca1-3)GlcNAcb1-2Mana1-3)Manb1-4GlcNAcb1-4(Fuca1-6)GlcNAcb-Sp24	0	12.023475
Fuca1-2Galb1-3(Fuca1-4)GlcNAcb1-2Mana1-6(Fuca1-2Galb1-3(Fuca1-4)GlcNAcb1-2Mana1-3)Manb1-4GlcNAcb1-4(Fuca1-6)GlcNAcb1-4(Fuca1-6)GlcNAcb-Sp19	0	14.272275
Neu5Aca2-3Galb1-3GlcNAcb1-6(Neu5Aca2-3Galb1-4GlcNAcb1-2)Mana1-6(Neu5Aca2-3Galb1-3GlcNAcb1-2Mana1-3)Manb1-4GlcNAcb1-4GlcNAcb-Sp19	0	-5.034249999999998
GlcNAcb1-6(GlcNAcb1-2)Mana1-6(GlcNAcb1-2Mana1-3)Manb1-4GlcNAcb1-4(Fuca1-6)GlcNAcb-Sp24	0	14.251500000000002
Galb1-3GlcNAcb1-2Mana1-6(GlcNAcb1-4)(Galb1-3GlcNAcb1-2Mana1-3)Manb1-4GlcNAcb1-4GlcNAcb-Sp21	0	11.249099999999995
Neu5Aca2-6Galb1-4GlcNAcb1-6(Galb1-3GlcNAcb1-3)Galb1-4Glcb-Sp21	0	-2.01685
Neu5Aca2-3Galb1-4GlcNAcb1-2Mana-Sp0	0	21.454525000000004
Neu5Aca2-3Galb1-4GlcNAcb1-6GalNAca-Sp14	0	14.900275000000002
Neu5Aca2-6Galb1-4GlcNAcb1-6GalNAca-Sp14	0	5.487275000000004
Neu5Aca2-6Galb1-4GlcNAcb1-6(Neu5Aca2-6Galb1-4GlcNAcb1-3)GalNAca-Sp14	0	0.4787999999999997
Neu5Aca2-6Galb1-4GlcNAcb1-2Mana1-6(Neu5Aca2-6Galb1-4GlcNAcb1-2Mana1-3)Manb1-4GlcNAcb1-4(Fuca1-6)GlcNAcb-Sp24	0	7.85
Neu5Aca2-3Galb1-4GlcNAcb1-2Mana1-6(Neu5Aca2-3Galb1-4GlcNAcb1-2Mana1-3)Manb1-4GlcNAcb1-4(Fuca1-6)GlcNAcb-Sp24	0	2.360625
Mana1-6(Mana1-3)Manb1-4GlcNAcb1-4(Fuca1-6)GlcNAcb-Sp19	0	-1.413450000000001
Neu5Aca2-3Galb1-3GlcNAcb1-2Mana1-6(GlcNAcb1-4)(Neu5Aca2-3Galb1-3GlcNAcb1-2Mana1-3)Manb1-4GlcNAcb1-4GlcNAc-Sp21	0	-11.63825
Galb1-3GlcNAcb1-6GalNAca-Sp14	0	-15.021375
Gala1-3Galb1-3GlcNAcb1-6GalNAca-Sp14	0	-0.012975000000000849
Neu5Aca2-3Galb1-3GlcNAcb1-6GalNAca-Sp14	0	6.9026999999999985
Galb1-4(Fuca1-3)GlcNAcb1-6(Neu5Aca2-6(Neu5Aca2-3Galb1-3)GlcNAcb1-3)Galb1-4Glc-Sp21	0	9.145525000000003
Fuca1-2Galb1-4GlcNAcb1-6GalNAca-Sp14	0	21.077375
Gala1-3Galb1-4GlcNAcb1-6GalNAca-Sp14	0	9.215975
Galb1-4(Fuca1-3)GlcNAcb1-2Mana-Sp0	0	3.923625000000003
Fuca1-2(6S)Galb1-3GlcNAcb-Sp0	0	-4.54945
Gala1-3(Fuca1-2)Galb1-4GlcNAcb1-6GalNAca-Sp14	0	-0.43607499999999977
Fuca1-2Galb1-4GlcNAcb1-2Mana-Sp0	0	17.502625
Fuca1-2Galb1-3(6S)GlcNAcb-Sp0	0	-1.341550000000001
Fuca1-2(6S)Galb1-3(6S)GlcNAcb-Sp0	0	21.428225
GalNAcb1-4(Fuca1-3)(6S)GlcNAcb-Sp8	0	6.737874999999999
(3S)GalNAcb1-4(Fuca1-3)GlcNAcb-Sp8	0	-2.7526499999999987
Fuca1-2Galb1-3GlcNAcb1-6(Fuca1-2Galb1-3GlcNAcb1-3)GalNAca-Sp14	0	7.271324999999999
GalNAca1-3(Fuca1-2)Galb1-3GlcNAcb1-6GalNAca-Sp14	0	0.3910499999999999
GlcNAcb1-6(GlcNAcb1-2)Mana1-6(GlcNAcb1-4)(GlcNAcb1-4(GlcNAcb1-2)Mana1-3)Manb1-4GlcNAcb1-4(Fuca1-6)GlcNAc-Sp21	0	-9.990925
Galb1-3(6S)GlcNAcb-Sp8	0	-2.4063749999999993
(6S)(4S)GalNAcb1-4GlcNAc-Sp8	0	-6.79555
(6S)GalNAcb1-4GlcNAc-Sp8	0	-6.7241500000000025
GalNAcb1-4(6S)GlcNAc-Sp8	1	35117.3231
(3S)GalNAcb1-4GlcNAc-Sp8	0	-0.3465500000000006
(4S)GalNAcb-Sp10	0	8.600550000000002
(6P)Galb1-4GlcNAcb-SP0	0	-0.19962500000000286
GalNAca1-3(Fuca1-2)Galb1-4GlcNAcb1-6GalNAc-Sp14	1	6727.53535
Neu5Aca2-6Galb1-4GlcNAcb1-2Man-Sp0	0	3.0495
Gala1-3Galb1-4GlcNAcb1-2Mana-Sp0	0	4.1426
Gala1-3(Fuca1-2)Galb1-4GlcNAcb1-2Mana-Sp0	0	-8.875524999999998
GalNAca1-3(Fuca1-2)Galb1-4GlcNAcb1-2Mana-Sp0	0	9.965650000000002
Galb1-3GlcNAcb1-2Mana-Sp0	0	7.901700000000004
Gala1-3(Fuca1-2)Galb1-3GlcNAcb1-6GalNAc-Sp14	0	8.974325000000004
Neu5Aca2-3Galb1-3GlcNAcb1-2Mana-Sp0	0	19.5293
Gala1-3Galb1-3GlcNAcb1-2Mana-Sp0	0	-8.857149999999997
GalNAcb1-4GlcNAcb1-2Mana-Sp0	1	34292.754775
Neu5Aca2-3Galb1-3GlcNAcb1-4Galb1-4Glcb-Sp0	0	0.5444750000000003
Galb1-4GlcNAcb1-2Mana1-6(GlcNAcb1-4)(Galb1-4GlcNAcb1-2Mana1-3)Manb1-4GlcNAcb1-4(Fuca1-6)GlcNAc-Sp21	0	7.059850000000001
Galb1-4GlcNAcb1-2Mana1-6(Galb1-4GlcNAcb1-4)(Galb1-4GlcNAcb1-2Mana1-3)Manb1-4GlcNAcb1-4(Fuca1-6)GlcNAc-Sp21	0	12.7075
Fuca1-4(Galb1-3)GlcNAcb1-2Mana-Sp0	0	11.123
GlcNAcb1-3Galb1-4GlcNAcb1-6(GlcNAcb1-3)Galb1-4GlcNAc-Sp0	0	-1.8102250000000009
GalNAca1-3(Fuca1-2)Galb1-3GalNAcb1-3Gala1-4Galb1-4Glc-Sp21	0	-1.3160249999999998
Gala1-3(Fuca1-2)Galb1-3GalNAcb1-3Gala1-4Galb1-4Glc-Sp21	0	-3.5784249999999997
Galb1-3GalNAcb1-3Gal-Sp21	0	10.216724999999997
GlcNAcb1-3Galb1-4GlcNAcb1-2Mana1-6(GlcNAcb1-3Galb1-4GlcNAcb1-2Mana1-3)Manb1-4GlcNAcb1-4GlcNAcb-Sp12	0	-2.865625
GlcNAcb1-3Galb1-4GlcNAcb1-2Mana1-6(GlcNAcb1-3Galb1-4GlcNAcb1-2Mana1-3)Manb1-4GlcNAcb1-4GlcNAcb-Sp25	0	14.836749999999993
Galb1-4GlcNAcb1-3Galb1-4GlcNAcb1-2Mana1-6(Galb1-4GlcNAcb1-3Galb1-4GlcNAcb1-2Mana1-3)Manb1-4GlcNAcb1-4GlcNAcb-Sp12	1	143.68295
Galb1-4GlcNAcb1-3Galb1-4GlcNAcb1-2Mana1-6(Galb1-4GlcNAcb1-3Galb1-4GlcNAcb1-2Mana1-3)Manb1-4GlcNAcb1-4GlcNAcb-Sp24	0	19.154275
GlcNAcb1-3Galb1-4GlcNAcb1-3Galb1-4GlcNAcb1-2Mana1-6(GlcNAcb1-3Galb1-4GlcNAcb1-3Galb1-4GlcNAcb1-2Mana1-3)Manb1-4GlcNAcb1-4GlcNAcb-Sp12	1	85.60037499999999
GlcNAcb1-3Galb1-4GlcNAcb1-3Galb1-4GlcNAcb1-2Mana1-6(GlcNAcb1-3Galb1-4GlcNAcb1-3Galb1-4GlcNAcb1-2Mana1-3)Manb1-4GlcNAcb1-4GlcNAcb-Sp25	0	15.210774999999993
Galb1-4GlcNAcb1-3Galb1-4GlcNAcb1-3Galb1-4GlcNAcb1-2Mana1-6(Galb1-4GlcNAcb1-3Galb1-4GlcNAcb1-3Galb1-4GlcNAcb1-2Mana1-3)Manb1-4GlcNAcb1-4GlcNAcb-Sp12	1	148.564275
Galb1-4GlcNAcb1-3Galb1-4GlcNAcb1-3Galb1-4GlcNAcb1-2Mana1-6(Galb1-4GlcNAcb1-3Galb1-4GlcNAcb1-3Galb1-4GlcNAcb1-2Mana1-3)Manb1-4GlcNAcb1-4GlcNAcb-Sp24	1	81.63452500000002
GlcNAcb1-3Galb1-4GlcNAcb1-3Galb1-4GlcNAcb1-3Galb1-4GlcNAcb1-2Mana1-6(GlcNAcb1-3Galb1-4GlcNAcb1-3Galb1-4GlcNAcb1-3Galb1-4GlcNAcb1-2Mana1-3)Manb1-4GlcNAcb1-4GlcNAcb-Sp25	0	4.658150000000001
Galb1-3GlcNAcb1-3Galb1-4GlcNAcb1-2Mana1-6(Galb1-3GlcNAcb1-3Galb1-4GlcNAcb1-2Mana1-3)Manb1-4GlcNAcb1-4GlcNAc-Sp25	0	11.75385
Neu5Gca2-8Neu5Gca2-3Galb1-4GlcNAc-Sp0	0	-4.455450000000002
Neu5Aca2-8Neu5Gca2-3Galb1-4GlcNAc-Sp0	0	11.3607
Neu5Gca2-8Neu5Aca2-3Galb1-4GlcNAc-Sp0	0	-1.3381999999999978
Neu5Gca2-8Neu5Gca2-3Galb1-4GlcNAcb1-3Galb1-4GlcNAc-Sp0	0	10.190225000000002
Neu5Gca2-8Neu5Gca2-6Galb1-4GlcNAc-Sp0	0	6.8020999999999985
Neu5Aca2-8Neu5Aca2-3Galb1-4GlcNAc-Sp0	0	-2.8176499999999987
Galb1-4GlcNAcb1-3Galb1-4GlcNAcb1-6(Galb1-4GlcNAcb1-3Galb1-4GlcNAcb1-2)Mana1-6(Galb1-4GlcNAcb1-3Galb1-4GlcNAcb1-2Mana1-3)Mana1-4GlcNAcb1-4GlcNAc-Sp24	1	78.01702499999998
GlcNAcb1-3Galb1-4GlcNAcb1-6(GlcNAcb1-3Galb1-3)GalNAca-Sp14	0	-5.9444500000000025
GalNAcb1-3GlcNAcb-Sp0	1	19143.730825
GalNAcb1-4GlcNAcb1-3GalNAcb1-4GlcNAcb-Sp0	1	36266.84455
GlcNAb1-3Galb1-3GalNAc-Sp14	0	1.063575000000001
Galb1-3GlcNAcb1-6(Galb1-3)GalNAc-Sp14	0	14.468799999999998
Galb1-4GlcNAcb1-3Galb1-4GlcNAcb1-3Galb1-4GlcNAcb1-3Galb1-4GlcNAcb1-3Galb1-4GlcNAcb1-3Galb1-4GlcNAcb1-2Mana1-6(Galb1-4GlcNAcb1-3Galb1-4GlcNAcb1-3Galb1-4GlcNAcb1-3Galb1-4GlcNAcb1-3Galb1-4GlcNAcb1-3Galb1-4GlcNAcb1-2Mana1-3)Manb1-4GlcNAcb1-4GlcNAcb-Sp25	1	84.76525000000002
(3S)GlcAb1-3Galb1-4GlcNAcb1-3Galb1-4Glc-Sp0	0	11.971374999999995
(3S)GlcAb1-3Galb1-4GlcNAcb1-2Mana-Sp0	0	-8.891449999999997
Neu5Aca2-8Neu5Aca2-3Galb1-3GalNAcb1-4(Neu5Aca2-3)Galb1-4Glc-Sp21	0	21.487275
GlcNAcb1-3Galb1-4GlcNAcb1-2Mana1-6(GlcNAcb1-3Galb1-4GlcNAcb1-2Mana1-3)Manb1-4GlcNAcb1-4(Fuca1-6)GlcNAcb-Sp24	0	6.6086750000000025
GlcNAcb1-3Galb1-4GlcNAcb1-3Galb1-4GlcNAcb1-2Mana1-6(GlcNAcb1-3Galb1-4GlcNAcb1-3Galb1-4GlcNAcb1-2Mana1-3)Manb1-4GlcNAcb1-4(Fuca1-6)GlcNAcb-Sp24	0	9.6595
GlcNAcb1-3Galb1-4GlcNAcb1-3Galb1-4GlcNAcb1-3Galb1-4GlcNAcb1-2Mana1-6(GlcNAcb1-3Galb1-4GlcNAcb1-3Galb1-4GlcNAcb1-3Galb1-4GlcNAcb1-2Mana1-3)Manb1-4GlcNAcb1-4(Fuca1-6)GlcNAcb-Sp24	0	6.452374999999996
GlcNAcb1-3Galb1-4GlcNAcb1-3Galb1-4GlcNAcb1-3Galb1-4GlcNAcb1-3Galb1-4GlcNAcb1-2Mana1-6(GlcNAcb1-3Galb1-4GlcNAcb1-3Galb1-4GlcNAcb1-3Galb1-4GlcNAcb1-3Galb1-4GlcNAcb1-2Mana1-3)Manb1-4GlcNAcb1-4(Fuca1-6)GlcNAcb-Sp19	0	14.488725000000004
Galb1-4GlcNAcb1-3Galb1-4GlcNAcb1-6(Galb1-4GlcNAcb1-3Galb1-4GlcNAb1-2)Mana1-6(Galb1-4GlcNAcb1-3Galb1-4GlcNAcb1-2Mana1-3)Manb1-4GlcNAcb1-4(Fuca1-6)GlcNAcb-Sp24	1	65.79962499999999
GlcNAcb1-3Galb1-4GlcNAcb1-3Galb1-4GlcNAcb1-6(GlcNAcb1-3Galb1-4GlcNAcb1-3Galb1-4GlcNAb1-2)Mana1-6(GlcNAcb1-3Galb1-4GlcNAcb1-3Galb1-4GlcNAcb1-2Mana1-3)Manb1-4GlcNAcb1-4(Fuca1-6)GlcNAcb-Sp24	0	-10.289300000000004
Galb1-4GlcNAcb1-3Galb1-4GlcNAcb1-3Galb1-4GlcNAcb1-6(Galb1-4GlcNAcb1-3Galb1-4GlcNAcb1-3Galb1-4GlcNAb1-2)Mana1-6(Galb1-4GlcNAcb1-3Galb1-4GlcNAcb1-3Galb1-4GlcNAcb1-2Mana1-3)Manb1-4GlcNAcb1-4(Fuca1-6)GlcNAcb-Sp24	1	73.15845
GlcNAcb1-3Galb1-4GlcNAcb1-3Galb1-4GlcNAcb1-3Galb1-4GlcNAcb1-6(GlcNAcb1-3Galb1-4GlcNAcb1-3Galb1-4GlcNAcb1-3Galb1-4GlcNAb1-2)Mana1-6(GlcNAcb1-3Galb1-4GlcNAcb1-3Galb1-4GlcNAcb1-3Galb1-4GlcNAcb1-2Mana1-3)Manb1-4GlcNAcb1-4(Fuca1-6)GlcNAcb-Sp24	0	-15.570125
Galb1-4GlcNAcb1-3Galb1-4GlcNAcb1-3GalNAca-Sp14	1	58.887175
Galb1-4GlcNAcb1-3Galb1-4GlcNAcb1-6(Galb1-4GlcNAcb1-3Galb1-4GlcNAcb1-3)GalNAca-Sp14	1	116.66349999999998
Neu5Aca2-3Galb1-4GlcNAcb1-3Galb1-4GlcNAcb1-3GalNAca-Sp14	0	4.0961499999999935
GlcNAcb1-3Galb1-4GlcNAcb1-6(GlcNAcb1-3Galb1-4GlcNAcb1-3)GalNAca-Sp14	0	-2.5905250000000013
Neu5Aca2-3Galb1-4GlcNAcb1-3Galb1-4GlcNAcb1-6(Neu5Aca2-3Galb1-4GlcNAcb1-3Galb1-4GlcNAcb1-3)GalNAca-Sp14	0	11.12055
Neu5Aca2-3Galb1-4GlcNAcb1-3Galb1-4GlcNAcb1-6(Galb1-3)GalNAca-Sp14	0	18.410325000000004
Neu5Aca2-6Galb1-4GlcNAcb1-3Galb1-4GlcNAcb1-6(Galb1-3)GalNAca-Sp14	0	14.746850000000002
Neu5Aca2-3Galb1-4GlcNAcb1-3Galb1-4GlcNAcb1-2Mana1-6(Neu5Aca2-3Galb1-4GlcNAcb1-3Galb1-4GlcNAcb1-2Mana1-3)Manb1-4GlcNAcb1-4GlcNAcb-Sp12	1	104.07297499999996
Neu5Aca2-6Galb1-4GlcNAcb1-3Galb1-4GlcNAcb1-6(Neu5Aca2-6Galb1-4GlcNAcb1-3Galb1-4GlcNAcb1-3)GalNAca-Sp14	1	115.09059999999997
Neu5Aca2-6Galb1-4GlcNAcb1-3Galb1-4GlcNAcb1-3Galb1-4GlcNAcb1-2Mana1-6(Neu5Aca2-6Galb1-4GlcNAcb1-3Galb1-4GlcNAcb1-3Galb1-4GlcNAcb1-2Mana1-3)Manb1-4GlcNAcb1-4GlcNAcb-Sp12	1	84.990375
Neu5Aca2-3Galb1-4GlcNAcb1-3Galb1-4GlcNAcb1-3Galb1-4GlcNAcb1-2Mana1-6(Neu5Aca2-3Galb1-4GlcNAcb1-3Galb1-4GlcNAcb1-3Galb1-4GlcNAcb1-2Mana1-3)Manb1-4GlcNAcb1-4GlcNAcb-Sp12	1	148.16792499999997
Neu5Aca2-6Galb1-4GlcNAcb1-3Galb1-4GlcNAcb1-2Mana1-6(Neu5Aca2-6Galb1-4GlcNAcb1-3Galb1-4GlcNAcb1-2Mana1-3)Manb1-4GlcNAcb1-4GlcNAcb-Sp12	0	15.196674999999995
GlcNAcb1-3Fuca-Sp21	0	-2.2815000000000007
Galb1-3GalNAcb1-4(Neu5Aca2-8Neu5Aca2-8Neu5Aca2-3)Galb1-4Glcb-Sp21	0	10.307225
