# Supplementary material for: Identifying glycan motifs using a novel subtree mining approach
Source: BMC Bioinformatics. 2020 Feb 4;21:42. doi: 10.1186/s12859-020-3374-4 (PMC7001330; doi:10.1186/s12859-020-3374-4)
Supplement: Supplementary file 6 — Additional file 6 Training and test sets. CSV files for all training and test sets used for this manuscript. [file 12859_2020_3374_MOESM6_ESM.zip › CV_Folds/CV_Folds/fold_2/test_set_ABA_14361_100ug_v5.0_DATA.csv]

glycan	binding	rfu
Fuca-Sp9	0	132.453525
Neu5Aca-Sp11	0	111.80155
Manb-Sp8	0	61.21104999999999
(3S)Galb1-3(Fuca1-4)GlcNAcb-Sp8	0	45.48787499999999
(3S)Galb1-3GlcNAcb-Sp0	0	72.06087500000002
(6S)(4S)Galb1-4GlcNAcb-Sp0	0	145.16609999999997
(6S)Galb1-4Glcb-Sp0	0	33.6105
(6S)Galb1-4(6S)Glcb-Sp8	0	50.34504999999999
(6S)GlcNAcb-Sp8	0	40.8933
Mana1-6(Mana1-3)Manb1-4GlcNAcb1-4GlcNAcb-Sp13	1	1804.567425
GlcNAcb1-2Mana1-6(GlcNAcb1-2Mana1-3)Manb1-4GlcNAcb1-4GlcNAcb-Sp12	1	10422.645125
GlcNAcb1-2Mana1-6(GlcNAcb1-2Mana1-3)Manb1-4GlcNAcb1-4GlcNAcb-Sp13	1	24764.141125
Fuca1-2Galb1-3GalNAcb1-4(Neu5Aca2-3)Galb1-4Glcb-Sp9	0	12.068375000000017
Fuca1-2Galb1-4GlcNAcb-Sp8	0	22.265600000000006
Fuca1-3GlcNAcb-Sp8	0	7.341575000000003
GalNAca1-3(Fuca1-2)Galb1-4GlcNAcb-Sp0	0	10.050625
GalNAcb1-3(Fuca1-2)Galb-Sp8	0	11.854400000000002
Gala1-3(Fuca1-2)Galb-Sp8	0	36.618550000000006
Gala1-3(Fuca1-2)Galb-Sp18	0	27.7185
Gala1-3GalNAca-Sp16	0	60.25252500000001
Gala1-4(Fuca1-2)Galb1-4GlcNAcb-Sp8	0	7.535825000000003
Galb1-3(Fuca1-4)GlcNAc-Sp0	0	155.04020000000003
Galb1-4GlcNAcb1-6GalNAca-Sp8	0	27.869500000000013
GlcNAcb1-6(Galb1-3)GalNAca-Sp14	1	3526.1951000000013
Neu5Aca2-6(Galb1-3)GlcNAcb1-4Galb1-4Glcb-Sp10	0	25.50515
Galb1-3GalNAca-Sp14	1	2429.555625
Galb1-3GalNAcb1-3Gala1-4Galb1-4Glcb-Sp0	0	36.80842499999999
Galb1-3GalNAcb1-4(Neu5Aca2-3)Galb1-4Glcb-Sp0	0	11.044674999999998
Galb1-3GlcNAcb1-3Galb1-4GlcNAcb-Sp0	0	21.991175
Galb1-3GlcNAcb1-3Galb1-4Glcb-Sp10	0	2.587175000000002
Galb1-3GlcNAcb-Sp8	0	2.1149750000000007
Galb1-4(Fuca1-3)GlcNAcb-Sp8	0	22.9941
Galb1-4(Fuca1-3)GlcNAcb1-3Galb1-4(Fuca1-3)GlcNAcb-Sp0	0	77.34395
GlcNAca1-3Galb1-4GlcNAcb-Sp8	1	9728.803575000002
GlcNAca1-6Galb1-4GlcNAcb-Sp8	1	8786.065749999998
GlcNAcb1-6(GlcNAcb1-4)GalNAca-Sp8	0	19.065074999999997
Glca1-4Glca-Sp8	0	48.71055
Glcb1-6Glcb-Sp8	0	91.941875
GlcAb1-6Galb-Sp8	0	24.969950000000004
KDNa2-3Galb1-3GlcNAcb-Sp0	0	16.344424999999998
KDNa2-3Galb1-4GlcNAcb-Sp0	0	43.170425000000016
Mana1-2Mana1-2Mana1-3Mana-Sp9	0	19.643249999999995
Mana1-2Mana1-3Mana-Sp9	0	28.82065
(3S)Galb1-4(Fuca1-3)(6S)GlcNAcb-Sp8	0	10.615100000000002
GalNAcb1-4(Neu5Aca2-8Neu5Aca2-3)Galb1-4Glcb-Sp0	0	27.625225
GalNAcb1-4(Neu5Aca2-3)Galb1-4GlcNAcb-Sp0	0	12.019324999999998
Neu5Aca2-3GalNAca-Sp8	0	40.71425
Neu5Aca2-3Galb1-4(Fuca1-3)(6S)GlcNAcb-Sp8	0	17.018275000000006
Neu5Aca2-3Galb1-4(Fuca1-3)GlcNAcb1-3Galb1-4(Fuca1-3)GlcNAcb1-3Galb1-4(Fuca1-3)GlcNAcb-Sp0	0	116.974375
Neu5Aca2-3Galb1-4Glcb-Sp0	0	81.48522499999999
Neu5Aca2-6Galb1-4GlcNAcb-Sp8	0	13.451174999999996
Neu5Aca2-6Galb1-4GlcNAcb1-3Galb1-4GlcNAcb-Sp0	0	20.467625
Neu5Gca2-3Galb1-3(Fuca1-4)GlcNAcb-Sp0	0	-0.6198250000000023
Neu5Gca2-6Galb1-4GlcNAcb-Sp0	0	17.310625
Neu5Aca2-6Galb1-4GlcNAcb1-2Mana1-6(Galb1-4GlcNAcb1-2Mana1-3)Manb1-4GlcNAcb1-4GlcNAcb-Sp12	0	24.192224999999997
Galb1-4GlcNAcb1-6(Galb1-4GlcNAcb1-3)Galb1-4GlcNAc-Sp0	0	17.82345
GlcNAcb1-4GlcNAcb-Sp12	0	78.75322500000001
MurNAcb1-4GlcNAcb-Sp10	0	28.83645
Neu5Aca2-6Galb1-4GlcNAcb1-2Mana1-6(Neu5Aca2-3Galb1-4GlcNAcb1-2Mana1-3)Manb1-4GlcNAcb1-4GlcNAcb-Sp12	0	23.36192500000001
Galb1-4GlcNAcb1-2Mana1-6(Neu5Aca2-6Galb1-4GlcNAcb1-2Mana1-3)Manb1-4GlcNAcb1-4GlcNAcb-Sp12	0	20.29645
GlcNAca1-4Galb1-3GalNAc-Sp14	1	900.0436999999997
Mana1-6(Galb1-4GlcNAcb1-2Mana1-3)Manb1-4GlcNAcb1-4GlcNAcb-Sp12	0	57.522375
KDNa2-6Galb1-4GlcNAc-Sp0	0	35.3493
Fuca1-2Galb1-4GlcNAcb1-2Mana1-6(Fuca1-2Galb1-4GlcNAcb1-2Mana1-3)Manb1-4GlcNAcb1-4GlcNAcb-Sp20	0	118.533025
Galb1-4GlcNAcb1-2Mana1-6(Mana1-3)Manb1-4GlcNAcb1-4GlcNAcb-Sp12	0	4.774799999999999
GalNAca1-3(Fuca1-2)Galb1-4GlcNAcb1-2Mana1-6(GalNAca1-3(Fuca1-2)Galb1-4GlcNAcb1-2Mana1-3)Manb1-4GlcNAcb1-4GlcNAcb-Sp20	0	34.804100000000005
GalNAca1-3(Fuca1-2)Galb1-3GlcNAcb1-2Mana1-6(GalNAca1-3(Fuca1-2)Galb1-3GlcNAcb1-2Mana1-3)Manb1-4GlcNAcb1-4GlcNAcb-Sp20	0	8.054925
Galb1-3GalNAca1-3(Fuca1-2)Galb1-4GlcNAc-Sp0	1	33263.864225
Galb1-3GlcNAcb1-3Galb1-4GlcNAcb1-6(Galb1-3GlcNAcb1-3)Galb1-4Glcb-Sp0	0	-3.17615
Galb1-4GlcNAcb1-6(Fuca1-4(Fuca1-2Galb1-3)GlcNAcb1-3)Galb1-4Glc-Sp21	0	33.758
Galb1-3GlcNAcb1-6Galb1-4GlcNAcb-Sp0	0	8.708549999999999
Galb1-3GalNAcb1-4(Neu5Aca2-8Neu5Aca2-3)Galb1-4Glcb-Sp0	0	19.184499999999996
Gala1-3(Fuca1-2)Galb1-4GlcNAcb1-3GalNAca-Sp14	0	18.999125
Gala1-3(Fuca1-2)Galb1-4(Fuca1-3)GlcNAcb1-3GalNAc-Sp14	0	5.835150000000002
Galb1-3GlcNAcb1-6(Galb1-3GlcNAcb1-2)Mana1-6(Galb1-3GlcNAcb1-2Mana1-3)Manb1-4GlcNAcb1-4GlcNAcb-Sp19	0	52.61125
GlcNAcb1-2Mana1-6(GlcNAcb1-4)(GlcNAcb1-4(GlcNAcb1-2)Mana1-3)Manb1-4GlcNAcb1-4GlcNAc-Sp21	1	1946.3924500000005
Galb1-4GlcNAcb1-2Mana1-6(GlcNAcb1-4)(Galb1-4GlcNAcb1-2Mana1-3)Manb1-4GlcNAcb1-4GlcNAc-Sp21	0	48.66907499999997
Galb1-4GlcNAcb1-2Mana1-6(GlcNAcb1-4)(Galb1-4GlcNAcb1-4(Galb1-4GlcNAcb1-2)Mana1-3)Manb1-4GlcNAcb1-4GlcNAc-Sp21	0	20.130075000000005
Neu5Aca2-3Galb1-4GlcNAcb1-3Galb-Sp8	0	14.543499999999995
GalNAca1-3(Fuca1-2)Galb1-4GlcNAcb1-6(GalNAca1-3(Fuca1-2)Galb1-4GlcNAcb1-3)GalNAc-Sp14	0	96.552525
Gala1-3(Fuca1-2)Galb1-3GlcNAcb1-2Mana1-6(Gala1-3(Fuca1-2)Galb1-3GlcNAcb1-2Mana1-3)Manb1-4GlcNAcb1-4(Fuca1-6)GlcNAcb-Sp22	0	113.981225
GalNAca1-3(Fuca1-2)Galb1-3GlcNAcb1-2Mana1-6(GalNAca1-3(Fuca1-2)Galb1-3GlcNAcb1-2Mana1-3)Manb1-4GlcNAcb1-4(Fuca1-6)GlcNAcb-Sp22	0	9.072725000000004
Neu5Aca2-3Galb1-4GlcNAcb1-2Mana1-6(GlcNAcb1-4)(Neu5Aca2-3Galb1-4GlcNAcb1-2Mana1-3)Manb1-4GlcNAcb1-4GlcNAcb-Sp21	0	22.836375
Gala1-3(Fuca1-2)Galb1-3GalNAca-Sp8	0	19.141025
Gala1-3(Fuca1-2)Galb1-3GalNAcb-Sp8	0	45.96677500000001
Glca1-4Glca1-4Glca1-4Glcb-Sp10	0	27.726999999999997
Fuca1-2Galb1-4(Fuca1-3)GlcNAcb1-2Mana1-6(Fuca1-2Galb1-4(Fuca1-3)GlcNAcb1-2Mana1-3)Manb1-4GlcNAcb1-4(Fuca1-6)GlcNAcb-Sp24	0	37.868575
Gala1-3(Fuca1-2)Galb1-4GlcNAcb1-6GalNAca-Sp14	0	87.82159999999998
Galb1-4GlcNAcb1-6(Galb1-4GlcNAcb1-2)Mana1-6(GlcNAcb1-4Galb1-4GlcNAcb1-4(Galb1-4GlcNAcb1-2)Mana1-3)Manb1-4GlcNAcb1-4(Fuca1-6)GlcNAc-Sp21	0	30.2035
Galb1-3GlcNAca1-3Galb1-4GlcNAcb-Sp8	0	17.614424999999994
GalNAcb1-4(6S)GlcNAc-Sp8	0	29.944675000000004
Gala1-3Galb1-4GlcNAcb1-2Mana-Sp0	0	58.275750000000016
Gala1-3(Fuca1-2)Galb1-4GlcNAcb1-2Mana-Sp0	0	16.50875
Neu5Aca2-3Galb1-3GlcNAcb1-2Mana-Sp0	0	26.98152500000001
Galb1-4GlcNAcb1-2Mana1-6(GlcNAcb1-4)(Galb1-4GlcNAcb1-2Mana1-3)Manb1-4GlcNAcb1-4(Fuca1-6)GlcNAc-Sp21	0	9.654725
Galb1-4GlcNAcb1-2Mana1-6(Galb1-4GlcNAcb1-4)(Galb1-4GlcNAcb1-2Mana1-3)Manb1-4GlcNAcb1-4(Fuca1-6)GlcNAc-Sp21	0	37.842925
GlcNAcb1-3Galb1-4GlcNAcb1-6(GlcNAcb1-3)Galb1-4GlcNAc-Sp0	1	946.329925
Galb1-4GlcNAcb1-3Galb1-4GlcNAcb1-2Mana1-6(Galb1-4GlcNAcb1-3Galb1-4GlcNAcb1-2Mana1-3)Manb1-4GlcNAcb1-4GlcNAcb-Sp24	0	37.239975
Neu5Gca2-8Neu5Gca2-3Galb1-4GlcNAc-Sp0	0	11.268675000000005
Gala1-3Galb1-4GlcNAcb1-2Mana1-6(Gala1-3Galb1-4GlcNAcb1-2Mana1-3)Manb1-4GlcNAcb1-4GlcNAc-Sp24	0	105.0549
GlcNAcb1-3Galb1-4GlcNAcb1-3Galb1-4GlcNAcb1-3Galb1-4GlcNAcb1-3Galb1-4GlcNAcb1-2Mana1-6(GlcNAcb1-3Galb1-4GlcNAcb1-3Galb1-4GlcNAcb1-3Galb1-4GlcNAcb1-3Galb1-4GlcNAcb1-2Mana1-3)Manb1-4GlcNAcb1-4GlcNAcb-Sp25	1	11996.1376
GlcNAcb1-3Galb1-4GlcNAcb1-3Galb1-4GlcNAcb1-3Galb1-4GlcNAcb1-2Mana1-6(GlcNAcb1-3Galb1-4GlcNAcb1-3Galb1-4GlcNAcb1-3Galb1-4GlcNAcb1-2Mana1-3)Manb1-4GlcNAcb1-4(Fuca1-6)GlcNAcb-Sp24	1	6536.655524999997
Galb1-4GlcNAcb1-3Galb1-4GlcNAcb1-3Galb1-4GlcNAcb1-3Galb1-4GlcNAcb1-3Galb1-4GlcNAcb1-2Mana1-6(Galb1-4GlcNAcb1-3Galb1-4GlcNAcb1-3Galb1-4GlcNAcb1-3Galb1-4GlcNAcb1-3Galb1-4GlcNAcb1-2Mana1-3)Manb1-4GlcNAcb1-4(Fuca1-6)GlcNAcb-Sp19	0	25.702974999999995
Galb1-4GlcNAcb1-3Galb1-4GlcNAcb1-3Galb1-4GlcNAcb1-3Galb1-4GlcNAcb1-6(Galb1-4GlcNAcb1-3Galb1-4GlcNAcb1-3Galb1-4GlcNAcb1-3Galb1-4GlcNAb1-2)Mana1-6(Galb1-4GlcNAcb1-3Galb1-4GlcNAcb1-3Galb1-4GlcNAcb1-3Galb1-4GlcNAcb1-2Mana1-3)Manb1-4GlcNAcb1-4(Fuca1-6)GlcNAcb-Sp24	0	17.19895
Galb1-4GlcNAcb1-3Galb1-4GlcNAcb1-3GalNAca-Sp14	1	985.1482999999997
GlcNAcb1-3Galb1-4GlcNAcb1-6(Galb1-3)GalNAca-Sp14	1	8309.339524999996
Neu5Aca2-6Galb1-4GlcNAcb1-3Galb1-4GlcNAcb1-3GalNAca-Sp14	0	30.824325
Galb1-4GlcNAcb1-3Galb1-3GalNAca-Sp14	1	2622.3744500000007
Neu5Aca2-6Galb1-4GlcNAcb1-3Galb1-4GlcNAcb1-2Mana1-6(Neu5Aca2-6Galb1-4GlcNAcb1-3Galb1-4GlcNAcb1-2Mana1-3)Manb1-4GlcNAcb1-4GlcNAcb-Sp12	0	46.824775
