# Supplementary material for: Identifying glycan motifs using a novel subtree mining approach
Source: BMC Bioinformatics. 2020 Feb 4;21:42. doi: 10.1186/s12859-020-3374-4 (PMC7001330; doi:10.1186/s12859-020-3374-4)
Supplement: Supplementary file 6 — Additional file 6 Training and test sets. CSV files for all training and test sets used for this manuscript. [file 12859_2020_3374_MOESM6_ESM.zip › CV_Folds/CV_Folds/fold_2/test_set_ConA_13799-10ug_V5.0_DATA.csv]

glycan	binding	rfu
Fuca-Sp8	0	16.811724999999996
Rhaa-Sp8	0	20.919850000000004
Neu5Aca-Sp11	0	20.627199999999995
Galb1-4GlcNAcb1-6(Galb1-4GlcNAcb1-3)GalNAca-Sp8	0	23.843125
Galb1-4GlcNAcb1-6(Galb1-4GlcNAcb1-3)GalNAc-Sp14	0	27.672325
GlcNAcb1-6(GlcNAcb1-4)(GlcNAcb1-3)GlcNAc-Sp8	0	18.53685
(3S)Galb1-4(6S)Glcb-Sp8	0	22.303400000000003
(3S)Galb1-3GalNAca-Sp8	0	20.64915
(3S)Galb1-4(Fuca1-3)GlcNAc-Sp0	0	19.0051
(3S)Galb1-4(6S)GlcNAcb-Sp0	0	10.2521
(6S)(4S)Galb1-4GlcNAcb-Sp0	0	8.619674999999997
Neu5,9Ac2a-Sp8	0	2.869824999999997
GlcNAcb1-2Mana1-6(GlcNAcb1-2Mana1-3)Manb1-4GlcNAcb1-4GlcNAcb-Sp13	1	27556.49172500001
Neu5Aca2-6Galb1-4GlcNAcb1-2Mana1-6(Neu5Aca2-6Galb1-4GlcNAcb1-2Mana1-3)Manb1-4GlcNAcb1-4GlcNAcb-Sp12	1	21953.50935
Neu5Aca2-6Galb1-4GlcNAcb1-2Mana1-6(Neu5Aca2-6Galb1-4GlcNAcb1-2Mana1-3)Manb1-4GlcNAcb1-4GlcNAcb-Sp13	1	24510.331600000005
Neu5Aca2-6Galb1-4GlcNAcb1-2Mana1-6(Neu5Aca2-6Galb1-4GlcNAcb1-2Mana1-3)Manb1-4GlcNAcb1-4GlcNAcb-Sp21	1	22262.4539
Fuca1-2Galb1-4GlcNAcb1-3Galb1-4GlcNAcb-Sp0	0	11.171975000000005
Fuca1-2Galb1-4GlcNAcb-Sp8	0	11.57645
Fuca1-3GlcNAcb-Sp8	0	19.683975
GalNAca1-3(Fuca1-2)Galb1-4Glcb-Sp0	0	15.1819
GalNAcb1-3Gala1-4Galb1-4GlcNAcb-Sp0	0	41.15565
GalNAcb1-4(Fuca1-3)GlcNAcb-Sp0	0	22.48385
Gala1-3(Fuca1-2)Galb-Sp8	0	13.857475000000004
Gala1-3Galb1-4Glc-Sp10	0	22.96639999999999
Gala1-4Galb1-4GlcNAcb-Sp8	0	15.443574999999996
Gala1-4Galb1-4Glcb-Sp0	0	45.77517499999999
Gala1-4GlcNAcb-Sp8	0	11.364349999999998
Galb1-3GlcNAcb1-3Galb1-4(Fuca1-3)GlcNAcb-Sp0	0	11.529549999999995
Galb1-4GlcNAcb1-6GalNAca-Sp8	0	7.498325000000001
Galb1-4GlcNAcb1-6GalNAc-Sp14	0	49.21397500000001
Galb1-3GalNAca-Sp8	0	13.325750000000005
Galb1-3GalNAcb1-4(Neu5Aca2-3)Galb1-4Glcb-Sp0	0	15.503525
Galb1-4(Fuca1-3)GlcNAcb-Sp8	0	8.085074999999998
Galb1-4(6S)Glcb-Sp0	0	17.620775000000005
Galb1-4GlcNAcb1-3GalNAca-Sp8	0	9.286650000000003
Galb1-4GlcNAcb1-3Galb1-4GlcNAcb-Sp0	0	15.1416
Galb1-4GlcNAcb1-6(Galb1-3)GalNAc-Sp14	0	15.478625000000005
Galb1-4GlcNAcb-Sp23	0	16.522725
GlcNAcb1-3GalNAca-Sp14	0	7.0227499999999985
GlcNAcb1-3Galb1-4GlcNAcb-Sp8	0	7.38965
GlcNAcb1-6(GlcNAcb1-4)GalNAca-Sp8	0	18.9315
GlcNAcb1-4Galb1-4GlcNAcb-Sp8	0	27.641600000000004
GlcNAcb1-4GlcNAcb1-4GlcNAcb1-4GlcNAcb1-4GlcNAcb1-Sp8	0	33.9371
GlcNAcb1-4GlcNAcb1-4GlcNAcb-Sp8	0	15.054025000000005
Glca1-4Glcb-Sp8	0	123.2347
G-ol-Sp8	0	18.01095
Mana1-2Mana1-2Mana1-3Mana-Sp9	1	28264.05115
Neu5Aca2-3Galb1-4GlcNAcb1-3Galb1-4(Fuca1-3)GlcNAcb-Sp0	0	11.443474999999996
Fuca1-2(6S)Galb1-4GlcNAcb-Sp0	0	5.436924999999999
Neu5Aca2-3Galb1-3GalNAca-Sp14	0	24.353224999999995
Neu5Aca2-8Neu5Aca2-8Neu5Aca-Sp8	0	11.86285
GalNAcb1-4(Neu5Aca2-3)Galb1-4Glcb-Sp0	0	17.016949999999994
Neu5Aca2-3Galb1-3GalNAcb1-4(Neu5Aca2-3)Galb1-4Glcb-Sp0	0	6.21705
Neu5Aca2-3Galb1-3GlcNAcb-Sp0	0	20.93355
Neu5Aca2-3Galb1-4(Fuca1-3)GlcNAcb1-3Galb1-4GlcNAcb-Sp8	0	56.50137500000001
Neu5Aca2-3Galb1-4GlcNAcb-Sp0	0	11.318824999999995
Neu5Aca2-6GalNAca-Sp8	0	1.8434750000000009
Neu5Aca2-6GalNAcb1-4GlcNAcb-Sp0	0	13.718
Neu5Aca2-6Galb1-4(6S)GlcNAcb-Sp8	0	24.773850000000003
Neu5Aca2-6Galb1-4Glcb-Sp8	0	16.8446
Neu5Acb2-6Galb1-4GlcNAcb-Sp8	0	19.235075
Neu5Gca2-3Galb1-4(Fuca1-3)GlcNAcb-Sp0	0	12.844475
Neu5Aca2-3Galb1-4GlcNAcb1-3Galb1-3GlcNAcb-Sp0	0	3.8918
Galb1-3Galb1-4GlcNAcb-Sp8	0	19.812025000000006
Neu5Aca2-6Galb1-4GlcNAcb1-2Mana1-6(Galb1-4GlcNAcb1-2Mana1-3)Manb1-4GlcNAcb1-4GlcNAcb-Sp12	1	26017.69054999999
MurNAcb1-4GlcNAcb-Sp10	0	16.70525
Mana1-2Mana1-6(Mana1-2Mana1-3)Mana1-6(Mana1-2Mana1-2Mana1-3)Mana-Sp9	1	29716.828825
Neu5Aca2-8Neu5Aca2-8Neu5Acb-Sp8	0	7.5977
Neu5,9Ac2a2-3Galb1-4GlcNAcb-Sp0	0	11.089125
GalNAcb1-3Gala1-4Galb1-4GlcNAcb1-3Galb1-4Glcb-Sp0	0	18.090175
Galb1-4GlcNAcb1-2Mana1-3Manb1-4GlcNAcb1-4GlcNAc-Sp12	0	54.41260000000001
KDNa2-3Galb1-4(Fuca1-3)GlcNAc-Sp0	0	49.48185
Gala1-3Galb1-4GlcNAcb1-2Mana1-6(Gala1-3Galb1-4GlcNAcb1-2Mana1-3)Manb1-4GlcNAcb1-4GlcNAcb-Sp20	1	21106.8567
Galb1-4GlcNAcb1-2Mana1-6(Mana1-3)Manb1-4GlcNAcb1-4GlcNAcb-Sp12	1	20242.014025000004
Neu5Aca2-6GlcNAcb1-4GlcNAcb1-4GlcNAc-Sp21	0	13.36485
Gala1-3(Fuca1-2)Galb1-4GlcNAcb1-2Mana1-6(Gala1-3(Fuca1-2)Galb1-4GlcNAcb1-2Mana1-3)Manb1-4GlcNAcb1-4GlcNAcb-Sp20	1	8469.2342
Fuca1-2Galb1-3GalNAca1-3(Fuca1-2)Galb1-4Glcb-Sp0	0	32.036975000000005
Galb1-3GlcNAcb1-3GalNAca-Sp14	0	21.58105000000001
GalNAcb1-4(Neu5Aca2-3)Galb1-4GlcNAcb1-3GalNAca-Sp14	0	85.846925
GlcNAcb1-2Mana1-6(Galb1-4GlcNAcb1-2Mana1-3)Manb1-4GlcNAcb1-4GlcNAc-Sp12	1	19050.143925
Gala1-4Galb1-3GlcNAcb1-2Mana1-6(Gala1-4Galb1-3GlcNAcb1-2Mana1-3)Manb1-4GlcNAcb1-4GlcNAcb-Sp19	1	23124.506125
Galb1-3GlcNAca1-6Galb1-4GlcNAcb-Sp0	0	16.624625
Galb1-3GalNAcb1-4(Neu5Aca2-8Neu5Aca2-3)Galb1-4Glcb-Sp0	0	20.70475
GlcNAcb1-2Mana1-6(GlcNAcb1-4)(GlcNAcb1-2Mana1-3)Manb1-4GlcNAcb1-4GlcNAc-Sp21	1	16195.267825000004
Neu5Aca2-3Galb1-4GlcNAcb1-3Galb-Sp8	0	5.023350000000004
(6S)Galb1-3GlcNAcb-Sp0	0	5.2009500000000015
GalNAca1-3(Fuca1-2)Galb1-4GlcNAcb1-2Mana1-6(GalNAca1-3(Fuca1-2)Galb1-4GlcNAcb1-2Mana1-3)Manb1-4GlcNAcb1-4(Fuca1-6)GlcNAcb-Sp22	1	4702.9352
Gala1-3(Fuca1-2)Galb1-3GlcNAcb1-2Mana1-6(Gala1-3(Fuca1-2)Galb1-3GlcNAcb1-2Mana1-3)Manb1-4GlcNAcb1-4(Fuca1-6)GlcNAcb-Sp22	1	7467.741024999998
Neu5Aca2-3Galb1-4GlcNAcb1-6(Neu5Aca2-3Galb1-4GlcNAcb1-2)Mana1-6(GlcNAcb1-4)(Neu5Aca2-3Galb1-4GlcNAcb1-2Mana1-3)Manb1-4GlcNAcb1-4GlcNAcb-Sp21	0	6.534375
Neu5Aca2-6Galb1-4GlcNAcb1-4Mana1-6(GlcNAcb1-4)(Neu5Aca2-6Galb1-4GlcNAcb1-4(Neu5Aca2-6Galb1-4GlcNAcb1-2)Mana1-3)Manb1-4GlcNAcb1-4GlcNAcb-Sp21	0	53.675275000000006
Neu5Aca2-6Galb1-4GlcNAcb1-6(Neu5Aca2-6Galb1-4GlcNAcb1-2)Mana1-6(GlcNAcb1-4)(Neu5Aca2-6Galb1-4GlcNAcb1-4(Neu5Aca2-6Galb1-4GlcNAcb1-2)Mana1-3)Manb1-4GlcNAcb1-4GlcNAcb-Sp21	0	61.639625
Glca1-4Glca1-4Glca1-4Glcb-Sp10	0	53.67949999999999
GlcNAcb1-6(GlcNAcb1-2)Mana1-6(GlcNAcb1-2Mana1-3)Manb1-4GlcNAcb1-4(Fuca1-6)GlcNAcb-Sp24	1	13614.4778
Neu5Aca2-6Galb1-4GlcNAcb1-2Mana1-6(Neu5Aca2-6Galb1-4GlcNAcb1-2Mana1-3)Manb1-4GlcNAcb1-4(Fuca1-6)GlcNAcb-Sp24	1	35447.84647500001
Gala1-3(Fuca1-2)Galb1-4GlcNAcb1-6GalNAca-Sp14	0	42.901175
(3S)GalNAcb1-4(Fuca1-3)GlcNAcb-Sp8	0	25.853050000000003
Galb1-3GlcNAca1-3Galb1-4GlcNAcb-Sp8	0	8.776325
(3S)GalNAcb1-4GlcNAc-Sp8	0	7.416975000000001
Neu5Aca2-6Galb1-4GlcNAcb1-2Man-Sp0	0	31.7965
GalNAca1-3(Fuca1-2)Galb1-4GlcNAcb1-2Mana-Sp0	0	12.258650000000005
Neu5Aca2-3Galb1-3GlcNAcb1-2Mana-Sp0	1	7629.534275
GlcNAcb1-3Galb1-4GlcNAcb1-6(GlcNAcb1-3)Galb1-4GlcNAc-Sp0	0	59.24402499999999
Galb1-3GalNAcb1-3Gal-Sp21	0	24.678425000000004
Fuca1-2Galb1-4GlcNAcb1-3Galb1-4GlcNAcb1-2Mana1-6(Fuca1-2Galb1-4GlcNAcb1-3Galb1-4GlcNAcb1-2Mana1-3)Manb1-4GlcNAcb1-4GlcNAcb-Sp24	1	20497.975175
GlcNAcb1-3Galb1-4GlcNAcb1-3Galb1-4GlcNAcb1-3Galb1-4GlcNAcb1-2Mana1-6(GlcNAcb1-3Galb1-4GlcNAcb1-3Galb1-4GlcNAcb1-3Galb1-4GlcNAcb1-2Mana1-3)Manb1-4GlcNAcb1-4GlcNAcb-Sp25	1	27036.382375000005
Galb1-3GlcNAcb1-3Galb1-4GlcNAcb1-2Mana1-6(Galb1-3GlcNAcb1-3Galb1-4GlcNAcb1-2Mana1-3)Manb1-4GlcNAcb1-4GlcNAc-Sp25	1	17538.16635
Neu5Gca2-8Neu5Gca2-3Galb1-4GlcNAc-Sp0	0	12.956875
Neu5Gca2-8Neu5Gca2-6Galb1-4GlcNAc-Sp0	0	16.8491
GalNAcb1-4GlcNAcb1-3GalNAcb1-4GlcNAcb-Sp0	0	39.28762500000001
Galb1-4GlcNAcb1-3Galb1-4GlcNAcb1-3Galb1-4GlcNAcb1-3Galb1-4GlcNAcb1-2Mana1-6(Galb1-4GlcNAcb1-3Galb1-4GlcNAcb1-3Galb1-4GlcNAcb1-3Galb1-4GlcNAcb1-2Mana1-3)Manb1-4GlcNAcb1-4(Fuca1-6)GlcNAcb-Sp24	1	18055.33865
GlcNAcb1-3Galb1-4GlcNAcb1-3Galb1-4GlcNAcb1-3Galb1-4GlcNAcb1-6(GlcNAcb1-3Galb1-4GlcNAcb1-3Galb1-4GlcNAcb1-3Galb1-4GlcNAb1-2)Mana1-6(GlcNAcb1-3Galb1-4GlcNAcb1-3Galb1-4GlcNAcb1-3Galb1-4GlcNAcb1-2Mana1-3)Manb1-4GlcNAcb1-4(Fuca1-6)GlcNAcb-Sp24	0	168.23422499999995
GlcNAcb1-3Galb1-4GlcNAcb1-3GalNAca-Sp14	0	7.0821000000000005
Neu5Aca2-6Galb1-4GlcNAcb1-3Galb1-4GlcNAcb1-6(Neu5Aca2-6Galb1-4GlcNAcb1-3Galb1-4GlcNAcb1-3)GalNAca-Sp14	0	136.22185
