# Supplementary material for: Identifying glycan motifs using a novel subtree mining approach
Source: BMC Bioinformatics. 2020 Feb 4;21:42. doi: 10.1186/s12859-020-3374-4 (PMC7001330; doi:10.1186/s12859-020-3374-4)
Supplement: Supplementary file 6 — Additional file 6 Training and test sets. CSV files for all training and test sets used for this manuscript. [file 12859_2020_3374_MOESM6_ESM.zip › CV_Folds/CV_Folds/fold_2/test_set_DBA_100ug_13897_v5.0_DATA.csv]

glycan	binding	rfu
GalNAca-Sp8	1	158.3075
GalNAca-Sp15	0	22.05425
Neu5Aca-Sp8	0	3.938125
Neu5Acb-Sp8	0	-5.820600000000003
Galb1-4GlcNAcb1-6(Galb1-4GlcNAcb1-3)GalNAca-Sp8	0	16.140625
Galb1-4GlcNAcb1-6(Galb1-4GlcNAcb1-3)GalNAc-Sp14	0	-31.43129999999999
GlcNAcb1-6(GlcNAcb1-4)(GlcNAcb1-3)GlcNAc-Sp8	0	4.3671249999999935
6S(3S)Galb1-4GlcNAcb-Sp0	0	-16.221700000000002
(3S)Galb1-4(Fuca1-3)(6S)Glc-Sp0	1	130.444775
(3S)Galb1-3GalNAca-Sp8	0	-4.1796000000000015
(3S)Galb1-3GlcNAcb-Sp0	0	-4.07945
(3S)Galb1-3GlcNAcb-Sp8	0	-5.821075
(3S)Galb1-4(Fuca1-3)GlcNAc-Sp0	0	4.917724999999994
(3S)Galb1-4(6S)GlcNAcb-Sp8	0	-14.334575
(3S)Galb1-4GlcNAcb-Sp8	0	-3.455625
(6S)Galb1-4Glcb-Sp8	0	5.718849999999996
Neu5,9Ac2a-Sp8	0	-26.79725
Mana1-6(Mana1-3)Manb1-4GlcNAcb1-4GlcNAcb-Sp13	0	-1.8275749999999995
Fuca1-2Galb1-3GalNAca-Sp8	0	3.498050000000001
Fuca1-2Galb1-3GalNAca-Sp14	0	10.5187
Fuca1-2Galb1-3GlcNAcb1-3Galb1-4Glcb-Sp8	0	-16.6901
Fuca1-2Galb1-4GlcNAcb1-3Galb1-4GlcNAcb-Sp0	1	704.8300999999999
Fuca1-2Galb1-4Glcb-Sp0	0	24.40765
Fucb1-3GlcNAcb-Sp8	0	17.041074999999996
GalNAca1-3Galb-Sp8	1	120.200675
GalNAcb1-4(Fuca1-3)GlcNAcb-Sp0	0	19.173525000000012
Gala1-3GalNAcb-Sp8	0	-12.2823
Gala1-4Galb1-4GlcNAcb-Sp0	0	7.967274999999997
Neu5Aca2-6(Galb1-3)GalNAca-Sp14	0	2.9499749999999985
Neu5Aca2-6(Galb1-3)GlcNAcb1-4Galb1-4Glcb-Sp10	0	-0.7954750000000033
Galb1-3GalNAca-Sp16	0	-14.201074999999996
Galb1-3GalNAcb-Sp8	0	-4.873650000000001
Galb1-3GalNAcb1-4(Neu5Aca2-3)Galb1-4Glcb-Sp0	0	-5.153449999999999
Galb1-3GalNAcb1-4Galb1-4Glcb-Sp8	0	19.447099999999992
Galb1-3Galb-Sp8	0	-5.68625
Galb1-4(Fuca1-3)GlcNAcb1-3Galb1-4(Fuca1-3)GlcNAcb1-3Galb1-4(Fuca1-3)GlcNAcb-Sp0	0	15.842050000000004
Galb1-4GlcNAcb-Sp8	0	-4.6008
Galb1-4Glcb-Sp8	0	10.530324999999994
GlcNAcb1-3Galb1-4GlcNAcb-Sp0	0	6.8294250000000005
GlcNAcb1-3Galb1-4Glcb-Sp0	0	-14.047675000000005
Glca1-4Glca-Sp8	0	9.098449999999998
GlcAa-Sp8	0	-10.56495
GlcAb1-3Galb-Sp8	0	32.61537499999999
Mana1-2Mana1-6(Mana1-2Mana1-3)Mana-Sp9	0	-2.418624999999997
Mana1-2Mana1-3Mana-Sp9	0	16.161600000000004
Mana1-6(Mana1-2Mana1-3)Mana1-6(Mana1-2Mana1-3)Manb1-4GlcNAcb1-4GlcNAcb-Sp12	0	-10.305600000000002
Mana1-6(Mana1-3)Mana-Sp9	0	1.13625
Neu5Aca2-3Galb1-3GalNAca-Sp14	0	-20.1475
GalNAcb1-4(Neu5Aca2-3)Galb1-4GlcNAcb-Sp0	1	20901.451175
Neu5Aca2-3Galb-Sp8	0	4.003424999999998
Neu5Aca2-3Galb1-3GalNAcb1-3Gala1-4Galb1-4Glcb-Sp0	0	5.643975000000005
Neu5Aca2-3Galb1-4(Fuca1-3)GlcNAcb1-3Galb1-4(Fuca1-3)GlcNAcb1-3Galb1-4(Fuca1-3)GlcNAcb-Sp0	0	7.21875
Neu5Aca2-6Galb1-4GlcNAcb-Sp8	0	19.513050000000007
Galb1-4(Fuca1-3)(6S)GlcNAcb-Sp0	0	16.46704999999999
Galb1-3Galb1-4GlcNAcb-Sp8	0	31.072999999999997
Neu5Aca2-6Galb1-4GlcNAcb1-2Mana1-6(Galb1-4GlcNAcb1-2Mana1-3)Manb1-4GlcNAcb1-4GlcNAcb-Sp12	0	-36.95255
GlcNAcb1-6(Galb1-4GlcNAcb1-3)Galb1-4GlcNAc-Sp0	0	-0.1805500000000002
GalNAcb1-3Galb-Sp8	0	21.380050000000008
GlcAb1-3GlcNAcb-Sp8	0	-3.5819500000000013
GlcNAcb1-3Man-Sp10	0	-5.346050000000002
Mana1-6Manb-Sp10	0	5.785049999999983
Galb1-4GlcNAcb1-2Mana1-6(Neu5Aca2-6Galb1-4GlcNAcb1-2Mana1-3)Manb1-4GlcNAcb1-4GlcNAcb-Sp12	0	2.8628250000000013
Neu5Aca2-8Neu5Acb-Sp17	0	0.6383500000000026
GalNAcb1-3Gala1-4Galb1-4GlcNAcb1-3Galb1-4Glcb-Sp0	0	-9.437349999999997
GlcNAca1-4Galb1-3GlcNAcb-Sp0	0	-2.8718500000000056
Galb1-4GlcNAcb1-2Mana1-3Manb1-4GlcNAcb1-4GlcNAc-Sp12	0	-0.26200000000000223
Galb1-4GlcNAcb1-2Mana1-6Manb1-4GlcNAcb1-4GlcNAc-Sp12	0	16.501350000000002
KDNa2-3Galb1-3GalNAca-Sp14	0	28.2605
Fuca1-2Galb1-3GlcNAcb1-2Mana1-6(Fuca1-2Galb1-3GlcNAcb1-2Mana1-3)Manb1-4GlcNAcb1-4GlcNAcb-Sp20	0	41.00127500000001
Galb1-4GlcNAcb1-2Mana1-6(Galb1-4GlcNAcb1-4(Galb1-4GlcNAcb1-2)Mana1-3)Manb1-4GlcNAcb1-4GlcNAc-Sp21	0	26.861425
GalNAca1-3(Fuca1-2)Galb1-4GlcNAcb1-2Mana1-6(GalNAca1-3(Fuca1-2)Galb1-4GlcNAcb1-2Mana1-3)Manb1-4GlcNAcb1-4GlcNAcb-Sp20	1	2494.30335
GalNAca1-3(Fuca1-2)Galb1-3GlcNAcb1-2Mana1-6(GalNAca1-3(Fuca1-2)Galb1-3GlcNAcb1-2Mana1-3)Manb1-4GlcNAcb1-4GlcNAcb-Sp20	1	293.07532500000013
Fuca1-4(Fuca1-2Galb1-3)GlcNAcb1-2Mana1-3(Fuca1-4(Fuca1-2Galb1-3)GlcNAcb1-2Mana1-3)Manb1-4GlcNAcb1-4GlcNAcb-Sp19	0	41.026875
Neu5Aca2-6Galb1-4GlcNAcb1-3GalNAc-Sp14	0	13.762124999999996
Galb1-4(Fuca1-3)GlcNAcb1-6(Fuca1-4(Fuca1-2Galb1-3)GlcNAcb1-3)Galb1-4Glc-Sp21	0	3.2921499999999995
GlcNAcb1-2Mana1-6(Galb1-4GlcNAcb1-2Mana1-3)Manb1-4GlcNAcb1-4GlcNAc-Sp12	0	-8.033925000000002
Fuca1-2Galb1-4GlcNAcb1-3GalNAca-Sp14	0	10.228875000000002
Galb1-3GlcNAcb1-6Galb1-4GlcNAcb-Sp0	0	-3.074325
Fuca1-2Galb1-4(Fuca1-3)GlcNAcb1-3GalNAca-Sp14	1	248.24087500000005
Fuca1-2Galb1-4GlcNAcb1-2Mana1-6(Fuca1-2Galb1-4GlcNAcb1-2Mana1-3)Manb1-4GlcNAcb1-4(Fuca1-6)GlcNAcb-Sp22	1	4433.614475
Gala1-3(Fuca1-2)Galb1-3GlcNAcb1-3GalNAc-Sp14	0	3.8529750000000007
GalNAca1-3(Fuca1-2)Galb1-3GlcNAcb1-3GalNAc-Sp14	0	31.395
Galb1-4GlcNAcb1-6(Fuca1-2Galb1-3GlcNAcb1-3)Galb1-4Glc-Sp21	0	13.803375
GlcNAcb1-2Mana1-6(GlcNAcb1-4)(GlcNAcb1-4(GlcNAcb1-2)Mana1-3)Manb1-4GlcNAcb1-4GlcNAc-Sp21	0	-1.7559499999999986
Galb1-4GlcNAcb1-2Mana1-6(GlcNAcb1-4)(Galb1-4GlcNAcb1-4(Galb1-4GlcNAcb1-2)Mana1-3)Manb1-4GlcNAcb1-4GlcNAc-Sp21	0	3.713249999999995
Galb1-6Galb-Sp10	0	22.162425
Fuca1-2Galb1-4GlcNAcb1-2Mana1-6(Fuca1-2Galb1-4GlcNAcb1-2(Fuca1-2Galb1-4GlcNAcb1-4)Mana1-3)Manb1-4GlcNAcb1-4GlcNAcb-Sp12	1	546.330375
Gala1-3Fuca1-2Galb1-4GlcNAcb1-6(Gala1-3Fuca1-2Galb1-4GlcNAcb1-3)GalNAc-Sp14	0	7.326225000000001
Neu5Aca2-8Neu5Aca2-3Galb1-3GalNAcb1-4(Neu5Aca2-8Neu5Aca2-3)Galb1-4Glcb-Sp0	0	-22.7216
Neu5Aca2-6Galb1-4GlcNAcb1-6(Fuca1-2Galb1-3GlcNAcb1-3)Galb1-4Glc-Sp21	0	-8.365
GalNAca1-3(Fuca1-2)Galb1-3GlcNAcb1-2Mana1-6(GalNAca1-3(Fuca1-2)Galb1-3GlcNAcb1-2Mana1-3)Manb1-4GlcNAcb1-4(Fuca1-6)GlcNAcb-Sp22	0	-16.962875
Gala1-3(Fuca1-2)Galb1-3GalNAcb-Sp8	0	-3.950649999999996
Glca1-6Glca1-6Glca1-6Glcb-Sp10	0	9.930525000000003
Neu5Aca2-3Galb1-3GlcNAcb1-6(Neu5Aca2-3Galb1-4GlcNAcb1-2)Mana1-6(Neu5Aca2-3Galb1-3GlcNAcb1-2Mana1-3)Manb1-4GlcNAcb1-4GlcNAcb-Sp19	0	-1.3119250000000005
Neu5Aca2-3Galb1-4GlcNAcb1-2Mana-Sp0	0	31.448049999999995
Neu5Aca2-6Galb1-4GlcNAcb1-2Mana1-6(Neu5Aca2-6Galb1-4GlcNAcb1-2Mana1-3)Manb1-4GlcNAcb1-4(Fuca1-6)GlcNAcb-Sp24	0	6.6123749999999974
Neu5Aca2-3Galb1-4GlcNAcb1-2Mana1-6(Neu5Aca2-3Galb1-4GlcNAcb1-2Mana1-3)Manb1-4GlcNAcb1-4(Fuca1-6)GlcNAcb-Sp24	0	-14.397049999999995
Mana1-6(Mana1-3)Manb1-4GlcNAcb1-4(Fuca1-6)GlcNAcb-Sp19	0	-7.687049999999998
GalNAcb1-4(Fuca1-3)(6S)GlcNAcb-Sp8	0	7.865199999999998
Galb1-3(6S)GlcNAcb-Sp8	0	2.5089999999999972
(6P)Galb1-4GlcNAcb-SP0	0	-37.71185
Gala1-3(Fuca1-2)Galb1-4GlcNAcb1-2Mana-Sp0	0	5.2342999999999975
GalNAca1-3(Fuca1-2)Galb1-4GlcNAcb1-2Mana-Sp0	0	6.468325
GalNAca1-3(Fuca1-2)Galb1-3GalNAcb1-3Gala1-4Galb1-4Glc-Sp21	0	10.809150000000004
Galb1-3GlcNAcb1-3Galb1-4GlcNAcb1-2Mana1-6(Galb1-3GlcNAcb1-3Galb1-4GlcNAcb1-2Mana1-3)Manb1-4GlcNAcb1-4GlcNAc-Sp25	0	11.421550000000005
Neu5Gca2-8Neu5Gca2-3Galb1-4GlcNAcb1-3Galb1-4GlcNAc-Sp0	0	-1.0555250000000012
Galb1-3GlcNAcb1-3Galb1-4GlcNAcb1-6(Galb1-3GlcNAcb1-3Galb1-4GlcNAb1-2)Mana1-6(Galb1-3GlcNAcb1-3Galb1-4GlcNAcb1-2Mana1-3)Manb1-4GlcNAcb1-4(Fuca1-6)GlcNAcb-Sp24	0	-39.7374
Neu5Aca2-8Neu5Aca2-3Galb1-3GalNAcb1-4(Neu5Aca2-3)Galb1-4Glc-Sp21	0	-28.181925
Neu5Aca2-3Galb1-4GlcNAcb1-3Galb1-4GlcNAcb1-3GalNAca-Sp14	0	-5.663150000000003
GlcNAcb1-3Galb1-4GlcNAcb1-3GalNAca-Sp14	0	-10.32215
GlcNAcb1-3Galb1-4GlcNAcb1-6(GlcNAcb1-3Galb1-4GlcNAcb1-3)GalNAca-Sp14	0	-3.2706000000000017
Galb1-4GlcNAcb1-3Galb1-3GalNAca-Sp14	0	-6.5341249999999915
GlcNAcb1-3Fuca-Sp21	0	27.9797
