# Supplementary material for: Identifying glycan motifs using a novel subtree mining approach
Source: BMC Bioinformatics. 2020 Feb 4;21:42. doi: 10.1186/s12859-020-3374-4 (PMC7001330; doi:10.1186/s12859-020-3374-4)
Supplement: Supplementary file 6 — Additional file 6 Training and test sets. CSV files for all training and test sets used for this manuscript. [file 12859_2020_3374_MOESM6_ESM.zip › CV_Folds/CV_Folds/fold_2/test_set_GSL-I-B4_10ug_13920_v5.0_DATA.csv]

glycan	binding	rfu
Fuca-Sp9	0	14.968725
Neu5Aca-Sp8	0	6.458750000000008
Neu5Acb-Sp8	0	5.263975
Galb1-4GlcNAcb1-6(Galb1-4GlcNAcb1-3)GalNAc-Sp14	0	-2.150100000000002
GlcNAcb1-6(GlcNAcb1-4)(GlcNAcb1-3)GlcNAc-Sp8	0	3.2350749999999984
(3S)Galb1-4(6S)Glcb-Sp8	0	-3.7416750000000025
(3S)Galb1-3(Fuca1-4)GlcNAcb-Sp8	0	18.553250000000006
(3S)Galb1-3GalNAca-Sp8	0	-5.045774999999994
(3S)Galb1-3GlcNAcb-Sp0	0	0.3027999999999995
(3S)Galb1-3GlcNAcb-Sp8	0	0.726424999999999
(3S)Galb1-4(6S)GlcNAcb-Sp0	0	-3.079250000000002
(3S)Galb1-4GlcNAcb-Sp0	0	2.1930749999999986
(6S)Galb1-4Glcb-Sp0	0	5.016674999999998
(6S)GlcNAcb-Sp8	0	-6.3636500000000025
Mana1-6(Mana1-3)Manb1-4GlcNAcb1-4GlcNAcb-Sp12	0	8.009924999999999
Mana1-6(Mana1-3)Manb1-4GlcNAcb1-4GlcNAcb-Sp13	0	10.370275
Fuca1-2Galb1-3(Fuca1-4)GlcNAcb-Sp8	0	-2.6045250000000006
Fuca1-2Galb1-3GalNAca-Sp8	0	4.934100000000003
Fuca1-2Galb1-3GalNAcb1-4(Neu5Aca2-3)Galb1-4Glcb-Sp9	0	12.69775
Fuca1-2Galb1-4(Fuca1-3)GlcNAcb-Sp0	0	23.23427500000001
Fuca1-2Galb1-4(Fuca1-3)GlcNAcb-Sp8	0	22.836475000000004
GlcNAcb1-3Galb1-3GalNAca-Sp8	0	2.9835749999999983
GalNAcb1-4(Fuca1-3)GlcNAcb-Sp0	0	22.41112499999999
GalNAcb1-4GlcNAcb-Sp8	0	11.413824999999996
Gala1-3(Fuca1-2)Galb1-4(Fuca1-3)GlcNAcb-Sp0	1	2369.10065
Gala1-3(Fuca1-2)Galb-Sp8	1	981.555975
Gala1-4(Gala1-3)Galb1-4GlcNAcb-Sp8	1	4133.029425
Gala1-3Galb-Sp8	1	647.04265
Gala1-4Galb1-4Glcb-Sp0	1	852.915
Neu5Acb2-6(Galb1-3)GalNAca-Sp8	0	6.795599999999998
Neu5Aca2-6(Galb1-3)GlcNAcb1-4Galb1-4Glcb-Sp10	0	-5.957600000000002
Galb1-3GalNAca-Sp8	0	1.6632500000000032
Galb1-3GalNAcb-Sp8	0	15.774725
Galb1-3GalNAcb1-4(Neu5Aca2-3)Galb1-4Glcb-Sp0	0	-0.7616250000000022
Galb1-3Galb-Sp8	0	7.085625
Galb1-3GlcNAcb1-3Galb1-4Glcb-Sp10	0	-3.3226250000000004
GlcNAcb1-2Galb1-3GalNAca-Sp8	0	7.160574999999998
GlcNAcb1-6(GlcNAcb1-3)Galb1-4GlcNAcb-Sp8	0	2.075174999999998
GlcNAcb1-3GalNAca-Sp8	0	3.791350000000003
GlcNAcb1-3Galb1-4GlcNAcb-Sp0	0	1.2119999999999995
GlcNAcb1-4-MDPLys	0	-3.6269500000000017
GlcNAcb1-4Galb1-4GlcNAcb-Sp8	0	5.224550000000002
GlcNAcb1-4GlcNAcb1-4GlcNAcb1-4GlcNAcb1-4GlcNAcb1-4GlcNAcb1-Sp8	1	99.37715
GlcNAcb1-6Galb1-4GlcNAcb-Sp8	0	3.9293999999999993
GlcAb1-3Galb-Sp8	0	1.7435000000000045
KDNa2-3Galb1-4GlcNAcb-Sp0	0	11.720524999999995
Mana1-6(Mana1-2Mana1-3)Mana1-6(Mana1-2Mana1-3)Manb1-4GlcNAcb1-4GlcNAcb-Sp12	0	1.668025000000002
Mana1-2Mana1-2Mana1-6(Mana1-3)Mana-Sp9	0	6.021175
(3S)Galb1-4(Fuca1-3)(6S)GlcNAcb-Sp8	0	-0.9786499999999982
Fuca1-2(6S)Galb1-4GlcNAcb-Sp0	0	8.001425000000003
Neu5Aca2-3Galb1-3GalNAca-Sp14	0	0.1955250000000035
GalNAcb1-4(Neu5Aca2-3)Galb1-4GlcNAcb-Sp8	0	3.7869500000000014
Neu5Aca2-3Galb1-3(6S)GalNAca-Sp8	0	-4.374749999999998
Fuca1-2(6S)Galb1-4Glcb-Sp0	0	1.2412249999999982
Neu5Aca2-3Galb1-3GlcNAcb-Sp0	0	-18.0603
Neu5Aca2-3Galb1-3GlcNAcb-Sp8	0	-6.269850000000003
Neu5Aca2-3Galb1-4GlcNAcb-Sp0	0	8.723575
Neu5Aca2-3Galb1-4GlcNAcb1-3Galb1-4GlcNAcb-Sp0	0	-5.879125
Neu5Aca2-6Galb1-4(6S)GlcNAcb-Sp8	0	-6.607375
Neu5Acb2-6GalNAca-Sp8	0	-4.670250000000001
GlcNAcb1-6(Galb1-4GlcNAcb1-3)Galb1-4GlcNAc-Sp0	0	-9.9538
GalNAcb1-3Galb-Sp8	0	5.495225000000002
Galb1-4GlcNAcb1-2Mana1-6(Neu5Aca2-6Galb1-4GlcNAcb1-2Mana1-3)Manb1-4GlcNAcb1-4GlcNAcb-Sp12	0	1.360400000000002
Neu5Aca2-8Neu5Acb-Sp17	0	-0.04595000000000127
Neu5Aca2-8Neu5Aca2-8Neu5Acb-Sp8	0	-4.3656000000000015
Neu5Aca2-6Galb1-4GlcNAcb1-2Mana1-6Manb1-4GlcNAcb1-4GlcNAc-Sp12	0	4.970825000000005
Galb1-4GlcNAcb1-2Mana1-6Manb1-4GlcNAcb1-4GlcNAc-Sp12	0	13.789499999999995
Neu5Aca2-6GlcNAcb1-4GlcNAcb1-4GlcNAc-Sp21	0	-5.266025000000003
Fuca1-4(Fuca1-2Galb1-3)GlcNAcb1-2Mana1-3(Fuca1-4(Fuca1-2Galb1-3)GlcNAcb1-2Mana1-3)Manb1-4GlcNAcb1-4GlcNAcb-Sp19	0	14.456025000000002
Neu5Aca2-3Galb1-4(Fuca1-3)GlcNAcb1-3GalNAca-Sp14	0	19.737425
Galb1-4GlcNAcb1-6(Galb1-4GlcNAcb1-2)Mana1-6(Galb1-4GlcNAcb1-4(Galb1-4GlcNAcb1-2)Mana1-3)Manb1-4GlcNAcb1-4GlcNAcb-Sp21	0	5.357475000000001
GalNAca1-3GalNAcb1-3Gala1-4Galb1-4GlcNAcb-Sp0	0	-15.870024999999998
Gala1-4Galb1-4GlcNAcb1-2Mana1-6(Gala1-4Galb1-4GlcNAcb1-2Mana1-3)Manb1-4GlcNAcb1-4GlcNAcb-Sp24	1	3041.8690250000004
Gala1-3(Fuca1-2)Galb1-4(Fuca1-3)GlcNAcb1-3GalNAc-Sp14	1	120.67607500000004
Fuca1-2Galb1-3GlcNAcb1-3GalNAc-Sp14	0	2.156775
GalNAca1-3(Fuca1-2)Galb1-3GlcNAcb1-3GalNAc-Sp14	0	26.25545
Gala1-3Galb1-3GlcNAcb1-3GalNAc-Sp14	1	1213.0621250000004
Fuca1-2Galb1-3GlcNAcb1-2Mana1-6(Fuca1-2Galb1-3GlcNAcb1-2Mana1-3)Manb1-4GlcNAcb1-4(Fuca1-6)GlcNAcb-Sp22	0	-2.5274750000000026
Fuca1-3GlcNAcb1-6(Galb1-4GlcNAcb1-3)Galb1-4Glc-Sp21	0	12.798499999999995
GlcNAcb1-2Mana1-6(GlcNAcb1-4)(GlcNAcb1-2Mana1-3)Manb1-4GlcNAcb1-4GlcNAc-Sp21	0	-5.67775
Galb1-4GlcNAcb1-2Mana1-6(GlcNAcb1-4)(Galb1-4GlcNAcb1-4(Galb1-4GlcNAcb1-2)Mana1-3)Manb1-4GlcNAcb1-4GlcNAc-Sp21	0	7.569499999999998
Galb1-4GlcNAcb1-6(Galb1-4GlcNAcb1-2)Mana1-6(GlcNAcb1-4)(Galb1-4GlcNAcb1-4(Galb1-4GlcNAcb1-2)Mana1-3)Manb1-4GlcNAcb1-4GlcNAc-Sp21	0	-0.13214999999999932
Galb1-6Galb-Sp10	0	3.7971499999999883
(6S)Galb1-3(6S)GlcNAc-Sp0	0	-2.944025
Galb1-4(Fuca1-3)GlcNAcb1-6GalNAc-Sp14	0	18.729075
Neu5Aca2-8Neu5Aca2-3Galb1-3GalNAcb1-4(Neu5Aca2-8Neu5Aca2-3)Galb1-4Glcb-Sp0	0	-1.6315499999999972
Fuca1-2Galb1-3(Fuca1-4)GlcNAcb1-2Mana1-6(Fuca1-2Galb1-3(Fuca1-4)GlcNAcb1-2Mana1-3)Manb1-4GlcNAcb1-4(Fuca1-6)GlcNAcb1-4(Fuca1-6)GlcNAcb-Sp19	0	11.501625
Galb1-3GlcNAcb1-2Mana1-6(GlcNAcb1-4)(Galb1-3GlcNAcb1-2Mana1-3)Manb1-4GlcNAcb1-4GlcNAcb-Sp21	0	11.697550000000007
Galb1-4GlcNAcb1-6(Galb1-4GlcNAcb1-2)Mana1-6(Galb1-4GlcNAcb1-2Mana1-3)Manb1-4GlcNAcb1-4(Fuca1-6)GlcNAcb-Sp24	0	-3.6485000000000016
Neu5Aca2-3Galb1-3GlcNAcb1-2Mana1-6(GlcNAcb1-4)(Neu5Aca2-3Galb1-3GlcNAcb1-2Mana1-3)Manb1-4GlcNAcb1-4GlcNAc-Sp21	0	12.533499999999995
Gala1-3Galb1-3GlcNAcb1-6GalNAca-Sp14	1	1044.491975
Galb1-3(Fuca1-4)GlcNAcb1-6GalNAca-Sp14	0	23.060374999999997
Neu5Aca2-3Galb1-3GlcNAcb1-6GalNAca-Sp14	0	0.8889999999999993
(3S)Galb1-3(Fuca1-4)GlcNAcb-Sp0	0	3.625700000000002
Fuca1-2Galb1-4GlcNAcb1-6GalNAca-Sp14	0	-0.240750000000002
Fuca1-2(6S)Galb1-3(6S)GlcNAcb-Sp0	0	-2.63335
GalNAcb1-4(Fuca1-3)(6S)GlcNAcb-Sp8	0	-4.644449999999999
GalNAcb1-4(6S)GlcNAc-Sp8	0	-4.783824999999997
(4S)GalNAcb-Sp10	0	2.2697249999999998
Gala1-3Galb1-4GlcNAcb1-2Mana-Sp0	1	3114.0803
GalNAca1-3(Fuca1-2)Galb1-4GlcNAcb1-2Mana-Sp0	0	-0.026749999999992724
Galb1-3GlcNAcb1-2Mana-Sp0	0	7.655399999999987
Neu5Aca2-3Galb1-4(Fuca1-3)GlcNAcb1-2Mana-Sp0	0	9.960675000000002
Galb1-3GlcNAcb1-3Galb1-4GlcNAcb1-2Mana1-6(Galb1-3GlcNAcb1-3Galb1-4GlcNAcb1-2Mana1-3)Manb1-4GlcNAcb1-4GlcNAc-Sp25	0	-3.9379000000000017
Neu5Aca2-8Neu5Gca2-3Galb1-4GlcNAc-Sp0	0	-2.037024999999998
Neu5Aca2-8Neu5Aca2-3Galb1-4GlcNAc-Sp0	0	4.1431749999999985
Gala1-3Galb1-4GlcNAcb1-2Mana1-6(Gala1-3Galb1-4GlcNAcb1-2Mana1-3)Manb1-4GlcNAcb1-4GlcNAc-Sp24	1	21918.837575
GlcNAcb1-3Galb1-4GlcNAcb1-3Galb1-4GlcNAcb1-3Galb1-4GlcNAcb1-3Galb1-4GlcNAcb1-2Mana1-6(GlcNAcb1-3Galb1-4GlcNAcb1-3Galb1-4GlcNAcb1-3Galb1-4GlcNAcb1-3Galb1-4GlcNAcb1-2Mana1-3)Manb1-4GlcNAcb1-4GlcNAcb-Sp25	1	258.68875
Galb1-4GlcNAcb1-3Galb1-4GlcNAcb1-3Galb1-4GlcNAcb1-3Galb1-4GlcNAcb1-3Galb1-4GlcNAcb1-2Mana1-6(Galb1-4GlcNAcb1-3Galb1-4GlcNAcb1-3Galb1-4GlcNAcb1-3Galb1-4GlcNAcb1-3Galb1-4GlcNAcb1-2Mana1-3)Manb1-4GlcNAcb1-4GlcNAcb-Sp25	0	6.356275
Neu5Aca2-8Neu5Aca2-3Galb1-3GalNAcb1-4(Neu5Aca2-3)Galb1-4Glc-Sp21	0	4.291225000000002
Galb1-4GlcNAcb1-3Galb1-4GlcNAcb1-6(Galb1-4GlcNAcb1-3Galb1-4GlcNAb1-2)Mana1-6(Galb1-4GlcNAcb1-3Galb1-4GlcNAcb1-2Mana1-3)Manb1-4GlcNAcb1-4(Fuca1-6)GlcNAcb-Sp24	0	13.014250000000008
Neu5Aca2-3Galb1-4GlcNAcb1-3Galb1-4GlcNAcb1-2Mana1-6(Neu5Aca2-3Galb1-4GlcNAcb1-3Galb1-4GlcNAcb1-2Mana1-3)Manb1-4GlcNAcb1-4GlcNAcb-Sp12	1	96.68869999999998
GlcNAcb1-6(Neu5Aca2-3Galb1-3)GalNAca-Sp14	0	1.0216250000000002
Neu5Aca2-3Galb1-4GlcNAcb1-3Galb1-4GlcNAcb1-3Galb1-4GlcNAcb1-2Mana1-6(Neu5Aca2-3Galb1-4GlcNAcb1-3Galb1-4GlcNAcb1-3Galb1-4GlcNAcb1-2Mana1-3)Manb1-4GlcNAcb1-4GlcNAcb-Sp12	1	103.139525
