# Supplementary material for: Identifying glycan motifs using a novel subtree mining approach
Source: BMC Bioinformatics. 2020 Feb 4;21:42. doi: 10.1186/s12859-020-3374-4 (PMC7001330; doi:10.1186/s12859-020-3374-4)
Supplement: Supplementary file 6 — Additional file 6 Training and test sets. CSV files for all training and test sets used for this manuscript. [file 12859_2020_3374_MOESM6_ESM.zip › CV_Folds/CV_Folds/fold_2/test_set_H3N8-HA_16686_v5.1_DATA.csv]

glycan	binding	rfu
GalNAca-Sp8	0	10.904699999999998
Fuca-Sp9	0	9.749550000000003
Neu5Aca-Sp8	0	11.522749999999998
Neu5Acb-Sp8	1	69.58587499999997
Galb1-4GlcNAcb1-6(Galb1-4GlcNAcb1-3)GalNAca-Sp8	0	7.317725
Galb1-4GlcNAcb1-6(Galb1-4GlcNAcb1-3)GalNAc-Sp14	0	7.03745
6S(3S)Galb1-4GlcNAcb-Sp0	0	18.780825
(3S)Galb1-4(6S)Glcb-Sp8	0	8.472175
(3S)Galb1-3(Fuca1-4)GlcNAcb-Sp8	0	18.90925
(3S)Galb1-3GlcNAcb-Sp0	0	12.36855
(3S)Galb1-3GlcNAcb-Sp8	0	9.448675
(3S)Galb1-4(6S)GlcNAcb-Sp0	0	0.675
(3S)Galb1-4GlcNAcb-Sp0	0	10.239875
(6S)Galb1-4Glcb-Sp0	0	3.5055749999999994
(6S)GlcNAcb-Sp8	0	16.263325000000002
Mana1-6(Mana1-3)Manb1-4GlcNAcb1-4GlcNAcb-Sp12	0	0.5641000000000003
Fuca1-2Galb1-3GalNAca-Sp8	0	0.1485000000000003
Fuca1-2Galb1-3GalNAca-Sp14	0	8.379774999999999
Fuca1-2Galb1-3GlcNAcb1-3Galb1-4Glcb-Sp8	0	14.673849999999998
Fuca1-2Galb1-4(Fuca1-3)GlcNAcb-Sp0	0	7.244649999999997
Fuca1-2Galb1-4GlcNAcb1-3Galb1-4GlcNAcb1-3Galb1-4GlcNAcb-Sp0	0	3.00835
GalNAca1-3GalNAcb-Sp8	0	2.4133750000000003
GalNAcb1-4GlcNAcb-Sp8	0	7.076675
Gala1-3Galb1-4(Fuca1-3)GlcNAcb-Sp8	0	2.092150000000001
Gala1-3Galb1-4GlcNAcb-Sp8	0	10.954749999999995
Gala1-3Galb-Sp8	0	5.7413750000000014
Gala1-4(Fuca1-2)Galb1-4GlcNAcb-Sp8	0	12.51925
Gala1-4Galb1-4Glcb-Sp0	0	6.92775
Gala1-4GlcNAcb-Sp8	0	4.670699999999999
Gala1-6Glcb-Sp8	0	2.5275500000000006
Fuca1-4(Galb1-3)GlcNAcb-Sp8	0	2.6636750000000013
Galb1-4GlcNAcb1-6GalNAc-Sp14	0	6.806825000000003
Galb1-3GlcNAcb-Sp8	0	10.718974999999997
Galb1-4GlcNAcb1-3GalNAc-Sp14	0	6.161025
Galb1-4GlcNAcb1-3Galb1-4GlcNAcb-Sp0	0	7.915275000000004
Galb1-4GlcNAcb1-3Galb1-4Glcb-Sp0	0	3.8474000000000013
GlcNAcb1-6(GlcNAcb1-3)Galb1-4GlcNAcb-Sp8	0	9.75995
GlcNAcb1-3Galb-Sp8	0	-0.04807499999999987
GlcNAcb1-3Galb1-4GlcNAcb-Sp0	0	7.216725
GlcNAcb1-6(GlcNAcb1-4)GalNAca-Sp8	0	1.7944000000000004
Glcb1-4Glcb-Sp8	0	6.475475
G-ol-Sp8	0	7.240874999999999
Mana1-6(Mana1-2Mana1-3)Mana1-6(Mana1-2Mana1-3)Manb1-4GlcNAcb1-4GlcNAcb-Sp12	0	2.7212000000000014
Mana1-6(Mana1-3)Mana1-6(Mana1-2Mana1-3)Manb1-4GlcNAcb1-4GlcNAcb-Sp12	0	5.133050000000002
Manb1-4GlcNAcb-Sp0	0	5.856174999999999
Neu5Aca2-3Galb1-3GalNAca-Sp14	1	61.04122499999999
GalNAcb1-4(Neu5Aca2-3)Galb1-4Glcb-Sp0	0	3.8726
Neu5Aca2-3GalNAca-Sp8	0	15.677474999999996
Neu5Aca2-3Galb1-3(6S)GalNAca-Sp8	1	310.797375
Fuca1-2(6S)Galb1-4Glcb-Sp0	0	7.0405
Neu5Aca2-3Galb1-3GlcNAcb-Sp8	1	86.01289999999999
Neu5Aca2-3Galb1-4(Fuca1-3)GlcNAcb1-3Galb1-4(Fuca1-3)GlcNAcb1-3Galb1-4(Fuca1-3)GlcNAcb-Sp0	1	77.50604999999999
Neu5Aca2-6Galb1-4(6S)GlcNAcb-Sp8	0	6.883049999999997
Neu5Gca2-6GalNAca-Sp0	0	12.909024999999994
Galb1-4(Fuca1-3)(6S)Glcb-Sp0	0	7.894825
Galb1-4GlcNAcb1-3Galb1-3GlcNAcb-Sp0	0	11.365700000000002
Neu5Aca2-3Galb1-4(Fuca1-3)GlcNAcb1-6(Galb1-3)GalNAca-Sp14	0	10.162075000000002
GlcNAcb1-4GlcNAcb-Sp12	0	6.6731
Neu5Aca2-6Galb1-4GlcNAcb1-2Mana1-6(Neu5Aca2-3Galb1-4GlcNAcb1-2Mana1-3)Manb1-4GlcNAcb1-4GlcNAcb-Sp12	0	13.012825
GlcNAcb1-2Mana1-6(Neu5Aca2-6Galb1-4GlcNAcb1-2Mana1-3)Manb1-4GlcNAcb1-4GlcNAcb-Sp12	0	8.203800000000001
Neu5Aca2-8Neu5Acb-Sp17	0	5.86375
Neu5,9Ac2a2-3Galb1-4GlcNAcb-Sp0	0	13.307274999999995
Neu5Aca2-6Galb1-4GlcNAcb1-3Galb1-3GlcNAcb-Sp0	0	6.225
Neu5Aca2-6Galb1-4GlcNAcb1-3Galb1-4GlcNAcb1-3Galb1-4GlcNAcb-Sp0	0	5.782199999999999
GalNAca1-3(Fuca1-2)Galb1-4GlcNAcb1-3Galb1-4GlcNAcb-Sp0	0	5.265625
GlcNAca1-4Galb1-4GlcNAcb1-3Galb1-4GlcNAcb-Sp0	0	2.411
GlcNAca1-4Galb1-3GalNAc-Sp14	0	2.4571749999999994
Neu5Aca2-6Galb1-4GlcNAcb1-2Mana1-3Manb1-4GlcNAcb1-4GlcNAc-Sp12	0	12.21515
KDNa2-3Galb1-4Glc-Sp0	0	4.66025
Galb1-4(Fuca1-3)GlcNAcb1-6(Galb1-3GlcNAcb1-3)Galb1-4Glc-Sp21	0	1.971425
Galb1-4GlcNAcb1-6(Galb1-4GlcNAcb1-2)Mana1-6(Galb1-4GlcNAcb1-4(Galb1-4GlcNAcb1-2)Mana1-3)Manb1-4GlcNAcb1-4GlcNAcb-Sp21	0	3.3560000000000003
Gala1-3Galb1-3GlcNAcb1-2Mana1-6(Gala1-3Galb1-3GlcNAcb1-2Mana1-3)Manb1-4GlcNAcb1-4GlcNAc-Sp19	0	17.135824999999997
GlcNAcb1-2Mana1-6(Galb1-4GlcNAcb1-2Mana1-3)Manb1-4GlcNAcb1-4GlcNAc-Sp12	0	1.3862249999999996
Galb1-4GlcNAcb1-2Mana1-6(GlcNAcb1-2Mana1-3)Manb1-4GlcNAcb1-4GlcNAc-Sp12	0	9.042350000000004
Galb1-3GlcNAca1-6Galb1-4GlcNAcb-Sp0	0	13.2125
GalNAcb1-3Gala1-6Galb1-4Glcb-Sp8	0	-2.885324999999999
Galb1-4(Fuca1-3)GlcNAcb1-2Mana1-6(Galb1-4(Fuca1-3)GlcNAcb1-2Mana1-3)Manb1-4GlcNAcb1-4(Fuca1-6)GlcNAcb-Sp22	0	6.179025000000001
GlcNAcb1-2(GlcNAcb1-6)Mana1-6(GlcNAcb1-2Mana1-3)Manb1-4GlcNAcb1-4GlcNAcb-Sp19	0	8.226750000000003
Fuca1-2Galb1-3GlcNAcb1-3GalNAc-Sp14	0	5.623875
Gala1-3(Fuca1-2)Galb1-3GlcNAcb1-3GalNAc-Sp14	0	4.438200000000002
Fuca1-2Galb1-3GlcNAcb1-2Mana1-6(Fuca1-2Galb1-3GlcNAcb1-2Mana1-3)Manb1-4GlcNAcb1-4(Fuca1-6)GlcNAcb-Sp22	0	12.738575
Gala1-3(Fuca1-2)Galb1-4GlcNAcb1-2Mana1-6(Gala1-3(Fuca1-2)Galb1-4GlcNAcb1-2Mana1-3)Manb1-4GlcNAcb1-4(Fuca1-6)GlcNAcb-Sp22	0	8.141599999999999
GlcNAcb1-6(GlcNAcb1-2)Mana1-6(GlcNAcb1-4)(GlcNAcb1-2Mana1-3)Manb1-4GlcNAcb1-4GlcNAc-Sp21	0	1.9732999999999976
Galb1-4GlcNAcb1-6(Galb1-4GlcNAcb1-2)Mana1-6(GlcNAcb1-4)(Galb1-4GlcNAcb1-2Mana1-3)Manb1-4GlcNAcb1-4GlcNAc-Sp21	0	2.2358000000000007
GalNAca1-3(Fuca1-2)Galb1-4GlcNAcb1-6(GalNAca1-3(Fuca1-2)Galb1-4GlcNAcb1-3)GalNAc-Sp14	0	9.046375
GalNAcb1-4Galb1-4Glcb-Sp0	0	3.9260249999999988
Glca1-6Glca1-6Glca1-6Glcb-Sp10	0	12.080750000000002
Neu5Aca2-3Galb1-3GlcNAcb1-6(Neu5Aca2-3Galb1-4GlcNAcb1-2)Mana1-6(Neu5Aca2-3Galb1-3GlcNAcb1-2Mana1-3)Manb1-4GlcNAcb1-4GlcNAcb-Sp19	1	720.3169250000002
GlcNAcb1-6(GlcNAcb1-2)Mana1-6(GlcNAcb1-2Mana1-3)Manb1-4GlcNAcb1-4(Fuca1-6)GlcNAcb-Sp24	0	8.5445
Neu5Aca2-6Galb1-4GlcNAcb1-6(Neu5Aca2-6Galb1-4GlcNAcb1-3)GalNAca-Sp14	0	6.449424999999998
Neu5Aca2-3Galb1-4GlcNAcb1-2Mana1-6(Neu5Aca2-3Galb1-4GlcNAcb1-2Mana1-3)Manb1-4GlcNAcb1-4(Fuca1-6)GlcNAcb-Sp24	1	135.06650000000002
Galb1-4GlcNAcb1-6(Galb1-4GlcNAcb1-2)Mana1-6(Galb1-4GlcNAcb1-2Mana1-3)Manb1-4GlcNAcb1-4(Fuca1-6)GlcNAcb-Sp24	0	13.6033
(3S)Galb1-3(Fuca1-4)GlcNAcb-Sp0	0	9.270174999999998
Fuca1-2Galb1-4GlcNAcb1-2Mana-Sp0	0	2.96335
Fuca1-2Galb1-3(6S)GlcNAcb-Sp0	0	-0.5386000000000002
(3S)GalNAcb1-4(Fuca1-3)GlcNAcb-Sp8	0	-0.540525000000001
Galb1-3GlcNAca1-3Galb1-4GlcNAcb-Sp8	0	2.158075000000001
Neu5Aca2-3Galb1-3GlcNAcb1-2Mana-Sp0	1	85.912775
GlcNAcb1-2Mana1-6(GlcNAcb1-4)(GlcNAcb1-2Mana1-3)Manb1-4GlcNAcb1-4(Fuca1-6)GlcNAc-Sp21	0	7.445500000000001
Galb1-4GlcNAcb1-2Mana1-6(GlcNAcb1-4)(Galb1-4GlcNAcb1-2Mana1-3)Manb1-4GlcNAcb1-4(Fuca1-6)GlcNAc-Sp21	0	6.716875
Neu5Aca2-3Galb1-4(Fuca1-3)GlcNAcb1-2Mana-Sp0	1	193.496175
GlcNAcb1-3Galb1-4GlcNAcb1-6(GlcNAcb1-3)Galb1-4GlcNAc-Sp0	0	9.9542
Galb1-4GlcNAcb1-3Galb1-4GlcNAcb1-2Mana1-6(Galb1-4GlcNAcb1-3Galb1-4GlcNAcb1-2Mana1-3)Manb1-4GlcNAcb1-4GlcNAcb-Sp24	0	3.0578499999999997
Fuca1-2Galb1-4GlcNAcb1-3Galb1-4GlcNAcb1-2Mana1-6(Fuca1-2Galb1-4GlcNAcb1-3Galb1-4GlcNAcb1-2Mana1-3)Manb1-4GlcNAcb1-4GlcNAcb-Sp24	0	9.208725
Galb1-4GlcNAcb1-3Galb1-4GlcNAcb1-3Galb1-4GlcNAcb1-3Galb1-4GlcNAcb1-2Mana1-6(Galb1-4GlcNAcb1-3Galb1-4GlcNAcb1-3Galb1-4GlcNAcb1-3Galb1-4GlcNAcb1-2Mana1-3)Manb1-4GlcNAcb1-4GlcNAcb-Sp25	0	8.7102
Neu5Aca2-8Neu5Aca2-3Galb1-4GlcNAc-Sp0	0	4.538725
GlcNAcb1-3Galb1-4GlcNAcb1-6(GlcNAcb1-3Galb1-4GlcNAcb1-2)Mana1-6(GlcNAcb1-3Galb1-4GlcNAcb1-2Mana1-3)Manb1-4GlcNAcb1-4GlcNAc-Sp24	0	4.700075000000001
Galb1-3GlcNAcb1-3Galb1-4GlcNAcb1-6(Galb1-3GlcNAcb1-3Galb1-4GlcNAb1-2)Mana1-6(Galb1-3GlcNAcb1-3Galb1-4GlcNAcb1-2Mana1-3)Manb1-4GlcNAcb1-4(Fuca1-6)GlcNAcb-Sp24	0	12.454199999999995
GlcNAcb1-3Galb1-4GlcNAcb1-2Mana1-6(GlcNAcb1-3Galb1-4GlcNAcb1-2Mana1-3)Manb1-4GlcNAcb1-4(Fuca1-6)GlcNAcb-Sp24	0	8.330400000000001
GlcNAcb1-3Galb1-4GlcNAcb1-3Galb1-4GlcNAcb1-2Mana1-6(GlcNAcb1-3Galb1-4GlcNAcb1-3Galb1-4GlcNAcb1-2Mana1-3)Manb1-4GlcNAcb1-4(Fuca1-6)GlcNAcb-Sp24	0	4.3290000000000015
Galb1-4GlcNAcb1-3Galb1-4GlcNAcb1-3Galb1-4GlcNAcb1-2Mana1-6(Galb1-4GlcNAcb1-3Galb1-4GlcNAcb1-3Galb1-4GlcNAcb1-2Mana1-3)Manb1-4GlcNAcb1-4(Fuca1-6)GlcNAcb-Sp24	0	7.966400000000001
GlcNAcb1-3Galb1-4GlcNAcb1-3Galb1-4GlcNAcb1-6(GlcNAcb1-3Galb1-4GlcNAcb1-3Galb1-4GlcNAb1-2)Mana1-6(GlcNAcb1-3Galb1-4GlcNAcb1-3Galb1-4GlcNAcb1-2Mana1-3)Manb1-4GlcNAcb1-4(Fuca1-6)GlcNAcb-Sp24	0	10.8279
Neu5Aca2-3Galb1-4GlcNAcb1-3Galb1-4GlcNAcb1-6(Neu5Aca2-3Galb1-4GlcNAcb1-3Galb1-4GlcNAcb1-3)GalNAca-Sp14	1	52.619875
Neu5Aca2-6Galb1-4GlcNAcb1-3Galb1-4GlcNAcb1-6(Galb1-3)GalNAca-Sp14	0	0.5779250000000009
Neu5Aca2-6Galb1-4GlcNAcb1-3Galb1-4GlcNAcb1-3Galb1-4GlcNAcb1-2Mana1-6(Neu5Aca2-6Galb1-4GlcNAcb1-3Galb1-4GlcNAcb1-3Galb1-4GlcNAcb1-2Mana1-3)Manb1-4GlcNAcb1-4GlcNAcb-Sp12	0	12.52385
GlcNAcb1-3Fuca-Sp21	0	16.507975000000002
