# Supplementary material for: Identifying glycan motifs using a novel subtree mining approach
Source: BMC Bioinformatics. 2020 Feb 4;21:42. doi: 10.1186/s12859-020-3374-4 (PMC7001330; doi:10.1186/s12859-020-3374-4)
Supplement: Supplementary file 6 — Additional file 6 Training and test sets. CSV files for all training and test sets used for this manuscript. [file 12859_2020_3374_MOESM6_ESM.zip › CV_Folds/CV_Folds/fold_2/test_set_HA_PuertoRico_8_34_13829_v5_DATA.csv]

glycan	binding	rfu
GalNAca-Sp8	0	17.052875000000007
Fuca-Sp8	0	10.7947
Rhaa-Sp8	0	18.686575
GlcNAcb-Sp8	0	8.576075
GlcN(Gc)b-Sp8	0	13.0418
Galb1-4GlcNAcb1-6(Galb1-4GlcNAcb1-3)GalNAc-Sp14	0	11.537975000000005
(3S)Galb1-4(Fuca1-3)(6S)Glc-Sp0	0	56.12465
(3S)Galb1-4Glcb-Sp8	0	16.556425
(3S)Galb1-4(6S)Glcb-Sp0	0	12.568024999999995
(3S)Galb1-4(6S)Glcb-Sp8	0	17.340874999999997
(3S)Galb1-3GlcNAcb-Sp0	0	3.278300000000001
(3S)Galb1-4(Fuca1-3)GlcNAc-Sp0	0	16.408575
(3S)Galb-Sp8	0	13.015750000000004
(6S)Galb1-4Glcb-Sp8	0	7.214450000000001
Neu5Aca2-3(6S)Galb1-4GlcNAcb-Sp8	0	62.17215
Fuca1-2Galb1-3GalNAcb1-3Gala-Sp9	0	25.693675
Fuca1-2Galb1-3GalNAcb1-3Gala1-4Galb1-4Glcb-Sp9	0	12.900775
Fuca1-2Galb1-3GalNAca-Sp14	0	12.88605
Fuca1-2Galb1-3GlcNAcb-Sp8	0	7.9803
Fuca1-2Galb1-4(Fuca1-3)GlcNAcb-Sp8	0	11.301725
GalNAca1-3(Fuca1-2)Galb-Sp8	0	3.5347250000000034
GalNAcb1-4(Fuca1-3)GlcNAcb-Sp0	0	17.522550000000006
Gala1-3GalNAcb-Sp8	0	15.633925
Gala1-3Galb1-3GlcNAcb-Sp0	0	8.349300000000003
Gala1-3Galb1-4Glc-Sp10	0	23.188675000000003
Gala1-3Galb-Sp8	0	12.470725000000002
Gala1-4Galb1-4GlcNAcb-Sp0	0	28.018025
Gala1-4Galb1-4Glcb-Sp0	0	50.56097499999999
Galb1-3(Fuca1-4)GlcNAc-Sp0	0	17.101025
Fuca1-4(Galb1-3)GlcNAcb-Sp8	0	33.833425
Galb1-3GalNAcb-Sp8	0	29.153575
Galb1-3GlcNAcb-Sp0	0	8.974649999999997
Galb1-4(6S)Glcb-Sp0	0	33.99704999999999
Galb1-4GlcNAcb1-3GalNAca-Sp8	0	1.3244749999999996
Galb1-4GlcNAcb1-3Galb1-4(Fuca1-3)GlcNAcb1-3Galb1-4(Fuca1-3)GlcNAcb-Sp0	0	5.634450000000001
Galb1-4GlcNAcb1-3Galb1-4GlcNAcb-Sp0	0	22.453125
GlcNAcb1-3GalNAca-Sp14	0	9.371275000000002
GlcNAcb1-3Galb1-4GlcNAcb-Sp0	0	12.874124999999998
GlcNAcb1-3Galb1-4GlcNAcb-Sp8	0	3.02475
GlcNAcb1-3Galb1-4GlcNAcb1-3Galb1-4GlcNAcb-Sp0	0	18.36345
GlcNAcb1-4Galb1-4GlcNAcb-Sp8	0	7.5898
GlcAa-Sp8	0	32.452775
GlcAb1-3Galb-Sp8	0	45.028975
Mana1-2Mana1-6(Mana1-3)Mana1-6(Mana1-2Mana1-2Mana1-3)Manb1-4GlcNAcb1-4GlcNAcb-Sp12	0	21.583575000000003
Mana1-6(Mana1-3)Mana1-6(Mana1-3)Manb1-4GlcNAcb1-4GlcNAcb-Sp12	0	14.665999999999995
Neu5Aca2-3Galb1-4GlcNAcb1-3Galb1-4(Fuca1-3)GlcNAcb-Sp0	0	17.81665
(3S)Galb1-4(Fuca1-3)(6S)GlcNAcb-Sp8	0	9.976925
GalNAcb1-4(Neu5Aca2-8Neu5Aca2-3)Galb1-4Glcb-Sp0	0	26.875225
Neu5Aca2-3GalNAca-Sp8	0	8.258675
Neu5Aca2-3GalNAcb1-4GlcNAcb-Sp0	0	15.979875
Neu5Aca2-3Galb1-3(Fuca1-4)GlcNAcb-Sp8	0	10.60025
Neu5Aca2-3Galb1-4GlcNAcb1-3Galb1-4GlcNAcb1-3Galb1-4GlcNAcb-Sp0	0	52.6027
Neu5Aca2-3Galb1-4GlcNAcb1-3Galb1-4GlcNAcb-Sp0	0	60.569924999999984
Fuca1-2Galb1-4(6S)Glcb-Sp0	0	16.357924999999998
Neu5Aca2-6Galb1-4(6S)GlcNAcb-Sp8	1	2449.034975
Neu5Acb2-6GalNAca-Sp8	0	6.663675
Galb1-4GlcNAcb1-6Galb1-4GlcNAcb-Sp0	0	0.8201499999999999
GalNAcb1-3Galb-Sp8	0	9.749574999999998
Neu5Aca2-6Galb1-4GlcNAcb1-2Mana1-6(GlcNAcb1-2Mana1-3)Manb1-4GlcNAcb1-4GlcNAcb-Sp12	0	20.988799999999987
MurNAcb1-4GlcNAcb-Sp10	0	4.135150000000001
Neu5Aca2-3Galb1-4GlcNAcb1-2Mana1-6(Neu5Aca2-3Galb1-4GlcNAcb1-2Mana1-3)Manb1-4GlcNAcb1-4GlcNAcb-Sp12	1	679.5490499999999
Neu5Aca2-3Galb1-4GlcNAcb1-2Mana1-6(Neu5Aca2-6Galb1-4GlcNAcb1-2Mana1-3)Manb1-4GlcNAcb1-4GlcNAcb-Sp12	0	23.469275
Neu5,9Ac2a2-3Galb1-4GlcNAcb-Sp0	0	8.77495
GlcNAca1-4Galb1-4GlcNAcb1-3Galb1-4(Fuca1-3)GlcNAcb1-3Galb1-4(Fuca1-3)GlcNAcb-Sp0	0	58.32547499999999
GlcNAca1-4Galb1-4GlcNAcb1-3Galb1-4GlcNAcb-Sp0	0	20.47195
GlcNAca1-4Galb1-3GalNAc-Sp14	0	53.631025
KDNa2-3Galb1-4Glc-Sp0	0	15.087975
Fuca1-2Galb1-4GlcNAcb1-2Mana1-6(Fuca1-2Galb1-4GlcNAcb1-2Mana1-3)Manb1-4GlcNAcb1-4GlcNAcb-Sp20	0	14.4675
Galb1-4(Fuca1-3)GlcNAcb1-6(Fuca1-2Galb1-4GlcNAcb1-3)Galb1-4Glc-Sp21	0	10.443675
Galb1-4GlcNAcb1-2Mana1-6(Galb1-4GlcNAcb1-4(Galb1-4GlcNAcb1-2)Mana1-3)Manb1-4GlcNAcb1-4GlcNAc-Sp21	0	5.2909000000000015
GalNAcb1-4GlcNAcb1-2Mana1-6(GalNAcb1-4GlcNAcb1-2Mana1-3)Manb1-4GlcNAcb1-4GlcNAc-Sp12	0	22.114075
Galb1-4(Fuca1-3)GlcNAcb1-6(Fuca1-4(Fuca1-2Galb1-3)GlcNAcb1-3)Galb1-4Glc-Sp21	0	8.522849999999977
Fuca1-2Galb1-3GalNAca1-3(Fuca1-2)Galb1-4GlcNAcb-Sp0	0	7.613024999999998
GalNAcb1-4(Neu5Aca2-3)Galb1-4GlcNAcb1-3GalNAca-Sp14	0	41.77365
GalNAca1-3(Fuca1-2)Galb1-3GalNAca1-3(Fuca1-2)Galb1-4GlcNAcb-Sp0	0	8.006075000000001
Galb1-4GlcNAcb1-2Mana1-6(GlcNAcb1-2Mana1-3)Manb1-4GlcNAcb1-4GlcNAc-Sp12	0	8.134600000000002
Fuca1-2Galb1-4GlcNAcb1-3GalNAca-Sp14	0	24.524925
Galb1-3GlcNAcb1-6Galb1-4GlcNAcb-Sp0	0	6.5647
Galb1-3GlcNAca1-6Galb1-4GlcNAcb-Sp0	0	20.881525
GalNAcb1-3Gala1-6Galb1-4Glcb-Sp8	0	6.370400000000003
Gala1-3(Fuca1-2)Galb1-4(Fuca1-3)Glcb-Sp21	0	15.880274999999996
Galb1-3GalNAcb1-4(Neu5Aca2-8Neu5Aca2-3)Galb1-4Glcb-Sp0	0	9.4829
Gala1-3(Fuca1-2)Galb1-4GlcNAcb1-3GalNAca-Sp14	0	6.46845
Gala1-3(Fuca1-2)Galb1-3GlcNAcb1-3GalNAc-Sp14	0	37.43875
GalNAca1-3(Fuca1-2)Galb1-3GlcNAcb1-3GalNAc-Sp14	0	15.082824999999993
Galb1-4GlcNAcb1-2Mana1-6(GlcNAcb1-4)(Galb1-4GlcNAcb1-4(Galb1-4GlcNAcb1-2)Mana1-3)Manb1-4GlcNAcb1-4GlcNAc-Sp21	0	25.424375
Galb1-6Galb-Sp10	0	18.0258
Gala1-3Fuca1-2Galb1-4GlcNAcb1-6(Gala1-3Fuca1-2Galb1-4GlcNAcb1-3)GalNAc-Sp14	0	12.46515
Neu5Aca2-8Neu5Aca2-3Galb1-3GalNAcb1-4(Neu5Aca2-8Neu5Aca2-3)Galb1-4Glcb-Sp0	0	14.514600000000002
GalNAca1-3(Fuca1-2)Galb1-3GlcNAcb1-2Mana1-6(GalNAca1-3(Fuca1-2)Galb1-3GlcNAcb1-2Mana1-3)Manb1-4GlcNAcb1-4(Fuca1-6)GlcNAcb-Sp22	0	15.93505
Neu5Aca2-3Galb1-4GlcNAcb1-4Mana1-6(GlcNAcb1-4)(Neu5Aca2-3Galb1-4GlcNAcb1-4(Neu5Aca2-3Galb1-4GlcNAcb1-2)Mana1-3)Manb1-4GlcNAcb1-4GlcNAcb-Sp21	0	20.630975
Neu5Aca2-6Galb1-4GlcNAcb1-2Mana1-6(Neu5Aca2-6Galb1-4GlcNAcb1-2Mana1-3)Manb1-4GlcNAcb1-4(Fuca1-6)GlcNAcb-Sp24	1	653.3399
Gala1-3Galb1-3GlcNAcb1-6GalNAca-Sp14	0	5.425
Galb1-3(Fuca1-4)GlcNAcb1-6GalNAca-Sp14	0	25.758875
Neu5Aca2-3Galb1-3GlcNAcb1-6GalNAca-Sp14	0	18.71675
(3S)Galb1-3(Fuca1-4)GlcNAcb-Sp0	0	21.12275
Fuca1-2(6S)Galb1-3GlcNAcb-Sp0	0	7.828824999999998
GalNAcb1-4(Fuca1-3)(6S)GlcNAcb-Sp8	0	25.60305
GlcNAcb1-6(GlcNAcb1-2)Mana1-6(GlcNAcb1-4)(GlcNAcb1-4(GlcNAcb1-2)Mana1-3)Manb1-4GlcNAcb1-4(Fuca1-6)GlcNAc-Sp21	0	8.697875
(3S)GalNAcb1-4GlcNAc-Sp8	0	16.142400000000002
(6P)Galb1-4GlcNAcb-SP0	0	0.07269999999999932
Fuca1-4(Galb1-3)GlcNAcb1-2Mana-Sp0	0	18.821675000000006
Galb1-4GlcNAcb1-3Galb1-4GlcNAcb1-2Mana1-6(Galb1-4GlcNAcb1-3Galb1-4GlcNAcb1-2Mana1-3)Manb1-4GlcNAcb1-4GlcNAcb-Sp24	0	14.827775000000004
Fuca1-2Galb1-4GlcNAcb1-3Galb1-4GlcNAcb1-2Mana1-6(Fuca1-2Galb1-4GlcNAcb1-3Galb1-4GlcNAcb1-2Mana1-3)Manb1-4GlcNAcb1-4GlcNAcb-Sp24	0	27.65185
Neu5Aca2-8Neu5Aca2-3Galb1-4GlcNAc-Sp0	0	19.47085
GalNAcb1-4GlcNAcb1-3GalNAcb1-4GlcNAcb-Sp0	0	10.11055
GlcNAcb1-3Galb1-4GlcNAcb1-2Mana1-6(GlcNAcb1-3Galb1-4GlcNAcb1-2Mana1-3)Manb1-4GlcNAcb1-4(Fuca1-6)GlcNAcb-Sp24	0	25.368275000000004
Galb1-4GlcNAcb1-3Galb1-4GlcNAcb1-3GalNAca-Sp14	0	34.98155
Neu5Aca2-6Galb1-4GlcNAcb1-6(Galb1-3)GalNAca-Sp14	1	1907.935475
Neu5Aca2-3Galb1-4GlcNAcb1-3Galb1-4GlcNAcb1-2Mana1-6(Neu5Aca2-3Galb1-4GlcNAcb1-3Galb1-4GlcNAcb1-2Mana1-3)Manb1-4GlcNAcb1-4GlcNAcb-Sp12	0	25.856024999999995
