# Supplementary material for: Identifying glycan motifs using a novel subtree mining approach
Source: BMC Bioinformatics. 2020 Feb 4;21:42. doi: 10.1186/s12859-020-3374-4 (PMC7001330; doi:10.1186/s12859-020-3374-4)
Supplement: Supplementary file 6 — Additional file 6 Training and test sets. CSV files for all training and test sets used for this manuscript. [file 12859_2020_3374_MOESM6_ESM.zip › CV_Folds/CV_Folds/fold_2/test_set_Human-DC-Sign-tetramer_15320_v5.0_DATA.csv]

glycan	binding	rfu
GalNAca-Sp8	0	53.69302500000001
Fuca-Sp8	0	26.643475
Neu5Aca-Sp8	0	37.251425
GlcN(Gc)b-Sp8	0	12.852100000000002
Galb1-4GlcNAcb1-6(Galb1-4GlcNAcb1-3)GalNAca-Sp8	0	15.920399999999995
GlcNAcb1-6(GlcNAcb1-4)(GlcNAcb1-3)GlcNAc-Sp8	0	28.92465000000001
(3S)Galb1-4Glcb-Sp8	0	34.274175
(3S)Galb1-4(6S)Glcb-Sp0	0	23.342550000000006
(3S)Galb1-4(6S)Glcb-Sp8	0	61.00664999999999
(3S)Galb1-3GalNAca-Sp8	0	36.386425
(3S)Galb1-4(Fuca1-3)GlcNAc-Sp0	0	42.11682499999999
(3S)Galb1-4(6S)GlcNAcb-Sp0	0	21.53667500000001
(4S)Galb1-4GlcNAcb-Sp8	0	11.9371
(6S)Galb1-4(6S)Glcb-Sp8	0	46.70082500000001
Neu5,9Ac2a-Sp8	0	16.453649999999996
Fuca1-2Galb1-3GalNAcb1-3Gala1-4Galb1-4Glcb-Sp9	0	26.1903
Fuca1-2Galb1-3(Fuca1-4)GlcNAcb-Sp8	0	4.519424999999999
Fuca1-2Galb1-3GalNAcb1-4(Neu5Aca2-3)Galb1-4Glcb-Sp0	0	40.44495000000001
Fuca1-2Galb1-4(Fuca1-3)GlcNAcb1-3Galb1-4(Fuca1-3)GlcNAcb-Sp0	1	8375.628825
Fuca1-2Galb1-4(Fuca1-3)GlcNAcb1-3Galb1-4(Fuca1-3)GlcNAcb1-3Galb1-4(Fuca1-3)GlcNAcb-Sp0	1	3687.959150000001
Fuca1-2Galb1-4GlcNAcb1-3Galb1-4GlcNAcb-Sp0	0	6.8158
Fuca1-2Galb1-4GlcNAcb-Sp8	0	55.814275
Gala1-3(Fuca1-2)Galb1-4Glcb-Sp0	0	27.820075000000006
Gala1-4Galb1-4GlcNAcb-Sp8	0	16.798125
Gala1-4GlcNAcb-Sp8	0	14.24175
Galb1-3GlcNAcb1-3Galb1-4(Fuca1-3)GlcNAcb-Sp0	0	41.089325
Galb1-4GlcNAcb1-6GalNAca-Sp8	0	41.11465
GlcNAcb1-6(Galb1-3)GalNAca-Sp8	0	32.079849999999986
Neu5Aca2-6(Galb1-3)GalNAca-Sp8	0	12.733824999999996
Galb1-3GalNAca-Sp16	0	22.87452500000001
Galb1-3GalNAcb1-3Gala1-4Galb1-4Glcb-Sp0	0	27.1318
Galb1-3GlcNAcb1-3Galb1-4Glcb-Sp10	0	14.199075
Galb1-4GalNAcb1-3(Fuca1-2)Galb1-4GlcNAcb-Sp8	0	8.510674999999999
Galb1-4GlcNAcb1-3Galb1-4Glcb-Sp8	0	47.25585
GlcNAcb1-2Galb1-3GalNAca-Sp8	0	42.46339999999999
GlcNAcb1-6(GlcNAcb1-3)GalNAca-Sp8	0	8.308225
GlcNAcb1-6(GlcNAcb1-3)Galb1-4GlcNAcb-Sp8	0	26.645674999999994
GlcNAcb1-3GalNAca-Sp8	0	48.194275
GlcNAcb1-6GalNAca-Sp14	0	44.378925
Glca1-4Glca-Sp8	0	14.83025
Glca1-6Glca1-6Glcb-Sp8	0	22.126275
GlcAb-Sp8	0	34.209975
GlcAb1-3Galb-Sp8	0	18.042025
KDNa2-3Galb1-4GlcNAcb-Sp0	0	13.920474999999998
Fuca1-2Galb1-4(6S)GlcNAcb-Sp8	0	22.86297499999999
Fuca1-2(6S)Galb1-4(6S)Glcb-Sp0	0	20.073025
Neu5Aca2-3(6S)Galb1-4(Fuca1-3)GlcNAcb-Sp8	0	11.872925
Neu5Aca2-6(Neu5Aca2-3)GalNAca-Sp8	0	19.238650000000003
Neu5Aca2-3GalNAca-Sp8	0	15.79445
Neu5Aca2-3Galb-Sp8	0	25.945725000000003
Neu5Aca2-3Galb1-3GlcNAcb1-3Galb1-4GlcNAcb-Sp0	0	7.14875
Neu5Aca2-3Galb1-4(Fuca1-3)(6S)GlcNAcb-Sp8	0	29.51277500000001
Neu5Aca2-3Galb1-4GlcNAcb1-3Galb1-4GlcNAcb1-3Galb1-4GlcNAcb-Sp0	0	9.267325
Neu5Aca2-6GalNAca-Sp8	0	23.843824999999995
Neu5Aca2-6Galb1-4Glcb-Sp0	0	38.05067499999999
Neu5Aca2-8Neu5Aca2-3Galb1-4Glcb-Sp0	0	5.474124999999999
Galb1-3Galb1-4GlcNAcb-Sp8	0	16.142475
Mana1-6(Mana1-3)Mana1-6(Mana1-3)Manb-Sp10	0	41.1753
Neu5Aca2-6Galb1-4GlcNAcb1-2Mana1-6(Neu5Aca2-3Galb1-4GlcNAcb1-2Mana1-3)Manb1-4GlcNAcb1-4GlcNAcb-Sp12	0	9.72045
Galb1-4GlcNAcb1-2Mana1-6(Neu5Aca2-6Galb1-4GlcNAcb1-2Mana1-3)Manb1-4GlcNAcb1-4GlcNAcb-Sp12	0	30.563949999999984
Neu5Aca2-8Neu5Acb-Sp17	0	34.307525
Neu5Gcb2-6Galb1-4GlcNAc-Sp8	0	18.73735
Galb1-4(Fuca1-3)GlcNAcb1-2Mana1-6(Galb1-4(Fuca1-3)GlcNAcb1-2Mana1-3)Manb1-4GlcNAcb1-4GlcNAcb-Sp20	1	1409.403425
Neu5,9Ac2a2-3Galb1-3GlcNAcb-Sp0	0	13.130800000000004
Neu5Aca2-6Galb1-4GlcNAcb1-3Galb1-3GlcNAcb-Sp0	0	23.718525
Neu5Aca2-3Galb1-3(Fuca1-4)GlcNAcb1-3Galb1-3(Fuca1-4)GlcNAcb-Sp0	1	692.2565
Neu5Aca2-6Galb1-4GlcNAcb1-3Galb1-4GlcNAcb1-3Galb1-4GlcNAcb-Sp0	0	19.7471
GalNAca1-3(Fuca1-2)Galb1-4GlcNAcb1-3Galb1-4GlcNAcb1-3Galb1-4GlcNAcb-Sp0	0	48.7315
GlcNAca1-4Galb1-4GlcNAcb1-3Galb1-4GlcNAcb1-3Galb1-4GlcNAcb-Sp0	0	41.86759999999999
GlcNAca1-4Galb1-4GlcNAcb1-3Galb1-4Glcb-Sp0	0	15.053299999999998
Galb1-4GlcNAcb1-2Mana1-6Manb1-4GlcNAcb1-4GlcNAc-Sp12	0	64.619725
Galb1-3GlcNAcb1-2Mana1-6(Galb1-3GlcNAcb1-2Mana1-3)Manb1-4GlcNAcb1-4(Fuca1-6)GlcNAcb-Sp22	0	19.654950000000007
KDNa2-6Galb1-4GlcNAc-Sp0	0	33.021975
Galb1-4(Fuca1-3)GlcNAcb1-6(Fuca1-2Galb1-4GlcNAcb1-3)Galb1-4Glc-Sp21	0	80.0969
GalNAca1-3(Fuca1-2)Galb1-4GlcNAcb1-2Mana1-6(GalNAca1-3(Fuca1-2)Galb1-4GlcNAcb1-2Mana1-3)Manb1-4GlcNAcb1-4GlcNAcb-Sp20	0	14.575999999999999
Galb1-4GlcNAcb1-6(Fuca1-4(Fuca1-2Galb1-3)GlcNAcb1-3)Galb1-4Glc-Sp21	0	14.586200000000005
Fuca1-2Galb1-3GalNAca1-3(Fuca1-2)Galb1-4Glcb-Sp0	0	21.628775
Gala1-3Galb1-3GlcNAcb1-2Mana1-6(Gala1-3Galb1-3GlcNAcb1-2Mana1-3)Manb1-4GlcNAcb1-4GlcNAc-Sp19	0	11.232900000000004
GalNAca1-3GalNAcb1-3Gala1-4Galb1-4GlcNAcb-Sp0	0	66.405
Gala1-4Galb1-3GlcNAcb1-2Mana1-6(Gala1-4Galb1-3GlcNAcb1-2Mana1-3)Manb1-4GlcNAcb1-4GlcNAcb-Sp19	0	56.28137499999999
Galb1-3GlcNAca1-6Galb1-4GlcNAcb-Sp0	0	84.87502499999994
Gala1-3(Fuca1-2)Galb1-4(Fuca1-3)Glcb-Sp21	0	11.700625
GalNAca1-3(Fuca1-2)Galb1-4GlcNAcb1-3GalNAca-Sp14	0	16.5295
GalNAca1-3GalNAcb1-3Gala1-4Galb1-4Glcb-Sp0	0	35.056225
Fuca1-2Galb1-4GlcNAcb1-2Mana1-6(Fuca1-2Galb1-4GlcNAcb1-2Mana1-3)Manb1-4GlcNAcb1-4(Fuca1-6)GlcNAcb-Sp22	0	30.13815
GlcNAcb1-2(GlcNAcb1-6)Mana1-6(GlcNAcb1-2Mana1-3)Manb1-4GlcNAcb1-4GlcNAcb-Sp19	0	25.411925
GlcNAcb1-6(GlcNAcb1-2)Mana1-6(GlcNAcb1-4)(GlcNAcb1-4(GlcNAcb1-2)Mana1-3)Manb1-4GlcNAcb1-4GlcNAc-Sp21	0	51.68755
Galb1-4GlcNAcb1-2Mana1-6(GlcNAcb1-4)(Galb1-4GlcNAcb1-2Mana1-3)Manb1-4GlcNAcb1-4GlcNAc-Sp21	0	46.05790000000002
Galb1-4GlcNAcb1-2Mana1-6(GlcNAcb1-4)(Galb1-4GlcNAcb1-4(Galb1-4GlcNAcb1-2)Mana1-3)Manb1-4GlcNAcb1-4GlcNAc-Sp21	0	17.446675
Gala1-3(Fuca1-2)Galb1-3GalNAca-Sp8	0	38.5269
Gala1-3(Fuca1-2)Galb1-3GalNAcb-Sp8	0	16.936625
Neu5Aca2-3Galb1-3GlcNAcb1-6(Neu5Aca2-3Galb1-4GlcNAcb1-2)Mana1-6(Neu5Aca2-3Galb1-3GlcNAcb1-2Mana1-3)Manb1-4GlcNAcb1-4GlcNAcb-Sp19	0	52.06035000000002
Fuca1-2Galb1-4GlcNAcb1-6GalNAca-Sp14	0	20.802175
Gala1-3Galb1-4GlcNAcb1-6GalNAca-Sp14	0	70.027175
Galb1-4(Fuca1-3)GlcNAcb1-2Mana-Sp0	0	24.764025000000004
Fuca1-2(6S)Galb1-3GlcNAcb-Sp0	0	34.84400000000001
Gala1-3(Fuca1-2)Galb1-4GlcNAcb1-6GalNAca-Sp14	0	18.212775
Galb1-3(6S)GlcNAcb-Sp8	0	32.42585
(6P)Galb1-4GlcNAcb-SP0	0	-0.1384250000000007
Neu5Aca2-3Galb1-3GlcNAcb1-4Galb1-4Glcb-Sp0	0	13.828824999999998
GlcNAcb1-3Galb1-4GlcNAcb1-6(GlcNAcb1-3)Galb1-4GlcNAc-Sp0	0	43.529175
GlcNAcb1-3Galb1-4GlcNAcb1-3Galb1-4GlcNAcb1-2Mana1-6(GlcNAcb1-3Galb1-4GlcNAcb1-3Galb1-4GlcNAcb1-2Mana1-3)Manb1-4GlcNAcb1-4GlcNAcb-Sp25	0	87.16045
Galb1-4GlcNAcb1-3Galb1-4GlcNAcb1-3Galb1-4GlcNAcb1-2Mana1-6(Galb1-4GlcNAcb1-3Galb1-4GlcNAcb1-3Galb1-4GlcNAcb1-2Mana1-3)Manb1-4GlcNAcb1-4GlcNAcb-Sp12	0	69.86399999999999
Galb1-4GlcNAcb1-3Galb1-4GlcNAcb1-3Galb1-4GlcNAcb1-3Galb1-4GlcNAcb1-2Mana1-6(Galb1-4GlcNAcb1-3Galb1-4GlcNAcb1-3Galb1-4GlcNAcb1-3Galb1-4GlcNAcb1-2Mana1-3)Manb1-4GlcNAcb1-4GlcNAcb-Sp25	0	58.253125
Neu5Gca2-8Neu5Gca2-6Galb1-4GlcNAc-Sp0	0	58.116475
GlcNAb1-3Galb1-3GalNAc-Sp14	0	65.25982499999999
Galb1-3GlcNAcb1-6(Galb1-3)GalNAc-Sp14	0	68.95439999999999
Galb1-4GlcNAcb1-3Galb1-4GlcNAcb1-2Mana1-6(Galb1-4GlcNAcb1-3Galb1-4GlcNAcb1-2Mana1-3)Manb1-4GlcNAcb1-4(Fuca1-6)GlcNAcb-Sp24	0	41.731724999999976
Galb1-4GlcNAcb1-3Galb1-4GlcNAcb1-6(Galb1-4GlcNAcb1-3Galb1-4GlcNAb1-2)Mana1-6(Galb1-4GlcNAcb1-3Galb1-4GlcNAcb1-2Mana1-3)Manb1-4GlcNAcb1-4(Fuca1-6)GlcNAcb-Sp24	0	89.89097499999998
Galb1-4GlcNAcb1-3Galb1-4GlcNAcb1-3Galb1-4GlcNAcb1-6(Galb1-4GlcNAcb1-3Galb1-4GlcNAcb1-3Galb1-4GlcNAb1-2)Mana1-6(Galb1-4GlcNAcb1-3Galb1-4GlcNAcb1-3Galb1-4GlcNAcb1-2Mana1-3)Manb1-4GlcNAcb1-4(Fuca1-6)GlcNAcb-Sp24	0	95.444675
Neu5Aca2-6Galb1-4GlcNAcb1-6(Galb1-3)GalNAca-Sp14	0	60.70275000000001
Neu5Aca2-3Galb1-4GlcNAcb1-3Galb1-4GlcNAcb1-3Galb1-4GlcNAcb1-2Mana1-6(Neu5Aca2-3Galb1-4GlcNAcb1-3Galb1-4GlcNAcb1-3Galb1-4GlcNAcb1-2Mana1-3)Manb1-4GlcNAcb1-4GlcNAcb-Sp12	0	59.495374999999974
