# Supplementary material for: Identifying glycan motifs using a novel subtree mining approach
Source: BMC Bioinformatics. 2020 Feb 4;21:42. doi: 10.1186/s12859-020-3374-4 (PMC7001330; doi:10.1186/s12859-020-3374-4)
Supplement: Supplementary file 6 — Additional file 6 Training and test sets. CSV files for all training and test sets used for this manuscript. [file 12859_2020_3374_MOESM6_ESM.zip › CV_Folds/CV_Folds/fold_2/test_set_jacalin-1ug_14301_v5.0_DATA.csv]

glycan	binding	rfu
Fuca-Sp9	0	10.274825
Neu5Aca-Sp8	0	11.43875
Neu5Acb-Sp8	0	17.999199999999995
GlcNAcb1-6(GlcNAcb1-4)(GlcNAcb1-3)GlcNAc-Sp8	0	5.251099999999997
6S(3S)Galb1-4(6S)GlcNAcb-Sp0	0	56.69810000000001
(3S)Galb1-4(6S)Glcb-Sp8	0	156.57212500000003
(3S)Galb1-3(Fuca1-4)GlcNAcb-Sp8	0	27.185775
(3S)Galb1-3GlcNAcb-Sp0	0	32.5367
(3S)Galb1-3GlcNAcb-Sp8	0	65.32165
(3S)Galb1-4(Fuca1-3)GlcNAc-Sp8	0	1.6981499999999985
(3S)Galb1-4GlcNAcb-Sp8	0	26.90605
(6S)(4S)Galb1-4GlcNAcb-Sp0	0	3.1835000000000004
(6S)Galb1-4(6S)Glcb-Sp8	0	15.137250000000005
GlcNAcb1-2Mana1-6(GlcNAcb1-2Mana1-3)Manb1-4GlcNAcb1-4GlcNAcb-Sp12	0	56.05142500000001
Neu5Aca2-6Galb1-4GlcNAcb1-2Mana1-6(Neu5Aca2-6Galb1-4GlcNAcb1-2Mana1-3)Manb1-4GlcNAcb1-4GlcNAcb-Sp12	0	33.932075
Neu5Aca2-6Galb1-4GlcNAcb1-2Mana1-6(Neu5Aca2-6Galb1-4GlcNAcb1-2Mana1-3)Manb1-4GlcNAcb1-4GlcNAcb-Sp13	0	23.454525000000004
Fuca1-2Galb1-3GlcNAcb-Sp8	0	6.013300000000003
Fuca1-2Galb1-4(Fuca1-3)GlcNAcb-Sp0	0	12.11875
Fuca1-2Galb1-4Glcb-Sp0	0	22.857750000000006
Fuca1-2Galb-Sp8	0	37.24522499999999
GalNAca1-3(Fuca1-2)Galb1-4GlcNAcb-Sp0	0	29.2618
GalNAcb1-3GalNAca-Sp8	1	43832.714599999985
GalNAcb1-3Gala1-4Galb1-4GlcNAcb-Sp0	0	34.56204999999999
Gala1-3(Fuca1-2)Galb-Sp18	0	17.387400000000184
Galb1-2Galb-Sp8	0	95.37487500000003
Galb1-3(Fuca1-4)GlcNAcb1-3Galb1-4(Fuca1-3)GlcNAcb-Sp0	0	13.841700000000005
Galb1-3GlcNAcb1-3Galb1-4(Fuca1-3)GlcNAcb-Sp0	0	17.080650000000006
Fuca1-4(Galb1-3)GlcNAcb-Sp8	0	7.636225000000002
Galb1-4GlcNAcb1-6GalNAca-Sp8	0	8.71785
GlcNAcb1-6(Galb1-3)GalNAca-Sp8	0	68.14755000000002
Neu5Aca2-6(Galb1-3)GalNAca-Sp8	0	29.156875
Galb1-3GalNAca-Sp16	1	26591.620149999995
Galb1-3GalNAcb-Sp8	1	1123.3106750000004
Galb1-4(Fuca1-3)GlcNAcb1-3Galb1-4(Fuca1-3)GlcNAcb-Sp0	0	34.809425
Galb1-4GlcNAcb1-3GalNAca-Sp8	1	40383.1694
Galb1-4GlcNAcb1-3Galb1-4Glcb-Sp0	0	53.79035
Galb1-4GlcNAcb1-6(Galb1-3)GalNAc-Sp14	0	33.857674999999986
Galb1-4GlcNAcb-Sp0	0	34.71012499999999
GlcNAcb1-2Galb1-3GalNAca-Sp8	1	35101.867950000014
GlcNAcb1-6(GlcNAcb1-3)GalNAca-Sp8	0	102.55612499999998
GlcNAcb1-6(GlcNAcb1-3)Galb1-4GlcNAcb-Sp8	0	29.06775
GlcNAcb1-3Galb1-4GlcNAcb-Sp0	0	28.958425
GlcNAcb1-3Galb1-4GlcNAcb1-3Galb1-4GlcNAcb-Sp0	0	12.189975000000004
GlcNAcb1-6GalNAca-Sp8	0	29.5065
Glca1-4Glcb-Sp8	0	61.09472500000001
Glcb1-6Glcb-Sp8	0	40.34995000000001
G-ol-Sp8	0	45.36122500000001
Mana1-6(Mana1-2Mana1-3)Mana1-6(Mana1-2Mana1-3)Manb1-4GlcNAcb1-4GlcNAcb-Sp12	0	92.72945
Mana1-6(Mana1-3)Mana1-6(Mana1-2Mana1-3)Manb1-4GlcNAcb1-4GlcNAcb-Sp12	1	895.3906499999997
Neu5Aca2-3GalNAcb1-4GlcNAcb-Sp0	0	17.565600000000003
Neu5Aca2-3Galb1-3(Fuca1-4)GlcNAcb-Sp8	0	17.973250000000004
Neu5Aca2-3Galb-Sp8	0	142.50875
Neu5Aca2-3Galb1-4GlcNAcb-Sp8	0	3.285549999999999
Neu5Aca2-6GalNAca-Sp8	0	7.328225
Neu5Aca2-6Galb1-4GlcNAcb-Sp8	0	26.42384999999999
Neu5Aca2-6Galb1-4GlcNAcb1-3Galb1-4GlcNAcb-Sp0	0	4.49392499999999
Galb1-3(Fuca1-4)GlcNAcb1-3Galb1-3(Fuca1-4)GlcNAcb-Sp0	0	47.47425000000001
Neu5Gca2-3Galb1-4Glcb-Sp0	0	15.2048
Neu5Gca2-6GalNAca-Sp0	0	69.5509
Neu5Aca2-3Galb1-4GlcNAcb1-6(Galb1-3)GalNAca-Sp14	0	55.912799999999955
Galb1-3GlcNAcb1-3Galb1-3GlcNAcb-Sp0	0	138.01462500000002
Galb1-4GlcNAcb1-3Galb1-3GlcNAcb-Sp0	0	49.232925
Galb1-4GlcNAcb1-6(Galb1-4GlcNAcb1-3)Galb1-4GlcNAc-Sp0	0	31.20282499999996
MurNAcb1-4GlcNAcb-Sp10	0	33.43782499999999
Mana1-6Manb-Sp10	0	63.8507
Galb1-4(Fuca1-3)GlcNAcb1-2Mana1-6(Galb1-4(Fuca1-3)GlcNAcb1-2Mana1-3)Manb1-4GlcNAcb1-4GlcNAcb-Sp20	0	27.849475
GlcNAca1-4Galb1-4GlcNAcb1-3Galb1-4GlcNAcb1-3Galb1-4GlcNAcb-Sp0	0	10.809675000000002
Galb1-4GlcNAcb1-2Mana1-6Manb1-4GlcNAcb1-4GlcNAc-Sp12	0	31.122775000000054
Neu5Aca2-6GlcNAcb1-4GlcNAc-Sp21	0	8.735999999999995
Neu5Aca2-6GlcNAcb1-4GlcNAcb1-4GlcNAc-Sp21	0	59.70077499999999
GalNAca1-3(Fuca1-2)Galb1-4GlcNAcb1-2Mana1-6(GalNAca1-3(Fuca1-2)Galb1-4GlcNAcb1-2Mana1-3)Manb1-4GlcNAcb1-4GlcNAcb-Sp20	0	25.603575
GalNAca1-3(Fuca1-2)Galb1-3GlcNAcb1-2Mana1-6(GalNAca1-3(Fuca1-2)Galb1-3GlcNAcb1-2Mana1-3)Manb1-4GlcNAcb1-4GlcNAcb-Sp20	0	7.434824999999997
Neu5Aca2-3Galb1-4GlcNAcb1-3GalNAc-Sp14	1	10168.21405
Galb1-4GlcNAcb1-6(Fuca1-4(Fuca1-2Galb1-3)GlcNAcb1-3)Galb1-4Glc-Sp21	0	10.412175000000003
Galb1-4(Fuca1-3)GlcNAcb1-6(Fuca1-4(Fuca1-2Galb1-3)GlcNAcb1-3)Galb1-4Glc-Sp21	0	45.55397500000001
Gala1-3Galb1-4GlcNAcb1-3GalNAca-Sp14	1	32934.581125
Gala1-3(Fuca1-2)Galb1-4GlcNAcb1-3GalNAca-Sp14	1	24531.9213
Gala1-3(Fuca1-2)Galb1-4(Fuca1-3)GlcNAcb1-3GalNAc-Sp14	1	7650.071999999999
GalNAca1-3(Fuca1-2)Galb1-4(Fuca1-3)GlcNAcb1-3GalNAc-Sp14	0	55.31877499999999
Galb1-4(Fuca1-3)GlcNAcb1-2Mana1-6(Galb1-4(Fuca1-3)GlcNAcb1-2Mana1-3)Manb1-4GlcNAcb1-4(Fuca1-6)GlcNAcb-Sp22	0	32.98967499999995
Fuca1-2Galb1-3GlcNAcb1-3GalNAc-Sp14	1	15191.588200000002
Galb1-3GlcNAcb1-6(Galb1-3GlcNAcb1-2)Mana1-6(Galb1-3GlcNAcb1-2Mana1-3)Manb1-4GlcNAcb1-4GlcNAcb-Sp19	0	47.53807499999998
GlcNAcb1-2Mana1-6(GlcNAcb1-4)(GlcNAcb1-2Mana1-3)Manb1-4GlcNAcb1-4GlcNAc-Sp21	0	20.900949999999995
Galb1-4GlcNAcb1-2Mana1-6(GlcNAcb1-4)(Galb1-4GlcNAcb1-2Mana1-3)Manb1-4GlcNAcb1-4GlcNAc-Sp21	0	62.47147500000001
Neu5Aca2-3Galb1-4GlcNAcb1-3Galb-Sp8	0	11.6627
Fuca1-2Galb1-4GlcNAcb1-2Mana1-6(Fuca1-2Galb1-4GlcNAcb1-2(Fuca1-2Galb1-4GlcNAcb1-4)Mana1-3)Manb1-4GlcNAcb1-4GlcNAcb-Sp12	0	123.28215
GalNAcb1-4Galb1-4Glcb-Sp0	0	102.601925
Neu5Aca2-6Galb1-4GlcNAcb1-2Mana1-6(GlcNAcb1-4)(Neu5Aca2-6Galb1-4GlcNAcb1-2Mana1-3)Manb1-4GlcNAcb1-4GlcNAcb-Sp21	0	22.220224999999992
Gala1-3(Fuca1-2)Galb1-3GalNAca-Sp8	0	114.12385
Fuca1-2Galb1-4(Fuca1-3)GlcNAcb1-2Mana1-6(Fuca1-2Galb1-4(Fuca1-3)GlcNAcb1-2Mana1-3)Manb1-4GlcNAcb1-4(Fuca1-6)GlcNAcb-Sp24	0	133.2099
Galb1-3GlcNAcb1-2Mana1-6(GlcNAcb1-4)(Galb1-3GlcNAcb1-2Mana1-3)Manb1-4GlcNAcb1-4GlcNAcb-Sp21	0	66.857575
Neu5Aca2-6Galb1-4GlcNAcb1-6(Galb1-3GlcNAcb1-3)Galb1-4Glcb-Sp21	0	14.0707
Neu5Aca2-3Galb1-4GlcNAcb1-6GalNAca-Sp14	0	1.2948249999999994
Neu5Aca2-3Galb1-3GlcNAcb1-6GalNAca-Sp14	0	24.540025
(3S)Galb1-3(Fuca1-4)GlcNAcb-Sp0	0	14.00045
Galb1-4(Fuca1-3)GlcNAcb1-6(Neu5Aca2-6(Neu5Aca2-3Galb1-3)GlcNAcb1-3)Galb1-4Glc-Sp21	0	7.634199999999997
Gala1-3Galb1-4GlcNAcb1-6GalNAca-Sp14	0	4.653649999999999
GalNAcb1-4(Fuca1-3)(6S)GlcNAcb-Sp8	0	9.089125
(4S)GalNAcb-Sp10	0	33.107775000000004
(6P)Galb1-4GlcNAcb-SP0	0	-7.400525
Galb1-3GlcNAcb1-2Mana-Sp0	0	17.495274999999992
Galb1-4GlcNAcb1-2Mana1-6(Galb1-4GlcNAcb1-4)(Galb1-4GlcNAcb1-2Mana1-3)Manb1-4GlcNAcb1-4(Fuca1-6)GlcNAc-Sp21	0	9.80545
Fuca1-4(Galb1-3)GlcNAcb1-2Mana-Sp0	0	59.31010000000001
GlcNAcb1-3Galb1-4GlcNAcb1-2Mana1-6(GlcNAcb1-3Galb1-4GlcNAcb1-2Mana1-3)Manb1-4GlcNAcb1-4GlcNAcb-Sp12	0	19.97475
Galb1-4GlcNAcb1-3Galb1-4GlcNAcb1-2Mana1-6(Galb1-4GlcNAcb1-3Galb1-4GlcNAcb1-2Mana1-3)Manb1-4GlcNAcb1-4GlcNAcb-Sp24	0	27.55699999999999
Neu5Gca2-3Galb1-4GlcNAcb1-3Galb1-4GlcNAcb1-2Mana1-6(Neu5Gca2-3Galb1-4GlcNAcb1-3Galb1-4GlcNAcb1-2Mana1-3)Manb1-4GlcNAcb1-4GlcNAcb-Sp24	0	47.415975
GlcNAcb1-3Galb1-4GlcNAcb1-3Galb1-4GlcNAcb1-2Mana1-6(GlcNAcb1-3Galb1-4GlcNAcb1-3Galb1-4GlcNAcb1-2Mana1-3)Manb1-4GlcNAcb1-4GlcNAcb-Sp25	0	71.77664999999995
Neu5Aca2-8Neu5Aca2-3Galb1-3GalNAcb1-4(Neu5Aca2-3)Galb1-4Glc-Sp21	0	14.830549999999995
Neu5Aca2-6Galb1-4GlcNAcb1-3Galb1-4GlcNAcb1-3Galb1-4GlcNAcb1-2Mana1-6(Neu5Aca2-6Galb1-4GlcNAcb1-3Galb1-4GlcNAcb1-3Galb1-4GlcNAcb1-2Mana1-3)Manb1-4GlcNAcb1-4GlcNAcb-Sp12	1	1107.10705
