# Supplementary material for: Identifying glycan motifs using a novel subtree mining approach
Source: BMC Bioinformatics. 2020 Feb 4;21:42. doi: 10.1186/s12859-020-3374-4 (PMC7001330; doi:10.1186/s12859-020-3374-4)
Supplement: Supplementary file 6 — Additional file 6 Training and test sets. CSV files for all training and test sets used for this manuscript. [file 12859_2020_3374_MOESM6_ESM.zip › CV_Folds/CV_Folds/fold_2/test_set_LCA_10ug_13934_v5.0_DATA.csv]

glycan	binding	rfu
GalNAca-Sp8	0	13.314925
Fuca-Sp8	0	2.8511000000000006
Rhaa-Sp8	0	10.179750000000002
GlcNAcb-Sp0	0	15.26195
GlcNAcb-Sp8	0	3.8749750000000014
GlcN(Gc)b-Sp8	0	15.363425000000005
Galb1-4GlcNAcb1-6(Galb1-4GlcNAcb1-3)GalNAc-Sp14	0	1.7214999999999991
(3S)Galb1-4Glcb-Sp8	0	7.502575000000002
(3S)Galb1-4(6S)Glcb-Sp0	0	17.519625000000005
(3S)Galb1-4(6S)Glcb-Sp8	0	8.032075
(3S)Galb1-3(Fuca1-4)GlcNAcb-Sp8	0	-2.454575
(3S)Galb1-3GlcNAcb-Sp8	0	2.7848499999999987
(3S)Galb1-4(Fuca1-3)GlcNAc-Sp8	0	5.571425000000001
(6S)(4S)Galb1-4GlcNAcb-Sp0	0	5.506574999999998
(6S)Galb1-4GlcNAcb-Sp8	0	19.9062
(6S)GlcNAcb-Sp8	0	6.792925000000002
Fuca1-2Galb1-3GalNAca-Sp8	0	7.8313250000000085
Fuca1-2Galb1-3GalNAca-Sp14	0	6.915725
Fuca1-2Galb1-3GlcNAcb1-3Galb1-4Glcb-Sp8	0	3.3723500000000013
Fuca1-2Galb1-4(Fuca1-3)GlcNAcb-Sp0	0	11.838499999999998
Fuca1-2Galb1-4(Fuca1-3)GlcNAcb-Sp8	0	10.93265
Fuca1-4GlcNAcb-Sp8	0	-2.4273750000000014
GalNAca1-3GalNAcb-Sp8	0	-2.1561249999999976
GalNAcb1-4GlcNAcb-Sp8	0	15.028275
Gala1-3Galb1-4GlcNAcb-Sp8	0	0.6905750000000026
Gala1-3Galb1-4Glcb-Sp0	0	16.7027
Gala1-3Galb1-4Glc-Sp10	0	9.814249999999998
Gala1-4Galb1-4GlcNAcb-Sp0	0	18.45245
Gala1-4Galb1-4GlcNAcb-Sp8	0	20.068125
Gala1-4GlcNAcb-Sp8	0	7.165099999999999
Galb1-2Galb-Sp8	0	8.357875000000002
GlcNAcb1-6(Galb1-3)GalNAca-Sp8	0	2.8686750000000014
Galb1-3GalNAcb1-4(Neu5Aca2-3)Galb1-4Glcb-Sp0	0	5.14625
Galb1-3GlcNAcb1-3Galb1-4Glcb-Sp10	0	7.233424999999999
Galb1-4(Fuca1-3)GlcNAcb-Sp0	0	2.6254999999999993
Galb1-4(6S)Glcb-Sp0	0	11.55135
Galb1-4GlcNAcb1-3Galb1-4GlcNAcb1-3Galb1-4GlcNAcb-Sp0	0	3.0141250000000066
Galb1-4GlcNAcb1-3Galb1-4Glcb-Sp0	0	0.011725000000001984
GlcNAcb1-2Galb1-3GalNAca-Sp8	0	3.855375
GlcNAcb1-3GalNAca-Sp14	0	2.40975
GlcNAcb1-3Galb1-4GlcNAcb-Sp0	0	1.737224999999999
G-ol-Sp8	0	16.716525000000004
GlcAb1-6Galb-Sp8	0	26.431025
Mana1-2Mana1-2Mana1-3Mana-Sp9	1	3811.9303
Mana1-6(Mana1-3)Mana-Sp9	1	546.64955
Fuca1-2(6S)Galb1-4(6S)Glcb-Sp0	0	8.848625000000002
Neu5Aca2-8Neu5Aca2-8Neu5Aca-Sp8	0	0.4737000000000027
Neu5Aca2-3GalNAcb1-4GlcNAcb-Sp0	0	7.631149999999997
Neu5Aca2-3Galb1-3(Fuca1-4)GlcNAcb-Sp8	0	14.2344
Neu5Aca2-3Galb1-4(Neu5Aca2-3Galb1-3)GlcNAcb-Sp8	0	2.69515
Neu5Aca2-6(Neu5Aca2-3Galb1-3)GalNAca-Sp14	0	24.53305
Neu5Aca2-3Galb1-4(Fuca1-3)GlcNAcb1-3Galb1-4GlcNAcb-Sp8	0	21.279975
Neu5Aca2-6GalNAca-Sp8	0	3.990725
Neu5Aca2-6Galb1-4GlcNAcb-Sp0	0	3.392975
Neu5Aca2-6Galb1-4GlcNAcb-Sp8	0	0.9205749999999996
Neu5Aca2-8Neu5Aca-Sp8	0	1.6590499999999988
Neu5Gca2-6GalNAca-Sp0	0	9.02125
Neu5Gca2-6Galb1-4GlcNAcb-Sp0	0	6.48015
Galb1-4(Fuca1-3)(6S)Glcb-Sp0	0	33.11782500000001
Neu5Aca2-3Galb1-3GlcNAcb1-3Galb1-3GlcNAcb-Sp0	0	3.2576
Galb1-4GlcNAcb1-6(Galb1-4GlcNAcb1-3)Galb1-4GlcNAc-Sp0	0	5.8226
Galb1-3GlcNAcb1-2Mana1-6(Galb1-3GlcNAcb1-2Mana1-3)Manb1-4GlcNAcb1-4GlcNAcb-Sp19	1	332.148025
Galb1-4GlcNAcb1-2Mana1-3Manb1-4GlcNAcb1-4GlcNAc-Sp12	0	18.691575
GlcNAcb1-2Mana1-6(GlcNAcb1-2Mana1-3)Manb1-4GlcNAcb1-4(Fuca1-6)GlcNAcb-Sp22	1	22479.157799999994
Galb1-4GlcNAcb1-2Mana1-6(Galb1-4GlcNAcb1-2Mana1-3)Manb1-4GlcNAcb1-4(Fuca1-6)GlcNAcb-Sp22	1	28340.575874999995
KDNa2-3Galb1-4Glc-Sp0	0	20.96622499999995
KDNa2-3Galb1-3GalNAca-Sp14	0	5.024175
Neu5Aca2-6GlcNAcb1-4GlcNAc-Sp21	0	-2.073974999999997
Galb1-4(Fuca1-3)GlcNAcb1-6(Fuca1-2Galb1-4GlcNAcb1-3)Galb1-4Glc-Sp21	0	6.725649999999997
GalNAca1-3(Fuca1-2)Galb1-3GlcNAcb1-2Mana1-6(GalNAca1-3(Fuca1-2)Galb1-3GlcNAcb1-2Mana1-3)Manb1-4GlcNAcb1-4GlcNAcb-Sp20	0	5.0374
Galb1-4GlcNAcb1-6(Fuca1-4(Fuca1-2Galb1-3)GlcNAcb1-3)Galb1-4Glc-Sp21	0	2.855725
Galb1-4GlcNAcb1-6(Galb1-4GlcNAcb1-2)Mana1-6(Galb1-4GlcNAcb1-4(Galb1-4GlcNAcb1-2)Mana1-3)Manb1-4GlcNAcb1-4GlcNAcb-Sp21	0	2.9624750000000013
Fuca1-2Galb1-3GalNAca1-3(Fuca1-2)Galb1-4GlcNAcb-Sp0	0	-0.017800000000002036
Galb1-3GlcNAcb1-3GalNAca-Sp14	0	8.717274999999997
Galb1-4GlcNAcb1-2Mana1-6(GlcNAcb1-2Mana1-3)Manb1-4GlcNAcb1-4GlcNAc-Sp12	1	186.10175000000004
Fuca1-2Galb1-4GlcNAcb1-3GalNAca-Sp14	0	5.929224999999999
Gala1-3Galb1-4GlcNAcb1-3GalNAca-Sp14	0	4.573274999999999
Galb1-3GlcNAcb1-6Galb1-4GlcNAcb-Sp0	0	11.8991
GalNAca1-3GalNAcb1-3Gala1-4Galb1-4Glcb-Sp0	0	-3.3766749999999988
GalNAca1-3(Fuca1-2)Galb1-4(Fuca1-3)GlcNAcb1-3GalNAc-Sp14	0	35.19127500000001
Fuca1-2Galb1-4GlcNAcb1-2Mana1-6(Fuca1-2Galb1-4GlcNAcb1-2Mana1-3)Manb1-4GlcNAcb1-4(Fuca1-6)GlcNAcb-Sp22	1	15105.220299999995
Fuca1-2Galb1-3GlcNAcb1-3GalNAc-Sp14	0	5.0466250000000015
GlcNAcb1-2Mana1-6(GlcNAcb1-4)(GlcNAcb1-4(GlcNAcb1-2)Mana1-3)Manb1-4GlcNAcb1-4GlcNAc-Sp21	0	2.2467749999999977
GlcNAcb1-6(GlcNAcb1-2)Mana1-6(GlcNAcb1-4)(GlcNAcb1-4(GlcNAcb1-2)Mana1-3)Manb1-4GlcNAcb1-4GlcNAc-Sp21	0	2.6339999999999986
Galb1-4GlcNAcb1-2Mana1-6(GlcNAcb1-4)(Galb1-4GlcNAcb1-4(Galb1-4GlcNAcb1-2)Mana1-3)Manb1-4GlcNAcb1-4GlcNAc-Sp21	0	8.381574999999998
GalNAcb1-6GalNAcb-Sp8	0	0.8186250000000008
(6S)Galb1-3GlcNAcb-Sp0	0	-6.202250000000001
Galb1-4GlcNAcb1-6(Galb1-4GlcNAcb1-2)Mana1-6(Galb1-4GlcNAcb1-2Mana1-3)Manb1-4GlcNAcb1-4GlcNAcb-Sp19	0	31.370799999999992
Neu5Aca2-6Galb1-4GlcNAcb1-6(Neu5Aca2-6Galb1-4GlcNAcb1-2)Mana1-6(GlcNAcb1-4)(Neu5Aca2-6Galb1-4GlcNAcb1-4(Neu5Aca2-6Galb1-4GlcNAcb1-2)Mana1-3)Manb1-4GlcNAcb1-4GlcNAcb-Sp21	0	16.106875
Glca1-6Glca1-6Glca1-6Glcb-Sp10	0	13.527525000000002
Fuca1-2Galb1-4(Fuca1-3)GlcNAcb1-2Mana1-6(Fuca1-2Galb1-4(Fuca1-3)GlcNAcb1-2Mana1-3)Manb1-4GlcNAcb1-4(Fuca1-6)GlcNAcb-Sp24	1	3795.360325
Neu5Aca2-6Galb1-4GlcNAcb1-6GalNAca-Sp14	0	32.471975
Neu5Aca2-6Galb1-4GlcNAcb1-6(Neu5Aca2-6Galb1-4GlcNAcb1-3)GalNAca-Sp14	0	8.9167
Galb1-4(Fuca1-3)GlcNAcb1-2Mana-Sp0	0	8.353425000000001
Neu5Aca2-6GalNAcb1-4(6S)GlcNAcb-Sp8	0	15.8527
GlcNAcb1-6(GlcNAcb1-2)Mana1-6(GlcNAcb1-4)(GlcNAcb1-4(GlcNAcb1-2)Mana1-3)Manb1-4GlcNAcb1-4(Fuca1-6)GlcNAc-Sp21	0	7.1670000000000025
Galb1-3GlcNAca1-3Galb1-4GlcNAcb-Sp8	0	17.507975
(4S)GalNAcb-Sp10	0	-3.2652000000000028
GalNAca1-3(Fuca1-2)Galb1-4GlcNAcb1-2Mana-Sp0	0	3.753300000000003
Galb1-3GlcNAcb1-2Mana-Sp0	0	13.824750000000005
Gala1-3(Fuca1-2)Galb1-3GlcNAcb1-6GalNAc-Sp14	0	8.995575
GlcNAcb1-2Mana1-6(GlcNAcb1-4)(GlcNAcb1-2Mana1-3)Manb1-4GlcNAcb1-4(Fuca1-6)GlcNAc-Sp21	1	784.365925
Fuca1-4(Galb1-3)GlcNAcb1-2Mana-Sp0	0	17.296524999999995
Gala1-3(Fuca1-2)Galb1-3GalNAcb1-3Gala1-4Galb1-4Glc-Sp21	0	13.61545
GlcNAcb1-3Galb1-4GlcNAcb1-3Galb1-4GlcNAcb1-2Mana1-6(GlcNAcb1-3Galb1-4GlcNAcb1-3Galb1-4GlcNAcb1-2Mana1-3)Manb1-4GlcNAcb1-4GlcNAcb-Sp25	0	21.6857
Neu5Gca2-8Neu5Aca2-3Galb1-4GlcNAc-Sp0	0	24.815149999999992
GalNAcb1-4GlcNAcb1-3GalNAcb1-4GlcNAcb-Sp0	0	4.0324250000000115
Galb1-4GlcNAcb1-3Galb1-4GlcNAcb1-2Mana1-6(Galb1-4GlcNAcb1-3Galb1-4GlcNAcb1-2Mana1-3)Manb1-4GlcNAcb1-4(Fuca1-6)GlcNAcb-Sp24	1	34684.9739
Galb1-4GlcNAcb1-3Galb1-4GlcNAcb1-3Galb1-4GlcNAcb1-2Mana1-6(Galb1-4GlcNAcb1-3Galb1-4GlcNAcb1-3Galb1-4GlcNAcb1-2Mana1-3)Manb1-4GlcNAcb1-4(Fuca1-6)GlcNAcb-Sp24	1	36044.765125
GlcNAcb1-3Galb1-4GlcNAcb1-3Galb1-4GlcNAcb1-3Galb1-4GlcNAcb1-2Mana1-6(GlcNAcb1-3Galb1-4GlcNAcb1-3Galb1-4GlcNAcb1-3Galb1-4GlcNAcb1-2Mana1-3)Manb1-4GlcNAcb1-4(Fuca1-6)GlcNAcb-Sp24	1	36428.5762
Neu5Aca2-6Galb1-4GlcNAcb1-3Galb1-4GlcNAcb1-3GalNAca-Sp14	0	4.571825000000001
Neu5Aca2-3Galb1-4GlcNAcb1-3Galb1-4GlcNAcb1-6(Galb1-3)GalNAca-Sp14	0	37.622225
Neu5Aca2-6Galb1-4GlcNAcb1-3Galb1-4GlcNAcb1-2Mana1-6(Neu5Aca2-6Galb1-4GlcNAcb1-3Galb1-4GlcNAcb1-2Mana1-3)Manb1-4GlcNAcb1-4GlcNAcb-Sp12	0	37.14245
GlcNAcb1-3Fuca-Sp21	0	5.736274999999999
