# Supplementary material for: Identifying glycan motifs using a novel subtree mining approach
Source: BMC Bioinformatics. 2020 Feb 4;21:42. doi: 10.1186/s12859-020-3374-4 (PMC7001330; doi:10.1186/s12859-020-3374-4)
Supplement: Supplementary file 6 — Additional file 6 Training and test sets. CSV files for all training and test sets used for this manuscript. [file 12859_2020_3374_MOESM6_ESM.zip › CV_Folds/CV_Folds/fold_2/test_set_MAL_II_10ug_13886_v5.0_DATA.csv]

glycan	binding	rfu
Gala-Sp8	1	297.577
Fuca-Sp8	0	-15.437424999999998
Rhaa-Sp8	0	-9.304975
Neu5Aca-Sp11	0	-3.300625
Glcb-Sp8	1	609.6561999999999
GlcNAcb1-6(GlcNAcb1-4)(GlcNAcb1-3)GlcNAc-Sp8	0	15.737750000000002
6S(3S)Galb1-4(6S)GlcNAcb-Sp0	1	751.91885
6S(3S)Galb1-4GlcNAcb-Sp0	0	-6.837624999999999
(3S)Galb1-4(Fuca1-3)GlcNAc-Sp0	0	10.511524999999988
(3S)Galb1-4GlcNAcb-Sp0	1	5295.3929
(3S)Galb1-4GlcNAcb-Sp8	1	2426.996350000001
(6P)Mana-Sp8	0	56.82910000000002
(6S)Galb1-4Glcb-Sp0	0	-9.242324999999996
(6S)Galb1-4Glcb-Sp8	0	6.544775000000005
(6S)Galb1-4GlcNAcb-Sp8	0	-26.713125
(6S)GlcNAcb-Sp8	0	-18.481150000000003
Neu5,9Ac2a2-6Galb1-4GlcNAcb-Sp8	0	-15.2537
Neu5Aca2-6Galb1-4GlcNAcb1-2Mana1-6(Neu5Aca2-6Galb1-4GlcNAcb1-2Mana1-3)Manb1-4GlcNAcb1-4GlcNAcb-Sp12	0	20.412100000000013
Fuca1-2Galb1-3GalNAcb1-3Gala1-4Galb1-4Glcb-Sp9	0	37.896925
Fuca1-2Galb1-3GalNAca-Sp14	0	-7.115650000000006
Fuca1-2Galb1-4GlcNAcb1-3Galb1-4GlcNAcb1-3Galb1-4GlcNAcb-Sp0	0	21.91109999999999
Fuca1-2Galb1-4GlcNAcb-Sp0	0	-10.945600000000002
Fuca1-2Galb-Sp8	0	11.579700000000004
(3S)Galb1-4(Fuca1-3)Glcb-Sp0	0	3.399875000000001
GalNAca1-3(Fuca1-2)Galb1-4GlcNAcb-Sp0	0	-13.973925
GalNAca1-3(Fuca1-2)Galb1-4Glcb-Sp0	0	-12.669925000000005
Gala1-3(Fuca1-2)Galb1-4GlcNAc-Sp0	0	8.911950000000003
Gala1-3Galb1-4(Fuca1-3)GlcNAcb-Sp8	0	59.49295000000001
Galb1-3GlcNAcb1-3Galb1-4(Fuca1-3)GlcNAcb-Sp0	0	-4.359725000000001
Galb1-3(Fuca1-4)GlcNAc-Sp8	0	-6.00975
Galb1-4GlcNAcb1-6GalNAc-Sp14	0	7.5402249999999915
GlcNAcb1-6(Galb1-3)GalNAca-Sp8	0	20.715025
Neu5Aca2-6(Galb1-3)GalNAca-Sp8	0	-17.35875
Neu5Aca2-6(Galb1-3)GlcNAcb1-4Galb1-4Glcb-Sp10	0	29.269575
Galb1-3Galb-Sp8	0	8.024274999999998
Galb1-4GlcNAcb1-3Galb1-4(Fuca1-3)GlcNAcb1-3Galb1-4(Fuca1-3)GlcNAcb-Sp0	0	13.560825000000007
Galb1-4GlcNAcb1-3Galb1-4Glcb-Sp0	0	10.902400000000007
GlcNAca1-6Galb1-4GlcNAcb-Sp8	0	-14.170825
GlcNAcb1-6(GlcNAcb1-3)GalNAca-Sp14	0	2.4246000000000048
GlcNAcb1-6GalNAca-Sp8	0	-8.436624999999992
GlcNAcb1-6GalNAca-Sp14	0	-9.6301
Glca1-4Glcb-Sp8	0	18.47405
Glca1-4Glca-Sp8	0	0.19107499999999436
GlcAa-Sp8	0	14.090475000000005
KDNa2-3Galb1-3GlcNAcb-Sp0	0	-5.259100000000006
Mana1-2Mana1-6(Mana1-2Mana1-3)Mana1-6(Mana1-2Mana1-2Mana1-3)Manb1-4GlcNAcb1-4GlcNAcb-Sp12	0	41.60112500000001
Mana1-2Mana1-2Mana1-6(Mana1-3)Mana-Sp9	0	55.38197500000001
Mana1-6(Mana1-3)Mana1-6(Mana1-2Mana1-3)Manb1-4GlcNAcb1-4GlcNAcb-Sp12	0	54.98445000000001
Neu5Aca2-3Galb1-3GalNAca-Sp14	1	16594.10325
GalNAcb1-4(Neu5Aca2-8Neu5Aca2-8Neu5Aca2-3)Galb1-4Glcb-Sp0	0	-8.730974999999994
Neu5Aca2-8Neu5Aca2-8Neu5Aca2-3Galb1-4Glcb-Sp0	0	-3.4023249999999905
GalNAcb1-4(Neu5Aca2-3)Galb1-4GlcNAcb-Sp0	0	-15.312125000000002
Neu5Aca2-6(Neu5Aca2-3)GalNAca-Sp8	0	-20.206925
Neu5Aca2-3Galb1-3GlcNAcb1-3Galb1-4GlcNAcb-Sp0	0	-12.03705
Neu5Aca2-3Galb1-3GlcNAcb-Sp0	0	-29.7016
Neu5Aca2-3Galb1-4(Fuca1-3)GlcNAcb-Sp0	0	-0.528850000000002
Neu5Aca2-3Galb1-4(Fuca1-3)GlcNAcb1-3Galb-Sp8	0	-11.711599999999995
Neu5Aca2-3Galb1-4GlcNAcb1-3Galb1-4GlcNAcb1-3Galb1-4GlcNAcb-Sp0	0	4.557475000000005
Neu5Aca2-8Neu5Aca-Sp8	0	7.489450000000005
Neu5Aca2-8Neu5Aca2-3Galb1-4Glcb-Sp0	0	-18.169475
Neu5Aca2-3Galb1-4GlcNAcb1-6(Galb1-3)GalNAca-Sp14	0	-18.379025
Galb1-4(Fuca1-3)GlcNAcb1-3Galb1-3(Fuca1-4)GlcNAcb-Sp0	0	16.899675000000002
(6P)Glcb-Sp10	0	23.161325000000005
Galb1-3Galb1-4GlcNAcb-Sp8	0	18.010025000000013
Galb1-4GlcNAcb1-6(Galb1-4GlcNAcb1-3)Galb1-4GlcNAc-Sp0	0	-1.9396999999999984
GalNAcb1-3Galb-Sp8	0	49.798925
Mana1-2Mana1-6(Mana1-3)Mana1-6(Mana1-2Mana1-2Mana1-3)Mana-Sp9	0	23.85365000000001
Neu5Aca2-6Galb1-4GlcNAcb1-2Mana1-6(Neu5Aca2-3Galb1-4GlcNAcb1-2Mana1-3)Manb1-4GlcNAcb1-4GlcNAcb-Sp12	0	-18.5166
GalNAca1-3(Fuca1-2)Galb1-4GlcNAcb1-3Galb1-4GlcNAcb-Sp0	0	20.29635
Galb1-4GlcNAcb1-2Mana1-6Manb1-4GlcNAcb1-4GlcNAc-Sp12	0	-6.827975000000002
(6S)GlcNAcb1-3Galb1-4GlcNAcb-Sp0	0	14.65685
GalNAca1-3(Fuca1-2)Galb1-4GlcNAcb1-2Mana1-6(GalNAca1-3(Fuca1-2)Galb1-4GlcNAcb1-2Mana1-3)Manb1-4GlcNAcb1-4GlcNAcb-Sp20	0	-10.118375
GalNAca1-3(Fuca1-2)Galb1-3GlcNAcb1-2Mana1-6(GalNAca1-3(Fuca1-2)Galb1-3GlcNAcb1-2Mana1-3)Manb1-4GlcNAcb1-4GlcNAcb-Sp20	0	5.9496249999999975
Neu5Aca2-6Galb1-4GlcNAcb1-3GalNAc-Sp14	0	-3.8940249999999987
Galb1-3GalNAca1-3(Fuca1-2)Galb1-4Glc-Sp0	0	3.2225999999999964
Galb1-3GalNAca1-3(Fuca1-2)Galb1-4GlcNAc-Sp0	0	5.151174999999999
Galb1-4GlcNAcb1-6(Galb1-4GlcNAcb1-2)Mana1-6(Galb1-4GlcNAcb1-4(Galb1-4GlcNAcb1-2)Mana1-3)Manb1-4GlcNAcb1-4GlcNAcb-Sp21	0	-17.707974999999994
Fuca1-2Galb1-3GalNAca1-3(Fuca1-2)Galb1-4Glcb-Sp0	0	9.806625000000004
Gala1-3Galb1-3GlcNAcb1-2Mana1-6(Gala1-3Galb1-3GlcNAcb1-2Mana1-3)Manb1-4GlcNAcb1-4GlcNAc-Sp19	1	320.4919250000001
Neu5Aca2-3Galb1-3GlcNAcb1-2Mana1-6(Neu5Aca2-3Galb1-3GlcNAcb1-2Mana1-3)Manb1-4GlcNAcb1-4GlcNAc-Sp19	0	-3.7500749999999954
Gala1-4Galb1-4GlcNAcb1-2Mana1-6(Gala1-4Galb1-4GlcNAcb1-2Mana1-3)Manb1-4GlcNAcb1-4GlcNAcb-Sp24	0	57.311075
Gala1-3Galb1-4GlcNAcb1-3GalNAca-Sp14	0	9.647799999999991
Galb1-3GlcNAcb1-6Galb1-4GlcNAcb-Sp0	0	-17.324275
Gala1-3(Fuca1-2)Galb1-4(Fuca1-3)Glcb-Sp21	0	5.5522500000000035
Gala1-3(Fuca1-2)Galb1-4GlcNAcb1-3GalNAca-Sp14	0	44.58060000000001
GlcNAcb1-2(GlcNAcb1-6)Mana1-6(GlcNAcb1-2Mana1-3)Manb1-4GlcNAcb1-4GlcNAcb-Sp19	0	0.5658249999999967
GlcNAcb1-2Mana1-6(GlcNAcb1-4)(GlcNAcb1-2Mana1-3)Manb1-4GlcNAcb1-4GlcNAc-Sp21	0	13.135375000000005
Galb1-4GlcNAcb1-2Mana1-6(GlcNAcb1-4)(Galb1-4GlcNAcb1-2Mana1-3)Manb1-4GlcNAcb1-4GlcNAc-Sp21	0	-14.164875000000006
(6S)Galb1-3GlcNAcb-Sp0	0	-55.793725
Fuca1-2Galb1-4GlcNAcb1-6(Fuca1-2Galb1-4GlcNAcb1-3)GalNAc-Sp14	0	15.973300000000002
Neu5Aca2-6Galb1-4GlcNAcb1-6(Fuca1-2Galb1-3GlcNAcb1-3)Galb1-4Glc-Sp21	0	-6.127300000000004
Neu5Aca2-3Galb1-4GlcNAcb1-2Mana1-6(GlcNAcb1-4)(Neu5Aca2-3Galb1-4GlcNAcb1-2Mana1-3)Manb1-4GlcNAcb1-4GlcNAcb-Sp21	0	-28.056350000000005
Glca1-6Glca1-6Glca1-6Glcb-Sp10	0	32.722150000000006
Fuca1-2Galb1-3(Fuca1-4)GlcNAcb1-2Mana1-6(Fuca1-2Galb1-3(Fuca1-4)GlcNAcb1-2Mana1-3)Manb1-4GlcNAcb1-4(Fuca1-6)GlcNAcb1-4(Fuca1-6)GlcNAcb-Sp19	0	29.504675
Neu5Aca2-6Galb1-4GlcNAcb1-6GalNAca-Sp14	0	23.868649999999995
GalNAcb1-4(Fuca1-3)(6S)GlcNAcb-Sp8	0	11.692150000000002
GalNAca1-3(Fuca1-2)Galb1-3GlcNAcb1-6GalNAca-Sp14	0	-13.488074999999998
GlcNAcb1-6(GlcNAcb1-2)Mana1-6(GlcNAcb1-4)(GlcNAcb1-4(GlcNAcb1-2)Mana1-3)Manb1-4GlcNAcb1-4(Fuca1-6)GlcNAc-Sp21	0	-34.11715
Galb1-4GlcNAcb1-6(Galb1-4GlcNAcb1-2)Mana1-6(GlcNAcb1-4Galb1-4GlcNAcb1-4(Galb1-4GlcNAcb1-2)Mana1-3)Manb1-4GlcNAcb1-4(Fuca1-6)GlcNAc-Sp21	0	6.158375000000008
Galb1-3(6S)GlcNAcb-Sp8	0	27.61865
Gala1-3Galb1-4GlcNAcb1-2Mana-Sp0	0	-1.6570999999999998
Gala1-3(Fuca1-2)Galb1-4GlcNAcb1-2Mana-Sp0	0	-2.934775000000002
Galb1-3GlcNAcb1-2Mana-Sp0	0	64.92835
Neu5Aca2-3Galb1-3GlcNAcb1-4Galb1-4Glcb-Sp0	0	-22.59465
Galb1-4GlcNAcb1-3Galb1-4GlcNAcb1-2Mana1-6(Galb1-4GlcNAcb1-3Galb1-4GlcNAcb1-2Mana1-3)Manb1-4GlcNAcb1-4GlcNAcb-Sp24	0	41.605350000000016
GlcNAcb1-3Galb1-4GlcNAcb1-3Galb1-4GlcNAcb1-2Mana1-6(GlcNAcb1-3Galb1-4GlcNAcb1-3Galb1-4GlcNAcb1-2Mana1-3)Manb1-4GlcNAcb1-4GlcNAcb-Sp25	0	34.576725
GlcNAcb1-3Galb1-4GlcNAcb1-3Galb1-4GlcNAcb1-3Galb1-4GlcNAcb1-2Mana1-6(GlcNAcb1-3Galb1-4GlcNAcb1-3Galb1-4GlcNAcb1-3Galb1-4GlcNAcb1-2Mana1-3)Manb1-4GlcNAcb1-4GlcNAcb-Sp25	0	-23.410025000000008
Neu5Gca2-8Neu5Aca2-3Galb1-4GlcNAc-Sp0	0	-23.170074999999994
Neu5Aca2-8Neu5Aca2-3Galb1-4GlcNAc-Sp0	0	2.8794000000000075
Gala1-3Galb1-4GlcNAcb1-2Mana1-6(Gala1-3Galb1-4GlcNAcb1-2Mana1-3)Manb1-4GlcNAcb1-4GlcNAc-Sp24	1	343.9554750000001
GalNAcb1-3GlcNAcb-Sp0	0	36.648375
GlcNAb1-3Galb1-3GalNAc-Sp14	0	11.555500000000006
Galb1-3GlcNAcb1-6(Galb1-3)GalNAc-Sp14	0	36.655675
GlcNAcb1-6(Neu5Aca2-3Galb1-3)GalNAca-Sp14	1	14602.201575
