# Supplementary material for: Identifying glycan motifs using a novel subtree mining approach
Source: BMC Bioinformatics. 2020 Feb 4;21:42. doi: 10.1186/s12859-020-3374-4 (PMC7001330; doi:10.1186/s12859-020-3374-4)
Supplement: Supplementary file 6 — Additional file 6 Training and test sets. CSV files for all training and test sets used for this manuscript. [file 12859_2020_3374_MOESM6_ESM.zip › CV_Folds/CV_Folds/fold_2/test_set_MAL-I_10ug_13883_v5.0_DATA.csv]

glycan	binding	rfu
GalNAca-Sp8	0	8.253600000000006
Fuca-Sp8	0	-2.5959249999999976
Rhaa-Sp8	0	2.7239500000000003
GlcNAcb-Sp8	0	21.641224999999995
GlcN(Gc)b-Sp8	0	13.072324999999996
(3S)Galb1-4(6S)Glcb-Sp8	1	12484.724324999996
(3S)Galb1-3(Fuca1-4)GlcNAcb-Sp8	0	-7.18275
(3S)Galb1-4(Fuca1-3)GlcNAc-Sp0	0	5.024699999999996
(3S)Galb1-4(Fuca1-3)GlcNAc-Sp8	0	6.462975000000004
(3S)Galb1-4(6S)GlcNAcb-Sp0	1	9808.771325
(6S)(4S)Galb1-4GlcNAcb-Sp0	0	-10.11485
(6P)Mana-Sp8	0	5.862349999999994
(6S)Galb1-4(6S)Glcb-Sp8	0	12.356500000000004
(6S)GlcNAcb-Sp8	0	-4.717175000000001
GlcNAcb1-2Mana1-6(GlcNAcb1-2Mana1-3)Manb1-4GlcNAcb1-4GlcNAcb-Sp13	0	-1.5260000000000034
Neu5Aca2-6Galb1-4GlcNAcb1-2Mana1-6(Neu5Aca2-6Galb1-4GlcNAcb1-2Mana1-3)Manb1-4GlcNAcb1-4GlcNAcb-Sp24	0	16.706349999999997
Fuca1-2Galb1-3GalNAca-Sp8	0	-3.239625000000002
Fuca1-2Galb1-3GalNAca-Sp14	0	15.016125000000002
Fuca1-2Galb1-4GlcNAcb1-3Galb1-4GlcNAcb-Sp0	0	-6.185675
Fuca1-2Galb1-4GlcNAcb1-3Galb1-4GlcNAcb1-3Galb1-4GlcNAcb-Sp0	0	-7.150175000000001
Fuca1-2Galb1-4Glcb-Sp0	0	3.5459
(3S)Galb1-4(Fuca1-3)Glcb-Sp0	0	37.09875
GalNAca1-3(Fuca1-2)Galb1-4GlcNAcb-Sp0	0	-0.269000000000001
Gala1-3(Fuca1-2)Galb1-3GlcNAcb-Sp0	0	1.7197500000000012
Gala1-3GalNAca-Sp8	0	17.019350000000006
Gala1-3GalNAcb-Sp8	0	-3.3292
Galb1-3(Fuca1-4)GlcNAcb1-3Galb1-4(Fuca1-3)GlcNAcb-Sp0	0	0.3533499999999989
Galb1-3GlcNAcb1-3Galb1-4(Fuca1-3)GlcNAcb-Sp0	0	1.0926000000000045
Galb1-3(Fuca1-4)GlcNAc-Sp0	0	14.499375
Galb1-4GlcNAcb1-6GalNAca-Sp8	0	6.9781999999999975
Galb1-4GlcNAcb1-6GalNAc-Sp14	0	7.5197499999999975
GlcNAcb1-6(Galb1-3)GalNAca-Sp14	0	1.9529999999999996
Neu5Aca2-6(Galb1-3)GalNAca-Sp14	0	-3.5425499999999985
Galb1-4GlcNAcb1-3Galb1-4GlcNAcb1-3Galb1-4GlcNAcb-Sp0	0	10.12515
Galb1-4GlcNAcb1-6(Galb1-3)GalNAca-Sp8	0	25.17555
Galb1-4GlcNAcb1-6(Galb1-3)GalNAc-Sp14	0	-4.764249999999999
Galb1-4GlcNAcb-Sp23	0	0.7673749999999995
GlcNAca1-6Galb1-4GlcNAcb-Sp8	0	3.8765
GlcNAcb1-6(GlcNAcb1-3)GalNAca-Sp8	0	4.577449999999999
GlcNAcb1-3GalNAca-Sp8	0	-1.6435749999999985
GlcNAcb1-6(GlcNAcb1-4)GalNAca-Sp8	0	-8.984325000000002
GlcNAcb1-4GlcNAcb1-4GlcNAcb1-4GlcNAcb1-4GlcNAcb1-Sp8	0	6.437075
GlcNAcb1-6Galb1-4GlcNAcb-Sp8	0	1.2157500000000017
Glcb1-4Glcb-Sp8	0	9.59105
GlcAb-Sp8	0	15.251375000000005
GlcAb1-3Galb-Sp8	0	-3.3277500000000018
Mana1-2Mana1-6(Mana1-2Mana1-3)Mana-Sp9	0	-0.3799000000000028
Fuca1-2(6S)Galb1-4GlcNAcb-Sp0	0	-3.3230249999999995
Neu5Aca2-8Neu5Aca2-8Neu5Aca2-3Galb1-4Glcb-Sp0	1	1998.147375
GalNAcb1-4(Neu5Aca2-3)Galb1-4GlcNAcb-Sp0	0	-2.671025
Neu5Aca2-3GalNAcb1-4GlcNAcb-Sp0	0	-4.686275000000002
Neu5Aca2-3Galb1-3(Fuca1-4)GlcNAcb-Sp8	0	9.783450000000002
Neu5Aca2-3Galb1-3(Fuca1-4)GlcNAcb1-3Galb1-4(Fuca1-3)GlcNAcb-Sp0	0	-3.2741000000000007
Neu5Aca2-3Galb1-3GlcNAcb-Sp0	0	19.302275
Neu5Aca2-3Galb1-4(6S)GlcNAcb-Sp8	1	1694.5622499999995
Neu5Aca2-3Galb1-4(Fuca1-3)(6S)GlcNAcb-Sp8	0	-1.8503500000000024
Neu5Aca2-3Galb1-4GlcNAcb-Sp8	1	1855.687775
Neu5Aca2-3Galb1-4Glcb-Sp8	0	1.963274999999996
Neu5Aca2-6Galb1-4Glcb-Sp0	1	458.29855
Galb1-3(Fuca1-4)GlcNAcb1-3Galb1-3(Fuca1-4)GlcNAcb-Sp0	0	-0.7180750000000007
Neu5Gca2-3Galb1-4GlcNAcb-Sp0	1	2796.935675
GlcAb1-3GlcNAcb-Sp8	0	9.354824999999998
GlcNAcb1-4GlcNAcb-Sp10	0	2.9712750000000017
Neu5Gcb2-6Galb1-4GlcNAc-Sp8	0	12.3196
Neu5Aca2-3Galb1-4GlcNAcb1-2Mana1-6(Neu5Aca2-3Galb1-4GlcNAcb1-2Mana1-3)Manb1-4GlcNAcb1-4GlcNAcb-Sp12	1	6167.54135
Galb1-4(Fuca1-3)GlcNAcb1-2Mana1-6(Galb1-4(Fuca1-3)GlcNAcb1-2Mana1-3)Manb1-4GlcNAcb1-4GlcNAcb-Sp20	0	7.558225
Neu5,9Ac2a2-3Galb1-4GlcNAcb-Sp0	1	2445.782825
Neu5,9Ac2a2-3Galb1-3GlcNAcb-Sp0	0	-5.752650000000001
Mana1-6(Galb1-4GlcNAcb1-2Mana1-3)Manb1-4GlcNAcb1-4GlcNAcb-Sp12	0	8.015075
Galb1-3GlcNAcb1-2Mana1-6(Galb1-3GlcNAcb1-2Mana1-3)Manb1-4GlcNAcb1-4(Fuca1-6)GlcNAcb-Sp22	0	17.375775
Gala1-3Galb1-4(Fuca1-3)GlcNAcb1-2Mana1-6(Gala1-3Galb1-4(Fuca1-3)GlcNAcb1-2Mana1-3)Manb1-4GlcNAcb1-4GlcNAcb-Sp20	0	-11.276175
Neu5Aca2-6Galb1-4GlcNAcb1-3GalNAc-Sp14	0	7.920550000000006
Galb1-3GalNAca1-3(Fuca1-2)Galb1-4GlcNAc-Sp0	0	12.920975000000002
Galb1-4GlcNAcb1-6(Galb1-4GlcNAcb1-2)Mana1-6(Galb1-4GlcNAcb1-4(Galb1-4GlcNAcb1-2)Mana1-3)Manb1-4GlcNAcb1-4GlcNAcb-Sp21	0	0.5598250000000036
Fuca1-2Galb1-3GalNAca1-3(Fuca1-2)Galb1-4GlcNAcb-Sp0	0	-1.5515000000000008
Neu5Aca2-3Galb1-3GlcNAcb1-3GalNAca-Sp14	0	-0.6831250000000022
GalNAca1-3GalNAcb1-3Gala1-4Galb1-4GlcNAcb-Sp0	0	-1.5105249999999997
Gala1-3(Fuca1-2)Galb1-4GlcNAcb1-3GalNAca-Sp14	0	13.53285
GalNAca1-3(Fuca1-2)Galb1-4GlcNAcb1-3GalNAca-Sp14	0	28.15727500000001
GalNAca1-3GalNAcb1-3Gala1-4Galb1-4Glcb-Sp0	0	10.423675
Fuca1-2Galb1-3GlcNAcb1-3GalNAc-Sp14	0	-3.9444750000000015
Gala1-3(Fuca1-2)Galb1-3GlcNAcb1-3GalNAc-Sp14	0	-3.936700000000002
Gala1-3(Fuca1-2)Galb1-4GlcNAcb1-2Mana1-6(Gala1-3(Fuca1-2)Galb1-4GlcNAcb1-2Mana1-3)Manb1-4GlcNAcb1-4(Fuca1-6)GlcNAcb-Sp22	0	19.08195
GlcNAcb1-2Mana1-6(GlcNAcb1-4)(GlcNAcb1-2Mana1-3)Manb1-4GlcNAcb1-4GlcNAc-Sp21	0	6.801675
Galb1-4GlcNAcb1-2Mana1-6(GlcNAcb1-4)(Galb1-4GlcNAcb1-2Mana1-3)Manb1-4GlcNAcb1-4GlcNAc-Sp21	0	-0.6253499999999974
Galb1-4GlcNAcb1-6(Galb1-4GlcNAcb1-2)Mana1-6(GlcNAcb1-4)(Galb1-4GlcNAcb1-2Mana1-3)Manb1-4GlcNAcb1-4GlcNAc-Sp21	0	-3.4978500000000063
Galb1-4Galb-Sp10	0	4.120725000000004
GalNAcb1-6GalNAcb-Sp8	0	-1.0384499999999974
Gala1-3(Fuca1-2)Galb1-3GalNAca-Sp8	0	-4.707049999999995
Neu5Aca2-3Galb1-3GlcNAcb1-6(Neu5Aca2-3Galb1-4GlcNAcb1-2)Mana1-6(Neu5Aca2-3Galb1-3GlcNAcb1-2Mana1-3)Manb1-4GlcNAcb1-4GlcNAcb-Sp19	0	-7.680699999999997
Neu5Aca2-6Galb1-4GlcNAcb1-6(Galb1-3GlcNAcb1-3)Galb1-4Glcb-Sp21	0	-1.8776500000000027
Neu5Aca2-3Galb1-4GlcNAcb1-2Mana-Sp0	0	21.29915
Neu5Aca2-3Galb1-4GlcNAcb1-2Mana1-6(Neu5Aca2-3Galb1-4GlcNAcb1-2Mana1-3)Manb1-4GlcNAcb1-4(Fuca1-6)GlcNAcb-Sp24	1	3513.726450000001
Mana1-6(Mana1-3)Manb1-4GlcNAcb1-4(Fuca1-6)GlcNAcb-Sp19	0	-3.0904749999999983
Galb1-4GlcNAcb1-6(Galb1-4GlcNAcb1-2)Mana1-6(Galb1-4GlcNAcb1-2Mana1-3)Manb1-4GlcNAcb1-4(Fuca1-6)GlcNAcb-Sp24	0	4.6825
Gala1-3Galb1-4GlcNAcb1-6GalNAca-Sp14	0	1.4582499999999978
Fuca1-2(6S)Galb1-3GlcNAcb-Sp0	0	-15.288624999999994
Galb1-4GlcNAcb1-6(Galb1-4GlcNAcb1-2)Mana1-6(GlcNAcb1-4Galb1-4GlcNAcb1-4(Galb1-4GlcNAcb1-2)Mana1-3)Manb1-4GlcNAcb1-4(Fuca1-6)GlcNAc-Sp21	0	8.589099999999998
Galb1-3(6S)GlcNAcb-Sp8	0	1.7243750000000055
(3S)GalNAcb1-4(3S)GlcNAc-Sp8	0	-1.7729250000000043
(4S)GalNAcb-Sp10	0	-2.608375000000001
Galb1-4(6P)GlcNAcb-Sp0	0	-3.352824999999997
Gala1-3(Fuca1-2)Galb1-3GlcNAcb1-6GalNAc-Sp14	0	29.587875000000004
GlcNAcb1-3Galb1-4GlcNAcb1-6(GlcNAcb1-3)Galb1-4GlcNAc-Sp0	0	22.3829
GlcNAcb1-3Galb1-4GlcNAcb1-2Mana1-6(GlcNAcb1-3Galb1-4GlcNAcb1-2Mana1-3)Manb1-4GlcNAcb1-4GlcNAcb-Sp12	0	-16.8144
Galb1-4GlcNAcb1-3Galb1-4GlcNAcb1-2Mana1-6(Galb1-4GlcNAcb1-3Galb1-4GlcNAcb1-2Mana1-3)Manb1-4GlcNAcb1-4GlcNAcb-Sp24	0	31.58487499999999
Neu5Gca2-3Galb1-4GlcNAcb1-3Galb1-4GlcNAcb1-2Mana1-6(Neu5Gca2-3Galb1-4GlcNAcb1-3Galb1-4GlcNAcb1-2Mana1-3)Manb1-4GlcNAcb1-4GlcNAcb-Sp24	1	8617.224900000001
Galb1-4GlcNAcb1-3Galb1-4GlcNAcb1-3Galb1-4GlcNAcb1-3Galb1-4GlcNAcb1-2Mana1-6(Galb1-4GlcNAcb1-3Galb1-4GlcNAcb1-3Galb1-4GlcNAcb1-3Galb1-4GlcNAcb1-2Mana1-3)Manb1-4GlcNAcb1-4GlcNAcb-Sp25	0	-14.359149999999996
Neu5Gca2-8Neu5Aca2-3Galb1-4GlcNAc-Sp0	1	1929.22475
Galb1-4GlcNAcb1-3Galb1-4GlcNAcb1-6(Galb1-4GlcNAcb1-3Galb1-4GlcNAcb1-2)Mana1-6(Galb1-4GlcNAcb1-3Galb1-4GlcNAcb1-2Mana1-3)Mana1-4GlcNAcb1-4GlcNAc-Sp24	0	22.83765
Galb1-4GlcNAcb1-3Galb1-4GlcNAcb1-3Galb1-4GlcNAcb1-3Galb1-4GlcNAcb1-3Galb1-4GlcNAcb1-2Mana1-6(Galb1-4GlcNAcb1-3Galb1-4GlcNAcb1-3Galb1-4GlcNAcb1-3Galb1-4GlcNAcb1-3Galb1-4GlcNAcb1-2Mana1-3)Manb1-4GlcNAcb1-4GlcNAcb-Sp25	0	-7.372449999999998
Galb1-4GlcNAcb1-3Galb1-4GlcNAcb1-3GalNAca-Sp14	1	123.1837
Neu5Aca2-3Galb1-4GlcNAcb1-3Galb1-4GlcNAcb1-6(Neu5Aca2-3Galb1-4GlcNAcb1-3Galb1-4GlcNAcb1-3)GalNAca-Sp14	1	3992.9366750000013
Neu5Aca2-3Galb1-4GlcNAcb1-3Galb1-4GlcNAcb1-2Mana1-6(Neu5Aca2-3Galb1-4GlcNAcb1-3Galb1-4GlcNAcb1-2Mana1-3)Manb1-4GlcNAcb1-4GlcNAcb-Sp12	1	1072.5198
Neu5Aca2-6Galb1-4GlcNAcb1-3Galb1-4GlcNAcb1-3Galb1-4GlcNAcb1-2Mana1-6(Neu5Aca2-6Galb1-4GlcNAcb1-3Galb1-4GlcNAcb1-3Galb1-4GlcNAcb1-2Mana1-3)Manb1-4GlcNAcb1-4GlcNAcb-Sp12	1	131.273625
