# Supplementary material for: Identifying glycan motifs using a novel subtree mining approach
Source: BMC Bioinformatics. 2020 Feb 4;21:42. doi: 10.1186/s12859-020-3374-4 (PMC7001330; doi:10.1186/s12859-020-3374-4)
Supplement: Supplementary file 6 — Additional file 6 Training and test sets. CSV files for all training and test sets used for this manuscript. [file 12859_2020_3374_MOESM6_ESM.zip › CV_Folds/CV_Folds/fold_2/test_set_PHA-E-10ug_13853_V5.0_DATA.csv]

glycan	binding	rfu
GalNAca-Sp8	0	9.178475000000002
Fuca-Sp8	0	6.597274999999998
Rhaa-Sp8	0	-0.4456499999999988
GlcNAcb-Sp8	0	12.4191
GlcN(Gc)b-Sp8	0	-0.8454250000000005
6S(3S)Galb1-4GlcNAcb-Sp0	0	3.748524999999999
(3S)Galb1-4Glcb-Sp8	0	13.197175
(3S)Galb1-4(6S)Glcb-Sp0	0	17.191325
(3S)Galb1-4(6S)Glcb-Sp8	0	15.74215
(3S)Galb1-3(Fuca1-4)GlcNAcb-Sp8	0	9.550224999999998
(3S)Galb1-3GlcNAcb-Sp8	0	14.292524999999998
(3S)Galb1-4(Fuca1-3)GlcNAc-Sp8	0	4.9951750000000015
(6S)(4S)Galb1-4GlcNAcb-Sp0	0	-2.4375
(6S)Galb1-4GlcNAcb-Sp8	0	-2.8100500000000017
(6S)GlcNAcb-Sp8	0	3.695274999999999
Neu5,9Ac2a-Sp8	0	-2.5530500000000016
Fuca1-2Galb1-3GalNAca-Sp8	0	9.16995
Fuca1-2Galb1-3GalNAca-Sp14	0	1.506875
Fuca1-2Galb1-3GlcNAcb1-3Galb1-4Glcb-Sp8	0	5.306575000000001
Fuca1-2Galb1-4(Fuca1-3)GlcNAcb-Sp0	0	18.805049999999987
Fuca1-2Galb1-4(Fuca1-3)GlcNAcb-Sp8	0	8.406299999999998
GlcNAcb1-3Galb1-3GalNAca-Sp8	0	6.389425000000001
GalNAcb1-4(Fuca1-3)GlcNAcb-Sp0	0	11.263725000000004
GalNAcb1-4GlcNAcb-Sp8	0	2.939125000000004
Gala1-3Galb1-4(Fuca1-3)GlcNAcb-Sp8	0	1.632149999999999
Gala1-3Galb1-3GlcNAcb-Sp0	0	3.763725
Gala1-3Galb1-4GlcNAcb-Sp8	0	15.230625
Gala1-3Galb-Sp8	0	6.079075000000005
Gala1-4(Fuca1-2)Galb1-4GlcNAcb-Sp8	0	4.976325000000001
Gala1-4Galb1-4GlcNAcb-Sp8	0	5.1838750000000005
Gala1-4GlcNAcb-Sp8	0	14.1712
Galb1-3Galb-Sp8	0	1.275075000000002
Galb1-3GlcNAcb-Sp0	0	16.491349999999994
Galb1-3GlcNAcb-Sp8	0	2.819700000000001
Galb1-4(Fuca1-3)GlcNAcb1-3Galb1-4(Fuca1-3)GlcNAcb-Sp0	0	16.193825
Galb1-4GalNAca1-3(Fuca1-2)Galb1-4GlcNAcb-Sp8	0	5.41345
Galb1-4GlcNAcb1-3GalNAca-Sp8	0	6.72265
Galb1-4GlcNAcb1-3Galb1-4GlcNAcb1-3Galb1-4GlcNAcb-Sp0	0	27.664200000000008
Galb1-4GlcNAcb-Sp23	0	11.512274999999988
GlcNAca1-3Galb1-4GlcNAcb-Sp8	0	5.088125
GlcNAcb1-6(GlcNAcb1-3)GalNAca-Sp14	0	18.853425
GlcNAcb1-3Galb-Sp8	0	2.7194499999999997
GlcNAcb1-3Galb1-4Glcb-Sp0	0	9.135599999999998
GlcNAcb1-4-MDPLys	0	-2.2762750000000023
GlcNAcb1-4GlcNAcb1-4GlcNAcb1-4GlcNAcb1-4GlcNAcb1-Sp8	0	1.8133750000000024
Glcb1-4Glcb-Sp8	0	15.555775000000004
Mana1-2Mana1-6(Mana1-2Mana1-3)Mana-Sp9	0	3.088775
Mana1-2Mana1-2Mana1-6(Mana1-3)Mana-Sp9	0	8.621899999999998
Mana1-6(Mana1-3)Mana1-6(Mana1-3)Manb1-4GlcNAcb1-4GlcNAcb-Sp12	0	7.7388499999999985
Manb1-4GlcNAcb-Sp0	0	15.5272
GalNAcb1-4(Neu5Aca2-8Neu5Aca2-8Neu5Aca2-3)Galb1-4Glcb-Sp0	0	13.72165
GalNAcb1-4(Neu5Aca2-8Neu5Aca2-3)Galb1-4Glcb-Sp0	0	-0.17225
Neu5Aca2-3Galb1-3GalNAcb1-4(Neu5Aca2-3)Galb1-4Glcb-Sp0	0	-5.470225000000001
Neu5Aca2-3Galb-Sp8	0	10.433075000000002
Neu5Aca2-6Galb1-4GlcNAcb-Sp8	0	20.9763
Neu5Aca2-6Galb1-4Glcb-Sp0	0	3.3843999999999994
Neu5Gca2-3Galb1-4(Fuca1-3)GlcNAcb-Sp0	0	7.775550000000003
Neu5Gca2-3Galb1-4Glcb-Sp0	0	6.97785
Neu5Gca2-6GalNAca-Sp0	0	7.496824999999998
GlcAb1-3GlcNAcb-Sp8	0	3.742799999999999
GlcNAcb1-4GlcNAcb-Sp10	0	-1.3928499999999993
Neu5Aca2-6Galb1-4GlcNAcb1-2Mana1-6(Neu5Aca2-3Galb1-4GlcNAcb1-2Mana1-3)Manb1-4GlcNAcb1-4GlcNAcb-Sp12	1	875.015375
Neu5Aca2-3Galb1-4GlcNAcb1-2Mana1-6(Neu5Aca2-3Galb1-4GlcNAcb1-2Mana1-3)Manb1-4GlcNAcb1-4GlcNAcb-Sp12	1	20424.5311
Neu5Aca2-3Galb1-3(Fuca1-4)GlcNAcb1-3Galb1-3(Fuca1-4)GlcNAcb-Sp0	0	10.7434
GalNAca1-3(Fuca1-2)Galb1-4GlcNAcb1-3Galb1-4GlcNAcb-Sp0	0	4.228324999999998
GlcNAca1-4Galb1-4GlcNAcb1-3Galb1-4GlcNAcb1-3Galb1-4GlcNAcb-Sp0	0	3.189424999999998
Mana1-6(Neu5Aca2-6Galb1-4GlcNAcb1-2Mana1-3)Manb1-4GlcNAcb1-4GlcNAc-Sp12	0	4.809074999999998
Galb1-4GlcNAcb1-2Mana1-6Manb1-4GlcNAcb1-4GlcNAc-Sp12	1	1519.743575
KDNa2-3Galb1-3GalNAca-Sp14	0	18.027350000000006
Neu5Aca2-6Galb1-4GlcNAcb1-3GalNAc-Sp14	0	5.563275000000001
Neu5Aca2-3Galb1-4(Fuca1-3)GlcNAcb1-3GalNAca-Sp14	0	13.2576
Galb1-3GalNAca1-3(Fuca1-2)Galb1-4Glc-Sp0	0	5.659274999999997
Galb1-4(Fuca1-3)GlcNAcb1-6(Galb1-3GlcNAcb1-3)Galb1-4Glc-Sp21	0	6.389799999999998
Galb1-4GlcNAcb1-6(Fuca1-4(Fuca1-2Galb1-3)GlcNAcb1-3)Galb1-4Glc-Sp21	0	11.294225
Galb1-4GlcNAcb1-6(Galb1-4GlcNAcb1-2)Mana1-6(Galb1-4GlcNAcb1-4(Galb1-4GlcNAcb1-2)Mana1-3)Manb1-4GlcNAcb1-4GlcNAcb-Sp21	1	14950.154749999998
GlcNAcb1-2Mana1-6(GlcNAcb1-4(GlcNAcb1-2)Mana1-3)Manb1-4GlcNAcb1-4GlcNAc-Sp21	0	17.930975000000007
Fuca1-2Galb1-3GalNAca1-3(Fuca1-2)Galb1-4GlcNAcb-Sp0	0	13.5213
GalNAca1-3(Fuca1-2)Galb1-3GalNAca1-3(Fuca1-2)Galb1-4GlcNAcb-Sp0	0	11.683775000000004
GalNAca1-3GalNAcb1-3Gala1-4Galb1-4GlcNAcb-Sp0	0	8.271824999999998
Gala1-3Galb1-4GlcNAcb1-3GalNAca-Sp14	0	4.6707
Gala1-3(Fuca1-2)Galb1-4(Fuca1-3)Glcb-Sp21	0	6.535399999999999
GlcNAcb1-6(GlcNAcb1-2)Mana1-6(GlcNAcb1-4)(GlcNAcb1-4(GlcNAcb1-2)Mana1-3)Manb1-4GlcNAcb1-4GlcNAc-Sp21	1	560.639275
Galb1-4GlcNAcb1-6(Galb1-4GlcNAcb1-2)Mana1-6(GlcNAcb1-4)(Galb1-4GlcNAcb1-2Mana1-3)Manb1-4GlcNAcb1-4GlcNAc-Sp21	1	6737.922775000001
Galb1-6Galb-Sp10	0	11.321425
(6S)Galb1-3GlcNAcb-Sp0	0	0.898200000000001
GalNAcb1-4Galb1-4Glcb-Sp0	0	9.036275
Gala1-3(Fuca1-2)Galb1-3GlcNAcb1-2Mana1-6(Gala1-3(Fuca1-2)Galb1-3GlcNAcb1-2Mana1-3)Manb1-4GlcNAcb1-4(Fuca1-6)GlcNAcb-Sp22	0	31.670375
Neu5Aca2-6Galb1-4GlcNAcb1-2Mana1-6(GlcNAcb1-4)(Neu5Aca2-6Galb1-4GlcNAcb1-2Mana1-3)Manb1-4GlcNAcb1-4GlcNAcb-Sp21	0	10.392975
Neu5Aca2-6Galb1-4GlcNAcb1-4Mana1-6(GlcNAcb1-4)(Neu5Aca2-6Galb1-4GlcNAcb1-4(Neu5Aca2-6Galb1-4GlcNAcb1-2)Mana1-3)Manb1-4GlcNAcb1-4GlcNAcb-Sp21	0	4.1902750000000015
Neu5Aca2-6Galb1-4GlcNAcb1-6(Neu5Aca2-6Galb1-4GlcNAcb1-2)Mana1-6(GlcNAcb1-4)(Neu5Aca2-6Galb1-4GlcNAcb1-2Mana1-3)Manb1-4GlcNAcb1-4GlcNAcb-Sp21	0	14.610775
Gala1-3(Fuca1-2)Galb1-3GalNAca-Sp8	0	6.314200000000002
Neu5Aca2-3Galb1-3GlcNAcb1-6(Neu5Aca2-3Galb1-4GlcNAcb1-2)Mana1-6(Neu5Aca2-3Galb1-3GlcNAcb1-2Mana1-3)Manb1-4GlcNAcb1-4GlcNAcb-Sp19	0	5.616949999999997
GlcNAcb1-6(GlcNAcb1-2)Mana1-6(GlcNAcb1-2Mana1-3)Manb1-4GlcNAcb1-4(Fuca1-6)GlcNAcb-Sp24	1	222.2754
Neu5Aca2-3Galb1-4GlcNAcb1-2Mana-Sp0	0	14.2167
Neu5Aca2-3Galb1-4GlcNAcb1-2Mana1-6(Neu5Aca2-3Galb1-4GlcNAcb1-2Mana1-3)Manb1-4GlcNAcb1-4(Fuca1-6)GlcNAcb-Sp24	1	33196.029874999986
Neu5Aca2-3Galb1-3GlcNAcb1-6GalNAca-Sp14	0	3.0481
Galb1-4(Fuca1-3)GlcNAcb1-6(Neu5Aca2-6(Neu5Aca2-3Galb1-3)GlcNAcb1-3)Galb1-4Glc-Sp21	0	6.7323999999999975
Galb1-4(Fuca1-3)GlcNAcb1-2Mana-Sp0	0	20.9688
Gala1-3(Fuca1-2)Galb1-4GlcNAcb1-6GalNAca-Sp14	0	6.4421500000000025
Fuca1-2Galb1-4GlcNAcb1-2Mana-Sp0	0	3.8801250000000014
Galb1-3(6S)GlcNAcb-Sp8	0	14.603374999999998
GalNAca1-3(Fuca1-2)Galb1-4GlcNAcb1-6GalNAc-Sp14	0	-1.2977749999999981
Gala1-3Galb1-3GlcNAcb1-2Mana-Sp0	0	16.116875
GlcNAcb1-3Galb1-4GlcNAcb1-2Mana1-6(GlcNAcb1-3Galb1-4GlcNAcb1-2Mana1-3)Manb1-4GlcNAcb1-4GlcNAcb-Sp12	1	31074.199775
GlcNAcb1-3Galb1-4GlcNAcb1-3Galb1-4GlcNAcb1-2Mana1-6(GlcNAcb1-3Galb1-4GlcNAcb1-3Galb1-4GlcNAcb1-2Mana1-3)Manb1-4GlcNAcb1-4GlcNAcb-Sp12	1	642.9093750000002
GlcNAcb1-3Galb1-4GlcNAcb1-3Galb1-4GlcNAcb1-2Mana1-6(GlcNAcb1-3Galb1-4GlcNAcb1-3Galb1-4GlcNAcb1-2Mana1-3)Manb1-4GlcNAcb1-4GlcNAcb-Sp25	1	34314.184075000005
Galb1-4GlcNAcb1-3Galb1-4GlcNAcb1-3Galb1-4GlcNAcb1-2Mana1-6(Galb1-4GlcNAcb1-3Galb1-4GlcNAcb1-3Galb1-4GlcNAcb1-2Mana1-3)Manb1-4GlcNAcb1-4GlcNAcb-Sp12	1	1117.46625
Neu5Aca2-8Neu5Aca2-3Galb1-4GlcNAc-Sp0	0	0.23349999999999935
Galb1-4GlcNAcb1-3Galb1-4GlcNAcb1-6(Galb1-4GlcNAcb1-3Galb1-4GlcNAcb1-2)Mana1-6(Galb1-4GlcNAcb1-3Galb1-4GlcNAcb1-2Mana1-3)Mana1-4GlcNAcb1-4GlcNAc-Sp24	1	7302.264499999998
Gala1-3Galb1-4GlcNAcb1-2Mana1-6(Gala1-3Galb1-4GlcNAcb1-2Mana1-3)Manb1-4GlcNAcb1-4GlcNAc-Sp24	1	23814.729475
Galb1-3GlcNAcb1-6(Galb1-3)GalNAc-Sp14	0	7.720575
(3S)GlcAb1-3Galb1-4GlcNAcb1-2Mana-Sp0	0	26.580425000000005
Galb1-4GlcNAcb1-3Galb1-4GlcNAcb1-3Galb1-4GlcNAcb1-3Galb1-4GlcNAcb1-2Mana1-6(Galb1-4GlcNAcb1-3Galb1-4GlcNAcb1-3Galb1-4GlcNAcb1-3Galb1-4GlcNAcb1-2Mana1-3)Manb1-4GlcNAcb1-4(Fuca1-6)GlcNAcb-Sp24	1	19801.812400000006
Galb1-4GlcNAcb1-3Galb1-4GlcNAcb1-3Galb1-4GlcNAcb1-3Galb1-4GlcNAcb1-6(Galb1-4GlcNAcb1-3Galb1-4GlcNAcb1-3Galb1-4GlcNAcb1-3Galb1-4GlcNAb1-2)Mana1-6(Galb1-4GlcNAcb1-3Galb1-4GlcNAcb1-3Galb1-4GlcNAcb1-3Galb1-4GlcNAcb1-2Mana1-3)Manb1-4GlcNAcb1-4(Fuca1-6)GlcNAcb-Sp24	1	9631.12835
Galb1-4GlcNAcb1-3Galb1-4GlcNAcb1-3Galb1-4GlcNAcb1-3Galb1-4GlcNAcb1-3Galb1-4GlcNAcb1-6(Galb1-4GlcNAcb1-3Galb1-4GlcNAcb1-3Galb1-4GlcNAcb1-3Galb1-4GlcNAcb1-3Galb1-4GlcNAb1-2)Mana1-6(Galb1-4GlcNAcb1-3Galb1-4GlcNAcb1-3Galb1-4GlcNAcb1-3Galb1-4GlcNAcb1-3Galb1-4GlcNAcb1-2Mana1-3)Manb1-4GlcNAcb1-4(Fuca1-6)GlcNAcb-Sp24	1	9409.534900000002
Galb1-4GlcNAcb1-3Galb1-4GlcNAcb1-6(Galb1-3)GalNAca-Sp14	1	136.29902500000003
GlcNAcb1-3Galb1-4GlcNAcb1-3GalNAca-Sp14	0	0.5837249999999976
