# Supplementary material for: Identifying glycan motifs using a novel subtree mining approach
Source: BMC Bioinformatics. 2020 Feb 4;21:42. doi: 10.1186/s12859-020-3374-4 (PMC7001330; doi:10.1186/s12859-020-3374-4)
Supplement: Supplementary file 6 — Additional file 6 Training and test sets. CSV files for all training and test sets used for this manuscript. [file 12859_2020_3374_MOESM6_ESM.zip › CV_Folds/CV_Folds/fold_2/test_set_PHA-L-10ug_13856_V5.0_DATA.csv]

glycan	binding	rfu
Fuca-Sp8	0	17.88955
Rhaa-Sp8	0	1.5436000000000047
Neu5Aca-Sp11	0	19.61555
6S(3S)Galb1-4GlcNAcb-Sp0	0	6.277449999999997
(3S)Galb1-4(Fuca1-3)(6S)Glc-Sp0	0	24.733774999999994
(3S)Galb1-4(6S)Glcb-Sp0	0	22.841999999999995
(3S)Galb1-3GlcNAcb-Sp0	0	10.533000000000003
(3S)Galb1-3GlcNAcb-Sp8	0	0.02347499999999947
(3S)Galb1-4(Fuca1-3)GlcNAc-Sp0	0	23.659375
(3S)Galb1-4(Fuca1-3)GlcNAc-Sp8	0	4.724799999999998
(3S)Galb1-4GlcNAcb-Sp0	0	13.758275
(3S)Galb-Sp8	0	8.373324999999998
(6S)Galb1-4GlcNAcb-Sp8	0	3.185400000000003
Neu5,9Ac2a2-6Galb1-4GlcNAcb-Sp8	0	8.494199999999998
GlcNAcb1-2Mana1-6(GlcNAcb1-2Mana1-3)Manb1-4GlcNAcb1-4GlcNAcb-Sp12	0	5.5304
Neu5Aca2-6Galb1-4GlcNAcb1-2Mana1-6(Neu5Aca2-6Galb1-4GlcNAcb1-2Mana1-3)Manb1-4GlcNAcb1-4GlcNAcb-Sp12	0	11.703050000000005
Fuca1-2Galb1-3GalNAca-Sp14	0	14.4607
Fuca1-2Galb1-3GalNAcb1-4(Neu5Aca2-3)Galb1-4Glcb-Sp0	0	18.835325
Fuca1-2Galb1-3GlcNAcb1-3Galb1-4Glcb-Sp10	0	18.574925
Fuca1-2Galb1-4(Fuca1-3)GlcNAcb-Sp8	0	7.5802999999999985
Fuca1-2Galb1-4GlcNAcb-Sp0	0	0.9720499999999994
Gala1-2Galb-Sp8	0	16.639875000000007
Gala1-3Galb1-4GlcNAcb-Sp8	0	11.687324999999998
Gala1-3Galb1-4Glc-Sp10	0	8.822974999999998
Gala1-4Galb1-4GlcNAcb-Sp0	0	16.799175
Gala1-4Galb1-4GlcNAcb-Sp8	0	24.993025000000006
Gala1-4GlcNAcb-Sp8	0	14.664625
Galb1-2Galb-Sp8	0	6.157375000000004
Galb1-4GlcNAcb1-6GalNAca-Sp8	0	6.670525
GlcNAcb1-6(Galb1-3)GalNAca-Sp8	0	8.5458
Galb1-3GlcNAcb1-3Galb1-4GlcNAcb-Sp0	0	5.370675
Galb1-4(Fuca1-3)GlcNAcb-Sp0	0	24.254875
Galb1-4GlcNAcb1-3Galb1-4(Fuca1-3)GlcNAcb1-3Galb1-4(Fuca1-3)GlcNAcb-Sp0	0	5.962724999999999
Galb1-4GlcNAcb1-3Galb1-4Glcb-Sp0	0	21.477250000000005
GlcNAca1-6Galb1-4GlcNAcb-Sp8	0	3.2841749999999994
GlcNAcb1-3GalNAca-Sp8	0	14.373675
GlcNAcb1-3Galb1-4GlcNAcb-Sp0	0	4.706625
GlcNAcb1-4Galb1-4GlcNAcb-Sp8	0	2.067375
GlcNAcb1-4GlcNAcb1-4GlcNAcb1-4GlcNAcb1-4GlcNAcb1-4GlcNAcb1-Sp8	0	2.6877750000000016
GlcNAcb1-6GalNAca-Sp8	0	-0.6575749999999996
Glcb1-6Glcb-Sp8	0	14.136825
Mana1-2Mana1-6(Mana1-3)Mana1-6(Mana1-2Mana1-2Mana1-3)Manb1-4GlcNAcb1-4GlcNAcb-Sp12	0	8.814074999999997
Neu5Aca2-3Galb1-4GlcNAcb1-3Galb1-4(Fuca1-3)GlcNAcb-Sp0	0	9.030125000000004
Fuca1-2Galb1-4(6S)GlcNAcb-Sp8	0	9.953500000000002
Neu5Aca2-3Galb1-3(Fuca1-4)GlcNAcb-Sp8	0	8.876224999999998
Neu5Aca2-3Galb1-3(Fuca1-4)GlcNAcb1-3Galb1-4(Fuca1-3)GlcNAcb-Sp0	0	10.175525
Neu5Aca2-3Galb1-3(6S)GalNAca-Sp8	0	3.091225000000001
Neu5Aca2-3Galb-Sp8	0	4.245474999999999
Neu5Aca2-3Galb1-4(Fuca1-3)GlcNAcb1-3Galb-Sp8	0	7.208824999999999
Neu5Aca2-3Galb1-4GlcNAcb1-3Galb1-4GlcNAcb1-3Galb1-4GlcNAcb-Sp0	0	4.271400000000002
Neu5Aca2-6Galb1-4Glcb-Sp0	0	4.610524999999999
Neu5Aca2-8Neu5Aca2-3Galb1-4Glcb-Sp0	0	1.8497999999999972
Neu5Acb2-6Galb1-4GlcNAcb-Sp8	0	9.84785
Neu5Aca2-3Galb1-4GlcNAcb1-6(Galb1-3)GalNAca-Sp14	0	3.69075
Galb1-4(Fuca1-3)GlcNAcb1-3Galb1-3(Fuca1-4)GlcNAcb-Sp0	0	7.900650000000002
(6P)Glcb-Sp10	0	10.359475000000002
Neu5Aca2-6Galb1-4GlcNAcb1-2Mana1-6(Galb1-4GlcNAcb1-2Mana1-3)Manb1-4GlcNAcb1-4GlcNAcb-Sp12	0	4.773800000000001
GlcNAcb1-4GlcNAcb-Sp10	0	12.776125000000004
Mana1-2Mana1-6(Mana1-2Mana1-3)Mana1-6(Mana1-2Mana1-2Mana1-3)Mana-Sp9	0	7.337849999999999
Neu5Aca2-6Galb1-4GlcNAcb1-2Mana1-6(Neu5Aca2-3Galb1-4GlcNAcb1-2Mana1-3)Manb1-4GlcNAcb1-4GlcNAcb-Sp12	0	9.108375
Neu5Aca2-8Neu5Acb-Sp17	0	21.641700000000004
Neu5Gcb2-6Galb1-4GlcNAc-Sp8	0	16.87789999999999
Gala1-4Galb1-4GlcNAcb1-3Galb1-4Glcb-Sp0	0	10.892900000000004
GalNAcb1-3Gala1-4Galb1-4GlcNAcb1-3Galb1-4Glcb-Sp0	0	14.857349999999995
GalNAca1-3(Fuca1-2)Galb1-4GlcNAcb1-3Galb1-4GlcNAcb-Sp0	0	2.3943249999999985
Neu5Aca2-6Galb1-4GlcNAcb1-2Mana1-6Manb1-4GlcNAcb1-4GlcNAc-Sp12	0	17.937149999999995
Galb1-4GlcNAcb1-2Mana1-3Manb1-4GlcNAcb1-4GlcNAc-Sp12	0	-3.0263000000000027
Mana1-6(Galb1-4GlcNAcb1-2Mana1-3)Manb1-4GlcNAcb1-4GlcNAcb-Sp12	0	10.2984
KDNa2-3Galb1-3GalNAca-Sp14	0	14.382625
Galb1-4GlcNAcb1-2Mana1-6(Galb1-4GlcNAcb1-4(Galb1-4GlcNAcb1-2)Mana1-3)Manb1-4GlcNAcb1-4GlcNAc-Sp21	0	15.9523
Gala1-3Galb1-4(Fuca1-3)GlcNAcb1-2Mana1-6(Gala1-3Galb1-4(Fuca1-3)GlcNAcb1-2Mana1-3)Manb1-4GlcNAcb1-4GlcNAcb-Sp20	0	9.530725000000002
Neu5Aca2-3Galb1-4(Fuca1-3)GlcNAcb1-3GalNAca-Sp14	0	20.436350000000004
Galb1-3GlcNAcb1-3Galb1-4GlcNAcb1-6(Galb1-3GlcNAcb1-3)Galb1-4Glcb-Sp0	0	-0.3234250000000003
Galb1-3GlcNAcb1-3Galb1-4(Fuca1-3)GlcNAcb1-6(Galb1-3GlcNAcb1-3)Galb1-4Glc-Sp21	0	5.4509500000000015
Galb1-4GlcNAcb1-6(Galb1-4GlcNAcb1-2)Mana1-6(Galb1-4GlcNAcb1-4(Galb1-4GlcNAcb1-2)Mana1-3)Manb1-4GlcNAcb1-4GlcNAcb-Sp21	0	11.254899999999996
Gala1-3Galb1-3(Fuca1-4)GlcNAcb1-2Mana1-6(Gala1-3Galb1-3(Fuca1-4)GlcNAcb1-2Mana1-3)Manb1-4GlcNAcb1-4GlcNAc-Sp19	0	17.810650000000006
Galb1-4(Fuca1-3)GlcNAcb1-3GalNAca-Sp14	0	8.560999999999998
Gala1-4Galb1-4GlcNAcb1-2Mana1-6(Gala1-4Galb1-4GlcNAcb1-2Mana1-3)Manb1-4GlcNAcb1-4GlcNAcb-Sp24	0	16.927950000000006
Galb1-3GlcNAcb1-6Galb1-4GlcNAcb-Sp0	0	0.5876999999999999
Neu5Aca2-3Galb1-3GalNAcb1-4(Neu5Aca2-8Neu5Aca2-3)Galb1-4Glcb-Sp0	0	7.753775000000003
Fuca1-2Galb1-3GlcNAcb1-3GalNAc-Sp14	0	13.364525000000008
Gala1-3(Fuca1-2)Galb1-3GlcNAcb1-3GalNAc-Sp14	0	7.761274999999999
Gala1-3(Fuca1-2)Galb1-4GlcNAcb1-2Mana1-6(Gala1-3(Fuca1-2)Galb1-4GlcNAcb1-2Mana1-3)Manb1-4GlcNAcb1-4(Fuca1-6)GlcNAcb-Sp22	0	14.2311
GlcNAcb1-6(GlcNAcb1-2)Mana1-6(GlcNAcb1-4)(GlcNAcb1-4(GlcNAcb1-2)Mana1-3)Manb1-4GlcNAcb1-4GlcNAc-Sp21	1	6422.757349999997
(6S)Galb1-3(6S)GlcNAc-Sp0	0	6.943249999999997
Fuca1-2Galb1-4GlcNAcb1-2Mana1-6(Fuca1-2Galb1-4GlcNAcb1-2(Fuca1-2Galb1-4GlcNAcb1-4)Mana1-3)Manb1-4GlcNAcb1-4GlcNAcb-Sp12	0	24.799575
GalNAca1-3(Fuca1-2)Galb1-4GlcNAcb1-2Mana1-6(GalNAca1-3(Fuca1-2)Galb1-4GlcNAcb1-2Mana1-3)Manb1-4GlcNAcb1-4(Fuca1-6)GlcNAcb-Sp22	0	15.821575000000005
Neu5Aca2-3Galb1-4GlcNAcb1-4Mana1-6(GlcNAcb1-4)(Neu5Aca2-3Galb1-4GlcNAcb1-4(Neu5Aca2-3Galb1-4GlcNAcb1-2)Mana1-3)Manb1-4GlcNAcb1-4GlcNAcb-Sp21	0	13.988549999999998
Neu5Aca2-6Galb1-4GlcNAcb1-2Mana1-6(GlcNAcb1-4)(Neu5Aca2-6Galb1-4GlcNAcb1-2Mana1-3)Manb1-4GlcNAcb1-4GlcNAcb-Sp21	0	-5.624825000000001
Gala1-3(Fuca1-2)Galb1-3GalNAcb-Sp8	0	11.113499999999998
Neu5Aca2-3Galb1-3GlcNAcb1-6(Neu5Aca2-3Galb1-4GlcNAcb1-2)Mana1-6(Neu5Aca2-3Galb1-3GlcNAcb1-2Mana1-3)Manb1-4GlcNAcb1-4GlcNAcb-Sp19	0	1.43375
Neu5Aca2-3Galb1-4GlcNAcb1-2Mana1-6(Neu5Aca2-3Galb1-4GlcNAcb1-2Mana1-3)Manb1-4GlcNAcb1-4(Fuca1-6)GlcNAcb-Sp24	0	5.410775000000001
Mana1-6(Mana1-3)Manb1-4GlcNAcb1-4(Fuca1-6)GlcNAcb-Sp19	0	-0.5275750000000006
Gala1-3Galb1-3GlcNAcb1-6GalNAca-Sp14	0	12.17625
Neu5Aca2-3Galb1-3GlcNAcb1-6GalNAca-Sp14	0	-4.2264750000000015
Galb1-4(Fuca1-3)GlcNAcb1-2Mana-Sp0	0	7.836724999999998
Fuca1-2(6S)Galb1-3GlcNAcb-Sp0	0	17.29435
Fuca1-2Galb1-3GlcNAcb1-6(Fuca1-2Galb1-3GlcNAcb1-3)GalNAca-Sp14	0	28.1706
Galb1-3(6S)GlcNAcb-Sp8	0	5.5189249999999985
(6P)Galb1-4GlcNAcb-SP0	0	0.6674749999999978
Galb1-3GalNAcb1-3Gal-Sp21	0	2.476875
GlcNAcb1-3Galb1-4GlcNAcb1-2Mana1-6(GlcNAcb1-3Galb1-4GlcNAcb1-2Mana1-3)Manb1-4GlcNAcb1-4GlcNAcb-Sp12	0	6.404399999999999
Galb1-4GlcNAcb1-3Galb1-4GlcNAcb1-2Mana1-6(Galb1-4GlcNAcb1-3Galb1-4GlcNAcb1-2Mana1-3)Manb1-4GlcNAcb1-4GlcNAcb-Sp24	0	23.05405
Neu5Gca2-3Galb1-4GlcNAcb1-3Galb1-4GlcNAcb1-2Mana1-6(Neu5Gca2-3Galb1-4GlcNAcb1-3Galb1-4GlcNAcb1-2Mana1-3)Manb1-4GlcNAcb1-4GlcNAcb-Sp24	0	29.231525
GlcNAcb1-3Galb1-4GlcNAcb1-6(GlcNAcb1-3Galb1-4GlcNAcb1-2)Mana1-6(GlcNAcb1-3Galb1-4GlcNAcb1-2Mana1-3)Manb1-4GlcNAcb1-4GlcNAc-Sp24	1	21513.894775
GalNAcb1-3GlcNAcb-Sp0	0	6.325799999999999
GlcNAb1-3Galb1-3GalNAc-Sp14	0	13.837075
Galb1-3GlcNAcb1-6(Galb1-3)GalNAc-Sp14	0	21.74834999999999
(3S)GlcAb1-3Galb1-4GlcNAcb1-2Mana-Sp0	0	3.954375
Galb1-3GlcNAcb1-3Galb1-4GlcNAcb1-3Galb1-4GlcNAcb1-6(Galb1-3GlcNAcb1-3Galb1-4GlcNAcb1-3Galb1-4GlcNAb1-2)Mana1-6(Galb1-3GlcNAcb1-3Galb1-4GlcNAcb1-3Galb1-4GlcNAcb1-2Mana1-3)Manb1-4GlcNAcb1-4(Fuca1-6)GlcNAcb-Sp24	1	9442.878225
Galb1-3GlcNAcb1-3Galb1-4GlcNAcb1-6(Galb1-3GlcNAcb1-3Galb1-4GlcNAb1-2)Mana1-6(Galb1-3GlcNAcb1-3Galb1-4GlcNAcb1-2Mana1-3)Manb1-4GlcNAcb1-4(Fuca1-6)GlcNAcb-Sp24	1	12004.721675
Galb1-4GlcNAcb1-3Galb1-4GlcNAcb1-3Galb1-4GlcNAcb1-6(Galb1-4GlcNAcb1-3Galb1-4GlcNAcb1-3Galb1-4GlcNAb1-2)Mana1-6(Galb1-4GlcNAcb1-3Galb1-4GlcNAcb1-3Galb1-4GlcNAcb1-2Mana1-3)Manb1-4GlcNAcb1-4(Fuca1-6)GlcNAcb-Sp24	1	11832.4134
Neu5Aca2-6Galb1-4GlcNAcb1-6(Galb1-3)GalNAca-Sp14	0	12.879025
Neu5Aca2-6Galb1-4GlcNAcb1-3Galb1-4GlcNAcb1-6(Neu5Aca2-6Galb1-4GlcNAcb1-3Galb1-4GlcNAcb1-3)GalNAca-Sp14	1	154.16002499999996
Galb1-3GalNAcb1-4(Neu5Aca2-8Neu5Aca2-8Neu5Aca2-3)Galb1-4Glcb-Sp21	0	9.12795
