# Supplementary material for: Identifying glycan motifs using a novel subtree mining approach
Source: BMC Bioinformatics. 2020 Feb 4;21:42. doi: 10.1186/s12859-020-3374-4 (PMC7001330; doi:10.1186/s12859-020-3374-4)
Supplement: Supplementary file 6 — Additional file 6 Training and test sets. CSV files for all training and test sets used for this manuscript. [file 12859_2020_3374_MOESM6_ESM.zip › CV_Folds/CV_Folds/fold_2/test_set_PNA_14030_10ug_v5.0_DATA.csv]

glycan	binding	rfu
GalNAca-Sp8	0	14.319375
Fuca-Sp8	0	7.138000000000003
Rhaa-Sp8	0	1.9394999999999991
GlcNAcb-Sp8	0	4.823299999999999
GlcN(Gc)b-Sp8	0	4.3774250000000015
Galb1-4GlcNAcb1-6(Galb1-4GlcNAcb1-3)GalNAca-Sp8	0	9.95375
GlcNAcb1-6(GlcNAcb1-4)(GlcNAcb1-3)GlcNAc-Sp8	0	7.943125
(3S)Galb1-4Glcb-Sp8	0	8.317224999999997
(3S)Galb1-4(6S)Glcb-Sp0	0	5.947675
(3S)Galb1-4(6S)Glcb-Sp8	0	9.809825
(3S)Galb1-3(Fuca1-4)GlcNAcb-Sp8	0	1.8653000000000013
(3S)Galb1-3GlcNAcb-Sp8	0	3.5077000000000016
(3S)Galb1-4(Fuca1-3)GlcNAc-Sp8	0	7.626049999999997
(6S)(4S)Galb1-4GlcNAcb-Sp0	0	14.474325000000007
(6S)Galb1-4GlcNAcb-Sp8	0	6.3104999999999976
(6S)GlcNAcb-Sp8	0	-0.2293499999999984
Neu5Aca2-6Galb1-4GlcNAcb1-2Mana1-6(Neu5Aca2-6Galb1-4GlcNAcb1-2Mana1-3)Manb1-4GlcNAcb1-4GlcNAcb-Sp24	0	13.300525
Fuca1-2Galb1-3GalNAcb1-3Gala-Sp9	0	7.666349999999998
Fuca1-2Galb1-3GalNAca-Sp8	0	3.477675
Fuca1-2Galb1-3GlcNAcb-Sp0	0	7.630049999999999
Fuca1-2Galb1-3GlcNAcb-Sp8	0	5.24045
Fuca1-2Galb1-4GlcNAcb-Sp8	0	9.212175000000002
GalNAca1-3(Fuca1-2)Galb1-4Glcb-Sp0	0	11.747725
GalNAcb1-3(Fuca1-2)Galb-Sp8	0	4.66385
Gala1-4(Gala1-3)Galb1-4GlcNAcb-Sp8	0	12.4342
Gala1-3GalNAcb-Sp8	0	7.645399999999999
Gala1-3Galb1-4GlcNAcb-Sp8	0	4.155425000000001
Gala1-3Galb1-4Glcb-Sp0	0	13.302199999999996
Gala1-3Galb-Sp8	0	7.432274999999999
Gala1-4(Fuca1-2)Galb1-4GlcNAcb-Sp8	0	14.281325000000002
Gala1-4Galb1-4GlcNAcb-Sp0	0	4.493549999999996
Galb1-3(Fuca1-4)GlcNAc-Sp0	0	2.429675
Neu5Aca2-6(Galb1-3)GalNAca-Sp8	1	12579.874525
Galb1-4(6S)Glcb-Sp8	0	21.213625000000008
Galb1-4GlcNAcb1-3GalNAc-Sp14	0	6.071499999999998
Galb1-4GlcNAcb1-6(Galb1-3)GalNAc-Sp14	1	24475.0214
Galb1-4Glcb-Sp8	0	10.439025
GlcNAcb1-2Galb1-3GalNAca-Sp8	0	8.848024999999998
GlcNAcb1-6(GlcNAcb1-4)GalNAca-Sp8	0	1.06745
GlcNAcb1-6GalNAca-Sp8	0	11.994475
GlcNAcb1-6Galb1-4GlcNAcb-Sp8	0	10.063875
Glcb1-6Glcb-Sp8	0	9.3023
GlcAa-Sp8	0	8.552075
GlcAb1-3Galb-Sp8	0	7.040049999999997
KDNa2-3Galb1-4GlcNAcb-Sp0	0	11.153675
Mana1-2Mana1-2Mana1-6(Mana1-3)Mana-Sp9	0	9.0144
Mana1-6(Mana1-3)Mana1-6(Mana1-2Mana1-3)Manb1-4GlcNAcb1-4GlcNAcb-Sp12	1	72.455675
GalNAcb1-4(Neu5Aca2-3)Galb1-4Glcb-Sp0	0	-2.4827749999999984
Neu5Aca2-3Galb1-3GalNAcb1-4(Neu5Aca2-3)Galb1-4Glcb-Sp0	0	-0.37464999999999904
Neu5Aca2-6(Neu5Aca2-3Galb1-3)GalNAca-Sp8	0	7.165775
Neu5Aca2-3Galb1-4GlcNAcb-Sp0	0	4.039174999999997
Neu5Gca2-3Galb1-4GlcNAcb-Sp0	0	2.199725000000001
Neu5Aca2-3Galb1-4GlcNAcb1-6(Galb1-3)GalNAca-Sp14	1	13759.85435
Neu5Aca2-3Galb1-4GlcNAcb1-3Galb1-3GlcNAcb-Sp0	0	3.199
4S(3S)Galb1-4GlcNAcb-Sp0	0	10.482725000000002
(6P)Glcb-Sp10	0	16.744425
GlcNAcb1-6(Galb1-4GlcNAcb1-3)Galb1-4GlcNAc-Sp0	0	8.057975
Galb1-4GlcNAca1-6Galb1-4GlcNAcb-Sp0	0	11.729675000000002
GalNAcb1-3Galb-Sp8	0	5.257075
GlcNAcb1-4GlcNAcb-Sp10	0	5.697474999999999
Mana1-2Mana1-6(Mana1-2Mana1-3)Mana1-6(Mana1-2Mana1-2Mana1-3)Mana-Sp9	0	1.6276499999999992
Neu5Aca2-6Galb1-4GlcNAcb1-2Mana1-6(Neu5Aca2-3Galb1-4GlcNAcb1-2Mana1-3)Manb1-4GlcNAcb1-4GlcNAcb-Sp12	0	3.001175
Neu5Aca2-6Galb1-4GlcNAcb1-3Galb1-4GlcNAcb1-3Galb1-4GlcNAcb-Sp0	0	11.876075000000005
GalNAca1-3(Fuca1-2)Galb1-4GlcNAcb1-3Galb1-4GlcNAcb-Sp0	0	3.7675750000000017
Mana1-6(Neu5Aca2-6Galb1-4GlcNAcb1-2Mana1-3)Manb1-4GlcNAcb1-4GlcNAc-Sp12	0	8.836525000000004
Neu5Aca2-6Galb1-4GlcNAcb1-2Mana1-6Manb1-4GlcNAcb1-4GlcNAc-Sp12	0	6.8228750000000025
KDNa2-3Galb1-4(Fuca1-3)GlcNAc-Sp0	0	6.818999999999996
KDNa2-6Galb1-4GlcNAc-Sp0	0	10.530625
Galb1-4GlcNAcb1-2Mana1-6(Galb1-4GlcNAcb1-4(Galb1-4GlcNAcb1-2)Mana1-3)Manb1-4GlcNAcb1-4GlcNAc-Sp21	0	8.667725
Gala1-3Galb1-4(Fuca1-3)GlcNAcb1-2Mana1-6(Gala1-3Galb1-4(Fuca1-3)GlcNAcb1-2Mana1-3)Manb1-4GlcNAcb1-4GlcNAcb-Sp20	0	5.791725000000002
Gala1-3(Fuca1-2)Galb1-3GlcNAcb1-2Mana1-6(Gala1-3(Fuca1-2)Galb1-3GlcNAcb1-2Mana1-3)Manb1-4GlcNAcb1-4GlcNAcb-Sp20	0	12.093975
Galb1-4GlcNAcb1-6(Fuca1-4(Fuca1-2Galb1-3)GlcNAcb1-3)Galb1-4Glc-Sp21	0	9.104924999999998
GlcNAcb1-2Mana1-6(Galb1-4GlcNAcb1-2Mana1-3)Manb1-4GlcNAcb1-4GlcNAc-Sp12	0	15.653874999999996
Neu5Aca2-3Galb1-3GlcNAcb1-3GalNAca-Sp14	0	6.29355
Gala1-4Galb1-3GlcNAcb1-2Mana1-6(Gala1-4Galb1-3GlcNAcb1-2Mana1-3)Manb1-4GlcNAcb1-4GlcNAcb-Sp19	0	3.2696750000000003
Gala1-3(Fuca1-2)Galb1-4GlcNAcb1-3GalNAca-Sp14	0	5.566274999999997
GalNAca1-3(Fuca1-2)Galb1-4GlcNAcb1-3GalNAca-Sp14	0	13.155124999999995
Gala1-3(Fuca1-2)Galb1-3GlcNAcb1-3GalNAc-Sp14	0	5.393324999999997
Fuca1-2Galb1-3GlcNAcb1-2Mana1-6(Fuca1-2Galb1-3GlcNAcb1-2Mana1-3)Manb1-4GlcNAcb1-4(Fuca1-6)GlcNAcb-Sp22	0	2.5497249999999987
Galb1-4GlcNAcb1-2Mana1-6(GlcNAcb1-4)(Galb1-4GlcNAcb1-4(Galb1-4GlcNAcb1-2)Mana1-3)Manb1-4GlcNAcb1-4GlcNAc-Sp21	0	1.7305749999999982
Galb1-4GlcNAcb1-6(Galb1-4GlcNAcb1-2)Mana1-6(GlcNAcb1-4)(Galb1-4GlcNAcb1-2Mana1-3)Manb1-4GlcNAcb1-4GlcNAc-Sp21	0	-0.6126749999999976
Fuca1-2Galb1-4(Fuca1-3)GlcNAcb1-2Mana1-6(Fuca1-2Galb1-4(Fuca1-3)GlcNAcb1-4(Fuca1-2Galb1-4(Fuca1-3)GlcNAcb1-2)Mana1-3)Manb1-4GlcNAcb1-4GlcNAcb-Sp12	0	9.053025
Gala1-3Fuca1-2Galb1-4GlcNAcb1-6(Gala1-3Fuca1-2Galb1-4GlcNAcb1-3)GalNAc-Sp14	0	12.822874999999998
GalNAca1-3(Fuca1-2)Galb1-4GlcNAcb1-6(GalNAca1-3(Fuca1-2)Galb1-4GlcNAcb1-3)GalNAc-Sp14	0	3.7541749999999983
Neu5Aca2-3Galb1-4GlcNAcb1-6(Neu5Aca2-3Galb1-4GlcNAcb1-2)Mana1-6(GlcNAcb1-4)(Neu5Aca2-3Galb1-4GlcNAcb1-4(Neu5Aca2-3Galb1-4GlcNAcb1-2)Mana1-3)Manb1-4GlcNAcb1-4GlcNAcb-Sp21	0	-8.66235
Neu5Aca2-6Galb1-4GlcNAcb1-2Mana1-6(GlcNAcb1-4)(Neu5Aca2-6Galb1-4GlcNAcb1-2Mana1-3)Manb1-4GlcNAcb1-4GlcNAcb-Sp21	0	-1.0348750000000004
Neu5Aca2-6Galb1-4GlcNAcb1-6(Neu5Aca2-6Galb1-4GlcNAcb1-2)Mana1-6(GlcNAcb1-4)(Neu5Aca2-6Galb1-4GlcNAcb1-4(Neu5Aca2-6Galb1-4GlcNAcb1-2)Mana1-3)Manb1-4GlcNAcb1-4GlcNAcb-Sp21	0	-2.059775
Glca1-4Glca1-4Glca1-4Glcb-Sp10	0	17.435875
Neu5Aca2-3Galb1-3GlcNAcb1-6(Neu5Aca2-3Galb1-4GlcNAcb1-2)Mana1-6(Neu5Aca2-3Galb1-3GlcNAcb1-2Mana1-3)Manb1-4GlcNAcb1-4GlcNAcb-Sp19	0	4.400475
Galb1-3GlcNAcb1-2Mana1-6(GlcNAcb1-4)(Galb1-3GlcNAcb1-2Mana1-3)Manb1-4GlcNAcb1-4GlcNAcb-Sp21	0	12.65445
Neu5Aca2-3Galb1-3GlcNAcb1-2Mana1-6(GlcNAcb1-4)(Neu5Aca2-3Galb1-3GlcNAcb1-2Mana1-3)Manb1-4GlcNAcb1-4GlcNAc-Sp21	0	2.448500000000001
Galb1-3(Fuca1-4)GlcNAcb1-6GalNAca-Sp14	0	6.953024999999998
Neu5Aca2-3Galb1-3GlcNAcb1-6GalNAca-Sp14	0	5.284375
Galb1-4(Fuca1-3)GlcNAcb1-6(Neu5Aca2-6(Neu5Aca2-3Galb1-3)GlcNAcb1-3)Galb1-4Glc-Sp21	0	16.165150000000004
Fuca1-2Galb1-4GlcNAcb1-2Mana-Sp0	0	-6.621224999999999
Galb1-4GlcNAcb1-6(Galb1-4GlcNAcb1-2)Mana1-6(GlcNAcb1-4Galb1-4GlcNAcb1-4(Galb1-4GlcNAcb1-2)Mana1-3)Manb1-4GlcNAcb1-4(Fuca1-6)GlcNAc-Sp21	0	9.172749999999997
(6S)GalNAcb1-4GlcNAc-Sp8	0	-1.3460750000000008
(3S)GalNAcb1-4(3S)GlcNAc-Sp8	0	-1.7651750000000008
(3S)GalNAcb1-4GlcNAc-Sp8	0	0.24409999999999954
Galb1-3GlcNAcb1-2Mana-Sp0	0	0.5383249999999986
GlcNAcb1-3Galb1-4GlcNAcb1-6(GlcNAcb1-3)Galb1-4GlcNAc-Sp0	1	5203.31675
GalNAca1-3(Fuca1-2)Galb1-3GalNAcb1-3Gala1-4Galb1-4Glc-Sp21	0	8.786825
GlcNAcb1-3Galb1-4GlcNAcb1-2Mana1-6(GlcNAcb1-3Galb1-4GlcNAcb1-2Mana1-3)Manb1-4GlcNAcb1-4GlcNAcb-Sp25	1	621.3041000000002
Fuca1-2Galb1-4GlcNAcb1-3Galb1-4GlcNAcb1-2Mana1-6(Fuca1-2Galb1-4GlcNAcb1-3Galb1-4GlcNAcb1-2Mana1-3)Manb1-4GlcNAcb1-4GlcNAcb-Sp24	0	13.333949999999998
GlcNAcb1-3Galb1-4GlcNAcb1-3Galb1-4GlcNAcb1-2Mana1-6(GlcNAcb1-3Galb1-4GlcNAcb1-3Galb1-4GlcNAcb1-2Mana1-3)Manb1-4GlcNAcb1-4GlcNAcb-Sp12	1	95.022675
Neu5Aca2-8Neu5Gca2-3Galb1-4GlcNAc-Sp0	0	7.027824999999996
GalNAcb1-4GlcNAcb1-3GalNAcb1-4GlcNAcb-Sp0	0	2.367975000000003
GlcNAcb1-3Galb1-4GlcNAcb1-3Galb1-4GlcNAcb1-3Galb1-4GlcNAcb1-3Galb1-4GlcNAcb1-2Mana1-6(GlcNAcb1-3Galb1-4GlcNAcb1-3Galb1-4GlcNAcb1-3Galb1-4GlcNAcb1-3Galb1-4GlcNAcb1-2Mana1-3)Manb1-4GlcNAcb1-4GlcNAcb-Sp25	1	2360.478225
Galb1-4GlcNAcb1-3Galb1-4GlcNAcb1-3Galb1-4GlcNAcb1-3Galb1-4GlcNAcb1-3Galb1-4GlcNAcb1-2Mana1-6(Galb1-4GlcNAcb1-3Galb1-4GlcNAcb1-3Galb1-4GlcNAcb1-3Galb1-4GlcNAcb1-3Galb1-4GlcNAcb1-2Mana1-3)Manb1-4GlcNAcb1-4GlcNAcb-Sp25	0	12.662925000000005
Galb1-4GlcNAcb1-3Galb1-4GlcNAcb1-6(Galb1-4GlcNAcb1-3Galb1-4GlcNAb1-2)Mana1-6(Galb1-4GlcNAcb1-3Galb1-4GlcNAcb1-2Mana1-3)Manb1-4GlcNAcb1-4(Fuca1-6)GlcNAcb-Sp24	0	17.677000000000003
GlcNAcb1-3Galb1-4GlcNAcb1-3Galb1-4GlcNAcb1-6(GlcNAcb1-3Galb1-4GlcNAcb1-3Galb1-4GlcNAb1-2)Mana1-6(GlcNAcb1-3Galb1-4GlcNAcb1-3Galb1-4GlcNAcb1-2Mana1-3)Manb1-4GlcNAcb1-4(Fuca1-6)GlcNAcb-Sp24	1	3728.0129
Galb1-4GlcNAcb1-3Galb1-4GlcNAcb1-6(Galb1-3)GalNAca-Sp14	1	14990.634975000004
GlcNAcb1-3Galb1-4GlcNAcb1-6(Galb1-3)GalNAca-Sp14	1	32474.42645
Neu5Aca2-3Galb1-4GlcNAcb1-3Galb1-4GlcNAcb1-6(Neu5Aca2-3Galb1-4GlcNAcb1-3Galb1-4GlcNAcb1-3)GalNAca-Sp14	0	8.29405
Neu5Aca2-3Galb1-4GlcNAcb1-3Galb1-4GlcNAcb1-2Mana1-6(Neu5Aca2-3Galb1-4GlcNAcb1-3Galb1-4GlcNAcb1-2Mana1-3)Manb1-4GlcNAcb1-4GlcNAcb-Sp12	1	88.43684999999998
