# Supplementary material for: Identifying glycan motifs using a novel subtree mining approach
Source: BMC Bioinformatics. 2020 Feb 4;21:42. doi: 10.1186/s12859-020-3374-4 (PMC7001330; doi:10.1186/s12859-020-3374-4)
Supplement: Supplementary file 6 — Additional file 6 Training and test sets. CSV files for all training and test sets used for this manuscript. [file 12859_2020_3374_MOESM6_ESM.zip › CV_Folds/CV_Folds/fold_2/test_set_PSA_14040_10ug_v5.0_DATA.csv]

glycan	binding	rfu
GalNAca-Sp8	0	-0.8468000000000018
Fuca-Sp8	0	6.902675
Rhaa-Sp8	0	4.448749999999991
GlcNAcb-Sp0	0	23.213775000000005
GlcNAcb-Sp8	0	6.6310499999999974
GlcN(Gc)b-Sp8	0	5.045275000000002
Galb1-4GlcNAcb1-6(Galb1-4GlcNAcb1-3)GalNAc-Sp14	0	9.52995
(3S)Galb1-4(Fuca1-3)(6S)Glc-Sp0	0	23.78145
(3S)Galb1-4Glcb-Sp8	0	6.991624999999999
(3S)Galb1-4(6S)Glcb-Sp0	0	18.674525000000006
(3S)Galb1-4(6S)Glcb-Sp8	0	15.060999999999998
(3S)Galb1-3GlcNAcb-Sp0	0	4.732149999999999
(3S)Galb1-4(Fuca1-3)GlcNAc-Sp0	0	12.212625
(3S)Galb-Sp8	0	5.39125
(6S)Galb1-4GlcNAcb-Sp8	0	19.03135
(6S)GlcNAcb-Sp8	0	3.90175
Mana1-6(Mana1-3)Manb1-4GlcNAcb1-4GlcNAcb-Sp13	1	320.93577499999986
Fuca1-2Galb1-3GalNAcb1-3Gala-Sp9	0	14.04295
Fuca1-2Galb1-3GalNAcb1-3Gala1-4Galb1-4Glcb-Sp9	0	13.31385
Fuca1-2Galb1-3GalNAca-Sp14	0	5.44145
Fuca1-2Galb1-3GlcNAcb-Sp8	0	0.9610000000000004
Fuca1-2Galb1-4(Fuca1-3)GlcNAcb1-3Galb1-4(Fuca1-3)GlcNAcb-Sp0	0	6.570675000000001
Fuca1-2Galb1-4Glcb-Sp0	0	13.967925
GlcNAcb1-3Galb1-3GalNAca-Sp8	0	20.95825
GalNAcb1-4GlcNAcb-Sp0	0	22.249700000000004
Gala1-3GalNAcb-Sp8	0	8.442925000000002
Gala1-3Galb1-4GlcNAcb-Sp8	0	1.2360250000000006
Gala1-3Galb-Sp8	0	30.337450000000004
Gala1-4(Fuca1-2)Galb1-4GlcNAcb-Sp8	0	10.936150000000005
Gala1-4Galb1-4GlcNAcb-Sp8	0	10.574225
Gala1-4GlcNAcb-Sp8	0	3.0856999999999988
Galb1-4GlcNAcb1-6GalNAca-Sp8	0	3.3589249999999997
Galb1-3GlcNAcb1-3Galb1-4GlcNAcb-Sp0	0	9.836375
Galb1-3GlcNAcb-Sp8	0	8.679475
Galb1-4GlcNAcb1-3GalNAc-Sp14	0	16.78665
Galb1-4GlcNAcb1-3Galb1-4GlcNAcb-Sp0	0	20.174275
GlcNAca1-6Galb1-4GlcNAcb-Sp8	0	10.6557
GlcNAcb1-3Galb-Sp8	0	7.324325000000003
GlcNAcb1-6(GlcNAcb1-4)GalNAca-Sp8	0	5.677225
GlcNAcb1-4Galb1-4GlcNAcb-Sp8	0	4.454775
GlcNAcb1-4GlcNAcb1-4GlcNAcb1-4GlcNAcb1-4GlcNAcb1-Sp8	0	5.48305
G-ol-Sp8	0	1.027025
GlcAa-Sp8	0	14.389675000000002
Mana1-6(Mana1-3)Mana-Sp9	0	21.456975
Mana1-2Mana1-2Mana1-6(Mana1-3)Mana-Sp9	1	798.8325
(3S)Galb1-4(Fuca1-3)(6S)GlcNAcb-Sp8	0	9.932350000000003
Fuca1-2(6S)Galb1-4GlcNAcb-Sp0	0	9.202525
Fuca1-2(6S)Galb1-4(6S)Glcb-Sp0	0	9.386474999999997
GalNAcb1-4(Neu5Aca2-3)Galb1-4GlcNAcb-Sp8	0	6.806350000000003
Neu5Aca2-3GalNAcb1-4GlcNAcb-Sp0	0	5.2330000000000005
Neu5Aca2-3Galb1-3(6S)GalNAca-Sp8	0	-0.027699999999999392
Neu5Aca2-3Galb-Sp8	0	2.3313250000000005
Neu5Aca2-3Galb1-4(Fuca1-3)(6S)GlcNAcb-Sp8	0	0.9664
Neu5Aca2-3Galb1-4GlcNAcb1-3Galb1-4GlcNAcb1-3Galb1-4GlcNAcb-Sp0	0	4.562849999999999
Neu5Aca2-3Galb1-4GlcNAcb-Sp0	0	3.157000000000002
Neu5Aca2-8Neu5Aca-Sp8	0	14.159775000000002
Neu5Gca2-6GalNAca-Sp0	0	12.93292499999999
Neu5Gca2-6Galb1-4GlcNAcb-Sp0	0	9.871325
Neu5Aca2-3Galb1-4GlcNAcb1-6(Galb1-3)GalNAca-Sp14	0	18.158150000000006
Neu5Aca2-3Galb1-3GlcNAcb1-3Galb1-3GlcNAcb-Sp0	0	18.9304
(6P)Glcb-Sp10	0	19.0169
Neu5Aca2-6Galb1-4GlcNAcb1-2Mana1-6(Galb1-4GlcNAcb1-2Mana1-3)Manb1-4GlcNAcb1-4GlcNAcb-Sp12	0	4.959875
Galb1-4GlcNAca1-6Galb1-4GlcNAcb-Sp0	0	27.848775000000003
GlcNAca1-4Galb1-4GlcNAcb1-3Galb1-4GlcNAcb1-3Galb1-4GlcNAcb-Sp0	0	1.235
GlcNAca1-4Galb1-4GlcNAcb1-3Galb1-4(Fuca1-3)GlcNAcb1-3Galb1-4(Fuca1-3)GlcNAcb-Sp0	1	125.10854999999998
GlcNAca1-4Galb1-4GlcNAcb1-3Galb1-4GlcNAcb-Sp0	0	2.832825
Galb1-4GlcNAcb1-2Mana1-3Manb1-4GlcNAcb1-4GlcNAc-Sp12	0	14.851274999999998
KDNa2-6Galb1-4GlcNAc-Sp0	0	12.80935
Fuca1-2Galb1-3GlcNAcb1-2Mana1-6(Fuca1-2Galb1-3GlcNAcb1-2Mana1-3)Manb1-4GlcNAcb1-4GlcNAcb-Sp20	0	16.792900000000003
Gala1-3(Fuca1-2)Galb1-4GlcNAcb1-2Mana1-6(Gala1-3(Fuca1-2)Galb1-4GlcNAcb1-2Mana1-3)Manb1-4GlcNAcb1-4GlcNAcb-Sp20	0	23.9755
Galb1-4(Fuca1-3)GlcNAcb1-6(Fuca1-4(Fuca1-2Galb1-3)GlcNAcb1-3)Galb1-4Glc-Sp21	0	6.309825000000003
Fuca1-2Galb1-3GalNAca1-3(Fuca1-2)Galb1-4GlcNAcb-Sp0	0	12.476549999999996
Fuca1-2Galb1-4GlcNAcb1-3GalNAca-Sp14	0	3.930425
Galb1-4(Fuca1-3)GlcNAcb1-3GalNAca-Sp14	0	7.4604
Galb1-3GlcNAca1-6Galb1-4GlcNAcb-Sp0	0	10.469724999999997
GalNAcb1-3Gala1-6Galb1-4Glcb-Sp8	0	5.669975000000001
GalNAca1-3GalNAcb1-3Gala1-4Galb1-4Glcb-Sp0	0	12.236125
GlcNAcb1-6(GlcNAcb1-2)Mana1-6(GlcNAcb1-4)(GlcNAcb1-2Mana1-3)Manb1-4GlcNAcb1-4GlcNAc-Sp21	0	-7.567900000000002
Galb1-4GlcNAcb1-2Mana1-6(GlcNAcb1-4)(Galb1-4GlcNAcb1-2Mana1-3)Manb1-4GlcNAcb1-4GlcNAc-Sp21	0	18.468950000000007
GalNAcb1-6GalNAcb-Sp8	0	-3.01
(6S)Galb1-3(6S)GlcNAc-Sp0	0	-9.82945
Fuca1-2Galb1-4(Fuca1-3)GlcNAcb1-2Mana1-6(Fuca1-2Galb1-4(Fuca1-3)GlcNAcb1-4(Fuca1-2Galb1-4(Fuca1-3)GlcNAcb1-2)Mana1-3)Manb1-4GlcNAcb1-4GlcNAcb-Sp12	0	15.5323
Gala1-3Fuca1-2Galb1-4GlcNAcb1-6(Gala1-3Fuca1-2Galb1-4GlcNAcb1-3)GalNAc-Sp14	0	10.925124999999998
GalNAcb1-4Galb1-4Glcb-Sp0	0	0.532
GalNAca1-3(Fuca1-2)Galb1-4GlcNAcb1-2Mana1-6(GalNAca1-3(Fuca1-2)Galb1-4GlcNAcb1-2Mana1-3)Manb1-4GlcNAcb1-4(Fuca1-6)GlcNAcb-Sp22	1	1733.9704249999998
Neu5Aca2-6Galb1-4GlcNAcb1-4Mana1-6(GlcNAcb1-4)(Neu5Aca2-6Galb1-4GlcNAcb1-4(Neu5Aca2-6Galb1-4GlcNAcb1-2)Mana1-3)Manb1-4GlcNAcb1-4GlcNAcb-Sp21	0	-2.296425000000001
Neu5Aca2-6Galb1-4GlcNAcb1-6(Neu5Aca2-6Galb1-4GlcNAcb1-2)Mana1-6(GlcNAcb1-4)(Neu5Aca2-6Galb1-4GlcNAcb1-2Mana1-3)Manb1-4GlcNAcb1-4GlcNAcb-Sp21	0	3.535950000000001
Gala1-3(Fuca1-2)Galb1-3GalNAcb-Sp8	0	26.884125000000004
Glca1-6Glca1-6Glca1-6Glcb-Sp10	0	24.797025
GlcNAcb1-6(GlcNAcb1-2)Mana1-6(GlcNAcb1-2Mana1-3)Manb1-4GlcNAcb1-4(Fuca1-6)GlcNAcb-Sp24	1	27262.30650000001
Neu5Aca2-6Galb1-4GlcNAcb1-6(Galb1-3GlcNAcb1-3)Galb1-4Glcb-Sp21	0	1.2421749999999996
Neu5Aca2-6Galb1-4GlcNAcb1-6GalNAca-Sp14	0	5.857424999999999
Neu5Aca2-3Galb1-3GlcNAcb1-2Mana1-6(GlcNAcb1-4)(Neu5Aca2-3Galb1-3GlcNAcb1-2Mana1-3)Manb1-4GlcNAcb1-4GlcNAc-Sp21	0	-2.366375
Galb1-3(Fuca1-4)GlcNAcb1-6GalNAca-Sp14	0	6.457575
Neu5Aca2-6GalNAcb1-4(6S)GlcNAcb-Sp8	0	8.162400000000002
Galb1-3GlcNAca1-3Galb1-4GlcNAcb-Sp8	0	-0.19585000000000186
GalNAcb1-4(6S)GlcNAc-Sp8	0	-6.126425
(4S)GalNAcb-Sp10	0	-3.86815
Galb1-3GlcNAcb1-2Mana-Sp0	0	9.742799999999997
Gala1-3(Fuca1-2)Galb1-3GlcNAcb1-6GalNAc-Sp14	0	5.29215
Neu5Aca2-3Galb1-3GlcNAcb1-2Mana-Sp0	1	142.97924999999995
Galb1-3GalNAcb1-3Gal-Sp21	0	17.586099999999995
GlcNAcb1-3Galb1-4GlcNAcb1-2Mana1-6(GlcNAcb1-3Galb1-4GlcNAcb1-2Mana1-3)Manb1-4GlcNAcb1-4GlcNAcb-Sp25	0	7.8310749999999985
Neu5Gca2-3Galb1-4GlcNAcb1-3Galb1-4GlcNAcb1-2Mana1-6(Neu5Gca2-3Galb1-4GlcNAcb1-3Galb1-4GlcNAcb1-2Mana1-3)Manb1-4GlcNAcb1-4GlcNAcb-Sp24	0	16.276999999999994
GlcNAcb1-3Galb1-4GlcNAcb1-3Galb1-4GlcNAcb1-2Mana1-6(GlcNAcb1-3Galb1-4GlcNAcb1-3Galb1-4GlcNAcb1-2Mana1-3)Manb1-4GlcNAcb1-4GlcNAcb-Sp12	1	106.38047499999998
Neu5Gca2-8Neu5Gca2-3Galb1-4GlcNAc-Sp0	0	-2.242675
Gala1-3Galb1-4GlcNAcb1-2Mana1-6(Gala1-3Galb1-4GlcNAcb1-2Mana1-3)Manb1-4GlcNAcb1-4GlcNAc-Sp24	0	18.8243
GalNAcb1-4GlcNAcb1-3GalNAcb1-4GlcNAcb-Sp0	0	7.729524999999995
Galb1-3GlcNAcb1-6(Galb1-3)GalNAc-Sp14	0	8.100600000000002
GlcNAcb1-3Galb1-4GlcNAcb1-3Galb1-4GlcNAcb1-2Mana1-6(GlcNAcb1-3Galb1-4GlcNAcb1-3Galb1-4GlcNAcb1-2Mana1-3)Manb1-4GlcNAcb1-4(Fuca1-6)GlcNAcb-Sp24	1	28960.9411
GlcNAcb1-3Galb1-4GlcNAcb1-3Galb1-4GlcNAcb1-3Galb1-4GlcNAcb1-2Mana1-6(GlcNAcb1-3Galb1-4GlcNAcb1-3Galb1-4GlcNAcb1-3Galb1-4GlcNAcb1-2Mana1-3)Manb1-4GlcNAcb1-4(Fuca1-6)GlcNAcb-Sp24	1	23598.6532
Galb1-4GlcNAcb1-3Galb1-4GlcNAcb1-3Galb1-4GlcNAcb1-3Galb1-4GlcNAcb1-2Mana1-6(Galb1-4GlcNAcb1-3Galb1-4GlcNAcb1-3Galb1-4GlcNAcb1-3Galb1-4GlcNAcb1-2Mana1-3)Manb1-4GlcNAcb1-4(Fuca1-6)GlcNAcb-Sp24	1	23927.538575
GlcNAcb1-3Galb1-4GlcNAcb1-3GalNAca-Sp14	0	14.739074999999994
GlcNAcb1-3Galb1-4GlcNAcb1-6(GlcNAcb1-3Galb1-4GlcNAcb1-3)GalNAca-Sp14	0	-0.7877749999999999
