# Supplementary material for: Identifying glycan motifs using a novel subtree mining approach
Source: BMC Bioinformatics. 2020 Feb 4;21:42. doi: 10.1186/s12859-020-3374-4 (PMC7001330; doi:10.1186/s12859-020-3374-4)
Supplement: Supplementary file 6 — Additional file 6 Training and test sets. CSV files for all training and test sets used for this manuscript. [file 12859_2020_3374_MOESM6_ESM.zip › CV_Folds/CV_Folds/fold_2/test_set_RCAI_10ug_14110_v5.0_DATA.csv]

glycan	binding	rfu
GalNAca-Sp8	0	27.91895
Rhaa-Sp8	0	17.787174999999994
Neu5Aca-Sp8	0	28.4859
Glcb-Sp8	0	57.31367500000002
Galb1-4GlcNAcb1-6(Galb1-4GlcNAcb1-3)GalNAc-Sp14	1	34681.1338
GlcNAcb1-6(GlcNAcb1-4)(GlcNAcb1-3)GlcNAc-Sp8	0	39.03060000000001
6S(3S)Galb1-4(6S)GlcNAcb-Sp0	0	167.89317500000004
6S(3S)Galb1-4GlcNAcb-Sp0	0	20.108825
(3S)Galb1-4(Fuca1-3)(6S)Glc-Sp0	0	52.813275
(3S)Galb1-3GalNAca-Sp8	0	13.467974999999996
(6P)Mana-Sp8	0	10.204900000000002
(6S)Galb1-4Glcb-Sp8	1	30646.907975
Fuca1-2Galb1-4(Fuca1-3)GlcNAcb-Sp8	0	4.932675
Fuca1-2Galb1-4GlcNAcb-Sp0	0	26.22365
Fuca1-3GlcNAcb-Sp8	0	12.2519
GalNAca1-3(Fuca1-2)Galb1-3GlcNAcb-Sp0	0	5.3941
GalNAca1-3GalNAcb-Sp8	0	7.772724999999998
GalNAcb1-3(Fuca1-2)Galb-Sp8	0	7.2322250000000015
GalNAcb1-4(Fuca1-3)GlcNAcb-Sp0	0	24.6229
Gala1-3GalNAca-Sp8	0	97.12685
Galb1-3(Fuca1-4)GlcNAc-Sp8	0	4.560124999999998
Neu5Aca2-6(Galb1-3)GalNAca-Sp8	0	10.04865
Neu5Aca2-6(Galb1-3)GalNAca-Sp14	0	4.847349999999999
Neu5Acb2-6(Galb1-3)GalNAca-Sp8	0	47.02235
Neu5Aca2-6(Galb1-3)GlcNAcb1-4Galb1-4Glcb-Sp10	0	39.07047500000001
Galb1-3GalNAca-Sp16	0	5.1579250000000005
Galb1-4(Fuca1-3)GlcNAcb-Sp0	0	17.023849999999996
Galb1-4(Fuca1-3)GlcNAcb-Sp8	0	7.262600000000001
Galb1-4GlcNAcb1-6(Galb1-3)GalNAc-Sp14	1	34651.155725
GlcNAcb1-3Galb-Sp8	0	8.688450000000003
GlcNAcb1-4GlcNAcb1-4GlcNAcb1-4GlcNAcb1-4GlcNAcb1-Sp8	0	5.765625
G-ol-Sp8	0	12.232699999999998
GlcAb-Sp8	0	31.879075
GlcAb1-6Galb-Sp8	0	25.8073
Mana1-2Mana1-3Mana-Sp9	0	5.526824999999999
Mana1-6(Mana1-2Mana1-3)Mana1-6(Mana1-2Mana1-3)Manb1-4GlcNAcb1-4GlcNAcb-Sp12	0	8.878175
Manb1-4GlcNAcb-Sp0	0	27.562099999999994
Fuca1-2(6S)Galb1-4(6S)Glcb-Sp0	1	21793.742925000006
Neu5Aca2-8Neu5Aca2-8Neu5Aca-Sp8	0	1.9986500000000031
Neu5Aca2-3(6S)Galb1-4(Fuca1-3)GlcNAcb-Sp8	0	6.215600000000002
Neu5Aca2-6(Neu5Aca2-3)GalNAca-Sp8	0	13.855999999999995
Neu5Aca2-3Galb1-3GlcNAcb-Sp0	0	25.3053
Neu5Aca2-3Galb1-4(6S)GlcNAcb-Sp8	0	8.785549999999999
Neu5Aca2-3Galb1-4(Fuca1-3)GlcNAcb1-3Galb1-4(Fuca1-3)GlcNAcb1-3Galb1-4(Fuca1-3)GlcNAcb-Sp0	0	16.247875
Neu5Aca2-3Galb1-4Glcb-Sp0	0	25.306875
Neu5Aca2-8Neu5Aca-Sp8	0	10.816325
Neu5Gca2-3Galb1-4GlcNAcb-Sp0	0	5.136999999999997
Neu5Gca2-3Galb1-4Glcb-Sp0	0	0.03622499999999995
Galb1-4(Fuca1-3)(6S)GlcNAcb-Sp0	0	54.412325
4S(3S)Galb1-4GlcNAcb-Sp0	0	1.7371000000000016
(6P)Glcb-Sp10	0	13.88627499999999
Galb1-4GlcNAca1-6Galb1-4GlcNAcb-Sp0	1	30547.892475
Galb1-4GlcNAcb1-6Galb1-4GlcNAcb-Sp0	1	32674.062175
GlcNAcb1-4GlcNAcb-Sp12	0	12.356650000000005
Neu5,9Ac2a2-3Galb1-4GlcNAcb-Sp0	0	20.077675
Neu5Aca2-3Galb1-3(Fuca1-4)GlcNAcb1-3Galb1-3(Fuca1-4)GlcNAcb-Sp0	0	16.951875
GalNAcb1-3Gala1-4Galb1-4GlcNAcb1-3Galb1-4Glcb-Sp0	0	1.7234999999999996
Galb1-4GlcNAcb1-2Mana1-6(Galb1-4GlcNAcb1-2Mana1-3)Manb1-4GlcNAcb1-4(Fuca1-6)GlcNAcb-Sp22	1	33448.925875000015
Gala1-3(Fuca1-2)Galb1-3GlcNAcb1-2Mana1-6(Gala1-3(Fuca1-2)Galb1-3GlcNAcb1-2Mana1-3)Manb1-4GlcNAcb1-4GlcNAcb-Sp20	0	1.9140500000000011
Neu5Aca2-6Galb1-4GlcNAcb1-3GalNAc-Sp14	0	143.22635000000002
Galb1-4GlcNAcb1-6(Fuca1-4(Fuca1-2Galb1-3)GlcNAcb1-3)Galb1-4Glc-Sp21	1	24914.707950000004
GalNAcb1-4(Neu5Aca2-3)Galb1-4GlcNAcb1-3GalNAca-Sp14	0	82.96392500000002
GalNAca1-3(Fuca1-2)Galb1-3GalNAca1-3(Fuca1-2)Galb1-4GlcNAcb-Sp0	0	26.346174999999963
Galb1-4GlcNAcb1-2Mana1-6(GlcNAcb1-2Mana1-3)Manb1-4GlcNAcb1-4GlcNAc-Sp12	1	37482.119525
Fuca1-2Galb1-4GlcNAcb1-3GalNAca-Sp14	0	13.591125000000005
Galb1-3GlcNAca1-6Galb1-4GlcNAcb-Sp0	1	34590.082724999986
Galb1-3GalNAcb1-4(Neu5Aca2-8Neu5Aca2-3)Galb1-4Glcb-Sp0	0	4.889624999999999
GalNAca1-3GalNAcb1-3Gala1-4Galb1-4Glcb-Sp0	0	6.639325000000001
Fuca1-2Galb1-4GlcNAcb1-2Mana1-6(Fuca1-2Galb1-4GlcNAcb1-2Mana1-3)Manb1-4GlcNAcb1-4(Fuca1-6)GlcNAcb-Sp22	0	198.545225
Fuca1-2Galb1-3GlcNAcb1-3GalNAc-Sp14	0	3.687199999999999
Gala1-3(Fuca1-2)Galb1-3GlcNAcb1-3GalNAc-Sp14	0	8.225575000000001
Gala1-3Galb1-3GlcNAcb1-3GalNAc-Sp14	0	503.92710000000005
GlcNAcb1-2Mana1-6(GlcNAcb1-4)(GlcNAcb1-2Mana1-3)Manb1-4GlcNAcb1-4GlcNAc-Sp21	0	4.776175
(6S)Galb1-3(6S)GlcNAc-Sp0	1	31637.4321
Fuca1-2Galb1-4(Fuca1-3)GlcNAcb1-2Mana1-6(Fuca1-2Galb1-4(Fuca1-3)GlcNAcb1-4(Fuca1-2Galb1-4(Fuca1-3)GlcNAcb1-2)Mana1-3)Manb1-4GlcNAcb1-4GlcNAcb-Sp12	0	192.40895
Neu5Aca2-3Galb1-4GlcNAcb1-2Mana1-6(GlcNAcb1-4)(Neu5Aca2-3Galb1-4GlcNAcb1-2Mana1-3)Manb1-4GlcNAcb1-4GlcNAcb-Sp21	0	24.889649999999996
Glca1-4Glca1-4Glca1-4Glcb-Sp10	0	22.236600000000006
Neu5Aca2-3Galb1-4GlcNAcb1-6GalNAca-Sp14	0	12.929950000000002
Galb1-3(Fuca1-4)GlcNAcb1-6GalNAca-Sp14	0	25.884025
Galb1-4GlcNAcb1-6(Galb1-4GlcNAcb1-2)Mana1-6(GlcNAcb1-4Galb1-4GlcNAcb1-4(Galb1-4GlcNAcb1-2)Mana1-3)Manb1-4GlcNAcb1-4(Fuca1-6)GlcNAc-Sp21	1	36061.9068
GalNAcb1-4(6S)GlcNAc-Sp8	0	120.697775
(3S)GalNAcb1-4GlcNAc-Sp8	0	6.3979250000000025
(4S)GalNAcb-Sp10	0	6.737750000000003
Gala1-3Galb1-4GlcNAcb1-2Mana-Sp0	0	266.5076
GalNAca1-3(Fuca1-2)Galb1-4GlcNAcb1-2Mana-Sp0	0	6.2256
Galb1-4GlcNAcb1-2Mana1-6(GlcNAcb1-4)(Galb1-4GlcNAcb1-2Mana1-3)Manb1-4GlcNAcb1-4(Fuca1-6)GlcNAc-Sp21	1	42739.81307500001
Galb1-4GlcNAcb1-3Galb1-4GlcNAcb1-2Mana1-6(Galb1-4GlcNAcb1-3Galb1-4GlcNAcb1-2Mana1-3)Manb1-4GlcNAcb1-4GlcNAcb-Sp24	1	37441.02345
Neu5Gca2-8Neu5Gca2-3Galb1-4GlcNAc-Sp0	0	4.368400000000001
Neu5Gca2-8Neu5Aca2-3Galb1-4GlcNAc-Sp0	0	1.5218000000000007
Neu5Aca2-8Neu5Aca2-3Galb1-4GlcNAc-Sp0	0	7.966324999999997
GlcNAcb1-3Galb1-4GlcNAcb1-6(GlcNAcb1-3Galb1-3)GalNAca-Sp14	0	27.014725
GlcNAcb1-3Galb1-4GlcNAcb1-2Mana1-6(GlcNAcb1-3Galb1-4GlcNAcb1-2Mana1-3)Manb1-4GlcNAcb1-4(Fuca1-6)GlcNAcb-Sp24	0	174.32939999999996
GlcNAcb1-3Galb1-4GlcNAcb1-3Galb1-4GlcNAcb1-2Mana1-6(GlcNAcb1-3Galb1-4GlcNAcb1-3Galb1-4GlcNAcb1-2Mana1-3)Manb1-4GlcNAcb1-4(Fuca1-6)GlcNAcb-Sp24	0	66.54122500000001
Galb1-4GlcNAcb1-3Galb1-4GlcNAcb1-3Galb1-4GlcNAcb1-2Mana1-6(Galb1-4GlcNAcb1-3Galb1-4GlcNAcb1-3Galb1-4GlcNAcb1-2Mana1-3)Manb1-4GlcNAcb1-4(Fuca1-6)GlcNAcb-Sp24	1	37339.9072
Galb1-4GlcNAcb1-3Galb1-4GlcNAcb1-3Galb1-4GlcNAcb1-3Galb1-4GlcNAcb1-3Galb1-4GlcNAcb1-2Mana1-6(Galb1-4GlcNAcb1-3Galb1-4GlcNAcb1-3Galb1-4GlcNAcb1-3Galb1-4GlcNAcb1-3Galb1-4GlcNAcb1-2Mana1-3)Manb1-4GlcNAcb1-4(Fuca1-6)GlcNAcb-Sp19	1	40959.623174999986
Galb1-4GlcNAcb1-3Galb1-4GlcNAcb1-3Galb1-4GlcNAcb1-6(Galb1-4GlcNAcb1-3Galb1-4GlcNAcb1-3Galb1-4GlcNAb1-2)Mana1-6(Galb1-4GlcNAcb1-3Galb1-4GlcNAcb1-3Galb1-4GlcNAcb1-2Mana1-3)Manb1-4GlcNAcb1-4(Fuca1-6)GlcNAcb-Sp24	1	45974.73659999999
GlcNAcb1-3Galb1-4GlcNAcb1-3Galb1-4GlcNAcb1-3Galb1-4GlcNAcb1-6(GlcNAcb1-3Galb1-4GlcNAcb1-3Galb1-4GlcNAcb1-3Galb1-4GlcNAb1-2)Mana1-6(GlcNAcb1-3Galb1-4GlcNAcb1-3Galb1-4GlcNAcb1-3Galb1-4GlcNAcb1-2Mana1-3)Manb1-4GlcNAcb1-4(Fuca1-6)GlcNAcb-Sp24	0	44.807225
Galb1-4GlcNAcb1-3Galb1-4GlcNAcb1-3GalNAca-Sp14	1	24449.939475
Neu5Aca2-3Galb1-4GlcNAcb1-3Galb1-4GlcNAcb1-3GalNAca-Sp14	0	65.25707500000001
Galb1-4GlcNAcb1-3Galb1-3GalNAca-Sp14	1	23685.010974999994
