# Supplementary material for: Identifying glycan motifs using a novel subtree mining approach
Source: BMC Bioinformatics. 2020 Feb 4;21:42. doi: 10.1186/s12859-020-3374-4 (PMC7001330; doi:10.1186/s12859-020-3374-4)
Supplement: Supplementary file 6 — Additional file 6 Training and test sets. CSV files for all training and test sets used for this manuscript. [file 12859_2020_3374_MOESM6_ESM.zip › CV_Folds/CV_Folds/fold_2/test_set_SNA_10ug_13631_v5.0_DATA.csv]

glycan	binding	rfu
GalNAca-Sp8	0	303.959925
Fuca-Sp8	0	730.1449249999997
Rhaa-Sp8	0	469.0901
GlcNAcb-Sp8	0	154.21625
GlcN(Gc)b-Sp8	0	192.56517499999995
Galb1-4GlcNAcb1-6(Galb1-4GlcNAcb1-3)GalNAc-Sp14	0	206.15532499999995
(3S)Galb1-4(Fuca1-3)(6S)Glc-Sp0	0	348.40654999999987
(3S)Galb1-4Glcb-Sp8	0	1373.3494250000006
(3S)Galb1-4(6S)Glcb-Sp0	0	1882.2075
(3S)Galb1-4(6S)Glcb-Sp8	0	1347.1120499999995
(3S)Galb1-3GlcNAcb-Sp0	0	33.05607500000001
(3S)Galb1-4(Fuca1-3)GlcNAc-Sp0	0	278.451475
(3S)Galb-Sp8	0	-4.869375
(6S)Galb1-4Glcb-Sp8	0	256.7899
Neu5Aca2-3(6S)Galb1-4GlcNAcb-Sp8	0	120.346625
Neu5,9Ac2a2-6Galb1-4GlcNAcb-Sp8	1	43136.77430000001
Fuca1-2Galb1-3GalNAca-Sp8	0	92.74492500000002
Fuca1-2Galb1-3GalNAca-Sp14	0	539.8047
Fuca1-2Galb1-3GlcNAcb1-3Galb1-4Glcb-Sp8	0	77.53387500000002
Fuca1-2Galb1-4(Fuca1-3)GlcNAcb-Sp0	0	59.25107500000003
Fuca1-2Galb1-4GlcNAcb-Sp0	0	61.83227500000001
Gala1-3(Fuca1-2)Galb1-3GlcNAcb-Sp0	0	110.95902499999998
Gala1-3Galb1-4Glcb-Sp0	0	49.67402500000003
Gala1-3Galb-Sp8	0	33.004549999999945
Gala1-4Galb1-4GlcNAcb-Sp8	0	209.91545
Gala1-4Galb1-4Glcb-Sp0	0	248.474175
Gala1-6Glcb-Sp8	0	234.17657500000004
Galb1-3(Fuca1-4)GlcNAc-Sp0	0	203.33032500000004
GlcNAcb1-6(Galb1-3)GalNAca-Sp14	0	22.062200000000004
Neu5Aca2-6(Galb1-3)GalNAca-Sp14	0	170.139475
Galb1-3GalNAca-Sp16	0	56.93135000000001
Galb1-3GlcNAcb1-3Galb1-4GlcNAcb-Sp0	0	265.53534999999994
Galb1-4(Fuca1-3)GlcNAcb1-3Galb1-4(Fuca1-3)GlcNAcb1-3Galb1-4(Fuca1-3)GlcNAcb-Sp0	0	148.70112499999996
Galb1-4GlcNAcb1-3Galb1-4Glcb-Sp0	0	95.01787500000003
Galb1-4GlcNAcb1-3Galb1-4Glcb-Sp8	0	368.8524000000001
Galb1-4GlcNAcb1-6(Galb1-3)GalNAc-Sp14	0	322.7272000000001
Galb1-4GlcNAcb-Sp0	0	57.02275
GlcNAcb1-3Galb1-4GlcNAcb-Sp0	0	39.132625
GlcNAcb1-3Galb1-4Glcb-Sp0	0	52.92700000000002
GlcNAcb1-4-MDPLys	0	140.92885000000004
GlcNAcb1-4GlcNAcb1-4GlcNAcb-Sp8	0	79.31267499999998
GlcNAcb1-6GalNAca-Sp8	0	251.332375
Glca1-4Glcb-Sp8	0	85.07045
GlcAb1-6Galb-Sp8	0	407.33787500000017
KDNa2-3Galb1-3GlcNAcb-Sp0	0	156.91789999999997
Mana1-6(Mana1-3)Mana-Sp9	0	86.49997499999998
Neu5Aca2-3Galb1-4GlcNAcb1-3Galb1-4(Fuca1-3)GlcNAcb-Sp0	0	77.19497500000001
Fuca1-2(6S)Galb1-4GlcNAcb-Sp0	0	135.019675
Neu5Aca2-8Neu5Aca2-8Neu5Aca-Sp8	0	63.49640000000002
GalNAcb1-4(Neu5Aca2-3)Galb1-4GlcNAcb-Sp0	0	57.87395000000003
Neu5Aca2-3GalNAca-Sp8	0	68.038125
Neu5Aca2-6(Neu5Aca2-3Galb1-3)GalNAca-Sp8	0	134.93675
Neu5Aca2-3Galb1-4(6S)GlcNAcb-Sp8	0	139.7655
Neu5Aca2-3Galb1-4GlcNAcb1-3Galb1-4GlcNAcb1-3Galb1-4GlcNAcb-Sp0	0	111.9598
Fuca1-2Galb1-4(6S)Glcb-Sp0	0	242.91327500000003
Neu5Aca2-6Galb1-4GlcNAcb-Sp8	1	37710.309299999986
Galb1-4GlcNAcb1-3Galb1-3GlcNAcb-Sp0	0	249.41037500000004
Neu5Aca2-6Galb1-4GlcNAcb1-2Mana1-6(Galb1-4GlcNAcb1-2Mana1-3)Manb1-4GlcNAcb1-4GlcNAcb-Sp12	1	43465.53694999999
GlcAb1-3GlcNAcb-Sp8	0	537.3430500000002
GlcNAcb1-4GlcNAcb-Sp10	0	42.81705000000001
GlcNAcb1-4GlcNAcb-Sp12	0	502.89200000000005
Mana1-6Manb-Sp10	0	481.413775
Mana1-2Mana1-6(Mana1-3)Mana1-6(Mana1-2Mana1-2Mana1-3)Mana-Sp9	0	205.1007
Galb1-4GlcNAcb1-2Mana1-6(Neu5Aca2-6Galb1-4GlcNAcb1-2Mana1-3)Manb1-4GlcNAcb1-4GlcNAcb-Sp12	1	36956.366625
Neu5Gcb2-6Galb1-4GlcNAc-Sp8	0	49.2457
Galb1-3GlcNAcb1-2Mana1-6(Galb1-3GlcNAcb1-2Mana1-3)Manb1-4GlcNAcb1-4GlcNAcb-Sp19	0	304.98625
Neu5,9Ac2a2-3Galb1-3GlcNAcb-Sp0	0	489.63952500000005
Neu5Aca2-3Galb1-3(Fuca1-4)GlcNAcb1-3Galb1-3(Fuca1-4)GlcNAcb-Sp0	0	604.051475
Neu5Aca2-6Galb1-4GlcNAcb1-2Mana1-6(Mana1-3)Manb1-4GlcNAcb1-4GlcNAc-Sp12	1	36697.71407500002
(6S)GlcNAcb1-3Galb1-4GlcNAcb-Sp0	0	329.87525000000005
Fuca1-2Galb1-4GlcNAcb1-2Mana1-6(Fuca1-2Galb1-4GlcNAcb1-2Mana1-3)Manb1-4GlcNAcb1-4GlcNAcb-Sp20	0	221.35782500000005
Gala1-3(Fuca1-2)Galb1-4GlcNAcb1-2Mana1-6(Gala1-3(Fuca1-2)Galb1-4GlcNAcb1-2Mana1-3)Manb1-4GlcNAcb1-4GlcNAcb-Sp20	0	127.96519999999998
GalNAca1-3(Fuca1-2)Galb1-3GlcNAcb1-2Mana1-6(GalNAca1-3(Fuca1-2)Galb1-3GlcNAcb1-2Mana1-3)Manb1-4GlcNAcb1-4GlcNAcb-Sp20	0	393.155475
Galb1-4GlcNAcb1-6(Galb1-4GlcNAcb1-2)Mana1-6(Galb1-4GlcNAcb1-4(Galb1-4GlcNAcb1-2)Mana1-3)Manb1-4GlcNAcb1-4GlcNAcb-Sp21	0	31.02072500000001
Fuca1-2Galb1-3GalNAca1-3(Fuca1-2)Galb1-4GlcNAcb-Sp0	0	190.5913
Galb1-4GlcNAcb1-2Mana1-6(GlcNAcb1-2Mana1-3)Manb1-4GlcNAcb1-4GlcNAc-Sp12	0	519.4089250000002
Galb1-3GlcNAcb1-6Galb1-4GlcNAcb-Sp0	0	105.10362499999997
Galb1-3GalNAcb1-4(Neu5Aca2-8Neu5Aca2-3)Galb1-4Glcb-Sp0	0	16.95212499999999
Gala1-3(Fuca1-2)Galb1-4GlcNAcb1-3GalNAca-Sp14	0	86.474975
GalNAca1-3(Fuca1-2)Galb1-4(Fuca1-3)GlcNAcb1-3GalNAc-Sp14	0	601.3148000000002
Galb1-4(Fuca1-3)GlcNAcb1-2Mana1-6(Galb1-4(Fuca1-3)GlcNAcb1-2Mana1-3)Manb1-4GlcNAcb1-4(Fuca1-6)GlcNAcb-Sp22	0	234.45050000000003
Gala1-3(Fuca1-2)Galb1-3GlcNAcb1-3GalNAc-Sp14	0	248.65032499999992
GalNAca1-3(Fuca1-2)Galb1-3GlcNAcb1-3GalNAc-Sp14	0	1928.1825000000006
Fuca1-2Galb1-3GlcNAcb1-2Mana1-6(Fuca1-2Galb1-3GlcNAcb1-2Mana1-3)Manb1-4GlcNAcb1-4(Fuca1-6)GlcNAcb-Sp22	0	1605.3204
Galb1-4GlcNAcb1-6(Fuca1-2Galb1-3GlcNAcb1-3)Galb1-4Glc-Sp21	0	147.78932500000005
Galb1-4GlcNAcb1-2Mana1-6(GlcNAcb1-4)(Galb1-4GlcNAcb1-2Mana1-3)Manb1-4GlcNAcb1-4GlcNAc-Sp21	0	8.325
Galb1-4GlcNAcb1-6(Galb1-4GlcNAcb1-2)Mana1-6(Galb1-4GlcNAcb1-2Mana1-3)Manb1-4GlcNAcb1-4GlcNAcb-Sp19	0	56.9228
Neu5Aca2-6Galb1-4GlcNAcb1-6(Neu5Aca2-6Galb1-4GlcNAcb1-2)Mana1-6(GlcNAcb1-4)(Neu5Aca2-6Galb1-4GlcNAcb1-4(Neu5Aca2-6Galb1-4GlcNAcb1-2)Mana1-3)Manb1-4GlcNAcb1-4GlcNAcb-Sp21	1	39630.55235
Gala1-3(Fuca1-2)Galb1-3GalNAcb-Sp8	0	457.3569250000001
Fuca1-2Galb1-3(Fuca1-4)GlcNAcb1-2Mana1-6(Fuca1-2Galb1-3(Fuca1-4)GlcNAcb1-2Mana1-3)Manb1-4GlcNAcb1-4(Fuca1-6)GlcNAcb1-4(Fuca1-6)GlcNAcb-Sp19	0	182.739725
Neu5Aca2-6Galb1-4GlcNAcb1-6(Galb1-3GlcNAcb1-3)Galb1-4Glcb-Sp21	1	30297.422724999997
Gala1-3Galb1-3GlcNAcb1-6GalNAca-Sp14	0	399.332525
Gala1-3(Fuca1-2)Galb1-4GlcNAcb1-6GalNAca-Sp14	0	476.42795
Fuca1-2Galb1-3GlcNAcb1-6(Fuca1-2Galb1-3GlcNAcb1-3)GalNAca-Sp14	0	184.624625
GlcNAcb1-6(GlcNAcb1-2)Mana1-6(GlcNAcb1-4)(GlcNAcb1-4(GlcNAcb1-2)Mana1-3)Manb1-4GlcNAcb1-4(Fuca1-6)GlcNAc-Sp21	0	40.501875
Galb1-4GlcNAcb1-6(Galb1-4GlcNAcb1-2)Mana1-6(GlcNAcb1-4Galb1-4GlcNAcb1-4(Galb1-4GlcNAcb1-2)Mana1-3)Manb1-4GlcNAcb1-4(Fuca1-6)GlcNAc-Sp21	0	-1.4678499999999914
Galb1-3GlcNAca1-3Galb1-4GlcNAcb-Sp8	0	991.724625
Galb1-3(6S)GlcNAcb-Sp8	0	36.52077500000001
Galb1-3GlcNAcb1-2Mana-Sp0	0	352.2605000000001
Gala1-3Galb1-3GlcNAcb1-2Mana-Sp0	0	70.04945
GlcNAcb1-2Mana1-6(GlcNAcb1-4)(GlcNAcb1-2Mana1-3)Manb1-4GlcNAcb1-4(Fuca1-6)GlcNAc-Sp21	0	40.48192500000005
Galb1-4GlcNAcb1-2Mana1-6(GlcNAcb1-4)(Galb1-4GlcNAcb1-2Mana1-3)Manb1-4GlcNAcb1-4(Fuca1-6)GlcNAc-Sp21	0	9.356724999999997
GlcNAcb1-3Galb1-4GlcNAcb1-6(GlcNAcb1-3)Galb1-4GlcNAc-Sp0	0	27.39694999999999
Galb1-4GlcNAcb1-3Galb1-4GlcNAcb1-2Mana1-6(Galb1-4GlcNAcb1-3Galb1-4GlcNAcb1-2Mana1-3)Manb1-4GlcNAcb1-4GlcNAcb-Sp24	0	963.240175
GlcNAcb1-3Galb1-4GlcNAcb1-3Galb1-4GlcNAcb1-2Mana1-6(GlcNAcb1-3Galb1-4GlcNAcb1-3Galb1-4GlcNAcb1-2Mana1-3)Manb1-4GlcNAcb1-4GlcNAcb-Sp12	0	1694.3509749999994
Neu5Gca2-8Neu5Aca2-3Galb1-4GlcNAc-Sp0	0	4.990575000000007
Neu5Aca2-8Neu5Aca2-3Galb1-4GlcNAc-Sp0	0	102.842325
GlcNAcb1-3Galb1-4GlcNAcb1-6(GlcNAcb1-3Galb1-4GlcNAcb1-2)Mana1-6(GlcNAcb1-3Galb1-4GlcNAcb1-2Mana1-3)Manb1-4GlcNAcb1-4GlcNAc-Sp24	0	893.5711750000003
GlcNAcb1-3Galb1-4GlcNAcb1-6(GlcNAcb1-3Galb1-3)GalNAca-Sp14	0	464.70530000000014
GalNAcb1-3GlcNAcb-Sp0	0	54.96932500000001
Galb1-4GlcNAcb1-3Galb1-4GlcNAcb1-2Mana1-6(Galb1-4GlcNAcb1-3Galb1-4GlcNAcb1-2Mana1-3)Manb1-4GlcNAcb1-4(Fuca1-6)GlcNAcb-Sp24	0	443.3937750000002
Galb1-4GlcNAcb1-3Galb1-4GlcNAcb1-3Galb1-4GlcNAcb1-3Galb1-4GlcNAcb1-2Mana1-6(Galb1-4GlcNAcb1-3Galb1-4GlcNAcb1-3Galb1-4GlcNAcb1-3Galb1-4GlcNAcb1-2Mana1-3)Manb1-4GlcNAcb1-4(Fuca1-6)GlcNAcb-Sp24	0	334.141575
GlcNAcb1-3Galb1-4GlcNAcb1-3Galb1-4GlcNAcb1-6(GlcNAcb1-3Galb1-4GlcNAcb1-3Galb1-4GlcNAb1-2)Mana1-6(GlcNAcb1-3Galb1-4GlcNAcb1-3Galb1-4GlcNAcb1-2Mana1-3)Manb1-4GlcNAcb1-4(Fuca1-6)GlcNAcb-Sp24	0	16.242399999999975
Galb1-4GlcNAcb1-3Galb1-4GlcNAcb1-3Galb1-4GlcNAcb1-6(Galb1-4GlcNAcb1-3Galb1-4GlcNAcb1-3Galb1-4GlcNAb1-2)Mana1-6(Galb1-4GlcNAcb1-3Galb1-4GlcNAcb1-3Galb1-4GlcNAcb1-2Mana1-3)Manb1-4GlcNAcb1-4(Fuca1-6)GlcNAcb-Sp24	0	850.9085749999998
Neu5Aca2-6Galb1-4GlcNAcb1-3Galb1-4GlcNAcb1-3GalNAca-Sp14	1	37629.484775
GlcNAcb1-6(Neu5Aca2-3Galb1-3)GalNAca-Sp14	0	328.42325000000005
