# Supplementary material for: Identifying glycan motifs using a novel subtree mining approach
Source: BMC Bioinformatics. 2020 Feb 4;21:42. doi: 10.1186/s12859-020-3374-4 (PMC7001330; doi:10.1186/s12859-020-3374-4)
Supplement: Supplementary file 6 — Additional file 6 Training and test sets. CSV files for all training and test sets used for this manuscript. [file 12859_2020_3374_MOESM6_ESM.zip › CV_Folds/CV_Folds/fold_2/test_set_UEAI_100ug_13806_v5.0_DATA.csv]

glycan	binding	rfu
GalNAca-Sp8	0	-5.532299999999997
Rhaa-Sp8	0	-7.834325
Neu5Aca-Sp11	0	-13.602600000000002
Galb1-4GlcNAcb1-6(Galb1-4GlcNAcb1-3)GalNAca-Sp8	0	20.630299999999988
Galb1-4GlcNAcb1-6(Galb1-4GlcNAcb1-3)GalNAc-Sp14	0	21.99972500000001
6S(3S)Galb1-4(6S)GlcNAcb-Sp0	0	-39.18637499999999
(3S)Galb1-4(6S)Glcb-Sp8	0	-6.4175749999999985
(3S)Galb1-3GalNAca-Sp8	0	-21.626025
(3S)Galb1-3GlcNAcb-Sp0	0	-11.715799999999998
(3S)Galb1-3GlcNAcb-Sp8	0	-14.72975
(3S)Galb1-4(6S)GlcNAcb-Sp0	0	0.5079250000000002
(3S)Galb1-4GlcNAcb-Sp0	0	2.094075000000004
(6S)Galb1-4Glcb-Sp0	0	-8.707124999999998
(6S)GlcNAcb-Sp8	0	-18.700425
Mana1-6(Mana1-3)Manb1-4GlcNAcb1-4GlcNAcb-Sp12	0	-4.505525000000004
Fuca1-2Galb1-3(Fuca1-4)GlcNAcb-Sp8	0	15.541525000000005
Fuca1-2Galb1-3GalNAca-Sp8	0	-8.12785
Fuca1-2Galb1-3GalNAcb1-4(Neu5Aca2-3)Galb1-4Glcb-Sp9	0	-0.3060499999999955
Fuca1-2Galb1-4(Fuca1-3)GlcNAcb1-3Galb1-4(Fuca1-3)GlcNAcb-Sp0	1	5088.6602
Fuca1-2Galb1-4(Fuca1-3)GlcNAcb1-3Galb1-4(Fuca1-3)GlcNAcb1-3Galb1-4(Fuca1-3)GlcNAcb-Sp0	1	3296.0331250000013
Fuca1-2Galb1-4(Fuca1-3)GlcNAcb-Sp0	1	30150.39715
Fuca1-3GlcNAcb-Sp8	1	14509.6872
GalNAca1-3(Fuca1-2)Galb1-4GlcNAcb-Sp0	0	2.9045249999999943
GalNAca1-3(Fuca1-2)Galb1-4Glcb-Sp0	0	22.81502500000001
Gala1-3Galb1-4Glc-Sp10	0	37.02755
Gala1-4Galb1-4GlcNAcb-Sp0	0	31.06945
Galb1-3(Fuca1-4)GlcNAcb1-3Galb1-4(Fuca1-3)GlcNAcb-Sp0	1	650.096
Galb1-3(Fuca1-4)GlcNAc-Sp0	1	570.3825999999998
Galb1-3GalNAca-Sp8	0	-1.7786250000000017
Galb1-3GalNAca-Sp14	0	17.355325
Galb1-3GalNAca-Sp16	0	0.9971999999999994
Galb1-3GalNAcb1-4(Neu5Aca2-3)Galb1-4Glcb-Sp0	0	-5.837349999999994
Galb1-3GalNAcb1-4Galb1-4Glcb-Sp8	0	35.392225
Galb1-3GlcNAcb1-3Galb1-4GlcNAcb-Sp0	0	14.675824999999994
Galb1-3GlcNAcb1-3Galb1-4Glcb-Sp10	0	2.2258499999999977
Galb1-3GlcNAcb-Sp0	0	-6.100149999999997
Galb1-4GlcNAcb1-3GalNAca-Sp8	0	9.208925000000004
Galb1-4GlcNAcb1-3Galb1-4Glcb-Sp8	0	-13.816550000000005
Galb1-4GlcNAcb-Sp23	0	-5.988924999999999
GlcNAca1-3Galb1-4GlcNAcb-Sp8	0	8.682599999999997
GlcNAca1-6Galb1-4GlcNAcb-Sp8	0	-13.572350000000005
GlcNAcb1-6(GlcNAcb1-3)GalNAca-Sp14	0	20.483225000000004
GlcNAcb1-6(GlcNAcb1-3)Galb1-4GlcNAcb-Sp8	0	-9.477599999999997
GlcNAcb1-3Galb1-4Glcb-Sp0	0	1.9393000000000102
GlcNAcb1-4-MDPLys	0	-1.308399999999999
GlcNAcb1-4GlcNAcb1-4GlcNAcb1-4GlcNAcb1-4GlcNAcb1-Sp8	0	-0.5568999999999917
GlcAb-Sp8	0	43.524275
Mana1-2Mana1-3Mana-Sp9	0	8.147799999999991
Mana1-6(Mana1-2Mana1-3)Mana1-6(Mana1-2Mana1-3)Manb1-4GlcNAcb1-4GlcNAcb-Sp12	0	-10.720025
Mana1-6(Mana1-3)Mana1-6(Mana1-2Mana1-3)Manb1-4GlcNAcb1-4GlcNAcb-Sp12	0	9.508299999999991
Neu5Aca2-8Neu5Aca2-8Neu5Aca-Sp8	0	-28.909425
Neu5Aca2-3(6S)Galb1-4(Fuca1-3)GlcNAcb-Sp8	0	-10.502575000000002
Neu5Aca2-3Galb1-4(Neu5Aca2-3Galb1-3)GlcNAcb-Sp8	0	-16.996824999999998
Neu5Aca2-3Galb1-3(6S)GalNAca-Sp8	0	-5.584399999999999
Neu5Aca2-3Galb1-3GlcNAcb1-3Galb1-4GlcNAcb-Sp0	0	1.8103750000000003
Neu5Aca2-3Galb1-3GlcNAcb-Sp8	0	-4.977274999999999
Neu5Aca2-3Galb1-4(Fuca1-3)GlcNAcb1-3Galb1-4GlcNAcb-Sp8	0	-2.7736999999999945
Neu5Aca2-3Galb1-4GlcNAcb-Sp0	0	-26.077775000000006
Neu5Aca2-6Galb1-4GlcNAcb-Sp0	0	-4.413575000000002
Neu5Aca2-6Galb1-4GlcNAcb1-3Galb1-4GlcNAcb-Sp0	0	2.4986999999999995
Neu5Aca2-6Galb-Sp8	0	-0.8950499999999977
Neu5Acb2-6GalNAca-Sp8	0	-4.705475
Neu5Acb2-6Galb1-4GlcNAcb-Sp8	0	-4.486075000000003
Neu5Aca2-3Galb1-4GlcNAcb1-6(Galb1-3)GalNAca-Sp14	0	-20.090024999999994
Galb1-3GlcNAcb1-3Galb1-3GlcNAcb-Sp0	0	15.82235
Galb1-4(Fuca1-3)(6S)GlcNAcb-Sp0	0	-6.01375
GlcNAcb1-6(Galb1-4GlcNAcb1-3)Galb1-4GlcNAc-Sp0	0	-13.871275000000002
Galb1-4GlcNAca1-6Galb1-4GlcNAcb-Sp0	0	-9.382825
Mana1-6Manb-Sp10	0	2.278975000000002
Galb1-4GlcNAcb1-2Mana1-6(Neu5Aca2-6Galb1-4GlcNAcb1-2Mana1-3)Manb1-4GlcNAcb1-4GlcNAcb-Sp12	0	16.069624999999995
Neu5Gcb2-6Galb1-4GlcNAc-Sp8	0	6.485424999999998
(6S)GlcNAcb1-3Galb1-4GlcNAcb-Sp0	0	-2.7496750000000034
KDNa2-3Galb1-4Glc-Sp0	0	20.99532500000001
Galb1-4GlcNAcb1-2Mana1-6(Galb1-4GlcNAcb1-4(Galb1-4GlcNAcb1-2)Mana1-3)Manb1-4GlcNAcb1-4GlcNAc-Sp21	0	35.59247500000001
Gala1-3(Fuca1-2)Galb1-4GlcNAcb1-2Mana1-6(Gala1-3(Fuca1-2)Galb1-4GlcNAcb1-2Mana1-3)Manb1-4GlcNAcb1-4GlcNAcb-Sp20	0	11.714100000000006
Galb1-3GalNAca1-3(Fuca1-2)Galb1-4GlcNAc-Sp0	0	10.6823
Galb1-3GlcNAcb1-3Galb1-4GlcNAcb1-6(Galb1-3GlcNAcb1-3)Galb1-4Glcb-Sp0	0	-0.05402499999999577
Galb1-4(Fuca1-3)GlcNAcb1-6(Fuca1-4(Fuca1-2Galb1-3)GlcNAcb1-3)Galb1-4Glc-Sp21	0	-2.629399999999997
GalNAca1-3(Fuca1-2)Galb1-3GalNAca1-3(Fuca1-2)Galb1-4GlcNAcb-Sp0	0	41.86597500000001
Fuca1-2Galb1-4GlcNAcb1-3GalNAca-Sp14	1	199.11165000000003
GalNAca1-3GalNAcb1-3Gala1-4Galb1-4GlcNAcb-Sp0	0	-15.893725000000007
Gala1-3(Fuca1-2)Galb1-4GlcNAcb1-3GalNAca-Sp14	0	18.40305
GalNAca1-3GalNAcb1-3Gala1-4Galb1-4Glcb-Sp0	0	14.485975000000005
GalNAca1-3(Fuca1-2)Galb1-3GlcNAcb1-3GalNAc-Sp14	0	11.937075
Gala1-3(Fuca1-2)Galb1-4GlcNAcb1-2Mana1-6(Gala1-3(Fuca1-2)Galb1-4GlcNAcb1-2Mana1-3)Manb1-4GlcNAcb1-4(Fuca1-6)GlcNAcb-Sp22	0	35.5412
Fuca1-3GlcNAcb1-6(Galb1-4GlcNAcb1-3)Galb1-4Glc-Sp21	0	-17.723499999999994
GlcNAcb1-2Mana1-6(GlcNAcb1-4)(GlcNAcb1-4(GlcNAcb1-2)Mana1-3)Manb1-4GlcNAcb1-4GlcNAc-Sp21	0	-7.744025000000002
Galb1-4GlcNAcb1-6(Galb1-4GlcNAcb1-2)Mana1-6(GlcNAcb1-4)(Galb1-4GlcNAcb1-4(Galb1-4GlcNAcb1-2)Mana1-3)Manb1-4GlcNAcb1-4GlcNAc-Sp21	0	29.63327500000001
GalNAcb1-6GalNAcb-Sp8	0	-1.7522499999999963
GalNAca1-3(Fuca1-2)Galb1-4GlcNAcb1-6(GalNAca1-3(Fuca1-2)Galb1-4GlcNAcb1-3)GalNAc-Sp14	1	543.1249500000001
Neu5Aca2-6Galb1-4GlcNAcb1-6(Neu5Aca2-6Galb1-4GlcNAcb1-2)Mana1-6(GlcNAcb1-4)(Neu5Aca2-6Galb1-4GlcNAcb1-4(Neu5Aca2-6Galb1-4GlcNAcb1-2)Mana1-3)Manb1-4GlcNAcb1-4GlcNAcb-Sp21	0	-11.580724999999989
Neu5Aca2-6Galb1-4GlcNAcb1-6GalNAca-Sp14	0	6.143949999999998
Fuca1-2(6S)Galb1-3GlcNAcb-Sp0	1	943.075925
Gala1-3(Fuca1-2)Galb1-4GlcNAcb1-6GalNAca-Sp14	0	-6.082825
Fuca1-2Galb1-3(6S)GlcNAcb-Sp0	1	3103.015199999999
GalNAcb1-4(Fuca1-3)(6S)GlcNAcb-Sp8	0	-10.126699999999996
(3S)GalNAcb1-4(Fuca1-3)GlcNAcb-Sp8	0	13.540549999999996
Galb1-3GlcNAca1-3Galb1-4GlcNAcb-Sp8	0	-15.7603
Galb1-4(6P)GlcNAcb-Sp0	0	-1.66664999999999
Galb1-3GlcNAcb1-2Mana-Sp0	0	4.006
Gala1-3(Fuca1-2)Galb1-3GlcNAcb1-6GalNAc-Sp14	0	4.005800000000004
Gala1-3Galb1-3GlcNAcb1-2Mana-Sp0	0	14.638725000000017
Galb1-4GlcNAcb1-2Mana1-6(GlcNAcb1-4)(Galb1-4GlcNAcb1-2Mana1-3)Manb1-4GlcNAcb1-4(Fuca1-6)GlcNAc-Sp21	0	14.800450000000005
Galb1-4GlcNAcb1-2Mana1-6(Galb1-4GlcNAcb1-4)(Galb1-4GlcNAcb1-2Mana1-3)Manb1-4GlcNAcb1-4(Fuca1-6)GlcNAc-Sp21	0	8.947099999999997
GalNAca1-3(Fuca1-2)Galb1-3GalNAcb1-3Gala1-4Galb1-4Glc-Sp21	0	-27.461175000000004
Galb1-4GlcNAcb1-3Galb1-4GlcNAcb1-3Galb1-4GlcNAcb1-3Galb1-4GlcNAcb1-2Mana1-6(Galb1-4GlcNAcb1-3Galb1-4GlcNAcb1-3Galb1-4GlcNAcb1-3Galb1-4GlcNAcb1-2Mana1-3)Manb1-4GlcNAcb1-4GlcNAcb-Sp25	0	26.35677500000001
Neu5Aca2-8Neu5Gca2-3Galb1-4GlcNAc-Sp0	0	-4.527349999999995
Neu5Gca2-8Neu5Aca2-3Galb1-4GlcNAc-Sp0	0	-19.956975
GalNAcb1-4GlcNAcb1-3GalNAcb1-4GlcNAcb-Sp0	0	-17.040575
Galb1-4GlcNAcb1-3Galb1-4GlcNAcb1-3Galb1-4GlcNAcb1-3Galb1-4GlcNAcb1-3Galb1-4GlcNAcb1-3Galb1-4GlcNAcb1-2Mana1-6(Galb1-4GlcNAcb1-3Galb1-4GlcNAcb1-3Galb1-4GlcNAcb1-3Galb1-4GlcNAcb1-3Galb1-4GlcNAcb1-3Galb1-4GlcNAcb1-2Mana1-3)Manb1-4GlcNAcb1-4GlcNAcb-Sp25	0	23.35619999999999
Galb1-4GlcNAcb1-3Galb1-4GlcNAcb1-6(Galb1-4GlcNAcb1-3Galb1-4GlcNAb1-2)Mana1-6(Galb1-4GlcNAcb1-3Galb1-4GlcNAcb1-2Mana1-3)Manb1-4GlcNAcb1-4(Fuca1-6)GlcNAcb-Sp24	1	249.34872499999992
Galb1-4GlcNAcb1-3Galb1-4GlcNAcb1-3GalNAca-Sp14	1	171.478625
Neu5Aca2-6Galb1-4GlcNAcb1-3Galb1-4GlcNAcb1-3GalNAca-Sp14	0	14.00865000000001
