# Supplementary material for: Identifying glycan motifs using a novel subtree mining approach
Source: BMC Bioinformatics. 2020 Feb 4;21:42. doi: 10.1186/s12859-020-3374-4 (PMC7001330; doi:10.1186/s12859-020-3374-4)
Supplement: Supplementary file 6 — Additional file 6 Training and test sets. CSV files for all training and test sets used for this manuscript. [file 12859_2020_3374_MOESM6_ESM.zip › CV_Folds/CV_Folds/fold_2/test_set_WGA_14057_1ug_v5.0_DATA.csv]

glycan	binding	rfu
Rhaa-Sp8	0	20.439375
Neu5Aca-Sp8	0	76.79125
Galb-Sp8	0	21.250025
6S(3S)Galb1-4(6S)GlcNAcb-Sp0	0	28.723925
6S(3S)Galb1-4GlcNAcb-Sp0	0	49.6366
(3S)Galb1-4Glcb-Sp8	0	86.40934999999998
(3S)Galb1-3GlcNAcb-Sp0	0	14.430124999999995
(6S)GlcNAcb-Sp8	1	21238.920025
Neu5,9Ac2a-Sp8	0	50.39070000000001
Neu5Aca2-6Galb1-4GlcNAcb1-2Mana1-6(Neu5Aca2-6Galb1-4GlcNAcb1-2Mana1-3)Manb1-4GlcNAcb1-4GlcNAcb-Sp21	1	33513.80122499999
Fuca1-2Galb-Sp8	0	21.7793
Fuca1-3GlcNAcb-Sp8	0	4.105599999999999
GalNAca1-3(Fuca1-2)Galb1-3GlcNAcb-Sp0	0	2.799175
GalNAca1-3(Fuca1-2)Galb1-4GlcNAcb-Sp8	1	32701.965949999994
GalNAca1-3(Fuca1-2)Galb1-4Glcb-Sp0	0	11.39655
GalNAcb1-4GlcNAcb-Sp0	1	28496.731775000004
Gala1-3(Fuca1-2)Galb1-4Glcb-Sp0	0	15.673400000000004
Gala1-3GalNAca-Sp16	0	14.496374999999995
Gala1-3Galb1-4(Fuca1-3)GlcNAcb-Sp8	0	30.3437
Galb1-3GalNAca-Sp16	0	3.905875000000005
Galb1-3GalNAcb-Sp8	0	6.683575000000002
Galb1-3GlcNAcb1-3Galb1-4Glcb-Sp10	0	5.053874999999998
Galb1-3GlcNAcb-Sp8	0	208.24205
Galb1-4GlcNAcb1-3GalNAca-Sp8	0	26.2993
Galb1-4GlcNAcb1-3GalNAc-Sp14	0	6.626424999999998
Galb1-4GlcNAcb-Sp8	1	7648.378100000001
GlcNAcb1-6(GlcNAcb1-3)GalNAca-Sp14	0	26.539375
GlcNAcb1-6(GlcNAcb1-3)Galb1-4GlcNAcb-Sp8	1	34002.616925
GlcNAcb1-3Galb1-4GlcNAcb1-3Galb1-4GlcNAcb-Sp0	1	35718.332475
GlcNAcb1-6(GlcNAcb1-4)GalNAca-Sp8	1	14357.878575
GlcNAcb1-4Galb1-4GlcNAcb-Sp8	1	5152.437925
GlcNAcb1-4GlcNAcb1-4GlcNAcb1-4GlcNAcb1-4GlcNAcb1-4GlcNAcb1-Sp8	1	25008.544925
GlcNAcb1-4GlcNAcb1-4GlcNAcb-Sp8	1	28053.602175
Glca1-4Glcb-Sp8	0	28.54360000000001
GlcAb1-3Galb-Sp8	0	13.522824999999996
GlcAb1-6Galb-Sp8	0	26.90525
Mana1-2Mana1-3Mana-Sp9	0	17.3138
Mana1-2Mana1-6(Mana1-2Mana1-3)Mana1-6(Mana1-2Mana1-2Mana1-3)Manb1-4GlcNAcb1-4GlcNAcb-Sp12	0	44.99295000000001
Mana1-2Mana1-2Mana1-6(Mana1-3)Mana-Sp9	0	26.43845000000001
Manb1-4GlcNAcb-Sp0	0	14.904075
(3S)Galb1-4(Fuca1-3)(6S)GlcNAcb-Sp8	0	4.0321500000000015
GalNAcb1-4(Neu5Aca2-3)Galb1-4GlcNAcb-Sp8	0	25.08599999999999
Neu5Aca2-6(Neu5Aca2-3Galb1-3)GalNAca-Sp8	0	54.09475000000001
Neu5Aca2-3Galb-Sp8	0	17.048724999999994
Neu5Aca2-3Galb1-3GlcNAcb-Sp0	0	43.976000000000006
Neu5Aca2-3Galb1-4GlcNAcb-Sp0	1	11745.0801
Neu5Aca2-6Galb1-4GlcNAcb1-3Galb1-4(Fuca1-3)GlcNAcb1-3Galb1-4(Fuca1-3)GlcNAcb-Sp0	0	20.52565
Neu5Aca2-6Galb1-4Glcb-Sp0	0	10.0121
Neu5Aca2-6Galb1-4Glcb-Sp8	0	26.829325
Neu5Aca2-8Neu5Aca-Sp8	0	13.028350000000005
Neu5Acb2-6GalNAca-Sp8	1	10526.060349999998
Neu5Gca2-3Galb1-4(Fuca1-3)GlcNAcb-Sp0	0	10.310674999999996
Galb1-4GlcNAca1-6Galb1-4GlcNAcb-Sp0	0	4.330599999999997
GalNAcb1-3Galb-Sp8	0	34.947325000000006
Mana1-6(Mana1-3)Mana1-6(Mana1-3)Manb-Sp10	0	34.960725
Mana1-2Mana1-6(Mana1-2Mana1-3)Mana1-6(Mana1-2Mana1-2Mana1-3)Mana-Sp9	0	5.131599999999999
Neu5Aca2-3Galb1-4GlcNAcb1-6(Neu5Aca2-3Galb1-3)GalNAca-Sp14	1	8822.129725
GlcNAcb1-2Mana1-6(Neu5Aca2-6Galb1-4GlcNAcb1-2Mana1-3)Manb1-4GlcNAcb1-4GlcNAcb-Sp12	0	72.87642500000003
Neu5Aca2-8Neu5Aca2-8Neu5Acb-Sp8	0	3.956325
Neu5Aca2-3Galb1-4GlcNAcb1-2Mana1-6(Neu5Aca2-3Galb1-4GlcNAcb1-2Mana1-3)Manb1-4GlcNAcb1-4GlcNAcb-Sp12	1	36947.41925
GalNAca1-3(Fuca1-2)Galb1-4GlcNAcb1-3Galb1-4GlcNAcb-Sp0	1	35074.4756
GlcNAca1-4Galb1-4GlcNAcb-Sp0	1	12282.994225
GlcNAca1-4Galb1-3GalNAc-Sp14	1	26666.030975
Neu5Aca2-6Galb1-4GlcNAcb1-2Mana1-6(Mana1-3)Manb1-4GlcNAcb1-4GlcNAc-Sp12	0	14.258775
Mana1-6(Neu5Aca2-6Galb1-4GlcNAcb1-2Mana1-3)Manb1-4GlcNAcb1-4GlcNAc-Sp12	0	41.00335
Galb1-4GlcNAcb1-2Mana1-3Manb1-4GlcNAcb1-4GlcNAc-Sp12	1	35213.175299999995
KDNa2-3Galb1-4Glc-Sp0	0	20.196400000000008
KDNa2-3Galb1-3GalNAca-Sp14	0	25.487400000000004
Neu5Aca2-6GlcNAcb1-4GlcNAc-Sp21	1	14186.350725
Gala1-3Galb1-3(Fuca1-4)GlcNAcb1-2Mana1-6(Gala1-3Galb1-3(Fuca1-4)GlcNAcb1-2Mana1-3)Manb1-4GlcNAcb1-4GlcNAc-Sp19	0	76.29110000000001
Galb1-4(Fuca1-3)GlcNAcb1-3GalNAca-Sp14	0	6.240400000000001
Galb1-3GlcNAca1-6Galb1-4GlcNAcb-Sp0	0	9.33875
GalNAca1-3(Fuca1-2)Galb1-4GlcNAcb1-3GalNAca-Sp14	0	2.1326750000000008
Gala1-3(Fuca1-2)Galb1-4(Fuca1-3)GlcNAcb1-3GalNAc-Sp14	0	14.226074999999998
GlcNAcb1-2(GlcNAcb1-6)Mana1-6(GlcNAcb1-2Mana1-3)Manb1-4GlcNAcb1-4GlcNAcb-Sp19	1	3400.31505
Fuca1-2Galb1-3GlcNAcb1-3GalNAc-Sp14	0	8.694825
GalNAca1-3(Fuca1-2)Galb1-3GlcNAcb1-3GalNAc-Sp14	0	16.113075
Gala1-3(Fuca1-2)Galb1-4GlcNAcb1-2Mana1-6(Gala1-3(Fuca1-2)Galb1-4GlcNAcb1-2Mana1-3)Manb1-4GlcNAcb1-4(Fuca1-6)GlcNAcb-Sp22	0	30.155875
GlcNAcb1-2Mana1-6(GlcNAcb1-4)(GlcNAcb1-4(GlcNAcb1-2)Mana1-3)Manb1-4GlcNAcb1-4GlcNAc-Sp21	1	15851.21715
Galb1-4GlcNAcb1-2Mana1-6(GlcNAcb1-4)(Galb1-4GlcNAcb1-2Mana1-3)Manb1-4GlcNAcb1-4GlcNAc-Sp21	1	3284.797
Galb1-4GlcNAcb1-6(Galb1-4GlcNAcb1-2)Mana1-6(GlcNAcb1-4)(Galb1-4GlcNAcb1-4(Galb1-4GlcNAcb1-2)Mana1-3)Manb1-4GlcNAcb1-4GlcNAc-Sp21	0	13.008074999999998
Galb1-4Galb-Sp10	0	7.365674999999998
GalNAcb1-6GalNAcb-Sp8	1	16324.504225
Fuca1-2Galb1-4GlcNAcb1-2Mana1-6(Fuca1-2Galb1-4GlcNAcb1-2(Fuca1-2Galb1-4GlcNAcb1-4)Mana1-3)Manb1-4GlcNAcb1-4GlcNAcb-Sp12	0	102.77230000000002
Galb1-4(Fuca1-3)GlcNAcb1-6GalNAc-Sp14	0	27.31887499999999
Neu5Aca2-6Galb1-4GlcNAcb1-6(Neu5Aca2-6Galb1-4GlcNAcb1-2)Mana1-6(GlcNAcb1-4)(Neu5Aca2-6Galb1-4GlcNAcb1-4(Neu5Aca2-6Galb1-4GlcNAcb1-2)Mana1-3)Manb1-4GlcNAcb1-4GlcNAcb-Sp21	0	-2.075575000000001
Neu5Aca2-6Galb1-4GlcNAcb1-2Mana1-6(Neu5Aca2-6Galb1-4GlcNAcb1-2Mana1-3)Manb1-4GlcNAcb1-4(Fuca1-6)GlcNAcb-Sp24	0	33.33985
Neu5Aca2-3Galb1-3GlcNAcb1-2Mana1-6(GlcNAcb1-4)(Neu5Aca2-3Galb1-3GlcNAcb1-2Mana1-3)Manb1-4GlcNAcb1-4GlcNAc-Sp21	0	5.721674999999997
Neu5Aca2-3Galb1-3GlcNAcb1-6GalNAca-Sp14	0	77.78757500000002
Fuca1-2(6S)Galb1-3(6S)GlcNAcb-Sp0	0	135.69070000000002
Fuca1-2Galb1-3GlcNAcb1-6(Fuca1-2Galb1-3GlcNAcb1-3)GalNAca-Sp14	0	36.6193
Galb1-3(6S)GlcNAcb-Sp8	0	4.386749999999998
(6P)Galb1-4GlcNAcb-SP0	0	-34.35907499999999
Neu5Aca2-3Galb1-4(Fuca1-3)GlcNAcb1-2Mana-Sp0	0	41.9918
GalNAca1-3(Fuca1-2)Galb1-3GalNAcb1-3Gala1-4Galb1-4Glc-Sp21	0	4.4780750000000005
Gala1-3(Fuca1-2)Galb1-3GalNAcb1-3Gala1-4Galb1-4Glc-Sp21	0	8.74505
Galb1-3GalNAcb1-3Gal-Sp21	0	16.929199999999998
Neu5Gca2-3Galb1-4GlcNAcb1-3Galb1-4GlcNAcb1-2Mana1-6(Neu5Gca2-3Galb1-4GlcNAcb1-3Galb1-4GlcNAcb1-2Mana1-3)Manb1-4GlcNAcb1-4GlcNAcb-Sp24	0	240.6858
Neu5Aca2-8Neu5Aca2-3Galb1-4GlcNAc-Sp0	0	269.5925
GlcNAcb1-3Galb1-4GlcNAcb1-6(GlcNAcb1-3Galb1-4GlcNAcb1-2)Mana1-6(GlcNAcb1-3Galb1-4GlcNAcb1-2Mana1-3)Manb1-4GlcNAcb1-4GlcNAc-Sp24	1	26769.977075000006
(3S)GlcAb1-3Galb1-4GlcNAcb1-3Galb1-4Glc-Sp0	0	18.918199999999995
(3S)GlcAb1-3Galb1-4GlcNAcb1-2Mana-Sp0	0	0.09394999999999776
Galb1-4GlcNAcb1-3Galb1-4GlcNAcb1-3Galb1-4GlcNAcb1-2Mana1-6(Galb1-4GlcNAcb1-3Galb1-4GlcNAcb1-3Galb1-4GlcNAcb1-2Mana1-3)Manb1-4GlcNAcb1-4(Fuca1-6)GlcNAcb-Sp24	1	3223.2096
GlcNAcb1-3Galb1-4GlcNAcb1-3Galb1-4GlcNAcb1-3Galb1-4GlcNAcb1-2Mana1-6(GlcNAcb1-3Galb1-4GlcNAcb1-3Galb1-4GlcNAcb1-3Galb1-4GlcNAcb1-2Mana1-3)Manb1-4GlcNAcb1-4(Fuca1-6)GlcNAcb-Sp24	1	35307.897025
GlcNAcb1-3Galb1-4GlcNAcb1-3Galb1-4GlcNAcb1-3Galb1-4GlcNAcb1-3Galb1-4GlcNAcb1-2Mana1-6(GlcNAcb1-3Galb1-4GlcNAcb1-3Galb1-4GlcNAcb1-3Galb1-4GlcNAcb1-3Galb1-4GlcNAcb1-2Mana1-3)Manb1-4GlcNAcb1-4(Fuca1-6)GlcNAcb-Sp19	1	41521.024200000014
Galb1-4GlcNAcb1-3Galb1-4GlcNAcb1-3Galb1-4GlcNAcb1-3Galb1-4GlcNAcb1-3Galb1-4GlcNAcb1-2Mana1-6(Galb1-4GlcNAcb1-3Galb1-4GlcNAcb1-3Galb1-4GlcNAcb1-3Galb1-4GlcNAcb1-3Galb1-4GlcNAcb1-2Mana1-3)Manb1-4GlcNAcb1-4(Fuca1-6)GlcNAcb-Sp19	1	16163.901425
Galb1-4GlcNAcb1-3Galb1-4GlcNAcb1-3GalNAca-Sp14	0	91.9083
Neu5Aca2-3Galb1-4GlcNAcb1-3Galb1-4GlcNAcb1-6(Neu5Aca2-3Galb1-4GlcNAcb1-3Galb1-4GlcNAcb1-3)GalNAca-Sp14	1	7716.576200000001
Neu5Aca2-3Galb1-4GlcNAcb1-3Galb1-4GlcNAcb1-6(Galb1-3)GalNAca-Sp14	0	213.51715
GlcNAcb1-3Fuca-Sp21	1	12433.23445
