# Supplementary material for: Identifying glycan motifs using a novel subtree mining approach
Source: BMC Bioinformatics. 2020 Feb 4;21:42. doi: 10.1186/s12859-020-3374-4 (PMC7001330; doi:10.1186/s12859-020-3374-4)
Supplement: Supplementary file 6 — Additional file 6 Training and test sets. CSV files for all training and test sets used for this manuscript. [file 12859_2020_3374_MOESM6_ESM.zip › CV_Folds/CV_Folds/fold_2/training_set_HA_PuertoRico_8_34_13829_v5_DATA.csv]

glycan	binding	rfu
Gala-Sp8	0	34.83655000000001
Glca-Sp8	0	14.313500000000007
Mana-Sp8	0	29.918775000000004
GalNAca-Sp15	0	16.8888
Fuca-Sp9	0	18.058850000000003
Neu5Aca-Sp8	0	25.717299999999994
Neu5Aca-Sp11	0	12.7707
Neu5Acb-Sp8	0	18.129450000000006
Galb-Sp8	0	32.597075000000004
Glcb-Sp8	0	23.32815
Manb-Sp8	0	16.587675
GalNAcb-Sp8	0	8.83635
GlcNAcb-Sp0	0	13.870775
Galb1-4GlcNAcb1-6(Galb1-4GlcNAcb1-3)GalNAca-Sp8	0	22.2079
GlcNAcb1-6(GlcNAcb1-4)(GlcNAcb1-3)GlcNAc-Sp8	0	24.968225000000004
6S(3S)Galb1-4(6S)GlcNAcb-Sp0	0	29.195325
6S(3S)Galb1-4GlcNAcb-Sp0	0	66.5342
(3S)Galb1-3(Fuca1-4)GlcNAcb-Sp8	0	7.877075000000002
(3S)Galb1-3GalNAca-Sp8	0	13.718375000000005
(3S)Galb1-3GlcNAcb-Sp8	0	9.615025
(3S)Galb1-4(Fuca1-3)GlcNAc-Sp8	0	27.472399999999997
(3S)Galb1-4(6S)GlcNAcb-Sp0	0	18.04125
(3S)Galb1-4(6S)GlcNAcb-Sp8	0	10.461099999999997
(3S)Galb1-4GlcNAcb-Sp0	0	15.778
(3S)Galb1-4GlcNAcb-Sp8	0	4.060875
(6S)(4S)Galb1-4GlcNAcb-Sp0	0	7.059425000000001
(4S)Galb1-4GlcNAcb-Sp8	0	23.438925
(6P)Mana-Sp8	0	11.259474999999998
(6S)Galb1-4Glcb-Sp0	0	9.581425
(6S)Galb1-4GlcNAcb-Sp8	0	9.901599999999998
(6S)Galb1-4(6S)Glcb-Sp8	0	31.377775
(6S)GlcNAcb-Sp8	0	29.08760000000001
Neu5,9Ac2a-Sp8	0	7.452925000000002
Neu5,9Ac2a2-6Galb1-4GlcNAcb-Sp8	0	6.442050000000004
Mana1-6(Mana1-3)Manb1-4GlcNAcb1-4GlcNAcb-Sp12	0	10.79545
Mana1-6(Mana1-3)Manb1-4GlcNAcb1-4GlcNAcb-Sp13	0	9.310975
GlcNAcb1-2Mana1-6(GlcNAcb1-2Mana1-3)Manb1-4GlcNAcb1-4GlcNAcb-Sp12	0	12.49675
GlcNAcb1-2Mana1-6(GlcNAcb1-2Mana1-3)Manb1-4GlcNAcb1-4GlcNAcb-Sp13	0	3.2536249999999987
Galb1-4GlcNAcb1-2Mana1-6(Galb1-4GlcNAcb1-2Mana1-3)Manb1-4GlcNAcb1-4GlcNAcb-Sp12	0	14.2062
Neu5Aca2-6Galb1-4GlcNAcb1-2Mana1-6(Neu5Aca2-6Galb1-4GlcNAcb1-2Mana1-3)Manb1-4GlcNAcb1-4GlcNAcb-Sp13	0	42.48107499999999
Neu5Aca2-6Galb1-4GlcNAcb1-2Mana1-6(Neu5Aca2-6Galb1-4GlcNAcb1-2Mana1-3)Manb1-4GlcNAcb1-4GlcNAcb-Sp21	0	31.1896
Fuca1-2Galb1-3(Fuca1-4)GlcNAcb-Sp8	0	10.90355
Fuca1-2Galb1-3GalNAca-Sp8	0	7.683824999999999
Fuca1-2Galb1-3GalNAcb1-4(Neu5Aca2-3)Galb1-4Glcb-Sp0	0	17.522000000000002
Fuca1-2Galb1-3GalNAcb1-4(Neu5Aca2-3)Galb1-4Glcb-Sp9	0	10.219549999999998
Fuca1-2Galb1-3GlcNAcb1-3Galb1-4Glcb-Sp8	0	8.991349999999997
Fuca1-2Galb1-3GlcNAcb1-3Galb1-4Glcb-Sp10	0	16.461350000000003
Fuca1-2Galb1-3GlcNAcb-Sp0	0	24.6918
Fuca1-2Galb1-4(Fuca1-3)GlcNAcb1-3Galb1-4(Fuca1-3)GlcNAcb-Sp0	0	16.12205
Fuca1-2Galb1-4(Fuca1-3)GlcNAcb-Sp0	0	17.402924999999996
Fuca1-2Galb1-4GlcNAcb1-3Galb1-4GlcNAcb-Sp0	0	13.438524999999995
Fuca1-2Galb1-4GlcNAcb1-3Galb1-4GlcNAcb1-3Galb1-4GlcNAcb-Sp0	0	5.031725000000002
Fuca1-2Galb1-4GlcNAcb-Sp0	0	20.462974999999997
Fuca1-2Galb1-4GlcNAcb-Sp8	0	15.754125000000005
Fuca1-2Galb1-4Glcb-Sp0	0	16.819100000000002
Fuca1-2Galb-Sp8	0	6.7056
Fuca1-3GlcNAcb-Sp8	0	25.646475
Fuca1-4GlcNAcb-Sp8	0	10.272575000000002
Fucb1-3GlcNAcb-Sp8	0	4.5989
GalNAca1-3(Fuca1-2)Galb1-3GlcNAcb-Sp0	0	5.6083250000000024
GalNAca1-3(Fuca1-2)Galb1-4(Fuca1-3)GlcNAcb-Sp0	0	20.943924999999997
(3S)Galb1-4(Fuca1-3)Glcb-Sp0	0	15.411725
GalNAca1-3(Fuca1-2)Galb1-4GlcNAcb-Sp0	0	7.82465
GalNAca1-3(Fuca1-2)Galb1-4GlcNAcb-Sp8	0	5.837924999999999
GalNAca1-3(Fuca1-2)Galb1-4Glcb-Sp0	0	9.98145
GlcNAcb1-3Galb1-3GalNAca-Sp8	0	15.2456
GalNAca1-3(Fuca1-2)Galb-Sp18	0	12.8619
GalNAca1-3GalNAcb-Sp8	0	8.342600000000001
GalNAca1-3Galb-Sp8	0	27.3176
GalNAca1-4(Fuca1-2)Galb1-4GlcNAcb-Sp8	0	21.003775000000005
GalNAcb1-3GalNAca-Sp8	0	21.121800000000004
GalNAcb1-3(Fuca1-2)Galb-Sp8	0	13.545250000000005
GalNAcb1-3Gala1-4Galb1-4GlcNAcb-Sp0	0	40.76730000000001
GalNAcb1-4GlcNAcb-Sp0	0	22.076950000000004
GalNAcb1-4GlcNAcb-Sp8	0	13.993125
Gala1-2Galb-Sp8	0	24.859900000000003
Gala1-3(Fuca1-2)Galb1-3GlcNAcb-Sp0	0	19.490375000000007
Gala1-3(Fuca1-2)Galb1-3GlcNAcb-Sp8	0	4.6272
Gala1-3(Fuca1-2)Galb1-4(Fuca1-3)GlcNAcb-Sp8	0	12.605449999999998
Gala1-3(Fuca1-2)Galb1-4GlcNAc-Sp0	0	47.98789999999999
Gala1-3(Fuca1-2)Galb1-4Glcb-Sp0	0	7.465200000000001
Gala1-3(Fuca1-2)Galb-Sp8	0	23.784800000000004
Gala1-3(Fuca1-2)Galb-Sp18	0	29.1705
Gala1-4(Gala1-3)Galb1-4GlcNAcb-Sp8	0	50.48459999999999
Gala1-3GalNAca-Sp8	0	56.0825
Gala1-3GalNAca-Sp16	0	13.668249999999995
Gala1-3Galb1-4(Fuca1-3)GlcNAcb-Sp8	0	12.8598
Gala1-3Galb1-4GlcNAcb-Sp8	0	5.8698
Gala1-3Galb1-4Glcb-Sp0	0	20.231550000000006
Gala1-4(Fuca1-2)Galb1-4GlcNAcb-Sp8	0	14.948624999999998
Gala1-4Galb1-4GlcNAcb-Sp8	0	27.16607500000001
Gala1-4GlcNAcb-Sp8	0	6.0231499999999984
Gala1-6Glcb-Sp8	0	12.5165
Galb1-2Galb-Sp8	0	5.447350000000003
Galb1-3(Fuca1-4)GlcNAcb1-3Galb1-4(Fuca1-3)GlcNAcb-Sp0	0	7.330625
Galb1-3GlcNAcb1-3Galb1-4(Fuca1-3)GlcNAcb-Sp0	0	3.0901749999999972
Galb1-3(Fuca1-4)GlcNAc-Sp8	0	1.5257749999999994
Galb1-4GlcNAcb1-6GalNAca-Sp8	0	43.6225
GlcNAcb1-6(Galb1-3)GalNAca-Sp8	0	36.814925
GlcNAcb1-6(Galb1-3)GalNAca-Sp14	0	12.107000000000005
Neu5Aca2-6(Galb1-3)GalNAca-Sp8	0	9.324275
Neu5Aca2-6(Galb1-3)GalNAca-Sp14	0	15.892975
Neu5Acb2-6(Galb1-3)GalNAca-Sp8	0	8.983075
Neu5Aca2-6(Galb1-3)GlcNAcb1-4Galb1-4Glcb-Sp10	0	7.376775
Galb1-3GalNAca-Sp8	0	13.477250000000002
Galb1-3GalNAca-Sp14	0	19.087025
Galb1-3GalNAca-Sp16	0	22.534574999999997
Galb1-3GalNAcb1-3Gala1-4Galb1-4Glcb-Sp0	0	7.084075
Galb1-3GalNAcb1-4(Neu5Aca2-3)Galb1-4Glcb-Sp0	0	23.816675
Galb1-3GalNAcb1-4Galb1-4Glcb-Sp8	0	8.973499999999994
Galb1-3Galb-Sp8	0	14.8759
Galb1-3GlcNAcb1-3Galb1-4GlcNAcb-Sp0	0	2.4852999999999987
Galb1-3GlcNAcb1-3Galb1-4Glcb-Sp10	0	9.576125
Galb1-3GlcNAcb-Sp8	0	16.066374999999994
Galb1-4(Fuca1-3)GlcNAcb-Sp0	0	9.882750000000003
Galb1-4(Fuca1-3)GlcNAcb-Sp8	0	12.634899999999998
Galb1-4(Fuca1-3)GlcNAcb1-3Galb1-4(Fuca1-3)GlcNAcb-Sp0	0	25.444075000000005
Galb1-4(6S)Glcb-Sp8	0	61.62095000000001
Galb1-4GalNAca1-3(Fuca1-2)Galb1-4GlcNAcb-Sp8	0	7.1875
Galb1-4GalNAcb1-3(Fuca1-2)Galb1-4GlcNAcb-Sp8	0	11.0791
Galb1-4GlcNAcb1-3GalNAc-Sp14	0	4.457125
Galb1-4GlcNAcb1-3Galb1-4GlcNAcb1-3Galb1-4GlcNAcb-Sp0	0	5.7837999999999985
Galb1-4GlcNAcb1-3Galb1-4Glcb-Sp0	0	8.951749999999997
Galb1-4GlcNAcb1-3Galb1-4Glcb-Sp8	0	25.924724999999995
Galb1-4GlcNAcb1-6(Galb1-3)GalNAca-Sp8	0	42.50747499999999
Galb1-4GlcNAcb1-6(Galb1-3)GalNAc-Sp14	0	21.112525
Galb1-4GlcNAcb-Sp0	0	4.484849999999998
Galb1-4GlcNAcb-Sp8	0	13.27935
Galb1-4GlcNAcb-Sp23	0	8.936
Galb1-4Glcb-Sp0	0	12.06985
Galb1-4Glcb-Sp8	0	14.13815
GlcNAca1-3Galb1-4GlcNAcb-Sp8	0	4.0881
GlcNAca1-6Galb1-4GlcNAcb-Sp8	0	10.7564
GlcNAcb1-2Galb1-3GalNAca-Sp8	0	7.878450000000001
GlcNAcb1-6(GlcNAcb1-3)GalNAca-Sp8	0	16.25654999999999
GlcNAcb1-6(GlcNAcb1-3)GalNAca-Sp14	0	42.714900000000014
GlcNAcb1-6(GlcNAcb1-3)Galb1-4GlcNAcb-Sp8	0	11.48135
GlcNAcb1-3Galb-Sp8	0	4.878374999999999
GlcNAcb1-3Galb1-4Glcb-Sp0	0	-0.5106750000000009
GlcNAcb1-4-MDPLys	0	15.541800000000002
GlcNAcb1-6(GlcNAcb1-4)GalNAca-Sp8	0	4.609299999999998
GlcNAcb1-4GlcNAcb1-4GlcNAcb1-4GlcNAcb1-4GlcNAcb1-4GlcNAcb1-Sp8	0	22.024125
GlcNAcb1-4GlcNAcb1-4GlcNAcb1-4GlcNAcb1-4GlcNAcb1-Sp8	0	41.520125
GlcNAcb1-4GlcNAcb1-4GlcNAcb-Sp8	0	19.674950000000006
GlcNAcb1-6GalNAca-Sp8	0	23.543150000000008
GlcNAcb1-6GalNAca-Sp14	0	19.596300000000006
GlcNAcb1-6Galb1-4GlcNAcb-Sp8	0	20.95735
Glca1-4Glcb-Sp8	0	25.88715
Glca1-4Glca-Sp8	0	12.712325
Glca1-6Glca1-6Glcb-Sp8	0	6.420925
Glcb1-4Glcb-Sp8	0	12.951375000000002
Glcb1-6Glcb-Sp8	0	7.584699999999999
G-ol-Sp8	0	18.475125
GlcAb-Sp8	0	17.275425000000002
KDNa2-3Galb1-3GlcNAcb-Sp0	0	15.103550000000006
KDNa2-3Galb1-4GlcNAcb-Sp0	0	41.784125
Mana1-2Mana1-2Mana1-3Mana-Sp9	0	6.4614249999999975
Mana1-2Mana1-6(Mana1-2Mana1-3)Mana-Sp9	0	8.873775
Mana1-2Mana1-3Mana-Sp9	0	4.954324999999999
Mana1-6(Mana1-2Mana1-3)Mana1-6(Mana1-2Mana1-3)Manb1-4GlcNAcb1-4GlcNAcb-Sp12	0	4.412150000000001
Mana1-2Mana1-6(Mana1-2Mana1-3)Mana1-6(Mana1-2Mana1-2Mana1-3)Manb1-4GlcNAcb1-4GlcNAcb-Sp12	0	11.6169
Mana1-6(Mana1-3)Mana-Sp9	0	49.300675
Mana1-2Mana1-2Mana1-6(Mana1-3)Mana-Sp9	0	23.454825000000003
Mana1-6(Mana1-3)Mana1-6(Mana1-2Mana1-3)Manb1-4GlcNAcb1-4GlcNAcb-Sp12	0	20.558000000000003
Manb1-4GlcNAcb-Sp0	0	13.532225
Fuca1-2(6S)Galb1-4GlcNAcb-Sp0	0	5.836325
Fuca1-2Galb1-4(6S)GlcNAcb-Sp8	0	5.304475000000002
Fuca1-2(6S)Galb1-4(6S)Glcb-Sp0	0	49.60057499999998
Neu5Aca2-3Galb1-3GalNAca-Sp8	0	10.869449999999995
Neu5Aca2-3Galb1-3GalNAca-Sp14	0	38.278875
GalNAcb1-4(Neu5Aca2-8Neu5Aca2-8Neu5Aca2-8Neu5Aca2-3)Galb1-4Glcb-Sp0	0	19.74105
GalNAcb1-4(Neu5Aca2-8Neu5Aca2-8Neu5Aca2-3)Galb1-4Glcb-Sp0	0	44.18582500000001
Neu5Aca2-8Neu5Aca2-8Neu5Aca2-3Galb1-4Glcb-Sp0	0	19.424624999999995
Neu5Aca2-8Neu5Aca2-8Neu5Aca-Sp8	0	42.323350000000026
Neu5Aca2-3(6S)Galb1-4(Fuca1-3)GlcNAcb-Sp8	0	33.72274999999999
GalNAcb1-4(Neu5Aca2-3)Galb1-4GlcNAcb-Sp0	0	5.231974999999997
GalNAcb1-4(Neu5Aca2-3)Galb1-4GlcNAcb-Sp8	0	10.966275000000005
GalNAcb1-4(Neu5Aca2-3)Galb1-4Glcb-Sp0	0	14.088824999999998
Neu5Aca2-3Galb1-3GalNAcb1-4(Neu5Aca2-3)Galb1-4Glcb-Sp0	0	32.233775
Neu5Aca2-6(Neu5Aca2-3)GalNAca-Sp8	0	15.11785
Neu5Aca2-3Galb1-3(6S)GlcNAc-Sp8	0	34.702600000000004
Neu5Aca2-3Galb1-3(Fuca1-4)GlcNAcb1-3Galb1-4(Fuca1-3)GlcNAcb-Sp0	0	36.95247499999999
Neu5Aca2-3Galb1-3(6S)GalNAca-Sp8	0	16.302525
Neu5Aca2-6(Neu5Aca2-3Galb1-3)GalNAca-Sp8	0	9.0808
Neu5Aca2-6(Neu5Aca2-3Galb1-3)GalNAca-Sp14	0	17.045249999999996
Neu5Aca2-3Galb-Sp8	0	3.3008749999999982
Neu5Aca2-3Galb1-3GlcNAcb1-3Galb1-4GlcNAcb-Sp0	0	28.05325000000001
Neu5Aca2-3Galb1-3GlcNAcb-Sp0	0	34.55290000000001
Neu5Aca2-3Galb1-3GlcNAcb-Sp8	0	33.828775
Neu5Aca2-3Galb1-4(Fuca1-3)(6S)GlcNAcb-Sp8	1	432.76195
Neu5Aca2-3Galb1-4(Fuca1-3)GlcNAcb1-3Galb1-4(Fuca1-3)GlcNAcb1-3Galb1-4(Fuca1-3)GlcNAcb-Sp0	0	6.2512250000000025
Neu5Aca2-3Galb1-4(Fuca1-3)GlcNAcb-Sp0	0	8.16015
Neu5Aca2-3Galb1-4(Fuca1-3)GlcNAcb-Sp8	0	15.730800000000002
Neu5Aca2-3Galb1-4(Fuca1-3)GlcNAcb1-3Galb-Sp8	0	21.905375000000006
Neu5Aca2-3Galb1-4(Fuca1-3)GlcNAcb1-3Galb1-4GlcNAcb-Sp8	0	50.495099999999994
Neu5Aca2-3Galb1-4GlcNAcb-Sp0	0	22.755175
Neu5Aca2-3Galb1-4GlcNAcb-Sp8	0	31.62315
Neu5Aca2-3Galb1-4Glcb-Sp0	0	31.140650000000008
Neu5Aca2-6GalNAca-Sp8	1	458.94795
Neu5Aca2-6GalNAcb1-4GlcNAcb-Sp0	1	4491.971825
Neu5Aca2-6Galb1-4GlcNAcb-Sp0	1	1420.70975
Neu5Aca2-6Galb1-4GlcNAcb-Sp8	1	884.5112749999997
Neu5Aca2-6Galb1-4GlcNAcb1-3Galb1-4(Fuca1-3)GlcNAcb1-3Galb1-4(Fuca1-3)GlcNAcb-Sp0	1	4190.97955
Neu5Aca2-6Galb1-4GlcNAcb1-3Galb1-4GlcNAcb-Sp0	1	1461.3125
Neu5Aca2-6Galb1-4Glcb-Sp0	0	45.606850000000016
Neu5Aca2-8Neu5Aca-Sp8	0	20.177575
Neu5Aca2-8Neu5Aca2-3Galb1-4Glcb-Sp0	0	10.98105
Galb1-3(Fuca1-4)GlcNAcb1-3Galb1-3(Fuca1-4)GlcNAcb-Sp0	0	22.875475
Neu5Acb2-6Galb1-4GlcNAcb-Sp8	0	11.76425
Neu5Gca2-3Galb1-3(Fuca1-4)GlcNAcb-Sp0	0	24.8409
Neu5Gca2-3Galb1-3GlcNAcb-Sp0	0	11.41794999999999
Neu5Gca2-3Galb1-4(Fuca1-3)GlcNAcb-Sp0	0	10.845425
Neu5Gca2-3Galb1-4GlcNAcb-Sp0	0	14.432200000000002
Neu5Gca2-3Galb1-4Glcb-Sp0	0	20.813325
Neu5Gca2-6GalNAca-Sp0	0	11.204150000000002
Neu5Gca2-6Galb1-4GlcNAcb-Sp0	0	39.176225
Neu5Gca-Sp8	0	17.109225
Galb1-3GlcNAcb1-3Galb1-3GlcNAcb-Sp0	0	27.528624999999995
Galb1-4(Fuca1-3)(6S)Glcb-Sp0	0	35.57107499999999
Galb1-4(Fuca1-3)GlcNAcb1-3Galb1-3(Fuca1-4)GlcNAcb-Sp0	0	2.3252999999999995
Galb1-4GlcNAcb1-3Galb1-3GlcNAcb-Sp0	0	8.8462
Neu5Aca2-3Galb1-3GlcNAcb1-3Galb1-3GlcNAcb-Sp0	0	19.175875
Neu5Aca2-3Galb1-4GlcNAcb1-3Galb1-3GlcNAcb-Sp0	0	18.627675000000007
4S(3S)Galb1-4GlcNAcb-Sp0	0	33.4999
(6S)Galb1-4(6S)GlcNAcb-Sp0	0	15.611775000000005
Neu5Aca2-3Galb1-4(Fuca1-3)GlcNAcb1-6(Galb1-3)GalNAca-Sp14	0	55.62822500000002
Galb1-4GlcNAcb1-6(Galb1-4GlcNAcb1-3)Galb1-4GlcNAc-Sp0	0	41.174525
GlcNAcb1-6(Galb1-4GlcNAcb1-3)Galb1-4GlcNAc-Sp0	0	13.515875
Galb1-4GlcNAca1-6Galb1-4GlcNAcb-Sp0	0	6.368149999999996
GlcAb1-3GlcNAcb-Sp8	0	40.916975
GlcNAcb1-3Man-Sp10	0	31.425750000000008
GlcNAcb1-4GlcNAcb-Sp10	0	13.04365
GlcNAcb1-4GlcNAcb-Sp12	0	31.265124999999994
Mana1-6Manb-Sp10	0	15.986349999999995
Mana1-6(Mana1-3)Mana1-6(Mana1-3)Manb-Sp10	0	31.830300000000022
Mana1-2Mana1-6(Mana1-3)Mana1-6(Mana1-2Mana1-2Mana1-3)Mana-Sp9	0	25.3082
Mana1-2Mana1-6(Mana1-2Mana1-3)Mana1-6(Mana1-2Mana1-2Mana1-3)Mana-Sp9	0	8.057624999999998
Neu5Aca2-3Galb1-4GlcNAcb1-6(Neu5Aca2-3Galb1-3)GalNAca-Sp14	0	29.28815000000001
Neu5Aca2-6Galb1-4GlcNAcb1-2Mana1-6(Neu5Aca2-3Galb1-4GlcNAcb1-2Mana1-3)Manb1-4GlcNAcb1-4GlcNAcb-Sp12	0	27.53715
Galb1-4GlcNAcb1-2Mana1-6(Neu5Aca2-6Galb1-4GlcNAcb1-2Mana1-3)Manb1-4GlcNAcb1-4GlcNAcb-Sp12	0	19.33825
GlcNAcb1-2Mana1-6(Neu5Aca2-6Galb1-4GlcNAcb1-2Mana1-3)Manb1-4GlcNAcb1-4GlcNAcb-Sp12	0	36.46567499999999
Neu5Aca2-8Neu5Acb-Sp17	0	37.45855
Neu5Aca2-8Neu5Aca2-8Neu5Acb-Sp8	0	28.0616
Galb1-3GlcNAcb1-2Mana1-6(Galb1-3GlcNAcb1-2Mana1-3)Manb1-4GlcNAcb1-4GlcNAcb-Sp19	0	16.9813
Galb1-4(Fuca1-3)GlcNAcb1-2Mana1-6(Galb1-4(Fuca1-3)GlcNAcb1-2Mana1-3)Manb1-4GlcNAcb1-4GlcNAcb-Sp20	0	29.033475
Neu5,9Ac2a2-3Galb1-3GlcNAcb-Sp0	0	27.0063
Neu5Aca2-6Galb1-4GlcNAcb1-3Galb1-3GlcNAcb-Sp0	0	50.72095
Neu5Aca2-3Galb1-3(Fuca1-4)GlcNAcb1-3Galb1-3(Fuca1-4)GlcNAcb-Sp0	0	16.565700000000007
Neu5Aca2-6Galb1-4GlcNAcb1-3Galb1-4GlcNAcb1-3Galb1-4GlcNAcb-Sp0	1	6885.86105
Gala1-4Galb1-4GlcNAcb1-3Galb1-4Glcb-Sp0	0	4.147074999999998
GalNAcb1-3Gala1-4Galb1-4GlcNAcb1-3Galb1-4Glcb-Sp0	0	15.530824999999995
GalNAca1-3(Fuca1-2)Galb1-4GlcNAcb1-3Galb1-4GlcNAcb-Sp0	0	10.24645
GalNAca1-3(Fuca1-2)Galb1-4GlcNAcb1-3Galb1-4GlcNAcb1-3Galb1-4GlcNAcb-Sp0	0	38.05
GlcNAca1-4Galb1-4GlcNAcb1-3Galb1-4GlcNAcb1-3Galb1-4GlcNAcb-Sp0	0	9.534899999999997
GlcNAca1-4Galb1-4GlcNAcb-Sp0	0	16.689350000000005
GlcNAca1-4Galb1-3GlcNAcb-Sp0	0	17.471499999999995
GlcNAca1-4Galb1-4GlcNAcb1-3Galb1-4Glcb-Sp0	0	6.572924999999999
Neu5Aca2-6Galb1-4GlcNAcb1-2Mana1-6Manb1-4GlcNAcb1-4GlcNAc-Sp12	1	537.4071999999999
Neu5Aca2-6Galb1-4GlcNAcb1-2Mana1-3Manb1-4GlcNAcb1-4GlcNAc-Sp12	1	451.601475
Galb1-4GlcNAcb1-2Mana1-3Manb1-4GlcNAcb1-4GlcNAc-Sp12	0	10.138450000000002
Galb1-4GlcNAcb1-2Mana1-6Manb1-4GlcNAcb1-4GlcNAc-Sp12	0	17.489024999999998
Mana1-6(Galb1-4GlcNAcb1-2Mana1-3)Manb1-4GlcNAcb1-4GlcNAcb-Sp12	0	15.73625
Galb1-4GlcNAcb1-2Mana1-6(Galb1-4GlcNAcb1-2Mana1-3)Manb1-4GlcNAcb1-4(Fuca1-6)GlcNAcb-Sp22	0	24.279325
Galb1-3GlcNAcb1-2Mana1-6(Galb1-3GlcNAcb1-2Mana1-3)Manb1-4GlcNAcb1-4(Fuca1-6)GlcNAcb-Sp22	0	35.43772500000001
(6S)GlcNAcb1-3Galb1-4GlcNAcb-Sp0	0	38.38017500000001
KDNa2-3Galb1-4(Fuca1-3)GlcNAc-Sp0	0	26.788825
KDNa2-6Galb1-4GlcNAc-Sp0	0	20.933275
KDNa2-3Galb1-3GalNAca-Sp14	0	62.17907500000001
Fuca1-2Galb1-3GlcNAcb1-2Mana1-6(Fuca1-2Galb1-3GlcNAcb1-2Mana1-3)Manb1-4GlcNAcb1-4GlcNAcb-Sp20	0	30.98095
Fuca1-2Galb1-4(Fuca1-3)GlcNAcb1-2Mana1-6(Fuca1-2Galb1-4(Fuca1-3)GlcNAcb1-2Mana1-3)Manb1-4GlcNAcb1-4GlcNAb-Sp20	0	50.35107500000001
Gala1-3Galb1-4GlcNAcb1-2Mana1-6(Gala1-3Galb1-4GlcNAcb1-2Mana1-3)Manb1-4GlcNAcb1-4GlcNAcb-Sp20	0	16.174874999999997
Galb1-4GlcNAcb1-2Mana1-6(Mana1-3)Manb1-4GlcNAcb1-4GlcNAcb-Sp12	0	8.924249999999997
Fuca1-4(Galb1-3)GlcNAcb1-2Mana1-6(Fuca1-4(Galb1-3)GlcNAcb1-2Mana1-3)Manb1-4GlcNAcb1-4(Fuca1-6)GlcNAcb-Sp22	0	14.818675
Neu5Aca2-6GlcNAcb1-4GlcNAc-Sp21	0	45.83149999999999
Neu5Aca2-6GlcNAcb1-4GlcNAcb1-4GlcNAc-Sp21	0	36.09485
GalNAca1-3(Fuca1-2)Galb1-4GlcNAcb1-2Mana1-6(GalNAca1-3(Fuca1-2)Galb1-4GlcNAcb1-2Mana1-3)Manb1-4GlcNAcb1-4GlcNAcb-Sp20	0	28.6525
Gala1-3(Fuca1-2)Galb1-4GlcNAcb1-2Mana1-6(Gala1-3(Fuca1-2)Galb1-4GlcNAcb1-2Mana1-3)Manb1-4GlcNAcb1-4GlcNAcb-Sp20	0	43.486749999999994
Gala1-3Galb1-4(Fuca1-3)GlcNAcb1-2Mana1-6(Gala1-3Galb1-4(Fuca1-3)GlcNAcb1-2Mana1-3)Manb1-4GlcNAcb1-4GlcNAcb-Sp20	0	4.758925
GalNAca1-3(Fuca1-2)Galb1-3GlcNAcb1-2Mana1-6(GalNAca1-3(Fuca1-2)Galb1-3GlcNAcb1-2Mana1-3)Manb1-4GlcNAcb1-4GlcNAcb-Sp20	0	6.303624999999999
Gala1-3(Fuca1-2)Galb1-3GlcNAcb1-2Mana1-6(Gala1-3(Fuca1-2)Galb1-3GlcNAcb1-2Mana1-3)Manb1-4GlcNAcb1-4GlcNAcb-Sp20	0	11.725900000000005
Fuca1-4(Fuca1-2Galb1-3)GlcNAcb1-2Mana1-3(Fuca1-4(Fuca1-2Galb1-3)GlcNAcb1-2Mana1-3)Manb1-4GlcNAcb1-4GlcNAcb-Sp19	0	11.06835
Neu5Aca2-3Galb1-4GlcNAcb1-3GalNAc-Sp14	0	11.845325
Neu5Aca2-6Galb1-4GlcNAcb1-3GalNAc-Sp14	0	43.489425
Neu5Aca2-3Galb1-4(Fuca1-3)GlcNAcb1-3GalNAca-Sp14	0	34.027125
Galb1-3GalNAca1-3(Fuca1-2)Galb1-4Glc-Sp0	0	16.426325000000006
Galb1-3GalNAca1-3(Fuca1-2)Galb1-4GlcNAc-Sp0	0	17.53585
Galb1-3GlcNAcb1-3Galb1-4GlcNAcb1-6(Galb1-3GlcNAcb1-3)Galb1-4Glcb-Sp0	0	12.821125000000002
Galb1-4(Fuca1-3)GlcNAcb1-6(Galb1-3GlcNAcb1-3)Galb1-4Glc-Sp21	0	10.84405
Galb1-4GlcNAcb1-6(Fuca1-4(Fuca1-2Galb1-3)GlcNAcb1-3)Galb1-4Glc-Sp21	0	13.56535
Galb1-3GlcNAcb1-3Galb1-4(Fuca1-3)GlcNAcb1-6(Galb1-3GlcNAcb1-3)Galb1-4Glc-Sp21	0	9.373550000000002
Galb1-4GlcNAcb1-6(Galb1-4GlcNAcb1-2)Mana1-6(Galb1-4GlcNAcb1-4(Galb1-4GlcNAcb1-2)Mana1-3)Manb1-4GlcNAcb1-4GlcNAcb-Sp21	0	9.899349999999998
GlcNAcb1-2Mana1-6(GlcNAcb1-4(GlcNAcb1-2)Mana1-3)Manb1-4GlcNAcb1-4GlcNAc-Sp21	0	5.152350000000003
Fuca1-2Galb1-3GalNAca1-3(Fuca1-2)Galb1-4Glcb-Sp0	0	1.7052500000000004
Galb1-3GlcNAcb1-3GalNAca-Sp14	0	8.4942
Gala1-3Galb1-3(Fuca1-4)GlcNAcb1-2Mana1-6(Gala1-3Galb1-3(Fuca1-4)GlcNAcb1-2Mana1-3)Manb1-4GlcNAcb1-4GlcNAc-Sp19	0	39.68159999999999
Neu5Aca2-3Galb1-3GlcNAcb1-2Mana1-6(Neu5Aca2-3Galb1-3GlcNAcb1-2Mana1-3)Manb1-4GlcNAcb1-4GlcNAc-Sp19	0	25.1388
GlcNAcb1-2Mana1-6(Galb1-4GlcNAcb1-2Mana1-3)Manb1-4GlcNAcb1-4GlcNAc-Sp12	0	10.18605
Neu5Aca2-3Galb1-3GlcNAcb1-3GalNAca-Sp14	0	16.286899999999992
Galb1-4(Fuca1-3)GlcNAcb1-3GalNAca-Sp14	0	29.439250000000005
GalNAca1-3GalNAcb1-3Gala1-4Galb1-4GlcNAcb-Sp0	0	7.0025
Gala1-4Galb1-3GlcNAcb1-2Mana1-6(Gala1-4Galb1-3GlcNAcb1-2Mana1-3)Manb1-4GlcNAcb1-4GlcNAcb-Sp19	0	21.82830000000001
Gala1-4Galb1-4GlcNAcb1-2Mana1-6(Gala1-4Galb1-4GlcNAcb1-2Mana1-3)Manb1-4GlcNAcb1-4GlcNAcb-Sp24	0	13.309024999999993
Gala1-3Galb1-4GlcNAcb1-3GalNAca-Sp14	0	13.02385
Galb1-4GlcNAcb1-6(Neu5Aca2-6Galb1-3GlcNAcb1-3)Galb1-4Glc-Sp21	0	24.70135
Neu5Aca2-3Galb1-3GalNAcb1-4(Neu5Aca2-8Neu5Aca2-3)Galb1-4Glcb-Sp0	0	10.905649999999998
GalNAca1-3(Fuca1-2)Galb1-4GlcNAcb1-3GalNAca-Sp14	0	42.126050000000006
GalNAca1-3GalNAcb1-3Gala1-4Galb1-4Glcb-Sp0	0	18.147575
Gala1-3(Fuca1-2)Galb1-4(Fuca1-3)GlcNAcb1-3GalNAc-Sp14	0	20.7212
Galb1-4(Fuca1-3)GlcNAcb1-2Mana1-6(Galb1-4(Fuca1-3)GlcNAcb1-2Mana1-3)Manb1-4GlcNAcb1-4(Fuca1-6)GlcNAcb-Sp22	0	44.704325
Fuca1-2Galb1-4GlcNAcb1-2Mana1-6(Fuca1-2Galb1-4GlcNAcb1-2Mana1-3)Manb1-4GlcNAcb1-4(Fuca1-6)GlcNAcb-Sp22	0	16.084400000000002
GlcNAcb1-2(GlcNAcb1-6)Mana1-6(GlcNAcb1-2Mana1-3)Manb1-4GlcNAcb1-4GlcNAcb-Sp19	0	5.2871
Fuca1-2Galb1-3GlcNAcb1-3GalNAc-Sp14	0	19.317799999999995
Gala1-3Galb1-3GlcNAcb1-3GalNAc-Sp14	0	10.733050000000006
Fuca1-2Galb1-3GlcNAcb1-2Mana1-6(Fuca1-2Galb1-3GlcNAcb1-2Mana1-3)Manb1-4GlcNAcb1-4(Fuca1-6)GlcNAcb-Sp22	0	8.99095
Gala1-3(Fuca1-2)Galb1-4GlcNAcb1-2Mana1-6(Gala1-3(Fuca1-2)Galb1-4GlcNAcb1-2Mana1-3)Manb1-4GlcNAcb1-4(Fuca1-6)GlcNAcb-Sp22	0	34.453050000000005
Galb1-3GlcNAcb1-6(Galb1-3GlcNAcb1-2)Mana1-6(Galb1-3GlcNAcb1-2Mana1-3)Manb1-4GlcNAcb1-4GlcNAcb-Sp19	0	10.675825
Galb1-4GlcNAcb1-6(Fuca1-2Galb1-3GlcNAcb1-3)Galb1-4Glc-Sp21	0	16.896449999999962
Fuca1-3GlcNAcb1-6(Galb1-4GlcNAcb1-3)Galb1-4Glc-Sp21	0	5.742400000000001
GlcNAcb1-2Mana1-6(GlcNAcb1-4)(GlcNAcb1-2Mana1-3)Manb1-4GlcNAcb1-4GlcNAc-Sp21	0	8.7239
GlcNAcb1-2Mana1-6(GlcNAcb1-4)(GlcNAcb1-4(GlcNAcb1-2)Mana1-3)Manb1-4GlcNAcb1-4GlcNAc-Sp21	0	16.429750000000002
GlcNAcb1-6(GlcNAcb1-2)Mana1-6(GlcNAcb1-4)(GlcNAcb1-2Mana1-3)Manb1-4GlcNAcb1-4GlcNAc-Sp21	0	9.91665
GlcNAcb1-6(GlcNAcb1-2)Mana1-6(GlcNAcb1-4)(GlcNAcb1-4(GlcNAcb1-2)Mana1-3)Manb1-4GlcNAcb1-4GlcNAc-Sp21	0	3.990375
Galb1-4GlcNAcb1-2Mana1-6(GlcNAcb1-4)(Galb1-4GlcNAcb1-2Mana1-3)Manb1-4GlcNAcb1-4GlcNAc-Sp21	0	9.10485
Galb1-4GlcNAcb1-6(Galb1-4GlcNAcb1-2)Mana1-6(GlcNAcb1-4)(Galb1-4GlcNAcb1-2Mana1-3)Manb1-4GlcNAcb1-4GlcNAc-Sp21	0	8.940424999999998
Galb1-4GlcNAcb1-6(Galb1-4GlcNAcb1-2)Mana1-6(GlcNAcb1-4)(Galb1-4GlcNAcb1-4(Galb1-4GlcNAcb1-2)Mana1-3)Manb1-4GlcNAcb1-4GlcNAc-Sp21	0	10.780974999999994
Galb1-4Galb-Sp10	0	17.205199999999994
Neu5Aca2-3Galb1-4GlcNAcb1-3Galb-Sp8	0	60.16664999999999
GalNAcb1-6GalNAcb-Sp8	0	21.8841
(6S)Galb1-3GlcNAcb-Sp0	0	12.314225
(6S)Galb1-3(6S)GlcNAc-Sp0	0	12.451375000000002
Fuca1-2Galb1-4GlcNAcb1-2Mana1-6(Fuca1-2Galb1-4GlcNAcb1-2(Fuca1-2Galb1-4GlcNAcb1-4)Mana1-3)Manb1-4GlcNAcb1-4GlcNAcb-Sp12	0	12.521575
Galb1-4GlcNAcb1-2Mana-Sp0	0	28.457975
Fuca1-2Galb1-4GlcNAcb1-6(Fuca1-2Galb1-4GlcNAcb1-3)GalNAc-Sp14	0	17.978775000000006
GalNAca1-3(Fuca1-2)Galb1-4GlcNAcb1-6(GalNAca1-3(Fuca1-2)Galb1-4GlcNAcb1-3)GalNAc-Sp14	0	6.9753500000000015
GalNAcb1-4Galb1-4Glcb-Sp0	0	23.003775
Gala1-3(Fuca1-2)Galb1-3GlcNAcb1-2Mana1-6(Gala1-3(Fuca1-2)Galb1-3GlcNAcb1-2Mana1-3)Manb1-4GlcNAcb1-4(Fuca1-6)GlcNAcb-Sp22	0	19.255700000000004
Neu5Aca2-6Galb1-4GlcNAcb1-6(Fuca1-2Galb1-3GlcNAcb1-3)Galb1-4Glc-Sp21	0	33.54405
Galb1-4GlcNAcb1-6(Galb1-4GlcNAcb1-2)Mana1-6(Galb1-4GlcNAcb1-2Mana1-3)Manb1-4GlcNAcb1-4GlcNAcb-Sp19	0	12.4628
Neu5Aca2-3Galb1-4GlcNAcb1-2Mana1-6(GlcNAcb1-4)(Neu5Aca2-3Galb1-4GlcNAcb1-2Mana1-3)Manb1-4GlcNAcb1-4GlcNAcb-Sp21	0	17.666174999999996
Neu5Aca2-3Galb1-4GlcNAcb1-6(Neu5Aca2-3Galb1-4GlcNAcb1-2)Mana1-6(GlcNAcb1-4)(Neu5Aca2-3Galb1-4GlcNAcb1-2Mana1-3)Manb1-4GlcNAcb1-4GlcNAcb-Sp21	0	51.09974999999999
Neu5Aca2-6Galb1-4GlcNAcb1-2Mana1-6(GlcNAcb1-4)(Neu5Aca2-6Galb1-4GlcNAcb1-2Mana1-3)Manb1-4GlcNAcb1-4GlcNAcb-Sp21	0	14.619000000000002
Neu5Aca2-6Galb1-4GlcNAcb1-6(Neu5Aca2-6Galb1-4GlcNAcb1-2)Mana1-6(GlcNAcb1-4)(Neu5Aca2-6Galb1-4GlcNAcb1-4(Neu5Aca2-6Galb1-4GlcNAcb1-2)Mana1-3)Manb1-4GlcNAcb1-4GlcNAcb-Sp21	1	416.08142500000014
Gala1-3(Fuca1-2)Galb1-3GalNAca-Sp8	0	36.221125
Gala1-3(Fuca1-2)Galb1-3GalNAcb-Sp8	0	20.116425
Glca1-6Glca1-6Glca1-6Glcb-Sp10	0	60.97769999999999
Glca1-4Glca1-4Glca1-4Glcb-Sp10	0	28.55565
Fuca1-2Galb1-4(Fuca1-3)GlcNAcb1-2Mana1-6(Fuca1-2Galb1-4(Fuca1-3)GlcNAcb1-2Mana1-3)Manb1-4GlcNAcb1-4(Fuca1-6)GlcNAcb-Sp24	0	23.8387
Fuca1-2Galb1-3(Fuca1-4)GlcNAcb1-2Mana1-6(Fuca1-2Galb1-3(Fuca1-4)GlcNAcb1-2Mana1-3)Manb1-4GlcNAcb1-4(Fuca1-6)GlcNAcb1-4(Fuca1-6)GlcNAcb-Sp19	0	42.555200000000006
Neu5Aca2-3Galb1-3GlcNAcb1-6(Neu5Aca2-3Galb1-4GlcNAcb1-2)Mana1-6(Neu5Aca2-3Galb1-3GlcNAcb1-2Mana1-3)Manb1-4GlcNAcb1-4GlcNAcb-Sp19	0	17.802774999999997
Galb1-3GlcNAcb1-2Mana1-6(GlcNAcb1-4)(Galb1-3GlcNAcb1-2Mana1-3)Manb1-4GlcNAcb1-4GlcNAcb-Sp21	0	14.201899999999998
Neu5Aca2-6Galb1-4GlcNAcb1-6(Galb1-3GlcNAcb1-3)Galb1-4Glcb-Sp21	0	16.455175
Neu5Aca2-3Galb1-4GlcNAcb1-2Mana-Sp0	0	57.18872500000001
Neu5Aca2-3Galb1-4GlcNAcb1-6GalNAca-Sp14	0	39.75765000000001
Neu5Aca2-6Galb1-4GlcNAcb1-6(Neu5Aca2-6Galb1-4GlcNAcb1-3)GalNAca-Sp14	1	8896.431775000001
Neu5Aca2-3Galb1-4GlcNAcb1-2Mana1-6(Neu5Aca2-3Galb1-4GlcNAcb1-2Mana1-3)Manb1-4GlcNAcb1-4(Fuca1-6)GlcNAcb-Sp24	0	17.60275
Mana1-6(Mana1-3)Manb1-4GlcNAcb1-4(Fuca1-6)GlcNAcb-Sp19	0	15.80535
Galb1-4GlcNAcb1-6(Galb1-4GlcNAcb1-2)Mana1-6(Galb1-4GlcNAcb1-2Mana1-3)Manb1-4GlcNAcb1-4(Fuca1-6)GlcNAcb-Sp24	0	13.599675
Neu5Aca2-3Galb1-3GlcNAcb1-2Mana1-6(GlcNAcb1-4)(Neu5Aca2-3Galb1-3GlcNAcb1-2Mana1-3)Manb1-4GlcNAcb1-4GlcNAc-Sp21	0	17.714325000000006
Neu5Aca2-6Galb1-4GlcNAcb1-6(Fuca1-2Galb1-4(Fuca1-3)GlcNAcb1-3)Galb1-4Glc-Sp21	0	11.424725
Galb1-3GlcNAcb1-6GalNAca-Sp14	0	7.080474999999997
Fuca1-2Galb1-4GlcNAcb1-6GalNAca-Sp14	0	53.44715
Gala1-3Galb1-4GlcNAcb1-6GalNAca-Sp14	0	14.28145
Galb1-4(Fuca1-3)GlcNAcb1-2Mana-Sp0	0	41.81569999999999
Gala1-3(Fuca1-2)Galb1-4GlcNAcb1-6GalNAca-Sp14	0	11.847124999999995
Fuca1-2Galb1-4GlcNAcb1-2Mana-Sp0	0	7.819925
Fuca1-2Galb1-3(6S)GlcNAcb-Sp0	0	20.832325
Fuca1-2(6S)Galb1-3(6S)GlcNAcb-Sp0	0	36.57147499999999
(3S)GalNAcb1-4(Fuca1-3)GlcNAcb-Sp8	0	30.634525000000004
Fuca1-2Galb1-3GlcNAcb1-6(Fuca1-2Galb1-3GlcNAcb1-3)GalNAca-Sp14	0	50.27602499999999
GalNAca1-3(Fuca1-2)Galb1-3GlcNAcb1-6GalNAca-Sp14	0	27.960225000000005
Galb1-4GlcNAcb1-6(Galb1-4GlcNAcb1-2)Mana1-6(GlcNAcb1-4Galb1-4GlcNAcb1-4(Galb1-4GlcNAcb1-2)Mana1-3)Manb1-4GlcNAcb1-4(Fuca1-6)GlcNAc-Sp21	0	4.818375
Galb1-3GlcNAca1-3Galb1-4GlcNAcb-Sp8	0	12.851525
Galb1-3(6S)GlcNAcb-Sp8	0	17.386525
(6S)(4S)GalNAcb1-4GlcNAc-Sp8	0	12.198574999999998
(6S)GalNAcb1-4GlcNAc-Sp8	0	14.711449999999996
(3S)GalNAcb1-4(3S)GlcNAc-Sp8	0	15.673524999999998
GalNAcb1-4(6S)GlcNAc-Sp8	0	42.52380000000001
(4S)GalNAcb-Sp10	0	48.5056
Galb1-4(6P)GlcNAcb-Sp0	0	30.72315
GalNAca1-3(Fuca1-2)Galb1-4GlcNAcb1-6GalNAc-Sp14	0	8.609725000000001
Neu5Aca2-6Galb1-4GlcNAcb1-2Man-Sp0	0	11.9549
Gala1-3Galb1-4GlcNAcb1-2Mana-Sp0	0	5.621599999999999
Gala1-3(Fuca1-2)Galb1-4GlcNAcb1-2Mana-Sp0	0	13.0516
GalNAca1-3(Fuca1-2)Galb1-4GlcNAcb1-2Mana-Sp0	0	6.021024999999997
Galb1-3GlcNAcb1-2Mana-Sp0	0	17.8183
Gala1-3(Fuca1-2)Galb1-3GlcNAcb1-6GalNAc-Sp14	0	22.560025000000003
Gala1-3Galb1-3GlcNAcb1-2Mana-Sp0	0	36.42545
GalNAcb1-4GlcNAcb1-2Mana-Sp0	0	29.45645
Neu5Aca2-3Galb1-3GlcNAcb1-4Galb1-4Glcb-Sp0	0	23.73072500000001
GlcNAcb1-2Mana1-6(GlcNAcb1-4)(GlcNAcb1-2Mana1-3)Manb1-4GlcNAcb1-4(Fuca1-6)GlcNAc-Sp21	0	15.561125000000004
Galb1-4GlcNAcb1-2Mana1-6(GlcNAcb1-4)(Galb1-4GlcNAcb1-2Mana1-3)Manb1-4GlcNAcb1-4(Fuca1-6)GlcNAc-Sp21	0	8.46185
Galb1-4GlcNAcb1-2Mana1-6(Galb1-4GlcNAcb1-4)(Galb1-4GlcNAcb1-2Mana1-3)Manb1-4GlcNAcb1-4(Fuca1-6)GlcNAc-Sp21	0	9.482974999999998
GlcNAcb1-3Galb1-4GlcNAcb1-6(GlcNAcb1-3)Galb1-4GlcNAc-Sp0	0	8.245775000000002
GalNAca1-3(Fuca1-2)Galb1-3GalNAcb1-3Gala1-4Galb1-4Glc-Sp21	0	37.56472500000001
Gala1-3(Fuca1-2)Galb1-3GalNAcb1-3Gala1-4Galb1-4Glc-Sp21	0	6.676425
Galb1-3GalNAcb1-3Gal-Sp21	0	31.44052499999999
GlcNAcb1-3Galb1-4GlcNAcb1-2Mana1-6(GlcNAcb1-3Galb1-4GlcNAcb1-2Mana1-3)Manb1-4GlcNAcb1-4GlcNAcb-Sp12	0	4.096400000000001
GlcNAcb1-3Galb1-4GlcNAcb1-2Mana1-6(GlcNAcb1-3Galb1-4GlcNAcb1-2Mana1-3)Manb1-4GlcNAcb1-4GlcNAcb-Sp25	0	21.102225
Galb1-4GlcNAcb1-3Galb1-4GlcNAcb1-2Mana1-6(Galb1-4GlcNAcb1-3Galb1-4GlcNAcb1-2Mana1-3)Manb1-4GlcNAcb1-4GlcNAcb-Sp12	0	37.508875
Neu5Gca2-3Galb1-4GlcNAcb1-3Galb1-4GlcNAcb1-2Mana1-6(Neu5Gca2-3Galb1-4GlcNAcb1-3Galb1-4GlcNAcb1-2Mana1-3)Manb1-4GlcNAcb1-4GlcNAcb-Sp24	0	36.3785
GlcNAcb1-3Galb1-4GlcNAcb1-3Galb1-4GlcNAcb1-2Mana1-6(GlcNAcb1-3Galb1-4GlcNAcb1-3Galb1-4GlcNAcb1-2Mana1-3)Manb1-4GlcNAcb1-4GlcNAcb-Sp12	0	27.3075
GlcNAcb1-3Galb1-4GlcNAcb1-3Galb1-4GlcNAcb1-2Mana1-6(GlcNAcb1-3Galb1-4GlcNAcb1-3Galb1-4GlcNAcb1-2Mana1-3)Manb1-4GlcNAcb1-4GlcNAcb-Sp25	0	48.35379999999999
GlcNAcb1-3Galb1-4GlcNAcb1-3Galb1-4GlcNAcb1-3Galb1-4GlcNAcb1-2Mana1-6(GlcNAcb1-3Galb1-4GlcNAcb1-3Galb1-4GlcNAcb1-3Galb1-4GlcNAcb1-2Mana1-3)Manb1-4GlcNAcb1-4GlcNAcb-Sp25	0	47.07490000000001
Galb1-3GlcNAcb1-3Galb1-4GlcNAcb1-2Mana1-6(Galb1-3GlcNAcb1-3Galb1-4GlcNAcb1-2Mana1-3)Manb1-4GlcNAcb1-4GlcNAc-Sp25	0	18.158550000000005
Neu5Gca2-8Neu5Gca2-3Galb1-4GlcNAc-Sp0	0	8.911475000000003
Neu5Aca2-8Neu5Gca2-3Galb1-4GlcNAc-Sp0	0	6.0351250000000025
Neu5Gca2-8Neu5Aca2-3Galb1-4GlcNAc-Sp0	0	9.115775
Neu5Gca2-8Neu5Gca2-3Galb1-4GlcNAcb1-3Galb1-4GlcNAc-Sp0	0	6.5743
Neu5Gca2-8Neu5Gca2-6Galb1-4GlcNAc-Sp0	0	6.508625
GlcNAcb1-3Galb1-4GlcNAcb1-6(GlcNAcb1-3Galb1-4GlcNAcb1-2)Mana1-6(GlcNAcb1-3Galb1-4GlcNAcb1-2Mana1-3)Manb1-4GlcNAcb1-4GlcNAc-Sp24	0	48.041425
GlcNAcb1-3Galb1-4GlcNAcb1-6(GlcNAcb1-3Galb1-3)GalNAca-Sp14	0	41.017400000000016
GalNAcb1-3GlcNAcb-Sp0	0	12.245474999999995
GlcNAb1-3Galb1-3GalNAc-Sp14	0	9.196374999999998
Galb1-3GlcNAcb1-6(Galb1-3)GalNAc-Sp14	0	17.185150000000007
Galb1-4GlcNAcb1-3Galb1-4GlcNAcb1-3Galb1-4GlcNAcb1-3Galb1-4GlcNAcb1-3Galb1-4GlcNAcb1-3Galb1-4GlcNAcb1-2Mana1-6(Galb1-4GlcNAcb1-3Galb1-4GlcNAcb1-3Galb1-4GlcNAcb1-3Galb1-4GlcNAcb1-3Galb1-4GlcNAcb1-3Galb1-4GlcNAcb1-2Mana1-3)Manb1-4GlcNAcb1-4GlcNAcb-Sp25	0	44.6431
(3S)GlcAb1-3Galb1-4GlcNAcb1-3Galb1-4Glc-Sp0	0	20.636025
(3S)GlcAb1-3Galb1-4GlcNAcb1-2Mana-Sp0	0	48.17484999999999
Galb1-4GlcNAcb1-3Galb1-4GlcNAcb1-3Galb1-4GlcNAcb1-3Galb1-4GlcNAcb1-3Galb1-4GlcNAcb1-2Mana1-6(Galb1-4GlcNAcb1-3Galb1-4GlcNAcb1-3Galb1-4GlcNAcb1-3Galb1-4GlcNAcb1-3Galb1-4GlcNAcb1-2Mana1-3)Manb1-4GlcNAcb1-4(Fuca1-6)GlcNAcb-Sp19	0	66.16662500000001
Galb1-4GlcNAcb1-3Galb1-4GlcNAcb1-6(Galb1-4GlcNAcb1-3Galb1-4GlcNAb1-2)Mana1-6(Galb1-4GlcNAcb1-3Galb1-4GlcNAcb1-2Mana1-3)Manb1-4GlcNAcb1-4(Fuca1-6)GlcNAcb-Sp24	0	22.278825
GlcNAcb1-3Galb1-4GlcNAcb1-3Galb1-4GlcNAcb1-6(GlcNAcb1-3Galb1-4GlcNAcb1-3Galb1-4GlcNAb1-2)Mana1-6(GlcNAcb1-3Galb1-4GlcNAcb1-3Galb1-4GlcNAcb1-2Mana1-3)Manb1-4GlcNAcb1-4(Fuca1-6)GlcNAcb-Sp24	0	17.75415
Galb1-4GlcNAcb1-3Galb1-4GlcNAcb1-3Galb1-4GlcNAcb1-6(Galb1-4GlcNAcb1-3Galb1-4GlcNAcb1-3Galb1-4GlcNAb1-2)Mana1-6(Galb1-4GlcNAcb1-3Galb1-4GlcNAcb1-3Galb1-4GlcNAcb1-2Mana1-3)Manb1-4GlcNAcb1-4(Fuca1-6)GlcNAcb-Sp24	0	15.551275
GlcNAcb1-3Galb1-4GlcNAcb1-3Galb1-4GlcNAcb1-3Galb1-4GlcNAcb1-6(GlcNAcb1-3Galb1-4GlcNAcb1-3Galb1-4GlcNAcb1-3Galb1-4GlcNAb1-2)Mana1-6(GlcNAcb1-3Galb1-4GlcNAcb1-3Galb1-4GlcNAcb1-3Galb1-4GlcNAcb1-2Mana1-3)Manb1-4GlcNAcb1-4(Fuca1-6)GlcNAcb-Sp24	0	59.93785000000002
Galb1-4GlcNAcb1-3Galb1-4GlcNAcb1-3Galb1-4GlcNAcb1-3Galb1-4GlcNAcb1-6(Galb1-4GlcNAcb1-3Galb1-4GlcNAcb1-3Galb1-4GlcNAcb1-3Galb1-4GlcNAb1-2)Mana1-6(Galb1-4GlcNAcb1-3Galb1-4GlcNAcb1-3Galb1-4GlcNAcb1-3Galb1-4GlcNAcb1-2Mana1-3)Manb1-4GlcNAcb1-4(Fuca1-6)GlcNAcb-Sp24	0	52.19322499999999
GlcNAcb1-3Galb1-4GlcNAcb1-3Galb1-4GlcNAcb1-3Galb1-4GlcNAcb1-3Galb1-4GlcNAcb1-6(GlcNAcb1-3Galb1-4GlcNAcb1-3Galb1-4GlcNAcb1-3Galb1-4GlcNAcb1-3Galb1-4GlcNAb1-2)Mana1-6(GlcNAcb1-3Galb1-4GlcNAcb1-3Galb1-4GlcNAcb1-3Galb1-4GlcNAcb1-3Galb1-4GlcNAcb1-2Mana1-3)Manb1-4GlcNAcb1-4(Fuca1-6)GlcNAcb-Sp24	0	55.48582500000001
Galb1-4GlcNAcb1-3Galb1-4GlcNAcb1-3Galb1-4GlcNAcb1-3Galb1-4GlcNAcb1-3Galb1-4GlcNAcb1-6(Galb1-4GlcNAcb1-3Galb1-4GlcNAcb1-3Galb1-4GlcNAcb1-3Galb1-4GlcNAcb1-3Galb1-4GlcNAb1-2)Mana1-6(Galb1-4GlcNAcb1-3Galb1-4GlcNAcb1-3Galb1-4GlcNAcb1-3Galb1-4GlcNAcb1-3Galb1-4GlcNAcb1-2Mana1-3)Manb1-4GlcNAcb1-4(Fuca1-6)GlcNAcb-Sp24	0	55.443975
Galb1-4GlcNAcb1-3Galb1-4GlcNAcb1-6(Galb1-3)GalNAca-Sp14	0	39.743775
Galb1-4GlcNAcb1-3Galb1-4GlcNAcb1-6(Galb1-4GlcNAcb1-3Galb1-4GlcNAcb1-3)GalNAca-Sp14	0	38.82235
Neu5Aca2-3Galb1-4GlcNAcb1-3Galb1-4GlcNAcb1-3GalNAca-Sp14	0	36.38012500000002
GlcNAcb1-3Galb1-4GlcNAcb1-3GalNAca-Sp14	0	11.029025
GlcNAcb1-3Galb1-4GlcNAcb1-6(Galb1-3)GalNAca-Sp14	0	10.706625
GlcNAcb1-3Galb1-4GlcNAcb1-6(GlcNAcb1-3Galb1-4GlcNAcb1-3)GalNAca-Sp14	0	27.510350000000006
GlcNAcb1-3Galb1-4GlcNAcb1-3Galb1-4GlcNAcb1-3GalNAca-Sp14	0	6.764699999999998
Galb1-4GlcNAcb1-3Galb1-3GalNAca-Sp14	0	29.108199999999986
Neu5Aca2-6Galb1-4GlcNAcb1-3Galb1-4GlcNAcb1-6(Galb1-3)GalNAca-Sp14	1	7711.966200000002
GlcNAcb1-6(Neu5Aca2-3Galb1-3)GalNAca-Sp14	0	13.355075
Neu5Aca2-6Galb1-4GlcNAcb1-3Galb1-4GlcNAcb1-6(Neu5Aca2-6Galb1-4GlcNAcb1-3Galb1-4GlcNAcb1-3)GalNAca-Sp14	1	467.242625
Neu5Aca2-6Galb1-4GlcNAcb1-3Galb1-4GlcNAcb1-3Galb1-4GlcNAcb1-2Mana1-6(Neu5Aca2-6Galb1-4GlcNAcb1-3Galb1-4GlcNAcb1-3Galb1-4GlcNAcb1-2Mana1-3)Manb1-4GlcNAcb1-4GlcNAcb-Sp12	1	2254.8143250000007
Neu5Aca2-6Galb1-4GlcNAcb1-3Galb1-4GlcNAcb1-2Mana1-6(Neu5Aca2-6Galb1-4GlcNAcb1-3Galb1-4GlcNAcb1-2Mana1-3)Manb1-4GlcNAcb1-4GlcNAcb-Sp12	1	445.447575
GlcNAcb1-3Fuca-Sp21	0	36.26715
Galb1-3GalNAcb1-4(Neu5Aca2-8Neu5Aca2-8Neu5Aca2-3)Galb1-4Glcb-Sp21	0	47.25182500000001
