# Supplementary material for: Identifying glycan motifs using a novel subtree mining approach
Source: BMC Bioinformatics. 2020 Feb 4;21:42. doi: 10.1186/s12859-020-3374-4 (PMC7001330; doi:10.1186/s12859-020-3374-4)
Supplement: Supplementary file 6 — Additional file 6 Training and test sets. CSV files for all training and test sets used for this manuscript. [file 12859_2020_3374_MOESM6_ESM.zip › CV_Folds/CV_Folds/fold_2/training_set_jacalin-1ug_14301_v5.0_DATA.csv]

glycan	binding	rfu
Gala-Sp8	1	9531.502025
Glca-Sp8	0	91.876025
Mana-Sp8	0	39.507775
GalNAca-Sp8	1	15236.442475
GalNAca-Sp15	1	3095.503675
Fuca-Sp8	0	21.78055
Rhaa-Sp8	0	18.196425
Neu5Aca-Sp11	0	37.714375
Galb-Sp8	0	55.59645
Glcb-Sp8	0	141.972225
Manb-Sp8	0	123.729825
GalNAcb-Sp8	0	30.155425
GlcNAcb-Sp0	0	35.79655
GlcNAcb-Sp8	0	36.01
GlcN(Gc)b-Sp8	0	43.144575
Galb1-4GlcNAcb1-6(Galb1-4GlcNAcb1-3)GalNAca-Sp8	0	29.315825000000054
6S(3S)Galb1-4GlcNAcb-Sp0	0	25.184924999999996
(3S)Galb1-4(Fuca1-3)(6S)Glc-Sp0	0	68.90347499999999
(3S)Galb1-4Glcb-Sp8	0	45.034375
(3S)Galb1-4(6S)Glcb-Sp0	0	32.40177500000001
(3S)Galb1-3GalNAca-Sp8	1	39303.2832
(3S)Galb1-4(6S)GlcNAcb-Sp0	0	80.134775
(3S)Galb1-4(6S)GlcNAcb-Sp8	0	30.96782499999999
(3S)Galb-Sp8	0	33.253074999999995
(4S)Galb1-4GlcNAcb-Sp8	0	43.789450000000016
(6P)Mana-Sp8	0	55.84535
(6S)Galb1-4Glcb-Sp0	0	42.90539999999999
(6S)Galb1-4Glcb-Sp8	0	25.64960000000001
(6S)Galb1-4GlcNAcb-Sp8	0	44.553725
Neu5Aca2-3(6S)Galb1-4GlcNAcb-Sp8	0	24.98655
(6S)GlcNAcb-Sp8	0	31.836424999999966
Neu5,9Ac2a-Sp8	0	31.492925000000003
Neu5,9Ac2a2-6Galb1-4GlcNAcb-Sp8	0	4.169474999999999
GlcNAcb1-2Mana1-6(GlcNAcb1-2Mana1-3)Manb1-4GlcNAcb1-4GlcNAcb-Sp13	0	118.08344999999996
Galb1-4GlcNAcb1-2Mana1-6(Galb1-4GlcNAcb1-2Mana1-3)Manb1-4GlcNAcb1-4GlcNAcb-Sp12	0	47.39440000000001
Neu5Aca2-6Galb1-4GlcNAcb1-2Mana1-6(Neu5Aca2-6Galb1-4GlcNAcb1-2Mana1-3)Manb1-4GlcNAcb1-4GlcNAcb-Sp21	0	32.574224999999984
Neu5Aca2-6Galb1-4GlcNAcb1-2Mana1-6(Neu5Aca2-6Galb1-4GlcNAcb1-2Mana1-3)Manb1-4GlcNAcb1-4GlcNAcb-Sp24	0	90.45247499999998
Fuca1-2Galb1-3GalNAcb1-3Gala-Sp9	1	36006.121299999984
Fuca1-2Galb1-3GalNAcb1-3Gala1-4Galb1-4Glcb-Sp9	0	65.44775000000001
Fuca1-2Galb1-3(Fuca1-4)GlcNAcb-Sp8	0	29.312324999999994
Fuca1-2Galb1-3GalNAca-Sp8	1	4931.982649999999
Fuca1-2Galb1-3GalNAca-Sp14	0	48.181125
Fuca1-2Galb1-3GalNAcb1-4(Neu5Aca2-3)Galb1-4Glcb-Sp0	0	59.12507500000001
Fuca1-2Galb1-3GalNAcb1-4(Neu5Aca2-3)Galb1-4Glcb-Sp9	0	19.149125
Fuca1-2Galb1-3GlcNAcb1-3Galb1-4Glcb-Sp8	0	27.836150000000004
Fuca1-2Galb1-3GlcNAcb1-3Galb1-4Glcb-Sp10	0	0.39520000000000266
Fuca1-2Galb1-3GlcNAcb-Sp0	0	17.950474999999994
Fuca1-2Galb1-4(Fuca1-3)GlcNAcb1-3Galb1-4(Fuca1-3)GlcNAcb-Sp0	0	19.94055
Fuca1-2Galb1-4(Fuca1-3)GlcNAcb1-3Galb1-4(Fuca1-3)GlcNAcb1-3Galb1-4(Fuca1-3)GlcNAcb-Sp0	0	30.461125000000006
Fuca1-2Galb1-4(Fuca1-3)GlcNAcb-Sp8	0	11.046825
Fuca1-2Galb1-4GlcNAcb1-3Galb1-4GlcNAcb-Sp0	0	14.058174999999995
Fuca1-2Galb1-4GlcNAcb1-3Galb1-4GlcNAcb1-3Galb1-4GlcNAcb-Sp0	0	12.574524999999998
Fuca1-2Galb1-4GlcNAcb-Sp0	0	34.73364999999999
Fuca1-2Galb1-4GlcNAcb-Sp8	0	2.996875
Fuca1-3GlcNAcb-Sp8	0	12.472199999999996
Fuca1-4GlcNAcb-Sp8	0	8.158075000000002
Fucb1-3GlcNAcb-Sp8	0	18.999075
GalNAca1-3(Fuca1-2)Galb1-3GlcNAcb-Sp0	0	13.200500000000002
GalNAca1-3(Fuca1-2)Galb1-4(Fuca1-3)GlcNAcb-Sp0	0	120.96607500000002
(3S)Galb1-4(Fuca1-3)Glcb-Sp0	0	31.93447500000001
GalNAca1-3(Fuca1-2)Galb1-4GlcNAcb-Sp8	0	25.622450000000004
GalNAca1-3(Fuca1-2)Galb1-4Glcb-Sp0	0	50.6263
GlcNAcb1-3Galb1-3GalNAca-Sp8	1	47900.0141
GalNAca1-3(Fuca1-2)Galb-Sp8	0	11.479425000000004
GalNAca1-3(Fuca1-2)Galb-Sp18	0	21.142950000000006
GalNAca1-3GalNAcb-Sp8	0	18.504825000000004
GalNAca1-3Galb-Sp8	0	28.6475
GalNAca1-4(Fuca1-2)Galb1-4GlcNAcb-Sp8	0	27.44185
GalNAcb1-3(Fuca1-2)Galb-Sp8	0	71.62215000000002
GalNAcb1-4(Fuca1-3)GlcNAcb-Sp0	0	26.11045000000001
GalNAcb1-4GlcNAcb-Sp0	0	17.273575
GalNAcb1-4GlcNAcb-Sp8	0	34.40882499999998
Gala1-2Galb-Sp8	0	24.433975
Gala1-3(Fuca1-2)Galb1-3GlcNAcb-Sp0	0	33.1657
Gala1-3(Fuca1-2)Galb1-4(Fuca1-3)GlcNAcb-Sp0	0	105.315425
Gala1-3(Fuca1-2)Galb1-4(Fuca1-3)GlcNAcb-Sp8	0	21.867425000000004
Gala1-3(Fuca1-2)Galb1-4GlcNAc-Sp0	0	9.851449999999998
Gala1-3(Fuca1-2)Galb1-4Glcb-Sp0	0	41.1077
Gala1-3(Fuca1-2)Galb-Sp8	0	60.46702499999998
Gala1-4(Gala1-3)Galb1-4GlcNAcb-Sp8	0	21.9393
Gala1-3GalNAca-Sp8	1	36704.2365
Gala1-3GalNAcb-Sp8	0	45.959375
Gala1-3Galb1-4(Fuca1-3)GlcNAcb-Sp8	0	90.00132499999997
Gala1-3Galb1-3GlcNAcb-Sp0	0	65.87530000000001
Gala1-3Galb1-4GlcNAcb-Sp8	0	8.893524999999954
Gala1-3Galb1-4Glcb-Sp0	0	23.5267
Gala1-3Galb1-4Glc-Sp10	0	51.389575
Gala1-3Galb-Sp8	0	24.9871
Gala1-4(Fuca1-2)Galb1-4GlcNAcb-Sp8	0	30.30602499999999
Gala1-4Galb1-4GlcNAcb-Sp0	0	27.97275
Gala1-4Galb1-4GlcNAcb-Sp8	0	9.229824999999998
Gala1-4Galb1-4Glcb-Sp0	0	60.874625000000016
Gala1-4GlcNAcb-Sp8	1	9850.686250000002
Gala1-6Glcb-Sp8	0	47.49252500000002
Galb1-3(Fuca1-4)GlcNAc-Sp0	0	31.623975
Galb1-3(Fuca1-4)GlcNAc-Sp8	0	22.0014
Galb1-4GlcNAcb1-6GalNAc-Sp14	0	50.255175
GlcNAcb1-6(Galb1-3)GalNAca-Sp14	0	42.080075
Neu5Aca2-6(Galb1-3)GalNAca-Sp14	0	87.555575
Neu5Acb2-6(Galb1-3)GalNAca-Sp8	0	46.9112
Neu5Aca2-6(Galb1-3)GlcNAcb1-4Galb1-4Glcb-Sp10	0	46.86955
Galb1-3GalNAca-Sp8	1	34406.73072499999
Galb1-3GalNAca-Sp14	1	28924.859925000004
Galb1-3GalNAcb1-3Gala1-4Galb1-4Glcb-Sp0	0	45.0864
Galb1-3GalNAcb1-4(Neu5Aca2-3)Galb1-4Glcb-Sp0	0	19.68105
Galb1-3GalNAcb1-4Galb1-4Glcb-Sp8	0	30.63715000000001
Galb1-3Galb-Sp8	0	31.718025
Galb1-3GlcNAcb1-3Galb1-4GlcNAcb-Sp0	0	12.65125
Galb1-3GlcNAcb1-3Galb1-4Glcb-Sp10	0	19.1499
Galb1-3GlcNAcb-Sp0	0	23.278775000000003
Galb1-3GlcNAcb-Sp8	0	64.96067500000004
Galb1-4(Fuca1-3)GlcNAcb-Sp0	0	20.949949999999994
Galb1-4(Fuca1-3)GlcNAcb-Sp8	0	9.138100000000003
Galb1-4(Fuca1-3)GlcNAcb1-3Galb1-4(Fuca1-3)GlcNAcb1-3Galb1-4(Fuca1-3)GlcNAcb-Sp0	0	28.474450000000004
Galb1-4(6S)Glcb-Sp0	0	15.508400000000053
Galb1-4(6S)Glcb-Sp8	0	63.37300000000002
Galb1-4GalNAca1-3(Fuca1-2)Galb1-4GlcNAcb-Sp8	0	6.028349999999998
Galb1-4GalNAcb1-3(Fuca1-2)Galb1-4GlcNAcb-Sp8	0	2.950325000000001
Galb1-4GlcNAcb1-3GalNAc-Sp14	1	34829.272725
Galb1-4GlcNAcb1-3Galb1-4(Fuca1-3)GlcNAcb1-3Galb1-4(Fuca1-3)GlcNAcb-Sp0	0	93.541025
Galb1-4GlcNAcb1-3Galb1-4GlcNAcb1-3Galb1-4GlcNAcb-Sp0	0	46.9614
Galb1-4GlcNAcb1-3Galb1-4GlcNAcb-Sp0	0	38.96332500000001
Galb1-4GlcNAcb1-3Galb1-4Glcb-Sp8	0	36.87855
Galb1-4GlcNAcb1-6(Galb1-3)GalNAca-Sp8	0	32.519924999999986
Galb1-4GlcNAcb-Sp8	0	26.109875
Galb1-4GlcNAcb-Sp23	0	35.728599999999986
Galb1-4Glcb-Sp0	0	23.101424999999992
Galb1-4Glcb-Sp8	0	14.37105
GlcNAca1-3Galb1-4GlcNAcb-Sp8	0	21.543175000000005
GlcNAca1-6Galb1-4GlcNAcb-Sp8	0	51.4842
GlcNAcb1-6(GlcNAcb1-3)GalNAca-Sp14	0	52.37162500000001
GlcNAcb1-3GalNAca-Sp8	1	43410.39332500001
GlcNAcb1-3GalNAca-Sp14	1	31771.704825000004
GlcNAcb1-3Galb1-4GlcNAcb-Sp8	0	10.511325
GlcNAcb1-3Galb1-4Glcb-Sp0	0	75.21019999999999
GlcNAcb1-4-MDPLys	0	11.717624999999993
GlcNAcb1-6(GlcNAcb1-4)GalNAca-Sp8	0	44.28490000000001
GlcNAcb1-4Galb1-4GlcNAcb-Sp8	0	-2.473324999999999
GlcNAcb1-4GlcNAcb1-4GlcNAcb1-4GlcNAcb1-4GlcNAcb1-4GlcNAcb1-Sp8	0	49.381825000000006
GlcNAcb1-4GlcNAcb1-4GlcNAcb1-4GlcNAcb1-4GlcNAcb1-Sp8	0	29.943825000000004
GlcNAcb1-4GlcNAcb1-4GlcNAcb-Sp8	0	29.40765
GlcNAcb1-6GalNAca-Sp14	0	16.296074999999995
GlcNAcb1-6Galb1-4GlcNAcb-Sp8	0	21.021425
Glca1-4Glca-Sp8	0	43.466725
Glca1-6Glca1-6Glcb-Sp8	0	43.973175
Glcb1-4Glcb-Sp8	0	56.91682500000001
GlcAa-Sp8	0	31.29105
GlcAb-Sp8	1	911.291225
GlcAb1-3Galb-Sp8	0	28.3998
GlcAb1-6Galb-Sp8	0	50.140574999999984
KDNa2-3Galb1-3GlcNAcb-Sp0	0	9.129525
KDNa2-3Galb1-4GlcNAcb-Sp0	0	10.970375000000004
Mana1-2Mana1-2Mana1-3Mana-Sp9	0	35.50227500000001
Mana1-2Mana1-6(Mana1-2Mana1-3)Mana-Sp9	0	57.00195000000001
Mana1-2Mana1-3Mana-Sp9	0	57.768775
Mana1-2Mana1-6(Mana1-3)Mana1-6(Mana1-2Mana1-2Mana1-3)Manb1-4GlcNAcb1-4GlcNAcb-Sp12	0	11.792524999999998
Mana1-6(Mana1-3)Mana-Sp9	0	26.6614
Mana1-2Mana1-2Mana1-6(Mana1-3)Mana-Sp9	0	128.309375
Manb1-4GlcNAcb-Sp0	0	25.836600000000008
Neu5Aca2-3Galb1-4GlcNAcb1-3Galb1-4(Fuca1-3)GlcNAcb-Sp0	0	13.54005
(3S)Galb1-4(Fuca1-3)(6S)GlcNAcb-Sp8	0	27.094225000000005
Fuca1-2(6S)Galb1-4GlcNAcb-Sp0	0	29.578125
Fuca1-2Galb1-4(6S)GlcNAcb-Sp8	0	10.878925
Fuca1-2(6S)Galb1-4(6S)Glcb-Sp0	0	85.041
Neu5Aca2-3Galb1-3GalNAca-Sp8	1	41157.32165000001
Neu5Aca2-3Galb1-3GalNAca-Sp14	1	22662.105675
GalNAcb1-4(Neu5Aca2-8Neu5Aca2-8Neu5Aca2-8Neu5Aca2-3)Galb1-4Glcb-Sp0	0	35.5047
GalNAcb1-4(Neu5Aca2-8Neu5Aca2-8Neu5Aca2-3)Galb1-4Glcb-Sp0	0	36.18745000000001
Neu5Aca2-8Neu5Aca2-8Neu5Aca2-3Galb1-4Glcb-Sp0	0	21.081200000000006
GalNAcb1-4(Neu5Aca2-8Neu5Aca2-3)Galb1-4Glcb-Sp0	0	11.059775
Neu5Aca2-8Neu5Aca2-8Neu5Aca-Sp8	0	18.81395
Neu5Aca2-3(6S)Galb1-4(Fuca1-3)GlcNAcb-Sp8	0	47.04615000000001
GalNAcb1-4(Neu5Aca2-3)Galb1-4GlcNAcb-Sp0	0	56.04667499999999
GalNAcb1-4(Neu5Aca2-3)Galb1-4GlcNAcb-Sp8	0	9.632900000000006
GalNAcb1-4(Neu5Aca2-3)Galb1-4Glcb-Sp0	0	30.179325
Neu5Aca2-3Galb1-3GalNAcb1-4(Neu5Aca2-3)Galb1-4Glcb-Sp0	0	25.750324999999968
Neu5Aca2-6(Neu5Aca2-3)GalNAca-Sp8	0	53.98609999999999
Neu5Aca2-3GalNAca-Sp8	1	7132.285524999998
Neu5Aca2-3Galb1-4(Neu5Aca2-3Galb1-3)GlcNAcb-Sp8	0	35.446625
Neu5Aca2-3Galb1-3(6S)GalNAca-Sp8	0	19.874650000000006
Neu5Aca2-6(Neu5Aca2-3Galb1-3)GalNAca-Sp8	0	28.84862500000001
Neu5Aca2-6(Neu5Aca2-3Galb1-3)GalNAca-Sp14	1	2698.1476
Neu5Aca2-3Galb1-3GlcNAcb1-3Galb1-4GlcNAcb-Sp0	0	31.12550000000001
Fuca1-2(6S)Galb1-4Glcb-Sp0	0	43.529400000000116
Neu5Aca2-3Galb1-3GlcNAcb-Sp0	0	35.98132500000001
Neu5Aca2-3Galb1-3GlcNAcb-Sp8	0	53.115725
Neu5Aca2-3Galb1-4(6S)GlcNAcb-Sp8	0	29.67592499999999
Neu5Aca2-3Galb1-4(Fuca1-3)GlcNAcb-Sp0	0	60.13369999999999
Neu5Aca2-3Galb1-4(Fuca1-3)GlcNAcb-Sp8	0	11.7454
Neu5Aca2-3Galb1-4(Fuca1-3)GlcNAcb1-3Galb-Sp8	0	32.964
Neu5Aca2-3Galb1-4(Fuca1-3)GlcNAcb1-3Galb1-4GlcNAcb-Sp8	0	73.760175
Neu5Aca2-3Galb1-4GlcNAcb1-3Galb1-4GlcNAcb1-3Galb1-4GlcNAcb-Sp0	0	15.218824999999995
Neu5Aca2-3Galb1-4GlcNAcb-Sp0	0	39.606475
Neu5Aca2-3Galb1-4GlcNAcb1-3Galb1-4GlcNAcb-Sp0	0	38.88829999999996
Fuca1-2Galb1-4(6S)Glcb-Sp0	0	50.657275
Neu5Aca2-3Galb1-4Glcb-Sp0	0	90.159975
Neu5Aca2-3Galb1-4Glcb-Sp8	0	88.7848
Neu5Aca2-6GalNAcb1-4GlcNAcb-Sp0	0	11.619400000000002
Neu5Aca2-6Galb1-4(6S)GlcNAcb-Sp8	0	48.37027500000001
Neu5Aca2-6Galb1-4GlcNAcb-Sp0	0	79.634775
Neu5Aca2-6Galb1-4GlcNAcb1-3Galb1-4(Fuca1-3)GlcNAcb1-3Galb1-4(Fuca1-3)GlcNAcb-Sp0	0	134.80095000000003
Neu5Aca2-6Galb1-4Glcb-Sp0	0	48.08595
Neu5Aca2-6Galb1-4Glcb-Sp8	0	14.625799999999998
Neu5Aca2-6Galb-Sp8	0	36.529450000000026
Neu5Aca2-8Neu5Aca-Sp8	0	24.53625
Neu5Aca2-8Neu5Aca2-3Galb1-4Glcb-Sp0	0	49.935174999999994
Neu5Acb2-6GalNAca-Sp8	0	66.67415
Neu5Acb2-6Galb1-4GlcNAcb-Sp8	0	41.32739999999999
Neu5Gca2-3Galb1-3(Fuca1-4)GlcNAcb-Sp0	0	24.68987499999999
Neu5Gca2-3Galb1-3GlcNAcb-Sp0	0	42.545949999999976
Neu5Gca2-3Galb1-4(Fuca1-3)GlcNAcb-Sp0	0	27.783975
Neu5Gca2-3Galb1-4GlcNAcb-Sp0	0	16.212799999999998
Neu5Gca2-6Galb1-4GlcNAcb-Sp0	0	44.626875
Neu5Gca-Sp8	0	28.0114
Galb1-4(Fuca1-3)(6S)GlcNAcb-Sp0	0	74.22217500000002
Galb1-4(Fuca1-3)(6S)Glcb-Sp0	0	93.2813
Galb1-4(Fuca1-3)GlcNAcb1-3Galb1-3(Fuca1-4)GlcNAcb-Sp0	0	72.5585
Neu5Aca2-3Galb1-3GlcNAcb1-3Galb1-3GlcNAcb-Sp0	0	48.59632500000001
Neu5Aca2-3Galb1-4GlcNAcb1-3Galb1-3GlcNAcb-Sp0	0	19.68275
4S(3S)Galb1-4GlcNAcb-Sp0	0	8.342025000000001
(6S)Galb1-4(6S)GlcNAcb-Sp0	0	14.820274999999995
(6P)Glcb-Sp10	0	41.27765
Neu5Aca2-3Galb1-4(Fuca1-3)GlcNAcb1-6(Galb1-3)GalNAca-Sp14	0	43.80485
Galb1-3Galb1-4GlcNAcb-Sp8	0	55.24659999999993
Neu5Aca2-6Galb1-4GlcNAcb1-2Mana1-6(Galb1-4GlcNAcb1-2Mana1-3)Manb1-4GlcNAcb1-4GlcNAcb-Sp12	0	30.27930000000001
GlcNAcb1-6(Galb1-4GlcNAcb1-3)Galb1-4GlcNAc-Sp0	0	-4.088049999999999
Galb1-4GlcNAca1-6Galb1-4GlcNAcb-Sp0	0	17.71644999999998
Galb1-4GlcNAcb1-6Galb1-4GlcNAcb-Sp0	0	132.45825000000002
GalNAcb1-3Galb-Sp8	1	4744.669550000001
GlcAb1-3GlcNAcb-Sp8	0	43.41732500000001
Neu5Aca2-6Galb1-4GlcNAcb1-2Mana1-6(GlcNAcb1-2Mana1-3)Manb1-4GlcNAcb1-4GlcNAcb-Sp12	0	15.212449999999995
GlcNAcb1-3Man-Sp10	0	25.40577500000001
GlcNAcb1-4GlcNAcb-Sp10	0	23.31475
GlcNAcb1-4GlcNAcb-Sp12	0	16.811524999999996
Mana1-6(Mana1-3)Mana1-6(Mana1-3)Manb-Sp10	0	37.389975
Mana1-2Mana1-6(Mana1-3)Mana1-6(Mana1-2Mana1-2Mana1-3)Mana-Sp9	0	21.6044
Mana1-2Mana1-6(Mana1-2Mana1-3)Mana1-6(Mana1-2Mana1-2Mana1-3)Mana-Sp9	0	102.28425
Neu5Aca2-3Galb1-4GlcNAcb1-6(Neu5Aca2-3Galb1-3)GalNAca-Sp14	0	13.58355
Neu5Aca2-6Galb1-4GlcNAcb1-2Mana1-6(Neu5Aca2-3Galb1-4GlcNAcb1-2Mana1-3)Manb1-4GlcNAcb1-4GlcNAcb-Sp12	0	39.18572500000001
Galb1-4GlcNAcb1-2Mana1-6(Neu5Aca2-6Galb1-4GlcNAcb1-2Mana1-3)Manb1-4GlcNAcb1-4GlcNAcb-Sp12	0	17.679824999999994
GlcNAcb1-2Mana1-6(Neu5Aca2-6Galb1-4GlcNAcb1-2Mana1-3)Manb1-4GlcNAcb1-4GlcNAcb-Sp12	0	24.031575
Neu5Aca2-8Neu5Acb-Sp17	0	22.171550000000003
Neu5Aca2-8Neu5Aca2-8Neu5Acb-Sp8	0	12.842649999999995
Neu5Gcb2-6Galb1-4GlcNAc-Sp8	0	14.91857500000001
Galb1-3GlcNAcb1-2Mana1-6(Galb1-3GlcNAcb1-2Mana1-3)Manb1-4GlcNAcb1-4GlcNAcb-Sp19	0	49.03025
Neu5Aca2-3Galb1-4GlcNAcb1-2Mana1-6(Neu5Aca2-3Galb1-4GlcNAcb1-2Mana1-3)Manb1-4GlcNAcb1-4GlcNAcb-Sp12	0	22.248625000000004
Neu5Aca2-3Galb1-4GlcNAcb1-2Mana1-6(Neu5Aca2-6Galb1-4GlcNAcb1-2Mana1-3)Manb1-4GlcNAcb1-4GlcNAcb-Sp12	0	17.687175000000003
Neu5,9Ac2a2-3Galb1-3GlcNAcb-Sp0	0	3.3759999999999994
Neu5Aca2-6Galb1-4GlcNAcb1-3Galb1-3GlcNAcb-Sp0	0	-9.712925
Gala1-4Galb1-4GlcNAcb1-3Galb1-4Glcb-Sp0	0	26.005225000000053
GalNAcb1-3Gala1-4Galb1-4GlcNAcb1-3Galb1-4Glcb-Sp0	0	38.19077499999997
GalNAca1-3(Fuca1-2)Galb1-4GlcNAcb1-3Galb1-4GlcNAcb-Sp0	0	4.200149999999999
GalNAca1-3(Fuca1-2)Galb1-4GlcNAcb1-3Galb1-4GlcNAcb1-3Galb1-4GlcNAcb-Sp0	0	138.47252500000002
Neu5Aca2-3Galb1-4(Fuca1-3)GlcNAcb1-6(Neu5Aca2-3Galb1-3)GalNAc-Sp14	0	136.2771
GlcNAca1-4Galb1-4GlcNAcb-Sp0	0	57.526825
GlcNAca1-4Galb1-3GlcNAcb-Sp0	0	26.831
GlcNAca1-4Galb1-4GlcNAcb1-3Galb1-4Glcb-Sp0	0	36.5872
GlcNAca1-4Galb1-4GlcNAcb1-3Galb1-4(Fuca1-3)GlcNAcb1-3Galb1-4(Fuca1-3)GlcNAcb-Sp0	1	1915.78825
GlcNAca1-4Galb1-4GlcNAcb1-3Galb1-4GlcNAcb-Sp0	0	11.733425
GlcNAca1-4Galb1-3GalNAc-Sp14	1	7707.682374999998
Neu5Aca2-6Galb1-4GlcNAcb1-2Mana1-6(Mana1-3)Manb1-4GlcNAcb1-4GlcNAc-Sp12	0	85.75707499999999
Mana1-6(Neu5Aca2-6Galb1-4GlcNAcb1-2Mana1-3)Manb1-4GlcNAcb1-4GlcNAc-Sp12	0	32.933274999999995
Neu5Aca2-6Galb1-4GlcNAcb1-2Mana1-6Manb1-4GlcNAcb1-4GlcNAc-Sp12	0	19.439400000000006
Neu5Aca2-6Galb1-4GlcNAcb1-2Mana1-3Manb1-4GlcNAcb1-4GlcNAc-Sp12	0	23.396825
Galb1-4GlcNAcb1-2Mana1-3Manb1-4GlcNAcb1-4GlcNAc-Sp12	0	41.18525
(6S)GlcNAcb1-3Galb1-4GlcNAcb-Sp0	0	16.57895
KDNa2-3Galb1-4(Fuca1-3)GlcNAc-Sp0	0	23.6202
KDNa2-6Galb1-4GlcNAc-Sp0	0	22.1759
KDNa2-3Galb1-4Glc-Sp0	0	25.69175
KDNa2-3Galb1-3GalNAca-Sp14	1	25605.163175
Gala1-3Galb1-4GlcNAcb1-2Mana1-6(Gala1-3Galb1-4GlcNAcb1-2Mana1-3)Manb1-4GlcNAcb1-4GlcNAcb-Sp20	0	118.410425
Galb1-4(Fuca1-3)GlcNAcb1-6(Fuca1-2Galb1-4GlcNAcb1-3)Galb1-4Glc-Sp21	0	5.800125000000001
Galb1-4GlcNAcb1-2Mana1-6(Galb1-4GlcNAcb1-4(Galb1-4GlcNAcb1-2)Mana1-3)Manb1-4GlcNAcb1-4GlcNAc-Sp21	0	1.509000000000002
Gala1-3(Fuca1-2)Galb1-4GlcNAcb1-2Mana1-6(Gala1-3(Fuca1-2)Galb1-4GlcNAcb1-2Mana1-3)Manb1-4GlcNAcb1-4GlcNAcb-Sp20	0	76.43032500000002
Gala1-3Galb1-4(Fuca1-3)GlcNAcb1-2Mana1-6(Gala1-3Galb1-4(Fuca1-3)GlcNAcb1-2Mana1-3)Manb1-4GlcNAcb1-4GlcNAcb-Sp20	0	102.89020000000004
Gala1-3(Fuca1-2)Galb1-3GlcNAcb1-2Mana1-6(Gala1-3(Fuca1-2)Galb1-3GlcNAcb1-2Mana1-3)Manb1-4GlcNAcb1-4GlcNAcb-Sp20	0	13.239425000000002
Neu5Aca2-6Galb1-4GlcNAcb1-3GalNAc-Sp14	1	35268.93332499998
GalNAcb1-4GlcNAcb1-2Mana1-6(GalNAcb1-4GlcNAcb1-2Mana1-3)Manb1-4GlcNAcb1-4GlcNAc-Sp12	0	88.42287499999998
Galb1-3GalNAca1-3(Fuca1-2)Galb1-4Glc-Sp0	0	2.629225
Galb1-3GalNAca1-3(Fuca1-2)Galb1-4GlcNAc-Sp0	0	11.985274999999998
Galb1-3GlcNAcb1-3Galb1-4GlcNAcb1-6(Galb1-3GlcNAcb1-3)Galb1-4Glcb-Sp0	0	26.058499999999995
Galb1-4(Fuca1-3)GlcNAcb1-6(Galb1-3GlcNAcb1-3)Galb1-4Glc-Sp21	0	7.289224999999996
Galb1-3GlcNAcb1-3Galb1-4(Fuca1-3)GlcNAcb1-6(Galb1-3GlcNAcb1-3)Galb1-4Glc-Sp21	0	10.067425000000027
Galb1-4GlcNAcb1-6(Galb1-4GlcNAcb1-2)Mana1-6(Galb1-4GlcNAcb1-4(Galb1-4GlcNAcb1-2)Mana1-3)Manb1-4GlcNAcb1-4GlcNAcb-Sp21	0	26.3446
GlcNAcb1-2Mana1-6(GlcNAcb1-4(GlcNAcb1-2)Mana1-3)Manb1-4GlcNAcb1-4GlcNAc-Sp21	0	48.83422499999998
Fuca1-2Galb1-3GalNAca1-3(Fuca1-2)Galb1-4Glcb-Sp0	0	66.44264999999999
Fuca1-2Galb1-3GalNAca1-3(Fuca1-2)Galb1-4GlcNAcb-Sp0	0	18.721675
Galb1-3GlcNAcb1-3GalNAca-Sp14	1	33771.202000000005
GalNAcb1-4(Neu5Aca2-3)Galb1-4GlcNAcb1-3GalNAca-Sp14	1	8473.800799999999
GalNAca1-3(Fuca1-2)Galb1-3GalNAca1-3(Fuca1-2)Galb1-4GlcNAcb-Sp0	0	15.205875
Gala1-3Galb1-3GlcNAcb1-2Mana1-6(Gala1-3Galb1-3GlcNAcb1-2Mana1-3)Manb1-4GlcNAcb1-4GlcNAc-Sp19	1	1176.661975
Neu5Aca2-3Galb1-3GlcNAcb1-2Mana1-6(Neu5Aca2-3Galb1-3GlcNAcb1-2Mana1-3)Manb1-4GlcNAcb1-4GlcNAc-Sp19	0	105.742675
GlcNAcb1-2Mana1-6(Galb1-4GlcNAcb1-2Mana1-3)Manb1-4GlcNAcb1-4GlcNAc-Sp12	0	41.58272499999999
Galb1-4GlcNAcb1-2Mana1-6(GlcNAcb1-2Mana1-3)Manb1-4GlcNAcb1-4GlcNAc-Sp12	0	33.949000000000005
Neu5Aca2-3Galb1-3GlcNAcb1-3GalNAca-Sp14	1	33043.53875
Fuca1-2Galb1-4GlcNAcb1-3GalNAca-Sp14	1	26794.575825
Galb1-4(Fuca1-3)GlcNAcb1-3GalNAca-Sp14	1	16917.076325
GalNAca1-3GalNAcb1-3Gala1-4Galb1-4GlcNAcb-Sp0	0	16.209175000000002
Gala1-4Galb1-3GlcNAcb1-2Mana1-6(Gala1-4Galb1-3GlcNAcb1-2Mana1-3)Manb1-4GlcNAcb1-4GlcNAcb-Sp19	0	84.10952499999998
Gala1-4Galb1-4GlcNAcb1-2Mana1-6(Gala1-4Galb1-4GlcNAcb1-2Mana1-3)Manb1-4GlcNAcb1-4GlcNAcb-Sp24	0	87.32309999999997
Galb1-3GlcNAcb1-6Galb1-4GlcNAcb-Sp0	0	10.553300000000002
Galb1-3GlcNAca1-6Galb1-4GlcNAcb-Sp0	0	11.320300000000005
GalNAcb1-3Gala1-6Galb1-4Glcb-Sp8	0	33.99057499999999
Gala1-3(Fuca1-2)Galb1-4(Fuca1-3)Glcb-Sp21	0	30.881800000000005
Galb1-4GlcNAcb1-6(Neu5Aca2-6Galb1-3GlcNAcb1-3)Galb1-4Glc-Sp21	0	32.072575
Neu5Aca2-3Galb1-3GalNAcb1-4(Neu5Aca2-8Neu5Aca2-3)Galb1-4Glcb-Sp0	0	19.1764
GalNAca1-3(Fuca1-2)Galb1-4GlcNAcb1-3GalNAca-Sp14	1	12718.738900000006
GalNAca1-3GalNAcb1-3Gala1-4Galb1-4Glcb-Sp0	0	29.985475
Fuca1-2Galb1-4(Fuca1-3)GlcNAcb1-3GalNAca-Sp14	0	44.370575
GlcNAcb1-2(GlcNAcb1-6)Mana1-6(GlcNAcb1-2Mana1-3)Manb1-4GlcNAcb1-4GlcNAcb-Sp19	0	41.47717500000001
Gala1-3(Fuca1-2)Galb1-3GlcNAcb1-3GalNAc-Sp14	1	10832.0543
GalNAca1-3(Fuca1-2)Galb1-3GlcNAcb1-3GalNAc-Sp14	1	6482.3398
Gala1-3Galb1-3GlcNAcb1-3GalNAc-Sp14	1	16199.265874999996
Fuca1-2Galb1-3GlcNAcb1-2Mana1-6(Fuca1-2Galb1-3GlcNAcb1-2Mana1-3)Manb1-4GlcNAcb1-4(Fuca1-6)GlcNAcb-Sp22	0	92.219775
Gala1-3(Fuca1-2)Galb1-4GlcNAcb1-2Mana1-6(Gala1-3(Fuca1-2)Galb1-4GlcNAcb1-2Mana1-3)Manb1-4GlcNAcb1-4(Fuca1-6)GlcNAcb-Sp22	0	75.07985000000002
Galb1-4GlcNAcb1-6(Fuca1-2Galb1-3GlcNAcb1-3)Galb1-4Glc-Sp21	0	4.082000000000002
Fuca1-3GlcNAcb1-6(Galb1-4GlcNAcb1-3)Galb1-4Glc-Sp21	0	86.87969999999999
GlcNAcb1-2Mana1-6(GlcNAcb1-4)(GlcNAcb1-4(GlcNAcb1-2)Mana1-3)Manb1-4GlcNAcb1-4GlcNAc-Sp21	0	12.120125000000005
GlcNAcb1-6(GlcNAcb1-2)Mana1-6(GlcNAcb1-4)(GlcNAcb1-2Mana1-3)Manb1-4GlcNAcb1-4GlcNAc-Sp21	0	27.268775
GlcNAcb1-6(GlcNAcb1-2)Mana1-6(GlcNAcb1-4)(GlcNAcb1-4(GlcNAcb1-2)Mana1-3)Manb1-4GlcNAcb1-4GlcNAc-Sp21	0	13.537999999999998
Galb1-4GlcNAcb1-2Mana1-6(GlcNAcb1-4)(Galb1-4GlcNAcb1-4(Galb1-4GlcNAcb1-2)Mana1-3)Manb1-4GlcNAcb1-4GlcNAc-Sp21	0	-0.009999999999998009
Galb1-4GlcNAcb1-6(Galb1-4GlcNAcb1-2)Mana1-6(GlcNAcb1-4)(Galb1-4GlcNAcb1-2Mana1-3)Manb1-4GlcNAcb1-4GlcNAc-Sp21	0	45.86542499999999
Galb1-4GlcNAcb1-6(Galb1-4GlcNAcb1-2)Mana1-6(GlcNAcb1-4)(Galb1-4GlcNAcb1-4(Galb1-4GlcNAcb1-2)Mana1-3)Manb1-4GlcNAcb1-4GlcNAc-Sp21	0	23.346874999999727
Galb1-4Galb-Sp10	0	48.43545
Galb1-6Galb-Sp10	0	37.00025
GalNAcb1-6GalNAcb-Sp8	0	19.030449999999973
(6S)Galb1-3GlcNAcb-Sp0	0	28.43195
(6S)Galb1-3(6S)GlcNAc-Sp0	0	5.8523999999999985
Fuca1-2Galb1-4(Fuca1-3)GlcNAcb1-2Mana1-6(Fuca1-2Galb1-4(Fuca1-3)GlcNAcb1-4(Fuca1-2Galb1-4(Fuca1-3)GlcNAcb1-2)Mana1-3)Manb1-4GlcNAcb1-4GlcNAcb-Sp12	0	145.14555
Galb1-4(Fuca1-3)GlcNAcb1-6GalNAc-Sp14	0	15.101199999999993
Galb1-4GlcNAcb1-2Mana-Sp0	0	14.197850000000004
Gala1-3Fuca1-2Galb1-4GlcNAcb1-6(Gala1-3Fuca1-2Galb1-4GlcNAcb1-3)GalNAc-Sp14	0	50.190800000000074
GalNAca1-3(Fuca1-2)Galb1-4GlcNAcb1-6(GalNAca1-3(Fuca1-2)Galb1-4GlcNAcb1-3)GalNAc-Sp14	0	34.599325
Neu5Aca2-8Neu5Aca2-3Galb1-3GalNAcb1-4(Neu5Aca2-8Neu5Aca2-3)Galb1-4Glcb-Sp0	0	16.628825000000006
Gala1-3(Fuca1-2)Galb1-3GlcNAcb1-2Mana1-6(Gala1-3(Fuca1-2)Galb1-3GlcNAcb1-2Mana1-3)Manb1-4GlcNAcb1-4(Fuca1-6)GlcNAcb-Sp22	0	74.8698
Neu5Aca2-6Galb1-4GlcNAcb1-6(Fuca1-2Galb1-3GlcNAcb1-3)Galb1-4Glc-Sp21	0	33.01
GalNAca1-3(Fuca1-2)Galb1-3GlcNAcb1-2Mana1-6(GalNAca1-3(Fuca1-2)Galb1-3GlcNAcb1-2Mana1-3)Manb1-4GlcNAcb1-4(Fuca1-6)GlcNAcb-Sp22	0	102.39625
Galb1-4GlcNAcb1-6(Galb1-4GlcNAcb1-2)Mana1-6(Galb1-4GlcNAcb1-2Mana1-3)Manb1-4GlcNAcb1-4GlcNAcb-Sp19	0	76.43912499999998
Neu5Aca2-3Galb1-4GlcNAcb1-2Mana1-6(GlcNAcb1-4)(Neu5Aca2-3Galb1-4GlcNAcb1-2Mana1-3)Manb1-4GlcNAcb1-4GlcNAcb-Sp21	0	38.621625
Neu5Aca2-3Galb1-4GlcNAcb1-4Mana1-6(GlcNAcb1-4)(Neu5Aca2-3Galb1-4GlcNAcb1-4(Neu5Aca2-3Galb1-4GlcNAcb1-2)Mana1-3)Manb1-4GlcNAcb1-4GlcNAcb-Sp21	0	16.071025000000006
Neu5Aca2-3Galb1-4GlcNAcb1-6(Neu5Aca2-3Galb1-4GlcNAcb1-2)Mana1-6(GlcNAcb1-4)(Neu5Aca2-3Galb1-4GlcNAcb1-2Mana1-3)Manb1-4GlcNAcb1-4GlcNAcb-Sp21	0	29.499649999999992
Neu5Aca2-3Galb1-4GlcNAcb1-6(Neu5Aca2-3Galb1-4GlcNAcb1-2)Mana1-6(GlcNAcb1-4)(Neu5Aca2-3Galb1-4GlcNAcb1-4(Neu5Aca2-3Galb1-4GlcNAcb1-2)Mana1-3)Manb1-4GlcNAcb1-4GlcNAcb-Sp21	0	12.5
Neu5Aca2-6Galb1-4GlcNAcb1-4Mana1-6(GlcNAcb1-4)(Neu5Aca2-6Galb1-4GlcNAcb1-4(Neu5Aca2-6Galb1-4GlcNAcb1-2)Mana1-3)Manb1-4GlcNAcb1-4GlcNAcb-Sp21	0	26.440525000000008
Neu5Aca2-6Galb1-4GlcNAcb1-6(Neu5Aca2-6Galb1-4GlcNAcb1-2)Mana1-6(GlcNAcb1-4)(Neu5Aca2-6Galb1-4GlcNAcb1-2Mana1-3)Manb1-4GlcNAcb1-4GlcNAcb-Sp21	0	17.90145
Neu5Aca2-6Galb1-4GlcNAcb1-6(Neu5Aca2-6Galb1-4GlcNAcb1-2)Mana1-6(GlcNAcb1-4)(Neu5Aca2-6Galb1-4GlcNAcb1-4(Neu5Aca2-6Galb1-4GlcNAcb1-2)Mana1-3)Manb1-4GlcNAcb1-4GlcNAcb-Sp21	0	32.4047
Gala1-3(Fuca1-2)Galb1-3GalNAcb-Sp8	0	24.619150000000005
Glca1-6Glca1-6Glca1-6Glcb-Sp10	0	39.947675
Glca1-4Glca1-4Glca1-4Glcb-Sp10	0	45.4625
Neu5Aca2-3Galb1-4GlcNAcb1-6(Neu5Aca2-3Galb1-4GlcNAcb1-3)GalNAca-Sp14	0	22.27355
Neu5Aca2-6Galb1-4GlcNAcb1-6GalNAca-Sp14	0	61.07935000000003
Neu5Aca2-3Galb1-3GlcNAcb1-2Mana1-6(GlcNAcb1-4)(Neu5Aca2-3Galb1-3GlcNAcb1-2Mana1-3)Manb1-4GlcNAcb1-4GlcNAc-Sp21	0	75.509475
Neu5Aca2-6Galb1-4GlcNAcb1-6(Fuca1-2Galb1-4(Fuca1-3)GlcNAcb1-3)Galb1-4Glc-Sp21	0	79.13605000000003
Galb1-3GlcNAcb1-6GalNAca-Sp14	0	21.090125
Gala1-3Galb1-3GlcNAcb1-6GalNAca-Sp14	0	17.140525000000004
Galb1-4(Fuca1-3)GlcNAcb1-2Mana-Sp0	0	21.70875
Fuca1-2(6S)Galb1-3GlcNAcb-Sp0	0	33.143950000000004
Gala1-3(Fuca1-2)Galb1-4GlcNAcb1-6GalNAca-Sp14	0	32.21435
Fuca1-2Galb1-4GlcNAcb1-2Mana-Sp0	0	2.173574999999998
Fuca1-2Galb1-3(6S)GlcNAcb-Sp0	1	1106.11065
Fuca1-2(6S)Galb1-3(6S)GlcNAcb-Sp0	1	1671.8261249999996
Neu5Aca2-6GalNAcb1-4(6S)GlcNAcb-Sp8	0	-3.304549999999999
(3S)GalNAcb1-4(Fuca1-3)GlcNAcb-Sp8	0	57.10890000000001
GalNAca1-3(Fuca1-2)Galb1-3GlcNAcb1-6GalNAca-Sp14	0	44.63595
GlcNAcb1-6(GlcNAcb1-2)Mana1-6(GlcNAcb1-4)(GlcNAcb1-4(GlcNAcb1-2)Mana1-3)Manb1-4GlcNAcb1-4(Fuca1-6)GlcNAc-Sp21	0	37.1892
Galb1-4GlcNAcb1-6(Galb1-4GlcNAcb1-2)Mana1-6(GlcNAcb1-4Galb1-4GlcNAcb1-4(Galb1-4GlcNAcb1-2)Mana1-3)Manb1-4GlcNAcb1-4(Fuca1-6)GlcNAc-Sp21	0	15.805825
Galb1-3GlcNAca1-3Galb1-4GlcNAcb-Sp8	0	20.304075
Galb1-3(6S)GlcNAcb-Sp8	0	31.051500000000008
(6S)(4S)GalNAcb1-4GlcNAc-Sp8	0	30.61597499999999
(6S)GalNAcb1-4GlcNAc-Sp8	0	6.859525000000001
(3S)GalNAcb1-4(3S)GlcNAc-Sp8	0	16.2361
GalNAcb1-4(6S)GlcNAc-Sp8	0	16.536500000000004
(3S)GalNAcb1-4GlcNAc-Sp8	0	25.19485
Galb1-4(6P)GlcNAcb-Sp0	0	25.85700000000002
GalNAca1-3(Fuca1-2)Galb1-4GlcNAcb1-6GalNAc-Sp14	0	14.131999999999998
Neu5Aca2-6Galb1-4GlcNAcb1-2Man-Sp0	0	24.230775
Gala1-3Galb1-4GlcNAcb1-2Mana-Sp0	0	-4.635349999999999
Gala1-3(Fuca1-2)Galb1-4GlcNAcb1-2Mana-Sp0	0	132.55645000000004
GalNAca1-3(Fuca1-2)Galb1-4GlcNAcb1-2Mana-Sp0	0	11.6543
Gala1-3(Fuca1-2)Galb1-3GlcNAcb1-6GalNAc-Sp14	0	25.574724999999948
Neu5Aca2-3Galb1-3GlcNAcb1-2Mana-Sp0	0	158.18464999999995
Gala1-3Galb1-3GlcNAcb1-2Mana-Sp0	0	26.491325
GalNAcb1-4GlcNAcb1-2Mana-Sp0	0	14.354500000000002
Neu5Aca2-3Galb1-3GlcNAcb1-4Galb1-4Glcb-Sp0	0	23.522800000000004
GlcNAcb1-2Mana1-6(GlcNAcb1-4)(GlcNAcb1-2Mana1-3)Manb1-4GlcNAcb1-4(Fuca1-6)GlcNAc-Sp21	0	20.255875
Galb1-4GlcNAcb1-2Mana1-6(GlcNAcb1-4)(Galb1-4GlcNAcb1-2Mana1-3)Manb1-4GlcNAcb1-4(Fuca1-6)GlcNAc-Sp21	0	26.01665000000001
Neu5Aca2-3Galb1-4(Fuca1-3)GlcNAcb1-2Mana-Sp0	0	36.18997499999999
GlcNAcb1-3Galb1-4GlcNAcb1-6(GlcNAcb1-3)Galb1-4GlcNAc-Sp0	0	13.950349999999995
GalNAca1-3(Fuca1-2)Galb1-3GalNAcb1-3Gala1-4Galb1-4Glc-Sp21	0	47.26055
Gala1-3(Fuca1-2)Galb1-3GalNAcb1-3Gala1-4Galb1-4Glc-Sp21	0	25.858550000000008
Galb1-3GalNAcb1-3Gal-Sp21	0	1.920999999999996
GlcNAcb1-3Galb1-4GlcNAcb1-2Mana1-6(GlcNAcb1-3Galb1-4GlcNAcb1-2Mana1-3)Manb1-4GlcNAcb1-4GlcNAcb-Sp25	0	64.61645
Galb1-4GlcNAcb1-3Galb1-4GlcNAcb1-2Mana1-6(Galb1-4GlcNAcb1-3Galb1-4GlcNAcb1-2Mana1-3)Manb1-4GlcNAcb1-4GlcNAcb-Sp12	1	1249.7718
Galb1-4GlcNAcb1-3Galb1-4GlcNAcb1-3Galb1-4GlcNAcb1-2Mana1-6(Galb1-4GlcNAcb1-3Galb1-4GlcNAcb1-3Galb1-4GlcNAcb1-2Mana1-3)Manb1-4GlcNAcb1-4GlcNAcb-Sp24	0	93.554425
GlcNAcb1-3Galb1-4GlcNAcb1-3Galb1-4GlcNAcb1-3Galb1-4GlcNAcb1-2Mana1-6(GlcNAcb1-3Galb1-4GlcNAcb1-3Galb1-4GlcNAcb1-3Galb1-4GlcNAcb1-2Mana1-3)Manb1-4GlcNAcb1-4GlcNAcb-Sp25	0	39.19462499999999
Galb1-4GlcNAcb1-3Galb1-4GlcNAcb1-3Galb1-4GlcNAcb1-3Galb1-4GlcNAcb1-2Mana1-6(Galb1-4GlcNAcb1-3Galb1-4GlcNAcb1-3Galb1-4GlcNAcb1-3Galb1-4GlcNAcb1-2Mana1-3)Manb1-4GlcNAcb1-4GlcNAcb-Sp25	0	146.02655
Neu5Gca2-8Neu5Gca2-3Galb1-4GlcNAc-Sp0	0	39.896525
Neu5Aca2-8Neu5Gca2-3Galb1-4GlcNAc-Sp0	0	40.72772499999999
Neu5Gca2-8Neu5Aca2-3Galb1-4GlcNAc-Sp0	0	19.70735
Neu5Gca2-8Neu5Gca2-3Galb1-4GlcNAcb1-3Galb1-4GlcNAc-Sp0	0	20.45815
Neu5Gca2-8Neu5Gca2-6Galb1-4GlcNAc-Sp0	0	42.66142500000001
Neu5Aca2-8Neu5Aca2-3Galb1-4GlcNAc-Sp0	0	26.241575
GlcNAcb1-3Galb1-4GlcNAcb1-6(GlcNAcb1-3Galb1-3)GalNAca-Sp14	0	16.242824999999996
GalNAcb1-3GlcNAcb-Sp0	0	6.987324999999999
GalNAcb1-4GlcNAcb1-3GalNAcb1-4GlcNAcb-Sp0	0	14.183899999999998
GlcNAcb1-3Galb1-4GlcNAcb1-3Galb1-4GlcNAcb1-3Galb1-4GlcNAcb1-3Galb1-4GlcNAcb1-2Mana1-6(GlcNAcb1-3Galb1-4GlcNAcb1-3Galb1-4GlcNAcb1-3Galb1-4GlcNAcb1-3Galb1-4GlcNAcb1-2Mana1-3)Manb1-4GlcNAcb1-4GlcNAcb-Sp25	0	73.3031
Galb1-4GlcNAcb1-3Galb1-4GlcNAcb1-3Galb1-4GlcNAcb1-3Galb1-4GlcNAcb1-3Galb1-4GlcNAcb1-2Mana1-6(Galb1-4GlcNAcb1-3Galb1-4GlcNAcb1-3Galb1-4GlcNAcb1-3Galb1-4GlcNAcb1-3Galb1-4GlcNAcb1-2Mana1-3)Manb1-4GlcNAcb1-4GlcNAcb-Sp25	0	106.76855
GlcNAb1-3Galb1-3GalNAc-Sp14	1	31741.6785
Galb1-3GlcNAcb1-6(Galb1-3)GalNAc-Sp14	0	155.35355
Galb1-4GlcNAcb1-3Galb1-4GlcNAcb1-3Galb1-4GlcNAcb1-3Galb1-4GlcNAcb1-3Galb1-4GlcNAcb1-3Galb1-4GlcNAcb1-2Mana1-6(Galb1-4GlcNAcb1-3Galb1-4GlcNAcb1-3Galb1-4GlcNAcb1-3Galb1-4GlcNAcb1-3Galb1-4GlcNAcb1-3Galb1-4GlcNAcb1-2Mana1-3)Manb1-4GlcNAcb1-4GlcNAcb-Sp25	0	71.07755000000002
(3S)GlcAb1-3Galb1-4GlcNAcb1-3Galb1-4Glc-Sp0	0	26.628725
(3S)GlcAb1-3Galb1-4GlcNAcb1-2Mana-Sp0	0	26.2394
Galb1-3GlcNAcb1-3Galb1-4GlcNAcb1-3Galb1-4GlcNAcb1-6(Galb1-3GlcNAcb1-3Galb1-4GlcNAcb1-3Galb1-4GlcNAb1-2)Mana1-6(Galb1-3GlcNAcb1-3Galb1-4GlcNAcb1-3Galb1-4GlcNAcb1-2Mana1-3)Manb1-4GlcNAcb1-4(Fuca1-6)GlcNAcb-Sp24	1	2389.00585
Galb1-3GlcNAcb1-3Galb1-4GlcNAcb1-6(Galb1-3GlcNAcb1-3Galb1-4GlcNAb1-2)Mana1-6(Galb1-3GlcNAcb1-3Galb1-4GlcNAcb1-2Mana1-3)Manb1-4GlcNAcb1-4(Fuca1-6)GlcNAcb-Sp24	1	1235.384875
GlcNAcb1-3Galb1-4GlcNAcb1-3Galb1-4GlcNAcb1-6(GlcNAcb1-3Galb1-4GlcNAcb1-3Galb1-4GlcNAb1-2)Mana1-6(GlcNAcb1-3Galb1-4GlcNAcb1-3Galb1-4GlcNAcb1-2Mana1-3)Manb1-4GlcNAcb1-4(Fuca1-6)GlcNAcb-Sp24	0	117.64450000000002
GlcNAcb1-3Galb1-4GlcNAcb1-3Galb1-4GlcNAcb1-3Galb1-4GlcNAcb1-6(GlcNAcb1-3Galb1-4GlcNAcb1-3Galb1-4GlcNAcb1-3Galb1-4GlcNAb1-2)Mana1-6(GlcNAcb1-3Galb1-4GlcNAcb1-3Galb1-4GlcNAcb1-3Galb1-4GlcNAcb1-2Mana1-3)Manb1-4GlcNAcb1-4(Fuca1-6)GlcNAcb-Sp24	0	111.37272500000003
Galb1-4GlcNAcb1-3Galb1-4GlcNAcb1-3Galb1-4GlcNAcb1-3Galb1-4GlcNAcb1-6(Galb1-4GlcNAcb1-3Galb1-4GlcNAcb1-3Galb1-4GlcNAcb1-3Galb1-4GlcNAb1-2)Mana1-6(Galb1-4GlcNAcb1-3Galb1-4GlcNAcb1-3Galb1-4GlcNAcb1-3Galb1-4GlcNAcb1-2Mana1-3)Manb1-4GlcNAcb1-4(Fuca1-6)GlcNAcb-Sp24	0	153.216325
GlcNAcb1-3Galb1-4GlcNAcb1-3Galb1-4GlcNAcb1-3Galb1-4GlcNAcb1-3Galb1-4GlcNAcb1-6(GlcNAcb1-3Galb1-4GlcNAcb1-3Galb1-4GlcNAcb1-3Galb1-4GlcNAcb1-3Galb1-4GlcNAb1-2)Mana1-6(GlcNAcb1-3Galb1-4GlcNAcb1-3Galb1-4GlcNAcb1-3Galb1-4GlcNAcb1-3Galb1-4GlcNAcb1-2Mana1-3)Manb1-4GlcNAcb1-4(Fuca1-6)GlcNAcb-Sp24	0	57.41385
Galb1-4GlcNAcb1-3Galb1-4GlcNAcb1-3GalNAca-Sp14	1	26038.7012
Neu5Aca2-3Galb1-4GlcNAcb1-3Galb1-4GlcNAcb1-3GalNAca-Sp14	1	30070.399375
GlcNAcb1-3Galb1-4GlcNAcb1-3GalNAca-Sp14	1	24091.370950000004
GlcNAcb1-3Galb1-4GlcNAcb1-6(Galb1-3)GalNAca-Sp14	0	22.912025
GlcNAcb1-3Galb1-4GlcNAcb1-6(GlcNAcb1-3Galb1-4GlcNAcb1-3)GalNAca-Sp14	0	4.786050000000001
Neu5Aca2-3Galb1-4GlcNAcb1-3Galb1-4GlcNAcb1-6(Neu5Aca2-3Galb1-4GlcNAcb1-3Galb1-4GlcNAcb1-3)GalNAca-Sp14	0	83.23387500000003
Neu5Aca2-6Galb1-4GlcNAcb1-3Galb1-4GlcNAcb1-3GalNAca-Sp14	1	30562.381275
GlcNAcb1-3Galb1-4GlcNAcb1-3Galb1-4GlcNAcb1-3GalNAca-Sp14	1	30289.775675
Galb1-4GlcNAcb1-3Galb1-3GalNAca-Sp14	1	36700.797575
Neu5Aca2-6Galb1-4GlcNAcb1-3Galb1-4GlcNAcb1-6(Galb1-3)GalNAca-Sp14	0	18.9188
Neu5Aca2-6Galb1-4GlcNAcb1-6(Galb1-3)GalNAca-Sp14	0	37.38779999999997
GlcNAcb1-6(Neu5Aca2-3Galb1-3)GalNAca-Sp14	0	6.119200000000001
Neu5Aca2-6Galb1-4GlcNAcb1-3Galb1-4GlcNAcb1-2Mana1-6(Neu5Aca2-6Galb1-4GlcNAcb1-3Galb1-4GlcNAcb1-2Mana1-3)Manb1-4GlcNAcb1-4GlcNAcb-Sp12	0	89.92292499999996
GlcNAcb1-3Fuca-Sp21	0	13.766624999999998
Galb1-3GalNAcb1-4(Neu5Aca2-8Neu5Aca2-8Neu5Aca2-3)Galb1-4Glcb-Sp21	0	19.082875
