# Supplementary material for: Identifying glycan motifs using a novel subtree mining approach
Source: BMC Bioinformatics. 2020 Feb 4;21:42. doi: 10.1186/s12859-020-3374-4 (PMC7001330; doi:10.1186/s12859-020-3374-4)
Supplement: Supplementary file 6 — Additional file 6 Training and test sets. CSV files for all training and test sets used for this manuscript. [file 12859_2020_3374_MOESM6_ESM.zip › CV_Folds/CV_Folds/fold_2/training_set_PHA-E-10ug_13853_V5.0_DATA.csv]

glycan	binding	rfu
Gala-Sp8	0	11.9942
Glca-Sp8	0	9.08505
Mana-Sp8	0	34.2126
GalNAca-Sp15	0	17.142425000000006
Fuca-Sp9	0	8.957374999999997
Neu5Aca-Sp8	0	14.744325000000005
Neu5Aca-Sp11	0	2.788174999999999
Neu5Acb-Sp8	0	6.033325000000001
Galb-Sp8	0	6.613375000000001
Glcb-Sp8	0	9.7809
Manb-Sp8	0	7.516499999999995
GalNAcb-Sp8	0	19.54715
GlcNAcb-Sp0	0	14.946949999999998
Galb1-4GlcNAcb1-6(Galb1-4GlcNAcb1-3)GalNAca-Sp8	0	1.7608000000000017
Galb1-4GlcNAcb1-6(Galb1-4GlcNAcb1-3)GalNAc-Sp14	0	6.173024999999996
GlcNAcb1-6(GlcNAcb1-4)(GlcNAcb1-3)GlcNAc-Sp8	0	3.285924999999997
6S(3S)Galb1-4(6S)GlcNAcb-Sp0	0	8.57965
(3S)Galb1-3GalNAca-Sp8	0	9.0447
(3S)Galb1-3GlcNAcb-Sp0	0	1.3425250000000022
(3S)Galb1-4(Fuca1-3)GlcNAc-Sp0	0	5.686724999999999
(3S)Galb1-4(6S)GlcNAcb-Sp0	0	8.220425
(3S)Galb1-4(6S)GlcNAcb-Sp8	0	3.8227749999999983
(3S)Galb1-4GlcNAcb-Sp0	0	-0.3328750000000005
(3S)Galb1-4GlcNAcb-Sp8	0	11.10335
(3S)Galb-Sp8	0	0.07797499999999857
(4S)Galb1-4GlcNAcb-Sp8	0	3.7703250000000006
(6P)Mana-Sp8	0	2.559925
(6S)Galb1-4Glcb-Sp0	0	4.872175
(6S)Galb1-4Glcb-Sp8	0	8.198724999999998
(6S)Galb1-4(6S)Glcb-Sp8	0	19.291175000000006
Neu5Aca2-3(6S)Galb1-4GlcNAcb-Sp8	0	0.8377250000000025
Neu5,9Ac2a2-6Galb1-4GlcNAcb-Sp8	0	8.534925
Mana1-6(Mana1-3)Manb1-4GlcNAcb1-4GlcNAcb-Sp12	0	18.82127500000001
Mana1-6(Mana1-3)Manb1-4GlcNAcb1-4GlcNAcb-Sp13	0	10.423125
GlcNAcb1-2Mana1-6(GlcNAcb1-2Mana1-3)Manb1-4GlcNAcb1-4GlcNAcb-Sp13	1	686.1340250000002
Galb1-4GlcNAcb1-2Mana1-6(Galb1-4GlcNAcb1-2Mana1-3)Manb1-4GlcNAcb1-4GlcNAcb-Sp12	1	10653.616574999998
Neu5Aca2-6Galb1-4GlcNAcb1-2Mana1-6(Neu5Aca2-6Galb1-4GlcNAcb1-2Mana1-3)Manb1-4GlcNAcb1-4GlcNAcb-Sp12	0	9.364499999999998
Neu5Aca2-6Galb1-4GlcNAcb1-2Mana1-6(Neu5Aca2-6Galb1-4GlcNAcb1-2Mana1-3)Manb1-4GlcNAcb1-4GlcNAcb-Sp13	0	14.432225
Neu5Aca2-6Galb1-4GlcNAcb1-2Mana1-6(Neu5Aca2-6Galb1-4GlcNAcb1-2Mana1-3)Manb1-4GlcNAcb1-4GlcNAcb-Sp24	0	17.043125
Fuca1-2Galb1-3GalNAcb1-3Gala-Sp9	0	22.111125
Fuca1-2Galb1-3GalNAcb1-3Gala1-4Galb1-4Glcb-Sp9	0	1.5033999999999992
Fuca1-2Galb1-3(Fuca1-4)GlcNAcb-Sp8	0	4.563599999999999
Fuca1-2Galb1-3GalNAcb1-4(Neu5Aca2-3)Galb1-4Glcb-Sp0	0	21.151675
Fuca1-2Galb1-3GalNAcb1-4(Neu5Aca2-3)Galb1-4Glcb-Sp9	0	2.477249999999996
Fuca1-2Galb1-3GlcNAcb1-3Galb1-4Glcb-Sp10	0	9.117425
Fuca1-2Galb1-3GlcNAcb-Sp0	0	3.844249999999999
Fuca1-2Galb1-3GlcNAcb-Sp8	0	20.319425000000006
Fuca1-2Galb1-4(Fuca1-3)GlcNAcb1-3Galb1-4(Fuca1-3)GlcNAcb-Sp0	0	9.466074999999996
Fuca1-2Galb1-4(Fuca1-3)GlcNAcb1-3Galb1-4(Fuca1-3)GlcNAcb1-3Galb1-4(Fuca1-3)GlcNAcb-Sp0	0	9.546325
Fuca1-2Galb1-4GlcNAcb1-3Galb1-4GlcNAcb-Sp0	0	7.6214499999999985
Fuca1-2Galb1-4GlcNAcb1-3Galb1-4GlcNAcb1-3Galb1-4GlcNAcb-Sp0	0	13.976575000000004
Fuca1-2Galb1-4GlcNAcb-Sp0	0	2.4889
Fuca1-2Galb1-4GlcNAcb-Sp8	0	4.347975
Fuca1-2Galb1-4Glcb-Sp0	0	24.463525
Fuca1-2Galb-Sp8	0	5.119325000000004
Fuca1-3GlcNAcb-Sp8	0	1.6085999999999991
Fuca1-4GlcNAcb-Sp8	0	4.0416500000000015
Fucb1-3GlcNAcb-Sp8	0	1.7967750000000002
GalNAca1-3(Fuca1-2)Galb1-3GlcNAcb-Sp0	0	7.56025
GalNAca1-3(Fuca1-2)Galb1-4(Fuca1-3)GlcNAcb-Sp0	0	9.089875
(3S)Galb1-4(Fuca1-3)Glcb-Sp0	0	6.801825000000003
GalNAca1-3(Fuca1-2)Galb1-4GlcNAcb-Sp0	0	4.218600000000001
GalNAca1-3(Fuca1-2)Galb1-4GlcNAcb-Sp8	0	3.947075
GalNAca1-3(Fuca1-2)Galb1-4Glcb-Sp0	0	14.755274999999996
GalNAca1-3(Fuca1-2)Galb-Sp8	0	2.702824999999997
GalNAca1-3(Fuca1-2)Galb-Sp18	0	4.983925000000001
GalNAca1-3GalNAcb-Sp8	0	6.808725000000003
GalNAca1-3Galb-Sp8	0	5.903449999999998
GalNAca1-4(Fuca1-2)Galb1-4GlcNAcb-Sp8	0	18.604975
GalNAcb1-3GalNAca-Sp8	0	5.824150000000002
GalNAcb1-3(Fuca1-2)Galb-Sp8	0	22.776875
GalNAcb1-3Gala1-4Galb1-4GlcNAcb-Sp0	0	20.057475
GalNAcb1-4GlcNAcb-Sp0	0	7.0765249999999975
Gala1-2Galb-Sp8	0	8.508500000000002
Gala1-3(Fuca1-2)Galb1-3GlcNAcb-Sp0	0	10.288925000000004
Gala1-3(Fuca1-2)Galb1-3GlcNAcb-Sp8	0	20.137825
Gala1-3(Fuca1-2)Galb1-4(Fuca1-3)GlcNAcb-Sp0	0	32.19895
Gala1-3(Fuca1-2)Galb1-4(Fuca1-3)GlcNAcb-Sp8	0	12.028399999999998
Gala1-3(Fuca1-2)Galb1-4GlcNAc-Sp0	0	1.1660500000000011
Gala1-3(Fuca1-2)Galb1-4Glcb-Sp0	0	9.073325
Gala1-3(Fuca1-2)Galb-Sp8	0	7.1365750000000014
Gala1-3(Fuca1-2)Galb-Sp18	0	3.345625
Gala1-4(Gala1-3)Galb1-4GlcNAcb-Sp8	0	23.693325
Gala1-3GalNAca-Sp8	0	22.9306
Gala1-3GalNAca-Sp16	0	11.405275
Gala1-3GalNAcb-Sp8	0	9.303299999999998
Gala1-3Galb1-4Glcb-Sp0	0	9.2465
Gala1-3Galb1-4Glc-Sp10	0	6.73385
Gala1-4Galb1-4GlcNAcb-Sp0	0	12.42915
Gala1-4Galb1-4Glcb-Sp0	0	14.030749999999996
Gala1-6Glcb-Sp8	0	5.446224999999997
Galb1-2Galb-Sp8	0	8.398650000000002
Galb1-3(Fuca1-4)GlcNAcb1-3Galb1-4(Fuca1-3)GlcNAcb-Sp0	0	9.0965
Galb1-3GlcNAcb1-3Galb1-4(Fuca1-3)GlcNAcb-Sp0	0	1.4830500000000022
Galb1-3(Fuca1-4)GlcNAc-Sp0	0	10.715424999999998
Galb1-3(Fuca1-4)GlcNAc-Sp8	0	7.368574999999996
Fuca1-4(Galb1-3)GlcNAcb-Sp8	0	-1.3348999999999984
Galb1-4GlcNAcb1-6GalNAca-Sp8	0	13.361424999999993
Galb1-4GlcNAcb1-6GalNAc-Sp14	0	33.41735
GlcNAcb1-6(Galb1-3)GalNAca-Sp8	0	11.171899999999996
GlcNAcb1-6(Galb1-3)GalNAca-Sp14	0	6.441899999999999
Neu5Aca2-6(Galb1-3)GalNAca-Sp8	0	5.6498
Neu5Aca2-6(Galb1-3)GalNAca-Sp14	0	12.630425000000002
Neu5Acb2-6(Galb1-3)GalNAca-Sp8	0	2.31565
Neu5Aca2-6(Galb1-3)GlcNAcb1-4Galb1-4Glcb-Sp10	0	8.200325
Galb1-3GalNAca-Sp8	0	-1.0917999999999992
Galb1-3GalNAca-Sp14	0	7.2659499999999975
Galb1-3GalNAca-Sp16	0	4.4198
Galb1-3GalNAcb-Sp8	0	12.809675000000002
Galb1-3GalNAcb1-3Gala1-4Galb1-4Glcb-Sp0	0	7.329450000000001
Galb1-3GalNAcb1-4(Neu5Aca2-3)Galb1-4Glcb-Sp0	0	10.728000000000002
Galb1-3GalNAcb1-4Galb1-4Glcb-Sp8	0	9.497825
Galb1-3GlcNAcb1-3Galb1-4GlcNAcb-Sp0	0	8.226725
Galb1-3GlcNAcb1-3Galb1-4Glcb-Sp10	0	7.999425000000002
Galb1-4(Fuca1-3)GlcNAcb-Sp0	0	6.681024999999997
Galb1-4(Fuca1-3)GlcNAcb-Sp8	0	3.789275
Galb1-4(Fuca1-3)GlcNAcb1-3Galb1-4(Fuca1-3)GlcNAcb1-3Galb1-4(Fuca1-3)GlcNAcb-Sp0	0	3.8765250000000013
Galb1-4(6S)Glcb-Sp0	0	8.237
Galb1-4(6S)Glcb-Sp8	0	19.619274999999995
Galb1-4GalNAcb1-3(Fuca1-2)Galb1-4GlcNAcb-Sp8	0	-1.2329250000000007
Galb1-4GlcNAcb1-3GalNAc-Sp14	0	22.892025
Galb1-4GlcNAcb1-3Galb1-4(Fuca1-3)GlcNAcb1-3Galb1-4(Fuca1-3)GlcNAcb-Sp0	0	15.521924999999996
Galb1-4GlcNAcb1-3Galb1-4GlcNAcb-Sp0	0	14.648525000000005
Galb1-4GlcNAcb1-3Galb1-4Glcb-Sp0	0	9.101025000000002
Galb1-4GlcNAcb1-3Galb1-4Glcb-Sp8	0	8.72755
Galb1-4GlcNAcb1-6(Galb1-3)GalNAca-Sp8	0	5.111974999999998
Galb1-4GlcNAcb1-6(Galb1-3)GalNAc-Sp14	0	26.32975
Galb1-4GlcNAcb-Sp0	0	2.69965
Galb1-4GlcNAcb-Sp8	0	8.810100000000002
Galb1-4Glcb-Sp0	0	7.856175000000002
Galb1-4Glcb-Sp8	0	16.84295000000001
GlcNAca1-6Galb1-4GlcNAcb-Sp8	0	7.693899999999998
GlcNAcb1-2Galb1-3GalNAca-Sp8	0	0.9866749999999982
GlcNAcb1-6(GlcNAcb1-3)GalNAca-Sp8	0	-4.342650000000001
GlcNAcb1-6(GlcNAcb1-3)Galb1-4GlcNAcb-Sp8	0	-1.9172749999999985
GlcNAcb1-3GalNAca-Sp8	0	10.778000000000002
GlcNAcb1-3GalNAca-Sp14	0	8.222174999999998
GlcNAcb1-3Galb1-4GlcNAcb-Sp0	0	-1.5538749999999968
GlcNAcb1-3Galb1-4GlcNAcb-Sp8	0	6.0077500000000015
GlcNAcb1-3Galb1-4GlcNAcb1-3Galb1-4GlcNAcb-Sp0	0	6.719700000000002
GlcNAcb1-6(GlcNAcb1-4)GalNAca-Sp8	0	1.8793250000000012
GlcNAcb1-4Galb1-4GlcNAcb-Sp8	0	0.5461749999999999
GlcNAcb1-4GlcNAcb1-4GlcNAcb1-4GlcNAcb1-4GlcNAcb1-4GlcNAcb1-Sp8	0	5.643375000000002
GlcNAcb1-4GlcNAcb1-4GlcNAcb-Sp8	0	8.121649999999999
GlcNAcb1-6GalNAca-Sp8	0	1.5972250000000017
GlcNAcb1-6GalNAca-Sp14	0	0.047700000000000735
GlcNAcb1-6Galb1-4GlcNAcb-Sp8	0	11.031724999999998
Glca1-4Glcb-Sp8	0	3.6922499999999983
Glca1-4Glca-Sp8	0	13.661425
Glca1-6Glca1-6Glcb-Sp8	0	6.219624999999999
Glcb1-6Glcb-Sp8	0	3.4598250000000017
G-ol-Sp8	0	4.748324999999999
GlcAa-Sp8	0	32.78647500000001
GlcAb-Sp8	0	25.61235
GlcAb1-3Galb-Sp8	0	9.975825000000004
GlcAb1-6Galb-Sp8	0	4.951449999999994
KDNa2-3Galb1-3GlcNAcb-Sp0	0	10.91525
KDNa2-3Galb1-4GlcNAcb-Sp0	0	8.817799999999998
Mana1-2Mana1-2Mana1-3Mana-Sp9	0	6.92605
Mana1-2Mana1-3Mana-Sp9	0	0.27487499999999976
Mana1-6(Mana1-2Mana1-3)Mana1-6(Mana1-2Mana1-3)Manb1-4GlcNAcb1-4GlcNAcb-Sp12	0	-1.7001999999999968
Mana1-2Mana1-6(Mana1-3)Mana1-6(Mana1-2Mana1-2Mana1-3)Manb1-4GlcNAcb1-4GlcNAcb-Sp12	0	2.248549999999998
Mana1-2Mana1-6(Mana1-2Mana1-3)Mana1-6(Mana1-2Mana1-2Mana1-3)Manb1-4GlcNAcb1-4GlcNAcb-Sp12	0	17.481624999999994
Mana1-6(Mana1-3)Mana-Sp9	0	12.624075000000005
Neu5Aca2-3Galb1-4GlcNAcb1-3Galb1-4(Fuca1-3)GlcNAcb-Sp0	0	-0.4269249999999971
(3S)Galb1-4(Fuca1-3)(6S)GlcNAcb-Sp8	0	13.35625
Fuca1-2(6S)Galb1-4GlcNAcb-Sp0	0	7.7101250000000014
Fuca1-2Galb1-4(6S)GlcNAcb-Sp8	0	-2.3318000000000003
Fuca1-2(6S)Galb1-4(6S)Glcb-Sp0	0	9.320900000000002
Neu5Aca2-3Galb1-3GalNAca-Sp8	0	2.80185
Neu5Aca2-3Galb1-3GalNAca-Sp14	0	21.67472499999999
GalNAcb1-4(Neu5Aca2-8Neu5Aca2-8Neu5Aca2-8Neu5Aca2-3)Galb1-4Glcb-Sp0	0	6.366649999999996
Neu5Aca2-8Neu5Aca2-8Neu5Aca2-3Galb1-4Glcb-Sp0	0	0.2515000000000001
Neu5Aca2-8Neu5Aca2-8Neu5Aca-Sp8	0	3.940199999999996
Neu5Aca2-3(6S)Galb1-4(Fuca1-3)GlcNAcb-Sp8	0	7.108499999999998
GalNAcb1-4(Neu5Aca2-3)Galb1-4GlcNAcb-Sp0	0	6.494600000000003
GalNAcb1-4(Neu5Aca2-3)Galb1-4GlcNAcb-Sp8	0	-0.4920249999999982
GalNAcb1-4(Neu5Aca2-3)Galb1-4Glcb-Sp0	0	9.63805
Neu5Aca2-6(Neu5Aca2-3)GalNAca-Sp8	0	2.60455
Neu5Aca2-3GalNAca-Sp8	0	-2.329175
Neu5Aca2-3GalNAcb1-4GlcNAcb-Sp0	0	1.9560000000000024
Neu5Aca2-3Galb1-3(Fuca1-4)GlcNAcb-Sp8	0	-2.6229500000000003
Neu5Aca2-3Galb1-3(Fuca1-4)GlcNAcb1-3Galb1-4(Fuca1-3)GlcNAcb-Sp0	0	10.18755
Neu5Aca2-3Galb1-4(Neu5Aca2-3Galb1-3)GlcNAcb-Sp8	0	9.251199999999997
Neu5Aca2-3Galb1-3(6S)GalNAca-Sp8	0	8.352875000000001
Neu5Aca2-6(Neu5Aca2-3Galb1-3)GalNAca-Sp8	0	2.6919999999999997
Neu5Aca2-6(Neu5Aca2-3Galb1-3)GalNAca-Sp14	0	4.529225
Neu5Aca2-3Galb1-3GalNAcb1-3Gala1-4Galb1-4Glcb-Sp0	0	15.651624999999996
Neu5Aca2-3Galb1-3GlcNAcb1-3Galb1-4GlcNAcb-Sp0	0	-0.7854499999999991
Fuca1-2(6S)Galb1-4Glcb-Sp0	0	4.1947249999999965
Neu5Aca2-3Galb1-3GlcNAcb-Sp0	0	20.783875
Neu5Aca2-3Galb1-3GlcNAcb-Sp8	0	14.170175000000002
Neu5Aca2-3Galb1-4(6S)GlcNAcb-Sp8	0	-0.5947250000000004
Neu5Aca2-3Galb1-4(Fuca1-3)(6S)GlcNAcb-Sp8	0	4.499975000000001
Neu5Aca2-3Galb1-4(Fuca1-3)GlcNAcb1-3Galb1-4(Fuca1-3)GlcNAcb1-3Galb1-4(Fuca1-3)GlcNAcb-Sp0	0	29.9273
Neu5Aca2-3Galb1-4(Fuca1-3)GlcNAcb-Sp0	0	7.113325000000002
Neu5Aca2-3Galb1-4(Fuca1-3)GlcNAcb-Sp8	0	2.4216750000000005
Neu5Aca2-3Galb1-4(Fuca1-3)GlcNAcb1-3Galb-Sp8	0	5.89685
Neu5Aca2-3Galb1-4(Fuca1-3)GlcNAcb1-3Galb1-4GlcNAcb-Sp8	0	6.149000000000001
Neu5Aca2-3Galb1-4GlcNAcb1-3Galb1-4GlcNAcb1-3Galb1-4GlcNAcb-Sp0	0	1.9064250000000005
Neu5Aca2-3Galb1-4GlcNAcb-Sp0	0	2.4516249999999977
Neu5Aca2-3Galb1-4GlcNAcb-Sp8	0	-1.5782999999999987
Neu5Aca2-3Galb1-4GlcNAcb1-3Galb1-4GlcNAcb-Sp0	0	2.7921750000000003
Fuca1-2Galb1-4(6S)Glcb-Sp0	0	11.3032
Neu5Aca2-3Galb1-4Glcb-Sp0	0	13.238149999999996
Neu5Aca2-3Galb1-4Glcb-Sp8	0	9.639525000000006
Neu5Aca2-6GalNAca-Sp8	0	6.978375000000002
Neu5Aca2-6GalNAcb1-4GlcNAcb-Sp0	0	13.539599999999998
Neu5Aca2-6Galb1-4(6S)GlcNAcb-Sp8	0	3.0276499999999995
Neu5Aca2-6Galb1-4GlcNAcb-Sp0	0	7.8648250000000015
Neu5Aca2-6Galb1-4GlcNAcb1-3Galb1-4(Fuca1-3)GlcNAcb1-3Galb1-4(Fuca1-3)GlcNAcb-Sp0	0	30.516925000000004
Neu5Aca2-6Galb1-4GlcNAcb1-3Galb1-4GlcNAcb-Sp0	0	-0.15864999999999976
Neu5Aca2-6Galb1-4Glcb-Sp8	0	7.743775000000002
Neu5Aca2-6Galb-Sp8	0	1.884675
Neu5Aca2-8Neu5Aca-Sp8	0	9.0283
Neu5Aca2-8Neu5Aca2-3Galb1-4Glcb-Sp0	0	11.795375000000002
Galb1-3(Fuca1-4)GlcNAcb1-3Galb1-3(Fuca1-4)GlcNAcb-Sp0	0	6.510799999999998
Neu5Acb2-6GalNAca-Sp8	0	-3.791775000000001
Neu5Acb2-6Galb1-4GlcNAcb-Sp8	0	9.799975000000002
Neu5Gca2-3Galb1-3(Fuca1-4)GlcNAcb-Sp0	0	1.5304499999999992
Neu5Gca2-3Galb1-3GlcNAcb-Sp0	0	6.582575
Neu5Gca2-3Galb1-4GlcNAcb-Sp0	0	7.5544249999999975
Neu5Gca2-6Galb1-4GlcNAcb-Sp0	0	4.09535
Neu5Gca-Sp8	0	5.2174
Neu5Aca2-3Galb1-4GlcNAcb1-6(Galb1-3)GalNAca-Sp14	0	8.6619
Galb1-3GlcNAcb1-3Galb1-3GlcNAcb-Sp0	0	-0.21999999999999886
Galb1-4(Fuca1-3)(6S)GlcNAcb-Sp0	0	9.571175000000002
Galb1-4(Fuca1-3)(6S)Glcb-Sp0	0	15.0802
Galb1-4(Fuca1-3)GlcNAcb1-3Galb1-3(Fuca1-4)GlcNAcb-Sp0	0	21.991100000000007
Galb1-4GlcNAcb1-3Galb1-3GlcNAcb-Sp0	0	10.772575
Neu5Aca2-3Galb1-3GlcNAcb1-3Galb1-3GlcNAcb-Sp0	0	-1.025674999999998
Neu5Aca2-3Galb1-4GlcNAcb1-3Galb1-3GlcNAcb-Sp0	0	5.756649999999999
4S(3S)Galb1-4GlcNAcb-Sp0	0	1.3890500000000008
(6S)Galb1-4(6S)GlcNAcb-Sp0	0	0.3727000000000036
(6P)Glcb-Sp10	0	5.5866250000000015
Galb1-3Galb1-4GlcNAcb-Sp8	0	13.000725
Galb1-4GlcNAcb1-6(Galb1-4GlcNAcb1-3)Galb1-4GlcNAc-Sp0	0	17.216725
GlcNAcb1-6(Galb1-4GlcNAcb1-3)Galb1-4GlcNAc-Sp0	0	-2.8836499999999985
Galb1-4GlcNAca1-6Galb1-4GlcNAcb-Sp0	0	3.107800000000001
Galb1-4GlcNAcb1-6Galb1-4GlcNAcb-Sp0	0	4.569875
GalNAcb1-3Galb-Sp8	0	14.611124999999998
Neu5Aca2-6Galb1-4GlcNAcb1-2Mana1-6(GlcNAcb1-2Mana1-3)Manb1-4GlcNAcb1-4GlcNAcb-Sp12	0	22.959575
GlcNAcb1-3Man-Sp10	0	12.695025
GlcNAcb1-4GlcNAcb-Sp12	0	13.798125
MurNAcb1-4GlcNAcb-Sp10	0	2.6051
Mana1-6Manb-Sp10	0	15.552350000000002
Mana1-6(Mana1-3)Mana1-6(Mana1-3)Manb-Sp10	0	11.565049999999998
Mana1-2Mana1-6(Mana1-3)Mana1-6(Mana1-2Mana1-2Mana1-3)Mana-Sp9	0	15.096624999999996
Mana1-2Mana1-6(Mana1-2Mana1-3)Mana1-6(Mana1-2Mana1-2Mana1-3)Mana-Sp9	0	7.476700000000003
Neu5Aca2-3Galb1-4GlcNAcb1-6(Neu5Aca2-3Galb1-3)GalNAca-Sp14	0	8.162424999999999
Galb1-4GlcNAcb1-2Mana1-6(Neu5Aca2-6Galb1-4GlcNAcb1-2Mana1-3)Manb1-4GlcNAcb1-4GlcNAcb-Sp12	1	1844.22335
GlcNAcb1-2Mana1-6(Neu5Aca2-6Galb1-4GlcNAcb1-2Mana1-3)Manb1-4GlcNAcb1-4GlcNAcb-Sp12	0	11.9058
Neu5Aca2-8Neu5Acb-Sp17	0	6.440824999999999
Neu5Aca2-8Neu5Aca2-8Neu5Acb-Sp8	0	3.2857000000000016
Neu5Gcb2-6Galb1-4GlcNAc-Sp8	0	10.457925
Galb1-3GlcNAcb1-2Mana1-6(Galb1-3GlcNAcb1-2Mana1-3)Manb1-4GlcNAcb1-4GlcNAcb-Sp19	0	5.932725
Neu5Aca2-3Galb1-4GlcNAcb1-2Mana1-6(Neu5Aca2-6Galb1-4GlcNAcb1-2Mana1-3)Manb1-4GlcNAcb1-4GlcNAcb-Sp12	1	23274.739525
Galb1-4(Fuca1-3)GlcNAcb1-2Mana1-6(Galb1-4(Fuca1-3)GlcNAcb1-2Mana1-3)Manb1-4GlcNAcb1-4GlcNAcb-Sp20	1	197.91322499999995
Neu5,9Ac2a2-3Galb1-4GlcNAcb-Sp0	0	17.815625
Neu5,9Ac2a2-3Galb1-3GlcNAcb-Sp0	0	5.755999999999999
Neu5Aca2-6Galb1-4GlcNAcb1-3Galb1-3GlcNAcb-Sp0	0	-0.4513999999999996
Neu5Aca2-6Galb1-4GlcNAcb1-3Galb1-4GlcNAcb1-3Galb1-4GlcNAcb-Sp0	0	6.7202
Gala1-4Galb1-4GlcNAcb1-3Galb1-4Glcb-Sp0	0	6.876925
GalNAcb1-3Gala1-4Galb1-4GlcNAcb1-3Galb1-4Glcb-Sp0	0	11.303650000000005
Neu5Aca2-3Galb1-4(Fuca1-3)GlcNAcb1-6(Neu5Aca2-3Galb1-3)GalNAc-Sp14	0	21.4555
GlcNAca1-4Galb1-4GlcNAcb-Sp0	0	5.923300000000001
GlcNAca1-4Galb1-3GlcNAcb-Sp0	0	-0.208025000000001
GlcNAca1-4Galb1-4GlcNAcb1-3Galb1-4Glcb-Sp0	0	9.4132
GlcNAca1-4Galb1-4GlcNAcb1-3Galb1-4(Fuca1-3)GlcNAcb1-3Galb1-4(Fuca1-3)GlcNAcb-Sp0	0	26.707375
GlcNAca1-4Galb1-4GlcNAcb1-3Galb1-4GlcNAcb-Sp0	0	9.905
GlcNAca1-4Galb1-3GalNAc-Sp14	0	5.8145250000000015
Neu5Aca2-6Galb1-4GlcNAcb1-2Mana1-6(Mana1-3)Manb1-4GlcNAcb1-4GlcNAc-Sp12	0	10.9026
Neu5Aca2-6Galb1-4GlcNAcb1-2Mana1-6Manb1-4GlcNAcb1-4GlcNAc-Sp12	0	4.983500000000001
Neu5Aca2-6Galb1-4GlcNAcb1-2Mana1-3Manb1-4GlcNAcb1-4GlcNAc-Sp12	0	22.790049999999994
Galb1-4GlcNAcb1-2Mana1-3Manb1-4GlcNAcb1-4GlcNAc-Sp12	1	201.86107500000003
Mana1-6(Galb1-4GlcNAcb1-2Mana1-3)Manb1-4GlcNAcb1-4GlcNAcb-Sp12	1	178.73
GlcNAcb1-2Mana1-6(GlcNAcb1-2Mana1-3)Manb1-4GlcNAcb1-4(Fuca1-6)GlcNAcb-Sp22	0	14.748275
Galb1-4GlcNAcb1-2Mana1-6(Galb1-4GlcNAcb1-2Mana1-3)Manb1-4GlcNAcb1-4(Fuca1-6)GlcNAcb-Sp22	1	2422.9556999999995
Galb1-3GlcNAcb1-2Mana1-6(Galb1-3GlcNAcb1-2Mana1-3)Manb1-4GlcNAcb1-4(Fuca1-6)GlcNAcb-Sp22	0	3.767325
(6S)GlcNAcb1-3Galb1-4GlcNAcb-Sp0	0	17.631224999999993
KDNa2-3Galb1-4(Fuca1-3)GlcNAc-Sp0	0	14.145174999999995
KDNa2-6Galb1-4GlcNAc-Sp0	0	8.725375000000001
KDNa2-3Galb1-4Glc-Sp0	0	9.90135
Fuca1-2Galb1-3GlcNAcb1-2Mana1-6(Fuca1-2Galb1-3GlcNAcb1-2Mana1-3)Manb1-4GlcNAcb1-4GlcNAcb-Sp20	0	17.174174999999998
Fuca1-2Galb1-4GlcNAcb1-2Mana1-6(Fuca1-2Galb1-4GlcNAcb1-2Mana1-3)Manb1-4GlcNAcb1-4GlcNAcb-Sp20	1	181.088275
Fuca1-2Galb1-4(Fuca1-3)GlcNAcb1-2Mana1-6(Fuca1-2Galb1-4(Fuca1-3)GlcNAcb1-2Mana1-3)Manb1-4GlcNAcb1-4GlcNAb-Sp20	0	9.053625
Gala1-3Galb1-4GlcNAcb1-2Mana1-6(Gala1-3Galb1-4GlcNAcb1-2Mana1-3)Manb1-4GlcNAcb1-4GlcNAcb-Sp20	1	8828.51065
Galb1-4GlcNAcb1-2Mana1-6(Mana1-3)Manb1-4GlcNAcb1-4GlcNAcb-Sp12	1	1473.115825
Neu5Aca2-6GlcNAcb1-4GlcNAc-Sp21	0	4.34125
Neu5Aca2-6GlcNAcb1-4GlcNAcb1-4GlcNAc-Sp21	0	14.7383
Galb1-4(Fuca1-3)GlcNAcb1-6(Fuca1-2Galb1-4GlcNAcb1-3)Galb1-4Glc-Sp21	0	5.1645249999999985
Galb1-4GlcNAcb1-2Mana1-6(Galb1-4GlcNAcb1-4(Galb1-4GlcNAcb1-2)Mana1-3)Manb1-4GlcNAcb1-4GlcNAc-Sp21	1	5402.204150000001
GalNAca1-3(Fuca1-2)Galb1-4GlcNAcb1-2Mana1-6(GalNAca1-3(Fuca1-2)Galb1-4GlcNAcb1-2Mana1-3)Manb1-4GlcNAcb1-4GlcNAcb-Sp20	1	3559.016525
Gala1-3(Fuca1-2)Galb1-4GlcNAcb1-2Mana1-6(Gala1-3(Fuca1-2)Galb1-4GlcNAcb1-2Mana1-3)Manb1-4GlcNAcb1-4GlcNAcb-Sp20	1	6238.468324999999
Gala1-3Galb1-4(Fuca1-3)GlcNAcb1-2Mana1-6(Gala1-3Galb1-4(Fuca1-3)GlcNAcb1-2Mana1-3)Manb1-4GlcNAcb1-4GlcNAcb-Sp20	0	11.654574999999998
GalNAca1-3(Fuca1-2)Galb1-3GlcNAcb1-2Mana1-6(GalNAca1-3(Fuca1-2)Galb1-3GlcNAcb1-2Mana1-3)Manb1-4GlcNAcb1-4GlcNAcb-Sp20	0	3.65425
Gala1-3(Fuca1-2)Galb1-3GlcNAcb1-2Mana1-6(Gala1-3(Fuca1-2)Galb1-3GlcNAcb1-2Mana1-3)Manb1-4GlcNAcb1-4GlcNAcb-Sp20	0	19.1966
Fuca1-4(Fuca1-2Galb1-3)GlcNAcb1-2Mana1-3(Fuca1-4(Fuca1-2Galb1-3)GlcNAcb1-2Mana1-3)Manb1-4GlcNAcb1-4GlcNAcb-Sp19	0	25.190974999999995
Neu5Aca2-3Galb1-4GlcNAcb1-3GalNAc-Sp14	0	7.29955
Galb1-3GalNAca1-3(Fuca1-2)Galb1-4GlcNAc-Sp0	0	2.8664499999999986
Galb1-3GlcNAcb1-3Galb1-4GlcNAcb1-6(Galb1-3GlcNAcb1-3)Galb1-4Glcb-Sp0	0	13.011949999999995
Galb1-4(Fuca1-3)GlcNAcb1-6(Fuca1-4(Fuca1-2Galb1-3)GlcNAcb1-3)Galb1-4Glc-Sp21	0	4.241625000000004
Galb1-3GlcNAcb1-3Galb1-4(Fuca1-3)GlcNAcb1-6(Galb1-3GlcNAcb1-3)Galb1-4Glc-Sp21	0	7.4406
Fuca1-2Galb1-3GalNAca1-3(Fuca1-2)Galb1-4Glcb-Sp0	0	12.938575000000005
Galb1-3GlcNAcb1-3GalNAca-Sp14	0	10.567824999999996
GlcNAcb1-2Mana1-6(Galb1-4GlcNAcb1-2Mana1-3)Manb1-4GlcNAcb1-4GlcNAc-Sp12	1	1647.1312750000004
Galb1-4GlcNAcb1-2Mana1-6(GlcNAcb1-2Mana1-3)Manb1-4GlcNAcb1-4GlcNAc-Sp12	1	9882.196550000002
Neu5Aca2-3Galb1-3GlcNAcb1-3GalNAca-Sp14	0	6.139449999999997
Fuca1-2Galb1-4GlcNAcb1-3GalNAca-Sp14	0	8.273474999999996
Galb1-4(Fuca1-3)GlcNAcb1-3GalNAca-Sp14	0	13.09625
Gala1-4Galb1-3GlcNAcb1-2Mana1-6(Gala1-4Galb1-3GlcNAcb1-2Mana1-3)Manb1-4GlcNAcb1-4GlcNAcb-Sp19	0	5.070174999999999
Gala1-4Galb1-4GlcNAcb1-2Mana1-6(Gala1-4Galb1-4GlcNAcb1-2Mana1-3)Manb1-4GlcNAcb1-4GlcNAcb-Sp24	1	3431.585625
Galb1-3GlcNAcb1-6Galb1-4GlcNAcb-Sp0	0	4.036724999999999
Galb1-3GlcNAca1-6Galb1-4GlcNAcb-Sp0	0	0.4951249999999998
GalNAcb1-3Gala1-6Galb1-4Glcb-Sp8	0	20.69305000000001
Galb1-4GlcNAcb1-6(Neu5Aca2-6Galb1-3GlcNAcb1-3)Galb1-4Glc-Sp21	0	9.500224999999997
Galb1-3GalNAcb1-4(Neu5Aca2-8Neu5Aca2-3)Galb1-4Glcb-Sp0	0	11.468824999999995
Neu5Aca2-3Galb1-3GalNAcb1-4(Neu5Aca2-8Neu5Aca2-3)Galb1-4Glcb-Sp0	0	-1.4483249999999988
Gala1-3(Fuca1-2)Galb1-4GlcNAcb1-3GalNAca-Sp14	0	8.964675
GalNAca1-3(Fuca1-2)Galb1-4GlcNAcb1-3GalNAca-Sp14	0	1.5020750000000014
GalNAca1-3GalNAcb1-3Gala1-4Galb1-4Glcb-Sp0	0	21.17915
Gala1-3(Fuca1-2)Galb1-4(Fuca1-3)GlcNAcb1-3GalNAc-Sp14	0	27.00252499999999
GalNAca1-3(Fuca1-2)Galb1-4(Fuca1-3)GlcNAcb1-3GalNAc-Sp14	0	25.0417
GlcNAcb1-2(GlcNAcb1-6)Mana1-6(GlcNAcb1-2Mana1-3)Manb1-4GlcNAcb1-4GlcNAcb-Sp19	1	163.466125
Fuca1-2Galb1-3GlcNAcb1-3GalNAc-Sp14	0	-5.859124999999998
Gala1-3(Fuca1-2)Galb1-3GlcNAcb1-3GalNAc-Sp14	0	4.6150249999999975
GalNAca1-3(Fuca1-2)Galb1-3GlcNAcb1-3GalNAc-Sp14	0	31.82475
Gala1-3Galb1-3GlcNAcb1-3GalNAc-Sp14	0	4.310649999999999
Fuca1-2Galb1-3GlcNAcb1-2Mana1-6(Fuca1-2Galb1-3GlcNAcb1-2Mana1-3)Manb1-4GlcNAcb1-4(Fuca1-6)GlcNAcb-Sp22	0	0.7870749999999997
Gala1-3(Fuca1-2)Galb1-4GlcNAcb1-2Mana1-6(Gala1-3(Fuca1-2)Galb1-4GlcNAcb1-2Mana1-3)Manb1-4GlcNAcb1-4(Fuca1-6)GlcNAcb-Sp22	1	655.5645
Galb1-3GlcNAcb1-6(Galb1-3GlcNAcb1-2)Mana1-6(Galb1-3GlcNAcb1-2Mana1-3)Manb1-4GlcNAcb1-4GlcNAcb-Sp19	0	9.172350000000002
Galb1-4GlcNAcb1-6(Fuca1-2Galb1-3GlcNAcb1-3)Galb1-4Glc-Sp21	0	19.829775000000005
Fuca1-3GlcNAcb1-6(Galb1-4GlcNAcb1-3)Galb1-4Glc-Sp21	0	13.891224999999995
GlcNAcb1-2Mana1-6(GlcNAcb1-4)(GlcNAcb1-2Mana1-3)Manb1-4GlcNAcb1-4GlcNAc-Sp21	1	15750.417400000002
GlcNAcb1-2Mana1-6(GlcNAcb1-4)(GlcNAcb1-4(GlcNAcb1-2)Mana1-3)Manb1-4GlcNAcb1-4GlcNAc-Sp21	1	29791.591675000003
GlcNAcb1-6(GlcNAcb1-2)Mana1-6(GlcNAcb1-4)(GlcNAcb1-2Mana1-3)Manb1-4GlcNAcb1-4GlcNAc-Sp21	1	2383.621275
Galb1-4GlcNAcb1-2Mana1-6(GlcNAcb1-4)(Galb1-4GlcNAcb1-2Mana1-3)Manb1-4GlcNAcb1-4GlcNAc-Sp21	1	29856.059075000016
Galb1-4GlcNAcb1-2Mana1-6(GlcNAcb1-4)(Galb1-4GlcNAcb1-4(Galb1-4GlcNAcb1-2)Mana1-3)Manb1-4GlcNAcb1-4GlcNAc-Sp21	1	24439.56325000001
Galb1-4GlcNAcb1-6(Galb1-4GlcNAcb1-2)Mana1-6(GlcNAcb1-4)(Galb1-4GlcNAcb1-4(Galb1-4GlcNAcb1-2)Mana1-3)Manb1-4GlcNAcb1-4GlcNAc-Sp21	1	5841.338025
Galb1-4Galb-Sp10	0	10.111899999999997
Neu5Aca2-3Galb1-4GlcNAcb1-3Galb-Sp8	0	24.309225000000005
GalNAcb1-6GalNAcb-Sp8	0	-3.414275
(6S)Galb1-3(6S)GlcNAc-Sp0	0	1.3272750000000002
Fuca1-2Galb1-4GlcNAcb1-2Mana1-6(Fuca1-2Galb1-4GlcNAcb1-2(Fuca1-2Galb1-4GlcNAcb1-4)Mana1-3)Manb1-4GlcNAcb1-4GlcNAcb-Sp12	0	27.96105
Fuca1-2Galb1-4(Fuca1-3)GlcNAcb1-2Mana1-6(Fuca1-2Galb1-4(Fuca1-3)GlcNAcb1-4(Fuca1-2Galb1-4(Fuca1-3)GlcNAcb1-2)Mana1-3)Manb1-4GlcNAcb1-4GlcNAcb-Sp12	0	23.045075000000004
Galb1-4(Fuca1-3)GlcNAcb1-6GalNAc-Sp14	0	18.6777
Galb1-4GlcNAcb1-2Mana-Sp0	0	8.190175000000002
Fuca1-2Galb1-4GlcNAcb1-6(Fuca1-2Galb1-4GlcNAcb1-3)GalNAc-Sp14	0	15.145825
Gala1-3Fuca1-2Galb1-4GlcNAcb1-6(Gala1-3Fuca1-2Galb1-4GlcNAcb1-3)GalNAc-Sp14	0	7.942450000000003
GalNAca1-3(Fuca1-2)Galb1-4GlcNAcb1-6(GalNAca1-3(Fuca1-2)Galb1-4GlcNAcb1-3)GalNAc-Sp14	0	8.1843
Neu5Aca2-6Galb1-4GlcNAcb1-6(Fuca1-2Galb1-3GlcNAcb1-3)Galb1-4Glc-Sp21	0	8.287699999999997
GalNAca1-3(Fuca1-2)Galb1-3GlcNAcb1-2Mana1-6(GalNAca1-3(Fuca1-2)Galb1-3GlcNAcb1-2Mana1-3)Manb1-4GlcNAcb1-4(Fuca1-6)GlcNAcb-Sp22	0	1.2235749999999983
Galb1-4GlcNAcb1-6(Galb1-4GlcNAcb1-2)Mana1-6(Galb1-4GlcNAcb1-2Mana1-3)Manb1-4GlcNAcb1-4GlcNAcb-Sp19	1	5982.6189
Neu5Aca2-3Galb1-4GlcNAcb1-2Mana1-6(GlcNAcb1-4)(Neu5Aca2-3Galb1-4GlcNAcb1-2Mana1-3)Manb1-4GlcNAcb1-4GlcNAcb-Sp21	1	33785.170975
Neu5Aca2-3Galb1-4GlcNAcb1-4Mana1-6(GlcNAcb1-4)(Neu5Aca2-3Galb1-4GlcNAcb1-4(Neu5Aca2-3Galb1-4GlcNAcb1-2)Mana1-3)Manb1-4GlcNAcb1-4GlcNAcb-Sp21	1	29744.83555
Neu5Aca2-3Galb1-4GlcNAcb1-6(Neu5Aca2-3Galb1-4GlcNAcb1-2)Mana1-6(GlcNAcb1-4)(Neu5Aca2-3Galb1-4GlcNAcb1-2Mana1-3)Manb1-4GlcNAcb1-4GlcNAcb-Sp21	1	16647.573675
Neu5Aca2-3Galb1-4GlcNAcb1-6(Neu5Aca2-3Galb1-4GlcNAcb1-2)Mana1-6(GlcNAcb1-4)(Neu5Aca2-3Galb1-4GlcNAcb1-4(Neu5Aca2-3Galb1-4GlcNAcb1-2)Mana1-3)Manb1-4GlcNAcb1-4GlcNAcb-Sp21	1	11194.344525
Neu5Aca2-6Galb1-4GlcNAcb1-6(Neu5Aca2-6Galb1-4GlcNAcb1-2)Mana1-6(GlcNAcb1-4)(Neu5Aca2-6Galb1-4GlcNAcb1-4(Neu5Aca2-6Galb1-4GlcNAcb1-2)Mana1-3)Manb1-4GlcNAcb1-4GlcNAcb-Sp21	0	3.09465
Gala1-3(Fuca1-2)Galb1-3GalNAcb-Sp8	0	7.783525000000001
Glca1-6Glca1-6Glca1-6Glcb-Sp10	0	10.265924999999998
Glca1-4Glca1-4Glca1-4Glcb-Sp10	0	6.0292749999999975
Neu5Aca2-3Galb1-4GlcNAcb1-6(Neu5Aca2-3Galb1-4GlcNAcb1-3)GalNAca-Sp14	0	0.6609000000000016
Fuca1-2Galb1-4(Fuca1-3)GlcNAcb1-2Mana1-6(Fuca1-2Galb1-4(Fuca1-3)GlcNAcb1-2Mana1-3)Manb1-4GlcNAcb1-4(Fuca1-6)GlcNAcb-Sp24	1	177.972375
Fuca1-2Galb1-3(Fuca1-4)GlcNAcb1-2Mana1-6(Fuca1-2Galb1-3(Fuca1-4)GlcNAcb1-2Mana1-3)Manb1-4GlcNAcb1-4(Fuca1-6)GlcNAcb1-4(Fuca1-6)GlcNAcb-Sp19	0	16.286225
Galb1-3GlcNAcb1-2Mana1-6(GlcNAcb1-4)(Galb1-3GlcNAcb1-2Mana1-3)Manb1-4GlcNAcb1-4GlcNAcb-Sp21	0	11.013524999999996
Neu5Aca2-6Galb1-4GlcNAcb1-6(Galb1-3GlcNAcb1-3)Galb1-4Glcb-Sp21	0	11.3919
Neu5Aca2-3Galb1-4GlcNAcb1-6GalNAca-Sp14	0	3.169274999999999
Neu5Aca2-6Galb1-4GlcNAcb1-6GalNAca-Sp14	0	11.294574999999998
Neu5Aca2-6Galb1-4GlcNAcb1-6(Neu5Aca2-6Galb1-4GlcNAcb1-3)GalNAca-Sp14	0	24.703374999999994
Neu5Aca2-6Galb1-4GlcNAcb1-2Mana1-6(Neu5Aca2-6Galb1-4GlcNAcb1-2Mana1-3)Manb1-4GlcNAcb1-4(Fuca1-6)GlcNAcb-Sp24	0	20.3872
Mana1-6(Mana1-3)Manb1-4GlcNAcb1-4(Fuca1-6)GlcNAcb-Sp19	0	9.555475
Galb1-4GlcNAcb1-6(Galb1-4GlcNAcb1-2)Mana1-6(Galb1-4GlcNAcb1-2Mana1-3)Manb1-4GlcNAcb1-4(Fuca1-6)GlcNAcb-Sp24	1	17842.697625
Neu5Aca2-3Galb1-3GlcNAcb1-2Mana1-6(GlcNAcb1-4)(Neu5Aca2-3Galb1-3GlcNAcb1-2Mana1-3)Manb1-4GlcNAcb1-4GlcNAc-Sp21	0	9.389875
Neu5Aca2-6Galb1-4GlcNAcb1-6(Fuca1-2Galb1-4(Fuca1-3)GlcNAcb1-3)Galb1-4Glc-Sp21	0	3.1861249999999988
Galb1-3GlcNAcb1-6GalNAca-Sp14	0	3.0870750000000005
Gala1-3Galb1-3GlcNAcb1-6GalNAca-Sp14	0	24.379575
(3S)Galb1-3(Fuca1-4)GlcNAcb-Sp0	0	-2.3463749999999983
Fuca1-2Galb1-4GlcNAcb1-6GalNAca-Sp14	0	16.77435
Gala1-3Galb1-4GlcNAcb1-6GalNAca-Sp14	0	8.66975
Fuca1-2(6S)Galb1-3GlcNAcb-Sp0	0	9.282274999999998
Fuca1-2Galb1-3(6S)GlcNAcb-Sp0	0	9.08985
Neu5Aca2-6GalNAcb1-4(6S)GlcNAcb-Sp8	0	11.422125
GalNAcb1-4(Fuca1-3)(6S)GlcNAcb-Sp8	0	11.367175
(3S)GalNAcb1-4(Fuca1-3)GlcNAcb-Sp8	0	-0.8990250000000017
Fuca1-2Galb1-3GlcNAcb1-6(Fuca1-2Galb1-3GlcNAcb1-3)GalNAca-Sp14	0	22.764100000000006
GalNAca1-3(Fuca1-2)Galb1-3GlcNAcb1-6GalNAca-Sp14	0	3.2355499999999986
GlcNAcb1-6(GlcNAcb1-2)Mana1-6(GlcNAcb1-4)(GlcNAcb1-4(GlcNAcb1-2)Mana1-3)Manb1-4GlcNAcb1-4(Fuca1-6)GlcNAc-Sp21	1	4712.164175
Galb1-4GlcNAcb1-6(Galb1-4GlcNAcb1-2)Mana1-6(GlcNAcb1-4Galb1-4GlcNAcb1-4(Galb1-4GlcNAcb1-2)Mana1-3)Manb1-4GlcNAcb1-4(Fuca1-6)GlcNAc-Sp21	1	12593.6022
Galb1-3GlcNAca1-3Galb1-4GlcNAcb-Sp8	0	6.143849999999999
(6S)(4S)GalNAcb1-4GlcNAc-Sp8	0	-0.057974999999999006
(6S)GalNAcb1-4GlcNAc-Sp8	0	3.7757500000000017
(3S)GalNAcb1-4(3S)GlcNAc-Sp8	0	9.751175
GalNAcb1-4(6S)GlcNAc-Sp8	0	6.998075
(3S)GalNAcb1-4GlcNAc-Sp8	0	0.6105500000000008
(4S)GalNAcb-Sp10	0	9.715625
Galb1-4(6P)GlcNAcb-Sp0	0	12.738949999999996
(6P)Galb1-4GlcNAcb-SP0	0	2.285075000000002
Neu5Aca2-6Galb1-4GlcNAcb1-2Man-Sp0	0	7.068199999999997
Gala1-3(Fuca1-2)Galb1-4GlcNAcb1-2Mana-Sp0	1	2356.985125
GalNAca1-3(Fuca1-2)Galb1-4GlcNAcb1-2Mana-Sp0	1	4808.835625
Galb1-3GlcNAcb1-2Mana-Sp0	0	5.9948
Gala1-3(Fuca1-2)Galb1-3GlcNAcb1-6GalNAc-Sp14	0	9.228725
GalNAcb1-4GlcNAcb1-2Mana-Sp0	0	11.561075000000004
Neu5Aca2-3Galb1-3GlcNAcb1-4Galb1-4Glcb-Sp0	0	9.099124999999997
GlcNAcb1-2Mana1-6(GlcNAcb1-4)(GlcNAcb1-2Mana1-3)Manb1-4GlcNAcb1-4(Fuca1-6)GlcNAc-Sp21	1	32831.10065
Galb1-4GlcNAcb1-2Mana1-6(GlcNAcb1-4)(Galb1-4GlcNAcb1-2Mana1-3)Manb1-4GlcNAcb1-4(Fuca1-6)GlcNAc-Sp21	1	34897.521899999985
Fuca1-4(Galb1-3)GlcNAcb1-2Mana-Sp0	0	24.188875
Neu5Aca2-3Galb1-4(Fuca1-3)GlcNAcb1-2Mana-Sp0	1	2462.273425
GlcNAcb1-3Galb1-4GlcNAcb1-6(GlcNAcb1-3)Galb1-4GlcNAc-Sp0	0	25.07245
GalNAca1-3(Fuca1-2)Galb1-3GalNAcb1-3Gala1-4Galb1-4Glc-Sp21	0	-2.5693499999999982
Gala1-3(Fuca1-2)Galb1-3GalNAcb1-3Gala1-4Galb1-4Glc-Sp21	0	6.658549999999996
Galb1-3GalNAcb1-3Gal-Sp21	0	2.165474999999999
GlcNAcb1-3Galb1-4GlcNAcb1-2Mana1-6(GlcNAcb1-3Galb1-4GlcNAcb1-2Mana1-3)Manb1-4GlcNAcb1-4GlcNAcb-Sp25	1	36706.815625
Galb1-4GlcNAcb1-3Galb1-4GlcNAcb1-2Mana1-6(Galb1-4GlcNAcb1-3Galb1-4GlcNAcb1-2Mana1-3)Manb1-4GlcNAcb1-4GlcNAcb-Sp12	1	229.28375
Galb1-4GlcNAcb1-3Galb1-4GlcNAcb1-2Mana1-6(Galb1-4GlcNAcb1-3Galb1-4GlcNAcb1-2Mana1-3)Manb1-4GlcNAcb1-4GlcNAcb-Sp24	1	36729.394575
Neu5Gca2-3Galb1-4GlcNAcb1-3Galb1-4GlcNAcb1-2Mana1-6(Neu5Gca2-3Galb1-4GlcNAcb1-3Galb1-4GlcNAcb1-2Mana1-3)Manb1-4GlcNAcb1-4GlcNAcb-Sp24	1	39020.944075
Fuca1-2Galb1-4GlcNAcb1-3Galb1-4GlcNAcb1-2Mana1-6(Fuca1-2Galb1-4GlcNAcb1-3Galb1-4GlcNAcb1-2Mana1-3)Manb1-4GlcNAcb1-4GlcNAcb-Sp24	1	40348.30665
Galb1-4GlcNAcb1-3Galb1-4GlcNAcb1-3Galb1-4GlcNAcb1-2Mana1-6(Galb1-4GlcNAcb1-3Galb1-4GlcNAcb1-3Galb1-4GlcNAcb1-2Mana1-3)Manb1-4GlcNAcb1-4GlcNAcb-Sp24	1	32949.358775
GlcNAcb1-3Galb1-4GlcNAcb1-3Galb1-4GlcNAcb1-3Galb1-4GlcNAcb1-2Mana1-6(GlcNAcb1-3Galb1-4GlcNAcb1-3Galb1-4GlcNAcb1-3Galb1-4GlcNAcb1-2Mana1-3)Manb1-4GlcNAcb1-4GlcNAcb-Sp25	1	28451.71965
Galb1-4GlcNAcb1-3Galb1-4GlcNAcb1-3Galb1-4GlcNAcb1-3Galb1-4GlcNAcb1-2Mana1-6(Galb1-4GlcNAcb1-3Galb1-4GlcNAcb1-3Galb1-4GlcNAcb1-3Galb1-4GlcNAcb1-2Mana1-3)Manb1-4GlcNAcb1-4GlcNAcb-Sp25	1	27101.0003
Galb1-3GlcNAcb1-3Galb1-4GlcNAcb1-2Mana1-6(Galb1-3GlcNAcb1-3Galb1-4GlcNAcb1-2Mana1-3)Manb1-4GlcNAcb1-4GlcNAc-Sp25	1	25915.13185
Neu5Gca2-8Neu5Gca2-3Galb1-4GlcNAc-Sp0	0	15.0569
Neu5Aca2-8Neu5Gca2-3Galb1-4GlcNAc-Sp0	0	1.146374999999999
Neu5Gca2-8Neu5Aca2-3Galb1-4GlcNAc-Sp0	0	-0.3437250000000009
Neu5Gca2-8Neu5Gca2-3Galb1-4GlcNAcb1-3Galb1-4GlcNAc-Sp0	0	1.07625
Neu5Gca2-8Neu5Gca2-6Galb1-4GlcNAc-Sp0	0	10.7155
GlcNAcb1-3Galb1-4GlcNAcb1-6(GlcNAcb1-3Galb1-4GlcNAcb1-2)Mana1-6(GlcNAcb1-3Galb1-4GlcNAcb1-2Mana1-3)Manb1-4GlcNAcb1-4GlcNAc-Sp24	1	21864.998925000004
GlcNAcb1-3Galb1-4GlcNAcb1-6(GlcNAcb1-3Galb1-3)GalNAca-Sp14	0	1.5323000000000002
GalNAcb1-3GlcNAcb-Sp0	0	10.55295
GalNAcb1-4GlcNAcb1-3GalNAcb1-4GlcNAcb-Sp0	0	10.074650000000002
GlcNAcb1-3Galb1-4GlcNAcb1-3Galb1-4GlcNAcb1-3Galb1-4GlcNAcb1-3Galb1-4GlcNAcb1-2Mana1-6(GlcNAcb1-3Galb1-4GlcNAcb1-3Galb1-4GlcNAcb1-3Galb1-4GlcNAcb1-3Galb1-4GlcNAcb1-2Mana1-3)Manb1-4GlcNAcb1-4GlcNAcb-Sp25	1	17267.479824999995
Galb1-4GlcNAcb1-3Galb1-4GlcNAcb1-3Galb1-4GlcNAcb1-3Galb1-4GlcNAcb1-3Galb1-4GlcNAcb1-2Mana1-6(Galb1-4GlcNAcb1-3Galb1-4GlcNAcb1-3Galb1-4GlcNAcb1-3Galb1-4GlcNAcb1-3Galb1-4GlcNAcb1-2Mana1-3)Manb1-4GlcNAcb1-4GlcNAcb-Sp25	1	23343.758875
GlcNAb1-3Galb1-3GalNAc-Sp14	0	4.1849500000000015
Galb1-4GlcNAcb1-3Galb1-4GlcNAcb1-3Galb1-4GlcNAcb1-3Galb1-4GlcNAcb1-3Galb1-4GlcNAcb1-3Galb1-4GlcNAcb1-2Mana1-6(Galb1-4GlcNAcb1-3Galb1-4GlcNAcb1-3Galb1-4GlcNAcb1-3Galb1-4GlcNAcb1-3Galb1-4GlcNAcb1-3Galb1-4GlcNAcb1-2Mana1-3)Manb1-4GlcNAcb1-4GlcNAcb-Sp25	1	11286.5818
(3S)GlcAb1-3Galb1-4GlcNAcb1-3Galb1-4Glc-Sp0	0	17.319124999999996
Galb1-3GlcNAcb1-3Galb1-4GlcNAcb1-3Galb1-4GlcNAcb1-6(Galb1-3GlcNAcb1-3Galb1-4GlcNAcb1-3Galb1-4GlcNAb1-2)Mana1-6(Galb1-3GlcNAcb1-3Galb1-4GlcNAcb1-3Galb1-4GlcNAcb1-2Mana1-3)Manb1-4GlcNAcb1-4(Fuca1-6)GlcNAcb-Sp24	1	8546.956075
Galb1-3GlcNAcb1-3Galb1-4GlcNAcb1-6(Galb1-3GlcNAcb1-3Galb1-4GlcNAb1-2)Mana1-6(Galb1-3GlcNAcb1-3Galb1-4GlcNAcb1-2Mana1-3)Manb1-4GlcNAcb1-4(Fuca1-6)GlcNAcb-Sp24	1	11676.51735
Neu5Aca2-8Neu5Aca2-3Galb1-3GalNAcb1-4(Neu5Aca2-3)Galb1-4Glc-Sp21	0	3.883725
GlcNAcb1-3Galb1-4GlcNAcb1-2Mana1-6(GlcNAcb1-3Galb1-4GlcNAcb1-2Mana1-3)Manb1-4GlcNAcb1-4(Fuca1-6)GlcNAcb-Sp24	1	29682.990125
Galb1-4GlcNAcb1-3Galb1-4GlcNAcb1-2Mana1-6(Galb1-4GlcNAcb1-3Galb1-4GlcNAcb1-2Mana1-3)Manb1-4GlcNAcb1-4(Fuca1-6)GlcNAcb-Sp24	1	35156.804525
GlcNAcb1-3Galb1-4GlcNAcb1-3Galb1-4GlcNAcb1-2Mana1-6(GlcNAcb1-3Galb1-4GlcNAcb1-3Galb1-4GlcNAcb1-2Mana1-3)Manb1-4GlcNAcb1-4(Fuca1-6)GlcNAcb-Sp24	1	25345.9427
Galb1-4GlcNAcb1-3Galb1-4GlcNAcb1-3Galb1-4GlcNAcb1-2Mana1-6(Galb1-4GlcNAcb1-3Galb1-4GlcNAcb1-3Galb1-4GlcNAcb1-2Mana1-3)Manb1-4GlcNAcb1-4(Fuca1-6)GlcNAcb-Sp24	1	27898.93197500001
GlcNAcb1-3Galb1-4GlcNAcb1-3Galb1-4GlcNAcb1-3Galb1-4GlcNAcb1-2Mana1-6(GlcNAcb1-3Galb1-4GlcNAcb1-3Galb1-4GlcNAcb1-3Galb1-4GlcNAcb1-2Mana1-3)Manb1-4GlcNAcb1-4(Fuca1-6)GlcNAcb-Sp24	1	19208.518825000006
GlcNAcb1-3Galb1-4GlcNAcb1-3Galb1-4GlcNAcb1-3Galb1-4GlcNAcb1-3Galb1-4GlcNAcb1-2Mana1-6(GlcNAcb1-3Galb1-4GlcNAcb1-3Galb1-4GlcNAcb1-3Galb1-4GlcNAcb1-3Galb1-4GlcNAcb1-2Mana1-3)Manb1-4GlcNAcb1-4(Fuca1-6)GlcNAcb-Sp19	1	26051.732525
Galb1-4GlcNAcb1-3Galb1-4GlcNAcb1-3Galb1-4GlcNAcb1-3Galb1-4GlcNAcb1-3Galb1-4GlcNAcb1-2Mana1-6(Galb1-4GlcNAcb1-3Galb1-4GlcNAcb1-3Galb1-4GlcNAcb1-3Galb1-4GlcNAcb1-3Galb1-4GlcNAcb1-2Mana1-3)Manb1-4GlcNAcb1-4(Fuca1-6)GlcNAcb-Sp19	1	21121.4297
Galb1-4GlcNAcb1-3Galb1-4GlcNAcb1-6(Galb1-4GlcNAcb1-3Galb1-4GlcNAb1-2)Mana1-6(Galb1-4GlcNAcb1-3Galb1-4GlcNAcb1-2Mana1-3)Manb1-4GlcNAcb1-4(Fuca1-6)GlcNAcb-Sp24	1	21329.26585
GlcNAcb1-3Galb1-4GlcNAcb1-3Galb1-4GlcNAcb1-6(GlcNAcb1-3Galb1-4GlcNAcb1-3Galb1-4GlcNAb1-2)Mana1-6(GlcNAcb1-3Galb1-4GlcNAcb1-3Galb1-4GlcNAcb1-2Mana1-3)Manb1-4GlcNAcb1-4(Fuca1-6)GlcNAcb-Sp24	1	9609.598275
Galb1-4GlcNAcb1-3Galb1-4GlcNAcb1-3Galb1-4GlcNAcb1-6(Galb1-4GlcNAcb1-3Galb1-4GlcNAcb1-3Galb1-4GlcNAb1-2)Mana1-6(Galb1-4GlcNAcb1-3Galb1-4GlcNAcb1-3Galb1-4GlcNAcb1-2Mana1-3)Manb1-4GlcNAcb1-4(Fuca1-6)GlcNAcb-Sp24	1	11448.412925
GlcNAcb1-3Galb1-4GlcNAcb1-3Galb1-4GlcNAcb1-3Galb1-4GlcNAcb1-6(GlcNAcb1-3Galb1-4GlcNAcb1-3Galb1-4GlcNAcb1-3Galb1-4GlcNAb1-2)Mana1-6(GlcNAcb1-3Galb1-4GlcNAcb1-3Galb1-4GlcNAcb1-3Galb1-4GlcNAcb1-2Mana1-3)Manb1-4GlcNAcb1-4(Fuca1-6)GlcNAcb-Sp24	1	9474.604499999998
GlcNAcb1-3Galb1-4GlcNAcb1-3Galb1-4GlcNAcb1-3Galb1-4GlcNAcb1-3Galb1-4GlcNAcb1-6(GlcNAcb1-3Galb1-4GlcNAcb1-3Galb1-4GlcNAcb1-3Galb1-4GlcNAcb1-3Galb1-4GlcNAb1-2)Mana1-6(GlcNAcb1-3Galb1-4GlcNAcb1-3Galb1-4GlcNAcb1-3Galb1-4GlcNAcb1-3Galb1-4GlcNAcb1-2Mana1-3)Manb1-4GlcNAcb1-4(Fuca1-6)GlcNAcb-Sp24	1	11845.80535
Galb1-4GlcNAcb1-3Galb1-4GlcNAcb1-3GalNAca-Sp14	1	140.366475
Neu5Aca2-3Galb1-4GlcNAcb1-3Galb1-4GlcNAcb1-3GalNAca-Sp14	0	3.5920000000000005
GlcNAcb1-3Galb1-4GlcNAcb1-6(Galb1-3)GalNAca-Sp14	0	3.3906750000000025
GlcNAcb1-3Galb1-4GlcNAcb1-6(GlcNAcb1-3Galb1-4GlcNAcb1-3)GalNAca-Sp14	0	11.552575
Neu5Aca2-3Galb1-4GlcNAcb1-3Galb1-4GlcNAcb1-6(Neu5Aca2-3Galb1-4GlcNAcb1-3Galb1-4GlcNAcb1-3)GalNAca-Sp14	0	26.10705
Neu5Aca2-6Galb1-4GlcNAcb1-3Galb1-4GlcNAcb1-3GalNAca-Sp14	0	4.342775
GlcNAcb1-3Galb1-4GlcNAcb1-3Galb1-4GlcNAcb1-3GalNAca-Sp14	0	9.884925
Galb1-4GlcNAcb1-3Galb1-3GalNAca-Sp14	0	11.556099999999995
Neu5Aca2-6Galb1-4GlcNAcb1-6(Galb1-3)GalNAca-Sp14	0	17.1344
Neu5Aca2-3Galb1-4GlcNAcb1-3Galb1-4GlcNAcb1-2Mana1-6(Neu5Aca2-3Galb1-4GlcNAcb1-3Galb1-4GlcNAcb1-2Mana1-3)Manb1-4GlcNAcb1-4GlcNAcb-Sp12	1	8775.5612
GlcNAcb1-6(Neu5Aca2-3Galb1-3)GalNAca-Sp14	0	7.435449999999999
Neu5Aca2-6Galb1-4GlcNAcb1-3Galb1-4GlcNAcb1-6(Neu5Aca2-6Galb1-4GlcNAcb1-3Galb1-4GlcNAcb1-3)GalNAca-Sp14	1	223.06247500000006
Neu5Aca2-6Galb1-4GlcNAcb1-3Galb1-4GlcNAcb1-3Galb1-4GlcNAcb1-2Mana1-6(Neu5Aca2-6Galb1-4GlcNAcb1-3Galb1-4GlcNAcb1-3Galb1-4GlcNAcb1-2Mana1-3)Manb1-4GlcNAcb1-4GlcNAcb-Sp12	1	681.7417000000003
Neu5Aca2-3Galb1-4GlcNAcb1-3Galb1-4GlcNAcb1-3Galb1-4GlcNAcb1-2Mana1-6(Neu5Aca2-3Galb1-4GlcNAcb1-3Galb1-4GlcNAcb1-3Galb1-4GlcNAcb1-2Mana1-3)Manb1-4GlcNAcb1-4GlcNAcb-Sp12	1	228.57995000000003
Neu5Aca2-6Galb1-4GlcNAcb1-3Galb1-4GlcNAcb1-2Mana1-6(Neu5Aca2-6Galb1-4GlcNAcb1-3Galb1-4GlcNAcb1-2Mana1-3)Manb1-4GlcNAcb1-4GlcNAcb-Sp12	1	7731.39165
GlcNAcb1-3Fuca-Sp21	0	1.6170750000000034
Galb1-3GalNAcb1-4(Neu5Aca2-8Neu5Aca2-8Neu5Aca2-3)Galb1-4Glcb-Sp21	0	15.35045
