# Supplementary material for: Identifying glycan motifs using a novel subtree mining approach
Source: BMC Bioinformatics. 2020 Feb 4;21:42. doi: 10.1186/s12859-020-3374-4 (PMC7001330; doi:10.1186/s12859-020-3374-4)
Supplement: Supplementary file 6 — Additional file 6 Training and test sets. CSV files for all training and test sets used for this manuscript. [file 12859_2020_3374_MOESM6_ESM.zip › CV_Folds/CV_Folds/fold_3/test_set_ABA_14361_100ug_v5.0_DATA.csv]

glycan	binding	rfu
Mana-Sp8	1	869.0062750000002
Fuca-Sp8	0	66.24109999999999
Neu5Acb-Sp8	0	114.4045
Galb1-4GlcNAcb1-6(Galb1-4GlcNAcb1-3)GalNAca-Sp8	0	33.296724999999995
(3S)Galb-Sp8	0	33.28982500000001
Neu5Aca2-6Galb1-4GlcNAcb1-2Mana1-6(Neu5Aca2-6Galb1-4GlcNAcb1-2Mana1-3)Manb1-4GlcNAcb1-4GlcNAcb-Sp12	0	112.42592500000002
Neu5Aca2-6Galb1-4GlcNAcb1-2Mana1-6(Neu5Aca2-6Galb1-4GlcNAcb1-2Mana1-3)Manb1-4GlcNAcb1-4GlcNAcb-Sp13	0	7.7638
Neu5Aca2-6Galb1-4GlcNAcb1-2Mana1-6(Neu5Aca2-6Galb1-4GlcNAcb1-2Mana1-3)Manb1-4GlcNAcb1-4GlcNAcb-Sp21	0	66.95525
Fuca1-2Galb-Sp8	0	55.2265
GalNAca1-3(Fuca1-2)Galb1-4GlcNAcb-Sp8	0	8.168700000000001
GalNAca1-3(Fuca1-2)Galb1-4Glcb-Sp0	0	2.8342500000000013
GalNAca1-3(Fuca1-2)Galb-Sp8	0	14.029625
Gala1-3(Fuca1-2)Galb1-4(Fuca1-3)GlcNAcb-Sp8	0	37.8169
Gala1-3Galb1-3GlcNAcb-Sp0	0	38.854425000000006
Gala1-3Galb1-4Glc-Sp10	0	43.42212500000001
Gala1-4Galb1-4GlcNAcb-Sp8	0	29.552225
Gala1-4Galb1-4Glcb-Sp0	0	44.76804999999999
Fuca1-4(Galb1-3)GlcNAcb-Sp8	0	18.436975000000004
GlcNAcb1-6(Galb1-3)GalNAca-Sp8	1	2264.8897500000007
Galb1-3GalNAcb1-4Galb1-4Glcb-Sp8	0	16.435449999999996
Galb1-3Galb-Sp8	0	45.04422500000001
Galb1-4(6S)Glcb-Sp8	0	23.85912500000001
Galb1-4GalNAca1-3(Fuca1-2)Galb1-4GlcNAcb-Sp8	0	24.968499999999995
Galb1-4GlcNAcb1-3GalNAca-Sp8	0	26.452125
Galb1-4GlcNAcb1-3Galb1-4GlcNAcb-Sp0	0	29.824725
GlcNAcb1-3GalNAca-Sp14	1	1295.998675
GlcNAcb1-3Galb1-4Glcb-Sp0	0	149.1803
GlcNAcb1-6Galb1-4GlcNAcb-Sp8	0	5.064749999999998
Glca1-4Glcb-Sp8	0	5.900749999999999
Glca1-6Glca1-6Glcb-Sp8	0	74.32027500000002
Glcb1-4Glcb-Sp8	0	20.232125
GlcAa-Sp8	0	25.28895
Mana1-6(Mana1-2Mana1-3)Mana1-6(Mana1-2Mana1-3)Manb1-4GlcNAcb1-4GlcNAcb-Sp12	0	7.044424999999999
Manb1-4GlcNAcb-Sp0	0	49.662825
Fuca1-2Galb1-4(6S)GlcNAcb-Sp8	0	22.3362
GalNAcb1-4(Neu5Aca2-3)Galb1-4Glcb-Sp0	0	10.536125
Neu5Aca2-6(Neu5Aca2-3)GalNAca-Sp8	0	20.674275
Neu5Aca2-3Galb1-3(Fuca1-4)GlcNAcb-Sp8	0	11.293975000000005
Neu5Aca2-3Galb1-3(Fuca1-4)GlcNAcb1-3Galb1-4(Fuca1-3)GlcNAcb-Sp0	0	156.31445
Neu5Aca2-3Galb1-4(Neu5Aca2-3Galb1-3)GlcNAcb-Sp8	0	22.089674999999996
Neu5Aca2-3Galb1-3(6S)GalNAca-Sp8	1	17549.213024999994
Neu5Aca2-6(Neu5Aca2-3Galb1-3)GalNAca-Sp8	1	4813.282799999999
Neu5Aca2-3Galb1-4(Fuca1-3)GlcNAcb-Sp0	0	5.634525000000003
Neu5Aca2-3Galb1-4GlcNAcb1-3Galb1-4GlcNAcb1-3Galb1-4GlcNAcb-Sp0	0	48.88370000000002
Fuca1-2Galb1-4(6S)Glcb-Sp0	0	29.52992500000001
Neu5Acb2-6GalNAca-Sp8	0	3.4264500000000013
Neu5Acb2-6Galb1-4GlcNAcb-Sp8	0	4.413375
Neu5Gca2-3Galb1-4GlcNAcb-Sp0	0	38.384175000000006
Neu5Gca2-3Galb1-4Glcb-Sp0	0	24.746225000000006
Galb1-3GlcNAcb1-3Galb1-3GlcNAcb-Sp0	0	21.255700000000004
Galb1-4GlcNAcb1-3Galb1-3GlcNAcb-Sp0	0	19.4177
Neu5Aca2-3Galb1-4GlcNAcb1-3Galb1-3GlcNAcb-Sp0	0	14.650775
Mana1-6(Mana1-3)Mana1-6(Mana1-3)Manb-Sp10	0	43.384925
Mana1-2Mana1-6(Mana1-3)Mana1-6(Mana1-2Mana1-2Mana1-3)Mana-Sp9	0	-0.9564500000000021
Mana1-2Mana1-6(Mana1-2Mana1-3)Mana1-6(Mana1-2Mana1-2Mana1-3)Mana-Sp9	0	11.72015
Neu5Aca2-3Galb1-4GlcNAcb1-2Mana1-6(Neu5Aca2-6Galb1-4GlcNAcb1-2Mana1-3)Manb1-4GlcNAcb1-4GlcNAcb-Sp12	0	-0.5237999999999996
GalNAcb1-3Gala1-4Galb1-4GlcNAcb1-3Galb1-4Glcb-Sp0	0	56.992325
GalNAca1-3(Fuca1-2)Galb1-4GlcNAcb1-3Galb1-4GlcNAcb-Sp0	0	49.936075
GlcNAca1-4Galb1-4GlcNAcb1-3Galb1-4GlcNAcb1-3Galb1-4GlcNAcb-Sp0	1	4892.6376249999985
GlcNAca1-4Galb1-4GlcNAcb1-3Galb1-4(Fuca1-3)GlcNAcb1-3Galb1-4(Fuca1-3)GlcNAcb-Sp0	1	1204.390125
Neu5Aca2-6Galb1-4GlcNAcb1-2Mana1-6(Mana1-3)Manb1-4GlcNAcb1-4GlcNAc-Sp12	0	13.735675000000008
Neu5Aca2-6Galb1-4GlcNAcb1-2Mana1-3Manb1-4GlcNAcb1-4GlcNAc-Sp12	0	53.24710000000002
(6S)GlcNAcb1-3Galb1-4GlcNAcb-Sp0	0	54.214525
KDNa2-3Galb1-3GalNAca-Sp14	1	2175.367025
Fuca1-2Galb1-4(Fuca1-3)GlcNAcb1-2Mana1-6(Fuca1-2Galb1-4(Fuca1-3)GlcNAcb1-2Mana1-3)Manb1-4GlcNAcb1-4GlcNAb-Sp20	0	2.8683999999999976
Fuca1-4(Galb1-3)GlcNAcb1-2Mana1-6(Fuca1-4(Galb1-3)GlcNAcb1-2Mana1-3)Manb1-4GlcNAcb1-4(Fuca1-6)GlcNAcb-Sp22	0	114.40895000000002
Galb1-4(Fuca1-3)GlcNAcb1-6(Fuca1-2Galb1-4GlcNAcb1-3)Galb1-4Glc-Sp21	0	14.5937
Gala1-3(Fuca1-2)Galb1-4GlcNAcb1-2Mana1-6(Gala1-3(Fuca1-2)Galb1-4GlcNAcb1-2Mana1-3)Manb1-4GlcNAcb1-4GlcNAcb-Sp20	0	36.35224999999999
Gala1-3(Fuca1-2)Galb1-3GlcNAcb1-2Mana1-6(Gala1-3(Fuca1-2)Galb1-3GlcNAcb1-2Mana1-3)Manb1-4GlcNAcb1-4GlcNAcb-Sp20	0	16.608149999999995
Galb1-3GalNAca1-3(Fuca1-2)Galb1-4Glc-Sp0	1	36783.35505
GlcNAcb1-2Mana1-6(GlcNAcb1-4(GlcNAcb1-2)Mana1-3)Manb1-4GlcNAcb1-4GlcNAc-Sp21	1	7645.234875000003
Neu5Aca2-3Galb1-3GlcNAcb1-3GalNAca-Sp14	0	66.74905
Fuca1-2Galb1-4GlcNAcb1-3GalNAca-Sp14	0	34.61109999999999
Gala1-3(Fuca1-2)Galb1-4(Fuca1-3)Glcb-Sp21	0	9.660525000000002
GalNAca1-3GalNAcb1-3Gala1-4Galb1-4Glcb-Sp0	0	8.906425000000002
Galb1-4(Fuca1-3)GlcNAcb1-2Mana1-6(Galb1-4(Fuca1-3)GlcNAcb1-2Mana1-3)Manb1-4GlcNAcb1-4(Fuca1-6)GlcNAcb-Sp22	0	20.956199999999995
Fuca1-2Galb1-3GlcNAcb1-3GalNAc-Sp14	0	17.613925000000005
Fuca1-2Galb1-3GlcNAcb1-2Mana1-6(Fuca1-2Galb1-3GlcNAcb1-2Mana1-3)Manb1-4GlcNAcb1-4(Fuca1-6)GlcNAcb-Sp22	0	113.04540000000004
Galb1-4GlcNAcb1-6(Fuca1-2Galb1-3GlcNAcb1-3)Galb1-4Glc-Sp21	0	15.514375
Fuca1-3GlcNAcb1-6(Galb1-4GlcNAcb1-3)Galb1-4Glc-Sp21	0	76.5384
GlcNAcb1-6(GlcNAcb1-2)Mana1-6(GlcNAcb1-4)(GlcNAcb1-2Mana1-3)Manb1-4GlcNAcb1-4GlcNAc-Sp21	0	112.593925
Galb1-4GlcNAcb1-6(Galb1-4GlcNAcb1-2)Mana1-6(GlcNAcb1-4)(Galb1-4GlcNAcb1-4(Galb1-4GlcNAcb1-2)Mana1-3)Manb1-4GlcNAcb1-4GlcNAc-Sp21	0	97.08395000000002
Galb1-6Galb-Sp10	0	51.92025
GalNAcb1-6GalNAcb-Sp8	0	11.6442
Galb1-4GlcNAcb1-2Mana-Sp0	0	27.338525000000004
GalNAcb1-4Galb1-4Glcb-Sp0	0	81.50190000000002
Neu5Aca2-6Galb1-4GlcNAcb1-6(Fuca1-2Galb1-3GlcNAcb1-3)Galb1-4Glc-Sp21	0	8.263225
Neu5Aca2-3Galb1-4GlcNAcb1-6(Neu5Aca2-3Galb1-4GlcNAcb1-3)GalNAca-Sp14	0	14.3851
Neu5Aca2-3Galb1-4GlcNAcb1-6GalNAca-Sp14	0	30.062074999999997
Neu5Aca2-3Galb1-4GlcNAcb1-2Mana1-6(Neu5Aca2-3Galb1-4GlcNAcb1-2Mana1-3)Manb1-4GlcNAcb1-4(Fuca1-6)GlcNAcb-Sp24	0	28.918825000000005
Galb1-4GlcNAcb1-6(Galb1-4GlcNAcb1-2)Mana1-6(Galb1-4GlcNAcb1-2Mana1-3)Manb1-4GlcNAcb1-4(Fuca1-6)GlcNAcb-Sp24	0	17.843125
Neu5Aca2-3Galb1-3GlcNAcb1-2Mana1-6(GlcNAcb1-4)(Neu5Aca2-3Galb1-3GlcNAcb1-2Mana1-3)Manb1-4GlcNAcb1-4GlcNAc-Sp21	0	34.416225000000004
Galb1-4(Fuca1-3)GlcNAcb1-6(Neu5Aca2-6(Neu5Aca2-3Galb1-3)GlcNAcb1-3)Galb1-4Glc-Sp21	0	16.088500000000003
Gala1-3Galb1-4GlcNAcb1-6GalNAca-Sp14	0	32.31779999999999
Fuca1-2(6S)Galb1-3GlcNAcb-Sp0	0	26.00422499999999
(3S)GalNAcb1-4(Fuca1-3)GlcNAcb-Sp8	0	13.091024999999998
GalNAca1-3(Fuca1-2)Galb1-3GlcNAcb1-6GalNAca-Sp14	0	17.971599999999995
(4S)GalNAcb-Sp10	0	5.758399999999996
GalNAca1-3(Fuca1-2)Galb1-4GlcNAcb1-6GalNAc-Sp14	0	89.06722500000002
Neu5Gca2-8Neu5Aca2-3Galb1-4GlcNAc-Sp0	0	6.239324999999997
Neu5Gca2-8Neu5Gca2-3Galb1-4GlcNAcb1-3Galb1-4GlcNAc-Sp0	0	20.886150000000004
GlcNAcb1-3Galb1-4GlcNAcb1-6(GlcNAcb1-3Galb1-3)GalNAca-Sp14	1	17174.316625
(3S)GlcAb1-3Galb1-4GlcNAcb1-2Mana-Sp0	0	11.610200000000004
Neu5Aca2-8Neu5Aca2-3Galb1-3GalNAcb1-4(Neu5Aca2-3)Galb1-4Glc-Sp21	0	14.5701
Galb1-4GlcNAcb1-3Galb1-4GlcNAcb1-6(Galb1-3)GalNAca-Sp14	1	10003.412524999998
Neu5Aca2-3Galb1-4GlcNAcb1-3Galb1-4GlcNAcb1-6(Galb1-3)GalNAca-Sp14	1	2021.125875
Neu5Aca2-3Galb1-4GlcNAcb1-3Galb1-4GlcNAcb1-2Mana1-6(Neu5Aca2-3Galb1-4GlcNAcb1-3Galb1-4GlcNAcb1-2Mana1-3)Manb1-4GlcNAcb1-4GlcNAcb-Sp12	1	966.73135
GlcNAcb1-6(Neu5Aca2-3Galb1-3)GalNAca-Sp14	1	10641.714824999995
Neu5Aca2-6Galb1-4GlcNAcb1-3Galb1-4GlcNAcb1-6(Neu5Aca2-6Galb1-4GlcNAcb1-3Galb1-4GlcNAcb1-3)GalNAca-Sp14	1	850.9777
