# Supplementary material for: Identifying glycan motifs using a novel subtree mining approach
Source: BMC Bioinformatics. 2020 Feb 4;21:42. doi: 10.1186/s12859-020-3374-4 (PMC7001330; doi:10.1186/s12859-020-3374-4)
Supplement: Supplementary file 6 — Additional file 6 Training and test sets. CSV files for all training and test sets used for this manuscript. [file 12859_2020_3374_MOESM6_ESM.zip › CV_Folds/CV_Folds/fold_3/test_set_ConA_13799-10ug_V5.0_DATA.csv]

glycan	binding	rfu
GalNAca-Sp15	0	72.89037499999998
Neu5Aca-Sp8	0	33.65304999999999
Glcb-Sp8	0	40.776675
(3S)Galb1-4(6S)Glcb-Sp0	0	19.146624999999997
(4S)Galb1-4GlcNAcb-Sp8	0	7.624900000000001
(6P)Mana-Sp8	0	21.547424999999997
Mana1-6(Mana1-3)Manb1-4GlcNAcb1-4GlcNAcb-Sp13	1	30942.626575
Fuca1-2Galb1-4(Fuca1-3)GlcNAcb-Sp8	0	11.067724999999998
Fuca1-4GlcNAcb-Sp8	0	28.527325000000005
Fucb1-3GlcNAcb-Sp8	0	25.50205
GalNAca1-3(Fuca1-2)Galb1-3GlcNAcb-Sp0	0	11.991400000000002
GalNAcb1-3GalNAca-Sp8	0	17.885149999999996
GalNAcb1-4GlcNAcb-Sp8	0	21.007725000000008
Gala1-3(Fuca1-2)Galb1-3GlcNAcb-Sp8	0	17.165225
Gala1-3(Fuca1-2)Galb1-4GlcNAc-Sp0	0	14.573874999999996
Gala1-4(Gala1-3)Galb1-4GlcNAcb-Sp8	0	27.79804999999999
Gala1-3GalNAca-Sp8	0	45.546975
Gala1-3Galb1-4Glcb-Sp0	0	21.87757500000001
Gala1-6Glcb-Sp8	0	14.16715
Galb1-2Galb-Sp8	0	29.9465
Neu5Aca2-6(Galb1-3)GalNAca-Sp8	0	9.929250000000003
Neu5Aca2-6(Galb1-3)GalNAca-Sp14	0	20.695475
Neu5Aca2-6(Galb1-3)GlcNAcb1-4Galb1-4Glcb-Sp10	0	13.61585
Galb1-3GalNAcb-Sp8	0	16.858175000000006
Galb1-4GalNAca1-3(Fuca1-2)Galb1-4GlcNAcb-Sp8	0	11.0989
Galb1-4GalNAcb1-3(Fuca1-2)Galb1-4GlcNAcb-Sp8	0	10.452850000000002
Galb1-4GlcNAcb1-3GalNAc-Sp14	0	4.171524999999999
Galb1-4GlcNAcb1-3Galb1-4GlcNAcb1-3Galb1-4GlcNAcb-Sp0	0	13.52555
Galb1-4GlcNAcb1-3Galb1-4Glcb-Sp8	0	19.693725
GlcNAca1-3Galb1-4GlcNAcb-Sp8	0	24.71695
GlcNAcb1-6(GlcNAcb1-3)Galb1-4GlcNAcb-Sp8	0	13.635224999999995
GlcNAcb1-3Galb1-4GlcNAcb-Sp0	0	18.51255
GlcNAcb1-6GalNAca-Sp8	0	7.688349999999998
GlcNAcb1-6Galb1-4GlcNAcb-Sp8	0	14.518399999999998
Glca1-6Glca1-6Glcb-Sp8	0	62.291875
Glcb1-4Glcb-Sp8	0	39.3034
Glcb1-6Glcb-Sp8	0	29.737925000000004
Mana1-2Mana1-3Mana-Sp9	1	26959.864950000007
Mana1-6(Mana1-3)Mana-Sp9	1	32284.76995
(3S)Galb1-4(Fuca1-3)(6S)GlcNAcb-Sp8	0	16.142325
Neu5Aca2-3Galb1-3GalNAca-Sp8	0	6.333550000000002
Neu5Aca2-8Neu5Aca2-8Neu5Aca2-3Galb1-4Glcb-Sp0	0	14.499924999999998
Neu5Aca2-3GalNAca-Sp8	0	14.680325
Neu5Aca2-3Galb1-3GalNAcb1-3Gala1-4Galb1-4Glcb-Sp0	0	9.561049999999998
Neu5Aca2-3Galb1-3GlcNAcb1-3Galb1-4GlcNAcb-Sp0	0	17.795749999999995
Neu5Aca2-3Galb1-3GlcNAcb-Sp8	0	12.29055
Neu5Aca2-3Galb1-4(Fuca1-3)GlcNAcb1-3Galb-Sp8	0	7.8773
Neu5Aca2-3Galb1-4GlcNAcb1-3Galb1-4GlcNAcb-Sp0	0	14.015724999999994
Neu5Aca2-8Neu5Aca2-3Galb1-4Glcb-Sp0	0	3.431575
Galb1-3(Fuca1-4)GlcNAcb1-3Galb1-3(Fuca1-4)GlcNAcb-Sp0	0	105.3096
Neu5Acb2-6GalNAca-Sp8	0	24.076174999999992
Neu5Gca2-3Galb1-4Glcb-Sp0	0	14.9859
Galb1-4(Fuca1-3)(6S)Glcb-Sp0	0	26.596575
(6S)Galb1-4(6S)GlcNAcb-Sp0	0	3.960075
Galb1-4GlcNAcb1-6(Galb1-4GlcNAcb1-3)Galb1-4GlcNAc-Sp0	0	22.900125
Galb1-4GlcNAcb1-6Galb1-4GlcNAcb-Sp0	0	13.232450000000005
GlcAb1-3GlcNAcb-Sp8	0	50.76555
GlcNAcb1-3Man-Sp10	0	44.95479999999999
GlcNAcb1-4GlcNAcb-Sp12	0	20.187574999999995
Neu5Aca2-3Galb1-4GlcNAcb1-2Mana1-6(Neu5Aca2-6Galb1-4GlcNAcb1-2Mana1-3)Manb1-4GlcNAcb1-4GlcNAcb-Sp12	1	24027.6161
Neu5,9Ac2a2-3Galb1-3GlcNAcb-Sp0	0	12.256875
GlcNAca1-4Galb1-3GlcNAcb-Sp0	0	26.824175
GlcNAca1-4Galb1-4GlcNAcb1-3Galb1-4Glcb-Sp0	0	32.966725000000004
Galb1-4GlcNAcb1-2Mana1-6(Galb1-4GlcNAcb1-2Mana1-3)Manb1-4GlcNAcb1-4(Fuca1-6)GlcNAcb-Sp22	1	14342.685575
KDNa2-3Galb1-4Glc-Sp0	0	43.228275
Fuca1-2Galb1-4GlcNAcb1-2Mana1-6(Fuca1-2Galb1-4GlcNAcb1-2Mana1-3)Manb1-4GlcNAcb1-4GlcNAcb-Sp20	1	6307.579850000001
Fuca1-4(Galb1-3)GlcNAcb1-2Mana1-6(Fuca1-4(Galb1-3)GlcNAcb1-2Mana1-3)Manb1-4GlcNAcb1-4(Fuca1-6)GlcNAcb-Sp22	1	17773.92115
GalNAca1-3(Fuca1-2)Galb1-4GlcNAcb1-2Mana1-6(GalNAca1-3(Fuca1-2)Galb1-4GlcNAcb1-2Mana1-3)Manb1-4GlcNAcb1-4GlcNAcb-Sp20	1	2736.3046500000005
Gala1-3Galb1-4(Fuca1-3)GlcNAcb1-2Mana1-6(Gala1-3Galb1-4(Fuca1-3)GlcNAcb1-2Mana1-3)Manb1-4GlcNAcb1-4GlcNAcb-Sp20	1	4631.54345
Neu5Aca2-3Galb1-4GlcNAcb1-3GalNAc-Sp14	0	21.61175
Galb1-3GalNAca1-3(Fuca1-2)Galb1-4Glc-Sp0	0	18.627300000000005
Galb1-4(Fuca1-3)GlcNAcb1-6(Galb1-3GlcNAcb1-3)Galb1-4Glc-Sp21	0	12.573075000000005
Fuca1-2Galb1-3GalNAca1-3(Fuca1-2)Galb1-4GlcNAcb-Sp0	0	17.436574999999994
GalNAca1-3(Fuca1-2)Galb1-3GalNAca1-3(Fuca1-2)Galb1-4GlcNAcb-Sp0	0	22.044125
Neu5Aca2-3Galb1-3GlcNAcb1-3GalNAca-Sp14	0	25.832750000000004
GalNAcb1-3Gala1-6Galb1-4Glcb-Sp8	0	23.615700000000004
Galb1-4GlcNAcb1-6(Neu5Aca2-6Galb1-3GlcNAcb1-3)Galb1-4Glc-Sp21	0	27.63679999999999
Fuca1-2Galb1-3GlcNAcb1-3GalNAc-Sp14	0	33.06827500000001
Gala1-3(Fuca1-2)Galb1-4GlcNAcb1-2Mana1-6(Gala1-3(Fuca1-2)Galb1-4GlcNAcb1-2Mana1-3)Manb1-4GlcNAcb1-4(Fuca1-6)GlcNAcb-Sp22	1	4768.453075
Galb1-4GlcNAcb1-6(Fuca1-2Galb1-3GlcNAcb1-3)Galb1-4Glc-Sp21	0	15.41225
Fuca1-3GlcNAcb1-6(Galb1-4GlcNAcb1-3)Galb1-4Glc-Sp21	0	23.948025
GlcNAcb1-6(GlcNAcb1-2)Mana1-6(GlcNAcb1-4)(GlcNAcb1-2Mana1-3)Manb1-4GlcNAcb1-4GlcNAc-Sp21	1	7471.6716000000015
Galb1-4GlcNAcb1-2Mana1-6(GlcNAcb1-4)(Galb1-4GlcNAcb1-4(Galb1-4GlcNAcb1-2)Mana1-3)Manb1-4GlcNAcb1-4GlcNAc-Sp21	0	17.939125000000004
Gala1-3Fuca1-2Galb1-4GlcNAcb1-6(Gala1-3Fuca1-2Galb1-4GlcNAcb1-3)GalNAc-Sp14	0	139.16299999999998
GalNAca1-3(Fuca1-2)Galb1-3GlcNAcb1-2Mana1-6(GalNAca1-3(Fuca1-2)Galb1-3GlcNAcb1-2Mana1-3)Manb1-4GlcNAcb1-4(Fuca1-6)GlcNAcb-Sp22	1	6535.654900000001
Neu5Aca2-3Galb1-4GlcNAcb1-4Mana1-6(GlcNAcb1-4)(Neu5Aca2-3Galb1-4GlcNAcb1-4(Neu5Aca2-3Galb1-4GlcNAcb1-2)Mana1-3)Manb1-4GlcNAcb1-4GlcNAcb-Sp21	0	10.79765
Neu5Aca2-6Galb1-4GlcNAcb1-6(Neu5Aca2-6Galb1-4GlcNAcb1-2)Mana1-6(GlcNAcb1-4)(Neu5Aca2-6Galb1-4GlcNAcb1-2Mana1-3)Manb1-4GlcNAcb1-4GlcNAcb-Sp21	0	15.731875
Galb1-3GlcNAcb1-2Mana1-6(GlcNAcb1-4)(Galb1-3GlcNAcb1-2Mana1-3)Manb1-4GlcNAcb1-4GlcNAcb-Sp21	1	12486.187125
Mana1-6(Mana1-3)Manb1-4GlcNAcb1-4(Fuca1-6)GlcNAcb-Sp19	1	25365.426125
Galb1-3GlcNAcb1-6GalNAca-Sp14	0	8.937525
Gala1-3Galb1-3GlcNAcb1-6GalNAca-Sp14	0	13.54175
Galb1-4(Fuca1-3)GlcNAcb1-2Mana-Sp0	0	27.169575000000005
Fuca1-2Galb1-4GlcNAcb1-2Mana-Sp0	0	31.401575
GalNAca1-3(Fuca1-2)Galb1-3GlcNAcb1-6GalNAca-Sp14	0	6.5389250000000025
GlcNAcb1-6(GlcNAcb1-2)Mana1-6(GlcNAcb1-4)(GlcNAcb1-4(GlcNAcb1-2)Mana1-3)Manb1-4GlcNAcb1-4(Fuca1-6)GlcNAc-Sp21	0	7.9804249999999985
GalNAcb1-4(6S)GlcNAc-Sp8	0	17.411974999999998
Galb1-4(6P)GlcNAcb-Sp0	0	23.9487
GalNAca1-3(Fuca1-2)Galb1-4GlcNAcb1-6GalNAc-Sp14	0	41.986925000000014
Gala1-3(Fuca1-2)Galb1-4GlcNAcb1-2Mana-Sp0	0	54.78339999999999
GlcNAcb1-2Mana1-6(GlcNAcb1-4)(GlcNAcb1-2Mana1-3)Manb1-4GlcNAcb1-4(Fuca1-6)GlcNAc-Sp21	1	13372.376650000002
Galb1-4GlcNAcb1-3Galb1-4GlcNAcb1-2Mana1-6(Galb1-4GlcNAcb1-3Galb1-4GlcNAcb1-2Mana1-3)Manb1-4GlcNAcb1-4GlcNAcb-Sp24	1	19745.46465
Galb1-4GlcNAcb1-3Galb1-4GlcNAcb1-3Galb1-4GlcNAcb1-2Mana1-6(Galb1-4GlcNAcb1-3Galb1-4GlcNAcb1-3Galb1-4GlcNAcb1-2Mana1-3)Manb1-4GlcNAcb1-4GlcNAcb-Sp12	1	4431.311124999998
Neu5Gca2-8Neu5Aca2-3Galb1-4GlcNAc-Sp0	0	24.1901
Neu5Gca2-8Neu5Gca2-3Galb1-4GlcNAcb1-3Galb1-4GlcNAc-Sp0	0	6.520799999999998
(3S)GlcAb1-3Galb1-4GlcNAcb1-2Mana-Sp0	0	34.57975000000001
Galb1-3GlcNAcb1-3Galb1-4GlcNAcb1-3Galb1-4GlcNAcb1-6(Galb1-3GlcNAcb1-3Galb1-4GlcNAcb1-3Galb1-4GlcNAb1-2)Mana1-6(Galb1-3GlcNAcb1-3Galb1-4GlcNAcb1-3Galb1-4GlcNAcb1-2Mana1-3)Manb1-4GlcNAcb1-4(Fuca1-6)GlcNAcb-Sp24	1	6656.648175
Neu5Aca2-8Neu5Aca2-3Galb1-3GalNAcb1-4(Neu5Aca2-3)Galb1-4Glc-Sp21	0	14.665599999999996
Galb1-4GlcNAcb1-3Galb1-4GlcNAcb1-3Galb1-4GlcNAcb1-2Mana1-6(Galb1-4GlcNAcb1-3Galb1-4GlcNAcb1-3Galb1-4GlcNAcb1-2Mana1-3)Manb1-4GlcNAcb1-4(Fuca1-6)GlcNAcb-Sp24	1	21171.47155
GlcNAcb1-3Galb1-4GlcNAcb1-3Galb1-4GlcNAcb1-3Galb1-4GlcNAcb1-2Mana1-6(GlcNAcb1-3Galb1-4GlcNAcb1-3Galb1-4GlcNAcb1-3Galb1-4GlcNAcb1-2Mana1-3)Manb1-4GlcNAcb1-4(Fuca1-6)GlcNAcb-Sp24	1	19133.197125
Galb1-4GlcNAcb1-3Galb1-4GlcNAcb1-6(Galb1-3)GalNAca-Sp14	0	123.57890000000002
GlcNAcb1-3Galb1-4GlcNAcb1-6(GlcNAcb1-3Galb1-4GlcNAcb1-3)GalNAca-Sp14	0	24.20030000000001
Neu5Aca2-3Galb1-4GlcNAcb1-3Galb1-4GlcNAcb1-2Mana1-6(Neu5Aca2-3Galb1-4GlcNAcb1-3Galb1-4GlcNAcb1-2Mana1-3)Manb1-4GlcNAcb1-4GlcNAcb-Sp12	1	6488.922324999999
Neu5Aca2-6Galb1-4GlcNAcb1-3Galb1-4GlcNAcb1-2Mana1-6(Neu5Aca2-6Galb1-4GlcNAcb1-3Galb1-4GlcNAcb1-2Mana1-3)Manb1-4GlcNAcb1-4GlcNAcb-Sp12	1	16359.547574999995
