# Supplementary material for: Identifying glycan motifs using a novel subtree mining approach
Source: BMC Bioinformatics. 2020 Feb 4;21:42. doi: 10.1186/s12859-020-3374-4 (PMC7001330; doi:10.1186/s12859-020-3374-4)
Supplement: Supplementary file 6 — Additional file 6 Training and test sets. CSV files for all training and test sets used for this manuscript. [file 12859_2020_3374_MOESM6_ESM.zip › CV_Folds/CV_Folds/fold_3/test_set_DBA_100ug_13897_v5.0_DATA.csv]

glycan	binding	rfu
Neu5Aca-Sp11	0	-2.5015750000000008
(6S)Galb1-4Glcb-Sp0	0	-22.759975
(6S)Galb1-4GlcNAcb-Sp8	0	-27.005675
Fuca1-2Galb1-3GalNAcb1-4(Neu5Aca2-3)Galb1-4Glcb-Sp9	0	4.276375000000002
Fuca1-2Galb1-4(Fuca1-3)GlcNAcb-Sp8	1	3874.687925000001
Fuca1-2Galb1-4GlcNAcb-Sp0	1	121.02922499999998
Fuca1-2Galb-Sp8	1	338.550125
GalNAca1-3(Fuca1-2)Galb1-4GlcNAcb-Sp8	1	947.204725
GalNAcb1-3Gala1-4Galb1-4GlcNAcb-Sp0	0	9.741700000000002
Gala1-3(Fuca1-2)Galb1-4GlcNAc-Sp0	0	6.642175000000003
Gala1-3(Fuca1-2)Galb-Sp8	0	14.49375
Gala1-3Galb1-4GlcNAcb-Sp8	0	-0.7529000000000003
Gala1-3Galb-Sp8	0	-5.443100000000001
Gala1-4GlcNAcb-Sp8	0	0.8732750000000014
Gala1-6Glcb-Sp8	0	14.150374999999995
Galb1-4GlcNAcb1-6GalNAca-Sp8	0	8.821824999999997
Neu5Acb2-6(Galb1-3)GalNAca-Sp8	0	-12.962825
Galb1-3GalNAca-Sp8	0	-21.2391
Galb1-3GalNAca-Sp14	0	2.9418500000000023
Galb1-3GlcNAcb1-3Galb1-4GlcNAcb-Sp0	0	-3.3364749999999983
Galb1-3GlcNAcb-Sp8	0	1.520699999999998
Galb1-4(Fuca1-3)GlcNAcb-Sp0	0	17.458149999999996
Galb1-4(Fuca1-3)GlcNAcb1-3Galb1-4(Fuca1-3)GlcNAcb-Sp0	0	12.746950000000005
Galb1-4GalNAca1-3(Fuca1-2)Galb1-4GlcNAcb-Sp8	0	-5.668525000000002
Galb1-4GlcNAcb1-6(Galb1-3)GalNAc-Sp14	0	6.611550000000005
Galb1-4Glcb-Sp0	0	7.661024999999995
GlcNAca1-3Galb1-4GlcNAcb-Sp8	0	-4.633125
GlcNAca1-6Galb1-4GlcNAcb-Sp8	0	14.180425
GlcNAcb1-2Galb1-3GalNAca-Sp8	0	7.444599999999998
GlcNAcb1-6(GlcNAcb1-3)Galb1-4GlcNAcb-Sp8	0	-31.934175
GlcNAcb1-3GalNAca-Sp14	0	8.931475
GlcNAcb1-4-MDPLys	0	-5.8698000000000015
GlcNAcb1-4GlcNAcb1-4GlcNAcb-Sp8	0	12.449900000000005
GlcNAcb1-6GalNAca-Sp14	0	8.45607500000001
Mana1-2Mana1-2Mana1-3Mana-Sp9	0	-4.096525
Mana1-2Mana1-6(Mana1-3)Mana1-6(Mana1-2Mana1-2Mana1-3)Manb1-4GlcNAcb1-4GlcNAcb-Sp12	0	11.222975000000002
Fuca1-2(6S)Galb1-4GlcNAcb-Sp0	1	614.81085
Fuca1-2Galb1-4(6S)GlcNAcb-Sp8	1	1494.4864
GalNAcb1-4(Neu5Aca2-8Neu5Aca2-8Neu5Aca2-8Neu5Aca2-3)Galb1-4Glcb-Sp0	0	0.051949999999997935
GalNAcb1-4(Neu5Aca2-8Neu5Aca2-3)Galb1-4Glcb-Sp0	0	-49.8847
Neu5Aca2-3(6S)Galb1-4(Fuca1-3)GlcNAcb-Sp8	0	-10.943625
GalNAcb1-4(Neu5Aca2-3)Galb1-4GlcNAcb-Sp8	1	16240.0182
Neu5Aca2-3Galb1-3GalNAcb1-4(Neu5Aca2-3)Galb1-4Glcb-Sp0	0	-3.3886000000000043
Neu5Aca2-3GalNAcb1-4GlcNAcb-Sp0	0	-18.048250000000003
Neu5Aca2-3Galb1-4(Fuca1-3)GlcNAcb-Sp0	0	3.386524999999999
Neu5Aca2-3Galb1-4GlcNAcb1-3Galb1-4GlcNAcb1-3Galb1-4GlcNAcb-Sp0	0	-1.671400000000002
Neu5Aca2-3Galb1-4Glcb-Sp0	0	12.729200000000004
Neu5Aca2-3Galb1-4Glcb-Sp8	0	20.31415
Neu5Aca2-6Galb1-4GlcNAcb-Sp0	0	15.491899999999998
Neu5Aca2-6Galb-Sp8	0	-14.122349999999996
Neu5Gca2-3Galb1-3(Fuca1-4)GlcNAcb-Sp0	0	40.78345
Neu5Gca2-3Galb1-3GlcNAcb-Sp0	0	7.963150000000006
Neu5Gca2-3Galb1-4GlcNAcb-Sp0	0	2.921949999999999
4S(3S)Galb1-4GlcNAcb-Sp0	0	-12.122425000000002
(6S)Galb1-4(6S)GlcNAcb-Sp0	0	-31.304050000000004
Mana1-2Mana1-6(Mana1-3)Mana1-6(Mana1-2Mana1-2Mana1-3)Mana-Sp9	0	27.588025
Neu5Aca2-3Galb1-4GlcNAcb1-2Mana1-6(Neu5Aca2-3Galb1-4GlcNAcb1-2Mana1-3)Manb1-4GlcNAcb1-4GlcNAcb-Sp12	0	-20.657575
Neu5Aca2-3Galb1-4GlcNAcb1-2Mana1-6(Neu5Aca2-6Galb1-4GlcNAcb1-2Mana1-3)Manb1-4GlcNAcb1-4GlcNAcb-Sp12	0	9.869850000000003
Neu5,9Ac2a2-3Galb1-3GlcNAcb-Sp0	0	1.2776500000000013
Neu5Aca2-6Galb1-4GlcNAcb1-3Galb1-4GlcNAcb1-3Galb1-4GlcNAcb-Sp0	0	-14.24329999999999
GlcNAca1-4Galb1-4GlcNAcb-Sp0	0	-12.457350000000005
GlcNAca1-4Galb1-4GlcNAcb1-3Galb1-4GlcNAcb-Sp0	0	-1.422349999999998
Neu5Aca2-6Galb1-4GlcNAcb1-2Mana1-6(Mana1-3)Manb1-4GlcNAcb1-4GlcNAc-Sp12	0	11.156225
Neu5Aca2-6Galb1-4GlcNAcb1-2Mana1-3Manb1-4GlcNAcb1-4GlcNAc-Sp12	0	-35.716325
GlcNAcb1-2Mana1-6(GlcNAcb1-2Mana1-3)Manb1-4GlcNAcb1-4(Fuca1-6)GlcNAcb-Sp22	0	16.100075
(6S)GlcNAcb1-3Galb1-4GlcNAcb-Sp0	0	9.920500000000004
Fuca1-2Galb1-4GlcNAcb1-2Mana1-6(Fuca1-2Galb1-4GlcNAcb1-2Mana1-3)Manb1-4GlcNAcb1-4GlcNAcb-Sp20	0	27.0294
Neu5Aca2-3Galb1-4(Fuca1-3)GlcNAcb1-3GalNAca-Sp14	0	17.763324999999995
Galb1-3GalNAca1-3(Fuca1-2)Galb1-4Glc-Sp0	0	-13.183200000000005
Galb1-4(Fuca1-3)GlcNAcb1-6(Galb1-3GlcNAcb1-3)Galb1-4Glc-Sp21	0	31.893525000000004
Galb1-3GlcNAcb1-3GalNAca-Sp14	0	18.289450000000016
GalNAca1-3(Fuca1-2)Galb1-3GalNAca1-3(Fuca1-2)Galb1-4GlcNAcb-Sp0	0	18.065800000000007
Neu5Aca2-3Galb1-3GlcNAcb1-2Mana1-6(Neu5Aca2-3Galb1-3GlcNAcb1-2Mana1-3)Manb1-4GlcNAcb1-4GlcNAc-Sp19	0	-3.0051249999999925
Gala1-4Galb1-4GlcNAcb1-2Mana1-6(Gala1-4Galb1-4GlcNAcb1-2Mana1-3)Manb1-4GlcNAcb1-4GlcNAcb-Sp24	0	31.071175
Galb1-4GlcNAcb1-6(Neu5Aca2-6Galb1-3GlcNAcb1-3)Galb1-4Glc-Sp21	0	10.429975000000002
Galb1-3GalNAcb1-4(Neu5Aca2-8Neu5Aca2-3)Galb1-4Glcb-Sp0	0	23.85040000000001
GalNAca1-3(Fuca1-2)Galb1-4GlcNAcb1-3GalNAca-Sp14	0	1.6012750000000011
GlcNAcb1-2(GlcNAcb1-6)Mana1-6(GlcNAcb1-2Mana1-3)Manb1-4GlcNAcb1-4GlcNAcb-Sp19	0	1.5759499999999989
Fuca1-2Galb1-3GlcNAcb1-2Mana1-6(Fuca1-2Galb1-3GlcNAcb1-2Mana1-3)Manb1-4GlcNAcb1-4(Fuca1-6)GlcNAcb-Sp22	0	10.957800000000002
Gala1-3(Fuca1-2)Galb1-4GlcNAcb1-2Mana1-6(Gala1-3(Fuca1-2)Galb1-4GlcNAcb1-2Mana1-3)Manb1-4GlcNAcb1-4(Fuca1-6)GlcNAcb-Sp22	0	25.331375
GlcNAcb1-2Mana1-6(GlcNAcb1-4)(GlcNAcb1-2Mana1-3)Manb1-4GlcNAcb1-4GlcNAc-Sp21	0	-4.127900000000008
GlcNAcb1-6(GlcNAcb1-2)Mana1-6(GlcNAcb1-4)(GlcNAcb1-2Mana1-3)Manb1-4GlcNAcb1-4GlcNAc-Sp21	0	-29.724875
GalNAcb1-6GalNAcb-Sp8	0	-9.7454
(6S)Galb1-3(6S)GlcNAc-Sp0	0	1.6623499999999891
GalNAca1-3(Fuca1-2)Galb1-4GlcNAcb1-6(GalNAca1-3(Fuca1-2)Galb1-4GlcNAcb1-3)GalNAc-Sp14	0	11.574275
GalNAcb1-4Galb1-4Glcb-Sp0	0	30.95622500000001
Neu5Aca2-3Galb1-4GlcNAcb1-6(Neu5Aca2-3Galb1-4GlcNAcb1-2)Mana1-6(GlcNAcb1-4)(Neu5Aca2-3Galb1-4GlcNAcb1-4(Neu5Aca2-3Galb1-4GlcNAcb1-2)Mana1-3)Manb1-4GlcNAcb1-4GlcNAcb-Sp21	0	23.257375000000003
Neu5Aca2-6Galb1-4GlcNAcb1-4Mana1-6(GlcNAcb1-4)(Neu5Aca2-6Galb1-4GlcNAcb1-4(Neu5Aca2-6Galb1-4GlcNAcb1-2)Mana1-3)Manb1-4GlcNAcb1-4GlcNAcb-Sp21	0	13.702849999999998
Neu5Aca2-6Galb1-4GlcNAcb1-6(Neu5Aca2-6Galb1-4GlcNAcb1-2)Mana1-6(GlcNAcb1-4)(Neu5Aca2-6Galb1-4GlcNAcb1-4(Neu5Aca2-6Galb1-4GlcNAcb1-2)Mana1-3)Manb1-4GlcNAcb1-4GlcNAcb-Sp21	0	2.3363750000000074
Gala1-3(Fuca1-2)Galb1-3GalNAca-Sp8	0	6.9004750000000135
Neu5Aca2-3Galb1-4GlcNAcb1-6(Neu5Aca2-3Galb1-4GlcNAcb1-3)GalNAca-Sp14	0	9.178825
Neu5Aca2-3Galb1-4GlcNAcb1-6GalNAca-Sp14	0	22.16269999999999
Neu5Aca2-6Galb1-4GlcNAcb1-6GalNAca-Sp14	0	26.025699999999997
Neu5Aca2-3Galb1-3GlcNAcb1-6GalNAca-Sp14	0	-9.6387
Galb1-4(Fuca1-3)GlcNAcb1-2Mana-Sp0	0	-4.169974999999997
Gala1-3(Fuca1-2)Galb1-4GlcNAcb1-6GalNAca-Sp14	0	7.2525499999999985
GalNAca1-3(Fuca1-2)Galb1-3GlcNAcb1-6GalNAca-Sp14	0	-17.267925000000005
Galb1-4GlcNAcb1-6(Galb1-4GlcNAcb1-2)Mana1-6(GlcNAcb1-4Galb1-4GlcNAcb1-4(Galb1-4GlcNAcb1-2)Mana1-3)Manb1-4GlcNAcb1-4(Fuca1-6)GlcNAc-Sp21	0	12.138075000000004
(4S)GalNAcb-Sp10	0	-6.169650000000002
GalNAca1-3(Fuca1-2)Galb1-4GlcNAcb1-6GalNAc-Sp14	0	5.4366249999999985
GalNAcb1-4GlcNAcb1-2Mana-Sp0	1	122.675325
Neu5Gca2-3Galb1-4GlcNAcb1-3Galb1-4GlcNAcb1-2Mana1-6(Neu5Gca2-3Galb1-4GlcNAcb1-3Galb1-4GlcNAcb1-2Mana1-3)Manb1-4GlcNAcb1-4GlcNAcb-Sp24	0	0.6226250000000046
Galb1-4GlcNAcb1-3Galb1-4GlcNAcb1-3Galb1-4GlcNAcb1-2Mana1-6(Galb1-4GlcNAcb1-3Galb1-4GlcNAcb1-3Galb1-4GlcNAcb1-2Mana1-3)Manb1-4GlcNAcb1-4GlcNAcb-Sp12	1	298.67005
Neu5Aca2-8Neu5Gca2-3Galb1-4GlcNAc-Sp0	0	1.6060000000000016
Neu5Gca2-8Neu5Aca2-3Galb1-4GlcNAc-Sp0	0	-24.64305000000001
Neu5Gca2-8Neu5Gca2-6Galb1-4GlcNAc-Sp0	0	-29.7824
GlcNAcb1-3Galb1-4GlcNAcb1-6(GlcNAcb1-3Galb1-4GlcNAcb1-2)Mana1-6(GlcNAcb1-3Galb1-4GlcNAcb1-2Mana1-3)Manb1-4GlcNAcb1-4GlcNAc-Sp24	0	-0.4437249999999935
GlcNAb1-3Galb1-3GalNAc-Sp14	0	-13.005525
Galb1-3GlcNAcb1-6(Galb1-3)GalNAc-Sp14	0	25.486750000000008
(3S)GlcAb1-3Galb1-4GlcNAcb1-2Mana-Sp0	0	-32.048500000000004
Galb1-4GlcNAcb1-3Galb1-4GlcNAcb1-3Galb1-4GlcNAcb1-3Galb1-4GlcNAcb1-3Galb1-4GlcNAcb1-2Mana1-6(Galb1-4GlcNAcb1-3Galb1-4GlcNAcb1-3Galb1-4GlcNAcb1-3Galb1-4GlcNAcb1-3Galb1-4GlcNAcb1-2Mana1-3)Manb1-4GlcNAcb1-4(Fuca1-6)GlcNAcb-Sp19	0	32.130349999999986
GlcNAcb1-3Galb1-4GlcNAcb1-3Galb1-4GlcNAcb1-3Galb1-4GlcNAcb1-3Galb1-4GlcNAcb1-6(GlcNAcb1-3Galb1-4GlcNAcb1-3Galb1-4GlcNAcb1-3Galb1-4GlcNAcb1-3Galb1-4GlcNAb1-2)Mana1-6(GlcNAcb1-3Galb1-4GlcNAcb1-3Galb1-4GlcNAcb1-3Galb1-4GlcNAcb1-3Galb1-4GlcNAcb1-2Mana1-3)Manb1-4GlcNAcb1-4(Fuca1-6)GlcNAcb-Sp24	0	-68.53555
Neu5Aca2-3Galb1-4GlcNAcb1-3Galb1-4GlcNAcb1-3Galb1-4GlcNAcb1-2Mana1-6(Neu5Aca2-3Galb1-4GlcNAcb1-3Galb1-4GlcNAcb1-3Galb1-4GlcNAcb1-2Mana1-3)Manb1-4GlcNAcb1-4GlcNAcb-Sp12	1	150.75102499999997
