# Supplementary material for: Identifying glycan motifs using a novel subtree mining approach
Source: BMC Bioinformatics. 2020 Feb 4;21:42. doi: 10.1186/s12859-020-3374-4 (PMC7001330; doi:10.1186/s12859-020-3374-4)
Supplement: Supplementary file 6 — Additional file 6 Training and test sets. CSV files for all training and test sets used for this manuscript. [file 12859_2020_3374_MOESM6_ESM.zip › CV_Folds/CV_Folds/fold_3/test_set_H3N8-HA_16686_v5.1_DATA.csv]

glycan	binding	rfu
(6P)Mana-Sp8	0	5.634624999999999
(6S)Galb1-4Glcb-Sp8	0	5.6375
Fuca1-2Galb1-3GalNAcb1-4(Neu5Aca2-3)Galb1-4Glcb-Sp9	0	11.122524999999996
Fuca1-2Galb1-4(Fuca1-3)GlcNAcb-Sp8	0	2.847675
Fuca1-3GlcNAcb-Sp8	0	7.8694250000000014
GalNAca1-3(Fuca1-2)Galb1-4GlcNAcb-Sp8	0	4.213725
GlcNAcb1-3Galb1-3GalNAca-Sp8	0	14.14875
GalNAcb1-4(Fuca1-3)GlcNAcb-Sp0	0	10.0067
Gala1-3(Fuca1-2)Galb1-3GlcNAcb-Sp0	0	6.126800000000001
Gala1-3(Fuca1-2)Galb1-3GlcNAcb-Sp8	0	8.919725
Gala1-3(Fuca1-2)Galb-Sp18	0	9.229550000000003
Gala1-3Galb1-3GlcNAcb-Sp0	0	5.763299999999997
Gala1-3Galb1-4Glcb-Sp0	0	5.092074999999999
Gala1-3Galb1-4Glc-Sp10	0	9.765375
Galb1-2Galb-Sp8	0	10.62225
Galb1-3(Fuca1-4)GlcNAc-Sp0	0	3.5177000000000014
Galb1-3(Fuca1-4)GlcNAc-Sp8	0	15.048425000000002
Galb1-4GlcNAcb1-6GalNAca-Sp8	0	-0.2550749999999997
Neu5Aca2-6(Galb1-3)GalNAca-Sp8	0	3.8686250000000006
Galb1-3GalNAcb1-4Galb1-4Glcb-Sp8	0	7.240049999999997
Galb1-3GlcNAcb1-3Galb1-4GlcNAcb-Sp0	0	1.4810250000000007
Galb1-3GlcNAcb-Sp0	0	5.9711000000000025
Galb1-4(Fuca1-3)GlcNAcb-Sp0	0	7.257625000000001
Galb1-4(Fuca1-3)GlcNAcb-Sp8	0	4.746949999999998
Galb1-4(Fuca1-3)GlcNAcb1-3Galb1-4(Fuca1-3)GlcNAcb-Sp0	0	9.738600000000002
Galb1-4(6S)Glcb-Sp8	0	1.3421499999999993
Galb1-4GalNAcb1-3(Fuca1-2)Galb1-4GlcNAcb-Sp8	0	-3.77425
Galb1-4GlcNAcb-Sp8	0	7.4895749999999985
Galb1-4Glcb-Sp0	0	1.9353249999999995
GlcNAca1-6Galb1-4GlcNAcb-Sp8	0	3.033475000000001
GlcNAcb1-3Galb1-4Glcb-Sp0	0	4.8599250000000005
GlcNAcb1-4GlcNAcb1-4GlcNAcb1-4GlcNAcb1-4GlcNAcb1-4GlcNAcb1-Sp8	0	8.372475000000001
GlcNAcb1-6Galb1-4GlcNAcb-Sp8	0	9.997224999999998
Glcb1-6Glcb-Sp8	0	3.0126500000000007
GlcAb1-6Galb-Sp8	0	1.9048750000000003
KDNa2-3Galb1-3GlcNAcb-Sp0	0	5.815499999999999
Mana1-2Mana1-6(Mana1-2Mana1-3)Mana-Sp9	0	10.163974999999997
Neu5Aca2-8Neu5Aca2-8Neu5Aca2-3Galb1-4Glcb-Sp0	0	0.7633249999999983
GalNAcb1-4(Neu5Aca2-3)Galb1-4GlcNAcb-Sp0	0	0.3626750000000003
Neu5Aca2-3Galb1-3(6S)GlcNAc-Sp8	1	92.451825
Neu5Aca2-6(Neu5Aca2-3Galb1-3)GalNAca-Sp14	1	56.95570000000001
Neu5Aca2-3Galb1-3GalNAcb1-3Gala1-4Galb1-4Glcb-Sp0	1	124.3565
Neu5Aca2-3Galb1-4GlcNAcb-Sp8	1	242.673675
Neu5Aca2-3Galb1-4GlcNAcb1-3Galb1-4GlcNAcb-Sp0	1	257.56735000000003
Neu5Aca2-6Galb-Sp8	0	4.73475
Neu5Acb2-6Galb1-4GlcNAcb-Sp8	0	6.7240249999999975
Neu5Gca2-3Galb1-3(Fuca1-4)GlcNAcb-Sp0	0	7.885124999999999
Neu5Gca2-3Galb1-3GlcNAcb-Sp0	0	7.0275
Neu5Gca2-3Galb1-4Glcb-Sp0	0	1.762575
Neu5Gca2-6Galb1-4GlcNAcb-Sp0	0	13.0157
Galb1-3GlcNAcb1-3Galb1-3GlcNAcb-Sp0	0	9.532274999999997
Galb1-3Galb1-4GlcNAcb-Sp8	0	1.4709750000000008
Galb1-4GlcNAca1-6Galb1-4GlcNAcb-Sp0	0	7.918600000000001
Galb1-4GlcNAcb1-6Galb1-4GlcNAcb-Sp0	0	7.79165
GlcAb1-3GlcNAcb-Sp8	0	6.668225
GlcNAcb1-4GlcNAcb-Sp10	0	2.8357
Mana1-6Manb-Sp10	0	4.45895
Mana1-6(Mana1-3)Mana1-6(Mana1-3)Manb-Sp10	0	8.395475
Neu5Aca2-3Galb1-4GlcNAcb1-2Mana1-6(Neu5Aca2-6Galb1-4GlcNAcb1-2Mana1-3)Manb1-4GlcNAcb1-4GlcNAcb-Sp12	1	67.129125
Neu5Aca2-3Galb1-3(Fuca1-4)GlcNAcb1-3Galb1-3(Fuca1-4)GlcNAcb-Sp0	1	298.4720000000001
GalNAca1-3(Fuca1-2)Galb1-4GlcNAcb1-3Galb1-4GlcNAcb1-3Galb1-4GlcNAcb-Sp0	0	5.2132000000000005
GlcNAca1-4Galb1-3GlcNAcb-Sp0	0	4.8599
Neu5Aca2-6Galb1-4GlcNAcb1-2Mana1-6Manb1-4GlcNAcb1-4GlcNAc-Sp12	0	8.2232
Galb1-4GlcNAcb1-2Mana1-6Manb1-4GlcNAcb1-4GlcNAc-Sp12	0	5.000325000000002
Mana1-6(Galb1-4GlcNAcb1-2Mana1-3)Manb1-4GlcNAcb1-4GlcNAcb-Sp12	0	4.841100000000001
KDNa2-3Galb1-4(Fuca1-3)GlcNAc-Sp0	0	5.5604
Fuca1-2Galb1-4(Fuca1-3)GlcNAcb1-2Mana1-6(Fuca1-2Galb1-4(Fuca1-3)GlcNAcb1-2Mana1-3)Manb1-4GlcNAcb1-4GlcNAb-Sp20	0	11.398125
Galb1-4GlcNAcb1-2Mana1-6(Mana1-3)Manb1-4GlcNAcb1-4GlcNAcb-Sp12	0	7.4472
Neu5Aca2-6GlcNAcb1-4GlcNAc-Sp21	0	6.543799999999997
Neu5Aca2-6GlcNAcb1-4GlcNAcb1-4GlcNAc-Sp21	0	10.628700000000002
Galb1-4GlcNAcb1-2Mana1-6(Galb1-4GlcNAcb1-4(Galb1-4GlcNAcb1-2)Mana1-3)Manb1-4GlcNAcb1-4GlcNAc-Sp21	0	10.850224999999995
GalNAca1-3(Fuca1-2)Galb1-4GlcNAcb1-2Mana1-6(GalNAca1-3(Fuca1-2)Galb1-4GlcNAcb1-2Mana1-3)Manb1-4GlcNAcb1-4GlcNAcb-Sp20	0	16.3194
Fuca1-4(Fuca1-2Galb1-3)GlcNAcb1-2Mana1-3(Fuca1-4(Fuca1-2Galb1-3)GlcNAcb1-2Mana1-3)Manb1-4GlcNAcb1-4GlcNAcb-Sp19	0	3.478
Neu5Aca2-3Galb1-4(Fuca1-3)GlcNAcb1-3GalNAca-Sp14	0	15.822449999999995
Galb1-3GalNAca1-3(Fuca1-2)Galb1-4Glc-Sp0	0	18.402424999999994
Galb1-4(Fuca1-3)GlcNAcb1-6(Fuca1-4(Fuca1-2Galb1-3)GlcNAcb1-3)Galb1-4Glc-Sp21	0	4.064850000000002
GalNAca1-3GalNAcb1-3Gala1-4Galb1-4GlcNAcb-Sp0	0	5.10825
Gala1-4Galb1-4GlcNAcb1-2Mana1-6(Gala1-4Galb1-4GlcNAcb1-2Mana1-3)Manb1-4GlcNAcb1-4GlcNAcb-Sp24	0	8.404824999999999
Galb1-3GlcNAcb1-6Galb1-4GlcNAcb-Sp0	0	12.215225
GalNAca1-3GalNAcb1-3Gala1-4Galb1-4Glcb-Sp0	0	2.907350000000001
Fuca1-2Galb1-4(Fuca1-3)GlcNAcb1-3GalNAca-Sp14	0	4.9655
Fuca1-3GlcNAcb1-6(Galb1-4GlcNAcb1-3)Galb1-4Glc-Sp21	0	14.411525
GlcNAcb1-6(GlcNAcb1-2)Mana1-6(GlcNAcb1-4)(GlcNAcb1-4(GlcNAcb1-2)Mana1-3)Manb1-4GlcNAcb1-4GlcNAc-Sp21	0	8.995125
Galb1-4GlcNAcb1-2Mana1-6(GlcNAcb1-4)(Galb1-4GlcNAcb1-2Mana1-3)Manb1-4GlcNAcb1-4GlcNAc-Sp21	0	10.32665
Galb1-4GlcNAcb1-2Mana1-6(GlcNAcb1-4)(Galb1-4GlcNAcb1-4(Galb1-4GlcNAcb1-2)Mana1-3)Manb1-4GlcNAcb1-4GlcNAc-Sp21	0	11.958025
GalNAcb1-6GalNAcb-Sp8	0	1.4175250000000004
Galb1-4(Fuca1-3)GlcNAcb1-6GalNAc-Sp14	0	5.049375
Galb1-4GlcNAcb1-2Mana-Sp0	0	15.301525000000002
Gala1-3Fuca1-2Galb1-4GlcNAcb1-6(Gala1-3Fuca1-2Galb1-4GlcNAcb1-3)GalNAc-Sp14	0	12.456925000000002
Neu5Aca2-8Neu5Aca2-3Galb1-3GalNAcb1-4(Neu5Aca2-8Neu5Aca2-3)Galb1-4Glcb-Sp0	0	3.9480749999999984
Neu5Aca2-3Galb1-4GlcNAcb1-4Mana1-6(GlcNAcb1-4)(Neu5Aca2-3Galb1-4GlcNAcb1-4(Neu5Aca2-3Galb1-4GlcNAcb1-2)Mana1-3)Manb1-4GlcNAcb1-4GlcNAcb-Sp21	1	209.8738
Neu5Aca2-6Galb1-4GlcNAcb1-4Mana1-6(GlcNAcb1-4)(Neu5Aca2-6Galb1-4GlcNAcb1-4(Neu5Aca2-6Galb1-4GlcNAcb1-2)Mana1-3)Manb1-4GlcNAcb1-4GlcNAcb-Sp21	0	5.892100000000001
Neu5Aca2-6Galb1-4GlcNAcb1-6(Neu5Aca2-6Galb1-4GlcNAcb1-2)Mana1-6(GlcNAcb1-4)(Neu5Aca2-6Galb1-4GlcNAcb1-4(Neu5Aca2-6Galb1-4GlcNAcb1-2)Mana1-3)Manb1-4GlcNAcb1-4GlcNAcb-Sp21	0	10.480474999999998
Gala1-3(Fuca1-2)Galb1-3GalNAcb-Sp8	0	12.374000000000002
Fuca1-2Galb1-3(Fuca1-4)GlcNAcb1-2Mana1-6(Fuca1-2Galb1-3(Fuca1-4)GlcNAcb1-2Mana1-3)Manb1-4GlcNAcb1-4(Fuca1-6)GlcNAcb1-4(Fuca1-6)GlcNAcb-Sp19	0	15.289824999999995
Galb1-3GlcNAcb1-2Mana1-6(GlcNAcb1-4)(Galb1-3GlcNAcb1-2Mana1-3)Manb1-4GlcNAcb1-4GlcNAcb-Sp21	0	17.17335
Gala1-3Galb1-3GlcNAcb1-6GalNAca-Sp14	0	7.392849999999998
Galb1-3(Fuca1-4)GlcNAcb1-6GalNAca-Sp14	0	6.18575
Galb1-4(Fuca1-3)GlcNAcb1-6(Neu5Aca2-6(Neu5Aca2-3Galb1-3)GlcNAcb1-3)Galb1-4Glc-Sp21	0	9.437975000000002
Fuca1-2Galb1-4GlcNAcb1-6GalNAca-Sp14	0	2.740175
Galb1-4(Fuca1-3)GlcNAcb1-2Mana-Sp0	0	9.55955
Fuca1-2Galb1-3GlcNAcb1-6(Fuca1-2Galb1-3GlcNAcb1-3)GalNAca-Sp14	0	8.673624999999998
Galb1-4(6P)GlcNAcb-Sp0	0	1.3575249999999992
(6P)Galb1-4GlcNAcb-SP0	0	1.1930250000000011
GalNAca1-3(Fuca1-2)Galb1-4GlcNAcb1-6GalNAc-Sp14	0	0.5332999999999997
GlcNAcb1-3Galb1-4GlcNAcb1-2Mana1-6(GlcNAcb1-3Galb1-4GlcNAcb1-2Mana1-3)Manb1-4GlcNAcb1-4GlcNAcb-Sp25	0	10.87375
Galb1-4GlcNAcb1-3Galb1-4GlcNAcb1-3Galb1-4GlcNAcb1-2Mana1-6(Galb1-4GlcNAcb1-3Galb1-4GlcNAcb1-3Galb1-4GlcNAcb1-2Mana1-3)Manb1-4GlcNAcb1-4GlcNAcb-Sp12	0	11.953699999999998
GlcNAcb1-3Galb1-4GlcNAcb1-3Galb1-4GlcNAcb1-3Galb1-4GlcNAcb1-2Mana1-6(GlcNAcb1-3Galb1-4GlcNAcb1-3Galb1-4GlcNAcb1-3Galb1-4GlcNAcb1-2Mana1-3)Manb1-4GlcNAcb1-4GlcNAcb-Sp25	0	4.368300000000003
Neu5Gca2-8Neu5Aca2-3Galb1-4GlcNAc-Sp0	0	2.1072999999999986
GlcNAcb1-3Galb1-4GlcNAcb1-3Galb1-4GlcNAcb1-3Galb1-4GlcNAcb1-2Mana1-6(GlcNAcb1-3Galb1-4GlcNAcb1-3Galb1-4GlcNAcb1-3Galb1-4GlcNAcb1-2Mana1-3)Manb1-4GlcNAcb1-4(Fuca1-6)GlcNAcb-Sp24	0	8.90735
Galb1-4GlcNAcb1-3Galb1-4GlcNAcb1-3Galb1-4GlcNAcb1-3Galb1-4GlcNAcb1-2Mana1-6(Galb1-4GlcNAcb1-3Galb1-4GlcNAcb1-3Galb1-4GlcNAcb1-3Galb1-4GlcNAcb1-2Mana1-3)Manb1-4GlcNAcb1-4(Fuca1-6)GlcNAcb-Sp24	0	-0.4190500000000004
Galb1-4GlcNAcb1-3Galb1-4GlcNAcb1-3Galb1-4GlcNAcb1-3Galb1-4GlcNAcb1-3Galb1-4GlcNAcb1-2Mana1-6(Galb1-4GlcNAcb1-3Galb1-4GlcNAcb1-3Galb1-4GlcNAcb1-3Galb1-4GlcNAcb1-3Galb1-4GlcNAcb1-2Mana1-3)Manb1-4GlcNAcb1-4(Fuca1-6)GlcNAcb-Sp19	0	12.019849999999998
GlcNAcb1-3Galb1-4GlcNAcb1-3Galb1-4GlcNAcb1-3Galb1-4GlcNAcb1-6(GlcNAcb1-3Galb1-4GlcNAcb1-3Galb1-4GlcNAcb1-3Galb1-4GlcNAb1-2)Mana1-6(GlcNAcb1-3Galb1-4GlcNAcb1-3Galb1-4GlcNAcb1-3Galb1-4GlcNAcb1-2Mana1-3)Manb1-4GlcNAcb1-4(Fuca1-6)GlcNAcb-Sp24	0	14.3699
Galb1-4GlcNAcb1-3Galb1-4GlcNAcb1-3GalNAca-Sp14	0	8.418474999999999
GlcNAcb1-6(Neu5Aca2-3Galb1-3)GalNAca-Sp14	1	177.81605
