# Supplementary material for: Identifying glycan motifs using a novel subtree mining approach
Source: BMC Bioinformatics. 2020 Feb 4;21:42. doi: 10.1186/s12859-020-3374-4 (PMC7001330; doi:10.1186/s12859-020-3374-4)
Supplement: Supplementary file 6 — Additional file 6 Training and test sets. CSV files for all training and test sets used for this manuscript. [file 12859_2020_3374_MOESM6_ESM.zip › CV_Folds/CV_Folds/fold_3/test_set_HA_PuertoRico_8_34_13829_v5_DATA.csv]

glycan	binding	rfu
(3S)Galb1-4GlcNAcb-Sp8	0	4.060875
(6S)(4S)Galb1-4GlcNAcb-Sp0	0	7.059425000000001
Fuca1-2Galb1-3GalNAca-Sp8	0	7.683824999999999
Fuca1-2Galb1-4(Fuca1-3)GlcNAcb1-3Galb1-4(Fuca1-3)GlcNAcb-Sp0	0	16.12205
Fuca1-2Galb1-4Glcb-Sp0	0	16.819100000000002
(3S)Galb1-4(Fuca1-3)Glcb-Sp0	0	15.411725
GalNAca1-3(Fuca1-2)Galb1-4GlcNAcb-Sp8	0	5.837924999999999
GalNAcb1-3(Fuca1-2)Galb-Sp8	0	13.545250000000005
GalNAcb1-4GlcNAcb-Sp8	0	13.993125
Gala1-2Galb-Sp8	0	24.859900000000003
Gala1-3(Fuca1-2)Galb-Sp8	0	23.784800000000004
Gala1-3Galb1-4(Fuca1-3)GlcNAcb-Sp8	0	12.8598
Gala1-3Galb1-4GlcNAcb-Sp8	0	5.8698
Gala1-3Galb1-4Glcb-Sp0	0	20.231550000000006
Gala1-4GlcNAcb-Sp8	0	6.0231499999999984
Galb1-3(Fuca1-4)GlcNAcb1-3Galb1-4(Fuca1-3)GlcNAcb-Sp0	0	7.330625
Galb1-3GlcNAcb1-3Galb1-4(Fuca1-3)GlcNAcb-Sp0	0	3.0901749999999972
Galb1-3(Fuca1-4)GlcNAc-Sp8	0	1.5257749999999994
GlcNAcb1-6(Galb1-3)GalNAca-Sp14	0	12.107000000000005
Galb1-3GalNAcb1-4(Neu5Aca2-3)Galb1-4Glcb-Sp0	0	23.816675
Galb1-3Galb-Sp8	0	14.8759
Galb1-3GlcNAcb1-3Galb1-4Glcb-Sp10	0	9.576125
Galb1-3GlcNAcb-Sp8	0	16.066374999999994
Galb1-4(Fuca1-3)GlcNAcb-Sp0	0	9.882750000000003
Galb1-4(Fuca1-3)GlcNAcb-Sp8	0	12.634899999999998
Galb1-4(6S)Glcb-Sp8	0	61.62095000000001
Galb1-4GalNAcb1-3(Fuca1-2)Galb1-4GlcNAcb-Sp8	0	11.0791
Galb1-4GlcNAcb-Sp8	0	13.27935
Galb1-4Glcb-Sp0	0	12.06985
GlcNAca1-6Galb1-4GlcNAcb-Sp8	0	10.7564
GlcNAcb1-4-MDPLys	0	15.541800000000002
GlcNAcb1-4GlcNAcb1-4GlcNAcb1-4GlcNAcb1-4GlcNAcb1-Sp8	0	41.520125
Glca1-4Glcb-Sp8	0	25.88715
G-ol-Sp8	0	18.475125
KDNa2-3Galb1-4GlcNAcb-Sp0	0	41.784125
Mana1-2Mana1-2Mana1-3Mana-Sp9	0	6.4614249999999975
Mana1-6(Mana1-2Mana1-3)Mana1-6(Mana1-2Mana1-3)Manb1-4GlcNAcb1-4GlcNAcb-Sp12	0	4.412150000000001
Neu5Aca2-8Neu5Aca2-8Neu5Aca2-3Galb1-4Glcb-Sp0	0	19.424624999999995
GalNAcb1-4(Neu5Aca2-3)Galb1-4GlcNAcb-Sp0	0	5.231974999999997
Neu5Aca2-3Galb1-3GlcNAcb-Sp8	0	33.828775
Neu5Aca2-3Galb1-4(Fuca1-3)GlcNAcb1-3Galb1-4GlcNAcb-Sp8	0	50.495099999999994
Neu5Aca2-3Galb1-4GlcNAcb-Sp0	0	22.755175
Neu5Aca2-3Galb1-4GlcNAcb-Sp8	0	31.62315
Neu5Aca2-3Galb1-4Glcb-Sp0	0	31.140650000000008
Neu5Aca2-8Neu5Aca2-3Galb1-4Glcb-Sp0	0	10.98105
Neu5Gca2-3Galb1-4Glcb-Sp0	0	20.813325
Neu5Gca2-6GalNAca-Sp0	0	11.204150000000002
Galb1-3GlcNAcb1-3Galb1-3GlcNAcb-Sp0	0	27.528624999999995
Galb1-4(Fuca1-3)(6S)Glcb-Sp0	0	35.57107499999999
(6S)Galb1-4(6S)GlcNAcb-Sp0	0	15.611775000000005
Galb1-4GlcNAcb1-6(Galb1-4GlcNAcb1-3)Galb1-4GlcNAc-Sp0	0	41.174525
GlcNAcb1-6(Galb1-4GlcNAcb1-3)Galb1-4GlcNAc-Sp0	0	13.515875
GlcNAcb1-3Man-Sp10	0	31.425750000000008
Mana1-6(Mana1-3)Mana1-6(Mana1-3)Manb-Sp10	0	31.830300000000022
Neu5Aca2-6Galb1-4GlcNAcb1-2Mana1-6(Neu5Aca2-3Galb1-4GlcNAcb1-2Mana1-3)Manb1-4GlcNAcb1-4GlcNAcb-Sp12	0	27.53715
Galb1-4GlcNAcb1-2Mana1-6(Neu5Aca2-6Galb1-4GlcNAcb1-2Mana1-3)Manb1-4GlcNAcb1-4GlcNAcb-Sp12	0	19.33825
Neu5Aca2-8Neu5Aca2-8Neu5Acb-Sp8	0	28.0616
Gala1-4Galb1-4GlcNAcb1-3Galb1-4Glcb-Sp0	0	4.147074999999998
GalNAca1-3(Fuca1-2)Galb1-4GlcNAcb1-3Galb1-4GlcNAcb-Sp0	0	10.24645
GalNAca1-3(Fuca1-2)Galb1-4GlcNAcb1-3Galb1-4GlcNAcb1-3Galb1-4GlcNAcb-Sp0	0	38.05
GlcNAca1-4Galb1-4GlcNAcb-Sp0	0	16.689350000000005
Neu5Aca2-6Galb1-4GlcNAcb1-2Mana1-6Manb1-4GlcNAcb1-4GlcNAc-Sp12	1	537.4071999999999
KDNa2-6Galb1-4GlcNAc-Sp0	0	20.933275
Fuca1-2Galb1-3GlcNAcb1-2Mana1-6(Fuca1-2Galb1-3GlcNAcb1-2Mana1-3)Manb1-4GlcNAcb1-4GlcNAcb-Sp20	0	30.98095
Fuca1-2Galb1-4(Fuca1-3)GlcNAcb1-2Mana1-6(Fuca1-2Galb1-4(Fuca1-3)GlcNAcb1-2Mana1-3)Manb1-4GlcNAcb1-4GlcNAb-Sp20	0	50.35107500000001
Neu5Aca2-6GlcNAcb1-4GlcNAc-Sp21	0	45.83149999999999
GalNAca1-3(Fuca1-2)Galb1-3GlcNAcb1-2Mana1-6(GalNAca1-3(Fuca1-2)Galb1-3GlcNAcb1-2Mana1-3)Manb1-4GlcNAcb1-4GlcNAcb-Sp20	0	6.303624999999999
Fuca1-2Galb1-3GalNAca1-3(Fuca1-2)Galb1-4Glcb-Sp0	0	1.7052500000000004
Galb1-3GlcNAcb1-3GalNAca-Sp14	0	8.4942
GalNAca1-3GalNAcb1-3Gala1-4Galb1-4GlcNAcb-Sp0	0	7.0025
GalNAca1-3(Fuca1-2)Galb1-4GlcNAcb1-3GalNAca-Sp14	0	42.126050000000006
GalNAca1-3GalNAcb1-3Gala1-4Galb1-4Glcb-Sp0	0	18.147575
Fuca1-2Galb1-4GlcNAcb1-2Mana1-6(Fuca1-2Galb1-4GlcNAcb1-2Mana1-3)Manb1-4GlcNAcb1-4(Fuca1-6)GlcNAcb-Sp22	0	16.084400000000002
GlcNAcb1-2(GlcNAcb1-6)Mana1-6(GlcNAcb1-2Mana1-3)Manb1-4GlcNAcb1-4GlcNAcb-Sp19	0	5.2871
Fuca1-2Galb1-3GlcNAcb1-3GalNAc-Sp14	0	19.317799999999995
Galb1-3GlcNAcb1-6(Galb1-3GlcNAcb1-2)Mana1-6(Galb1-3GlcNAcb1-2Mana1-3)Manb1-4GlcNAcb1-4GlcNAcb-Sp19	0	10.675825
GlcNAcb1-2Mana1-6(GlcNAcb1-4)(GlcNAcb1-4(GlcNAcb1-2)Mana1-3)Manb1-4GlcNAcb1-4GlcNAc-Sp21	0	16.429750000000002
GlcNAcb1-6(GlcNAcb1-2)Mana1-6(GlcNAcb1-4)(GlcNAcb1-2Mana1-3)Manb1-4GlcNAcb1-4GlcNAc-Sp21	0	9.91665
GlcNAcb1-6(GlcNAcb1-2)Mana1-6(GlcNAcb1-4)(GlcNAcb1-4(GlcNAcb1-2)Mana1-3)Manb1-4GlcNAcb1-4GlcNAc-Sp21	0	3.990375
Galb1-4GlcNAcb1-2Mana1-6(GlcNAcb1-4)(Galb1-4GlcNAcb1-2Mana1-3)Manb1-4GlcNAcb1-4GlcNAc-Sp21	0	9.10485
(6S)Galb1-3GlcNAcb-Sp0	0	12.314225
(6S)Galb1-3(6S)GlcNAc-Sp0	0	12.451375000000002
Fuca1-2Galb1-4GlcNAcb1-2Mana1-6(Fuca1-2Galb1-4GlcNAcb1-2(Fuca1-2Galb1-4GlcNAcb1-4)Mana1-3)Manb1-4GlcNAcb1-4GlcNAcb-Sp12	0	12.521575
GalNAcb1-4Galb1-4Glcb-Sp0	0	23.003775
Galb1-4GlcNAcb1-6(Galb1-4GlcNAcb1-2)Mana1-6(Galb1-4GlcNAcb1-2Mana1-3)Manb1-4GlcNAcb1-4GlcNAcb-Sp19	0	12.4628
Gala1-3(Fuca1-2)Galb1-3GalNAcb-Sp8	0	20.116425
Glca1-6Glca1-6Glca1-6Glcb-Sp10	0	60.97769999999999
Glca1-4Glca1-4Glca1-4Glcb-Sp10	0	28.55565
Fuca1-2Galb1-4(Fuca1-3)GlcNAcb1-2Mana1-6(Fuca1-2Galb1-4(Fuca1-3)GlcNAcb1-2Mana1-3)Manb1-4GlcNAcb1-4(Fuca1-6)GlcNAcb-Sp24	0	23.8387
Fuca1-2Galb1-3(Fuca1-4)GlcNAcb1-2Mana1-6(Fuca1-2Galb1-3(Fuca1-4)GlcNAcb1-2Mana1-3)Manb1-4GlcNAcb1-4(Fuca1-6)GlcNAcb1-4(Fuca1-6)GlcNAcb-Sp19	0	42.555200000000006
Neu5Aca2-3Galb1-4GlcNAcb1-2Mana-Sp0	0	57.18872500000001
Galb1-3GlcNAcb1-6GalNAca-Sp14	0	7.080474999999997
Fuca1-2(6S)Galb1-3(6S)GlcNAcb-Sp0	0	36.57147499999999
(3S)GalNAcb1-4(Fuca1-3)GlcNAcb-Sp8	0	30.634525000000004
Fuca1-2Galb1-3GlcNAcb1-6(Fuca1-2Galb1-3GlcNAcb1-3)GalNAca-Sp14	0	50.27602499999999
GalNAcb1-4(6S)GlcNAc-Sp8	0	42.52380000000001
Galb1-3GlcNAcb1-2Mana-Sp0	0	17.8183
Gala1-3Galb1-3GlcNAcb1-2Mana-Sp0	0	36.42545
Galb1-4GlcNAcb1-2Mana1-6(Galb1-4GlcNAcb1-4)(Galb1-4GlcNAcb1-2Mana1-3)Manb1-4GlcNAcb1-4(Fuca1-6)GlcNAc-Sp21	0	9.482974999999998
Galb1-3GalNAcb1-3Gal-Sp21	0	31.44052499999999
GlcNAcb1-3Galb1-4GlcNAcb1-2Mana1-6(GlcNAcb1-3Galb1-4GlcNAcb1-2Mana1-3)Manb1-4GlcNAcb1-4GlcNAcb-Sp12	0	4.096400000000001
Galb1-4GlcNAcb1-3Galb1-4GlcNAcb1-2Mana1-6(Galb1-4GlcNAcb1-3Galb1-4GlcNAcb1-2Mana1-3)Manb1-4GlcNAcb1-4GlcNAcb-Sp12	0	37.508875
Neu5Gca2-3Galb1-4GlcNAcb1-3Galb1-4GlcNAcb1-2Mana1-6(Neu5Gca2-3Galb1-4GlcNAcb1-3Galb1-4GlcNAcb1-2Mana1-3)Manb1-4GlcNAcb1-4GlcNAcb-Sp24	0	36.3785
Neu5Aca2-8Neu5Gca2-3Galb1-4GlcNAc-Sp0	0	6.0351250000000025
GlcNAb1-3Galb1-3GalNAc-Sp14	0	9.196374999999998
Galb1-4GlcNAcb1-3Galb1-4GlcNAcb1-3Galb1-4GlcNAcb1-3Galb1-4GlcNAcb1-3Galb1-4GlcNAcb1-3Galb1-4GlcNAcb1-2Mana1-6(Galb1-4GlcNAcb1-3Galb1-4GlcNAcb1-3Galb1-4GlcNAcb1-3Galb1-4GlcNAcb1-3Galb1-4GlcNAcb1-3Galb1-4GlcNAcb1-2Mana1-3)Manb1-4GlcNAcb1-4GlcNAcb-Sp25	0	44.6431
Neu5Aca2-6Galb1-4GlcNAcb1-3Galb1-4GlcNAcb1-6(Neu5Aca2-6Galb1-4GlcNAcb1-3Galb1-4GlcNAcb1-3)GalNAca-Sp14	1	467.242625
Neu5Aca2-6Galb1-4GlcNAcb1-3Galb1-4GlcNAcb1-3Galb1-4GlcNAcb1-2Mana1-6(Neu5Aca2-6Galb1-4GlcNAcb1-3Galb1-4GlcNAcb1-3Galb1-4GlcNAcb1-2Mana1-3)Manb1-4GlcNAcb1-4GlcNAcb-Sp12	1	2254.8143250000007
Neu5Aca2-6Galb1-4GlcNAcb1-3Galb1-4GlcNAcb1-2Mana1-6(Neu5Aca2-6Galb1-4GlcNAcb1-3Galb1-4GlcNAcb1-2Mana1-3)Manb1-4GlcNAcb1-4GlcNAcb-Sp12	1	445.447575
GlcNAcb1-3Fuca-Sp21	0	36.26715
