# Supplementary material for: Identifying glycan motifs using a novel subtree mining approach
Source: BMC Bioinformatics. 2020 Feb 4;21:42. doi: 10.1186/s12859-020-3374-4 (PMC7001330; doi:10.1186/s12859-020-3374-4)
Supplement: Supplementary file 6 — Additional file 6 Training and test sets. CSV files for all training and test sets used for this manuscript. [file 12859_2020_3374_MOESM6_ESM.zip › CV_Folds/CV_Folds/fold_3/test_set_Human-DC-Sign-tetramer_15320_v5.0_DATA.csv]

glycan	binding	rfu
(6S)(4S)Galb1-4GlcNAcb-Sp0	0	30.558399999999985
(6P)Mana-Sp8	0	9.028150000000004
Fuca1-2Galb1-3GalNAca-Sp14	0	16.0659
Fuca1-2Galb1-4GlcNAcb1-3Galb1-4GlcNAcb1-3Galb1-4GlcNAcb-Sp0	0	52.876949999999994
(3S)Galb1-4(Fuca1-3)Glcb-Sp0	0	17.16945
GalNAca1-3GalNAcb-Sp8	0	15.570475000000002
GalNAca1-4(Fuca1-2)Galb1-4GlcNAcb-Sp8	0	94.60390000000002
Gala1-3(Fuca1-2)Galb1-4(Fuca1-3)GlcNAcb-Sp0	0	29.502150000000004
Gala1-4(Gala1-3)Galb1-4GlcNAcb-Sp8	0	44.615375
Gala1-3GalNAca-Sp8	0	31.39599999999999
Gala1-3Galb1-4Glcb-Sp0	0	12.189250000000005
Gala1-4Galb1-4Glcb-Sp0	0	6.616649999999992
Gala1-6Glcb-Sp8	0	15.532274999999998
Galb1-2Galb-Sp8	0	17.38705
Galb1-3(Fuca1-4)GlcNAc-Sp8	1	1390.24625
Neu5Aca2-6(Galb1-3)GalNAca-Sp14	0	11.8731
Galb1-3GalNAca-Sp8	0	14.959600000000002
Galb1-3GalNAca-Sp14	0	15.732025
Galb1-3GalNAcb-Sp8	0	55.794225
Galb1-3Galb-Sp8	0	14.3049
Galb1-4GlcNAcb1-3GalNAc-Sp14	0	19.985049999999994
Galb1-4GlcNAcb1-3Galb1-4GlcNAcb1-3Galb1-4GlcNAcb-Sp0	0	11.495
Galb1-4GlcNAcb1-3Galb1-4Glcb-Sp0	0	29.844624999999994
Galb1-4GlcNAcb1-6(Galb1-3)GalNAca-Sp8	0	49.0628
Galb1-4GlcNAcb1-6(Galb1-3)GalNAc-Sp14	0	10.12095
Galb1-4GlcNAcb-Sp0	0	22.62547500000001
Galb1-4Glcb-Sp0	0	13.294825000000005
GlcNAca1-3Galb1-4GlcNAcb-Sp8	0	75.18314999999998
GlcNAcb1-3Galb1-4GlcNAcb1-3Galb1-4GlcNAcb-Sp0	0	54.2631
GlcNAcb1-4-MDPLys	0	32.9319
GlcNAcb1-4GlcNAcb1-4GlcNAcb1-4GlcNAcb1-4GlcNAcb1-4GlcNAcb1-Sp8	0	26.256525
G-ol-Sp8	0	18.676075
GlcAb1-6Galb-Sp8	0	19.960675
Mana1-6(Mana1-2Mana1-3)Mana1-6(Mana1-2Mana1-3)Manb1-4GlcNAcb1-4GlcNAcb-Sp12	0	59.64169999999999
Fuca1-2(6S)Galb1-4GlcNAcb-Sp0	0	21.49925
GalNAcb1-4(Neu5Aca2-8Neu5Aca2-8Neu5Aca2-8Neu5Aca2-3)Galb1-4Glcb-Sp0	0	17.669925
GalNAcb1-4(Neu5Aca2-8Neu5Aca2-8Neu5Aca2-3)Galb1-4Glcb-Sp0	0	24.129975
Neu5Aca2-8Neu5Aca2-8Neu5Aca-Sp8	0	19.673724999999987
Neu5Aca2-3Galb1-3GalNAcb1-3Gala1-4Galb1-4Glcb-Sp0	0	14.41305
Neu5Aca2-3Galb1-3GlcNAcb-Sp8	0	16.410775
Neu5Aca2-3Galb1-4GlcNAcb1-3Galb1-4GlcNAcb-Sp0	0	14.764949999999995
Neu5Aca2-6GalNAcb1-4GlcNAcb-Sp0	0	8.731774999999997
Neu5Aca2-6Galb1-4Glcb-Sp8	0	26.563399999999994
Galb1-3(Fuca1-4)GlcNAcb1-3Galb1-3(Fuca1-4)GlcNAcb-Sp0	1	586.0489
Neu5Gca2-3Galb1-3GlcNAcb-Sp0	0	14.719124999999998
Neu5Gca2-3Galb1-4GlcNAcb-Sp0	0	43.74302499999999
Neu5Gca2-6GalNAca-Sp0	0	37.51195
Galb1-4(Fuca1-3)(6S)GlcNAcb-Sp0	0	39.4937
Neu5Aca2-3Galb1-3GlcNAcb1-3Galb1-3GlcNAcb-Sp0	0	31.455125
Neu5Aca2-3Galb1-4GlcNAcb1-3Galb1-3GlcNAcb-Sp0	0	26.200149999999994
(6S)Galb1-4(6S)GlcNAcb-Sp0	0	38.926575
Neu5Aca2-6Galb1-4GlcNAcb1-2Mana1-6(Galb1-4GlcNAcb1-2Mana1-3)Manb1-4GlcNAcb1-4GlcNAcb-Sp12	0	12.607475
GalNAcb1-3Galb-Sp8	0	31.846949999999996
GlcNAcb1-3Man-Sp10	0	25.657825000000006
GlcNAcb1-4GlcNAcb-Sp10	0	25.94
Neu5Aca2-3Galb1-4GlcNAcb1-2Mana1-6(Neu5Aca2-3Galb1-4GlcNAcb1-2Mana1-3)Manb1-4GlcNAcb1-4GlcNAcb-Sp12	0	5.00755
Neu5Aca2-3Galb1-4GlcNAcb1-2Mana1-6(Neu5Aca2-6Galb1-4GlcNAcb1-2Mana1-3)Manb1-4GlcNAcb1-4GlcNAcb-Sp12	0	10.052625
Gala1-4Galb1-4GlcNAcb1-3Galb1-4Glcb-Sp0	0	20.789800000000003
GlcNAca1-4Galb1-3GalNAc-Sp14	0	19.806400000000004
Neu5Aca2-6Galb1-4GlcNAcb1-2Mana1-6(Mana1-3)Manb1-4GlcNAcb1-4GlcNAc-Sp12	0	27.79015
Mana1-6(Neu5Aca2-6Galb1-4GlcNAcb1-2Mana1-3)Manb1-4GlcNAcb1-4GlcNAc-Sp12	0	12.311625
GlcNAcb1-2Mana1-6(GlcNAcb1-2Mana1-3)Manb1-4GlcNAcb1-4(Fuca1-6)GlcNAcb-Sp22	0	44.289525
(6S)GlcNAcb1-3Galb1-4GlcNAcb-Sp0	0	32.732575000000004
KDNa2-3Galb1-4(Fuca1-3)GlcNAc-Sp0	0	53.92252500000001
KDNa2-3Galb1-4Glc-Sp0	0	36.22567500000001
Gala1-3Galb1-4GlcNAcb1-2Mana1-6(Gala1-3Galb1-4GlcNAcb1-2Mana1-3)Manb1-4GlcNAcb1-4GlcNAcb-Sp20	0	20.065325
Neu5Aca2-6GlcNAcb1-4GlcNAcb1-4GlcNAc-Sp21	0	11.785674999999998
Galb1-4GlcNAcb1-2Mana1-6(Galb1-4GlcNAcb1-4(Galb1-4GlcNAcb1-2)Mana1-3)Manb1-4GlcNAcb1-4GlcNAc-Sp21	0	16.10665000000001
Gala1-3(Fuca1-2)Galb1-4GlcNAcb1-2Mana1-6(Gala1-3(Fuca1-2)Galb1-4GlcNAcb1-2Mana1-3)Manb1-4GlcNAcb1-4GlcNAcb-Sp20	0	25.13645
Neu5Aca2-3Galb1-4GlcNAcb1-3GalNAc-Sp14	0	81.84337500000002
Galb1-4(Fuca1-3)GlcNAcb1-6(Fuca1-4(Fuca1-2Galb1-3)GlcNAcb1-3)Galb1-4Glc-Sp21	0	19.04015
Neu5Aca2-3Galb1-3GlcNAcb1-3GalNAca-Sp14	0	17.853324999999995
Fuca1-2Galb1-4GlcNAcb1-3GalNAca-Sp14	0	42.47612500000001
Galb1-3GalNAcb1-4(Neu5Aca2-8Neu5Aca2-3)Galb1-4Glcb-Sp0	0	17.875749999999996
Galb1-4(Fuca1-3)GlcNAcb1-2Mana1-6(Galb1-4(Fuca1-3)GlcNAcb1-2Mana1-3)Manb1-4GlcNAcb1-4(Fuca1-6)GlcNAcb-Sp22	0	27.024625
Gala1-3Galb1-3GlcNAcb1-3GalNAc-Sp14	0	30.591424999999994
GlcNAcb1-2Mana1-6(GlcNAcb1-4)(GlcNAcb1-4(GlcNAcb1-2)Mana1-3)Manb1-4GlcNAcb1-4GlcNAc-Sp21	0	15.203225
Galb1-4GlcNAcb1-6(Galb1-4GlcNAcb1-2)Mana1-6(GlcNAcb1-4)(Galb1-4GlcNAcb1-4(Galb1-4GlcNAcb1-2)Mana1-3)Manb1-4GlcNAcb1-4GlcNAc-Sp21	0	15.27105
Galb1-4Galb-Sp10	0	14.290699999999996
GalNAcb1-6GalNAcb-Sp8	0	23.86175
(6S)Galb1-3(6S)GlcNAc-Sp0	0	55.57765000000001
Fuca1-2Galb1-4(Fuca1-3)GlcNAcb1-2Mana1-6(Fuca1-2Galb1-4(Fuca1-3)GlcNAcb1-4(Fuca1-2Galb1-4(Fuca1-3)GlcNAcb1-2)Mana1-3)Manb1-4GlcNAcb1-4GlcNAcb-Sp12	0	36.297725
Galb1-4(Fuca1-3)GlcNAcb1-6GalNAc-Sp14	0	39.42032499999999
GalNAcb1-4Galb1-4Glcb-Sp0	0	46.835875
Neu5Aca2-6Galb1-4GlcNAcb1-6(Fuca1-2Galb1-3GlcNAcb1-3)Galb1-4Glc-Sp21	0	7.7638250000000015
Galb1-4GlcNAcb1-6(Galb1-4GlcNAcb1-2)Mana1-6(Galb1-4GlcNAcb1-2Mana1-3)Manb1-4GlcNAcb1-4GlcNAcb-Sp19	0	15.132175
Neu5Aca2-3Galb1-4GlcNAcb1-6(Neu5Aca2-3Galb1-4GlcNAcb1-2)Mana1-6(GlcNAcb1-4)(Neu5Aca2-3Galb1-4GlcNAcb1-4(Neu5Aca2-3Galb1-4GlcNAcb1-2)Mana1-3)Manb1-4GlcNAcb1-4GlcNAcb-Sp21	0	14.213575
Neu5Aca2-6Galb1-4GlcNAcb1-2Mana1-6(GlcNAcb1-4)(Neu5Aca2-6Galb1-4GlcNAcb1-2Mana1-3)Manb1-4GlcNAcb1-4GlcNAcb-Sp21	0	28.964375
Neu5Aca2-6Galb1-4GlcNAcb1-6(Neu5Aca2-6Galb1-4GlcNAcb1-2)Mana1-6(GlcNAcb1-4)(Neu5Aca2-6Galb1-4GlcNAcb1-2Mana1-3)Manb1-4GlcNAcb1-4GlcNAcb-Sp21	0	19.663
Glca1-6Glca1-6Glca1-6Glcb-Sp10	0	40.92099999999999
Neu5Aca2-3Galb1-4GlcNAcb1-2Mana-Sp0	0	59.78077500000001
Neu5Aca2-6Galb1-4GlcNAcb1-6GalNAca-Sp14	0	22.26875
Neu5Aca2-6Galb1-4GlcNAcb1-6(Neu5Aca2-6Galb1-4GlcNAcb1-3)GalNAca-Sp14	0	37.21505
Neu5Aca2-3Galb1-4GlcNAcb1-2Mana1-6(Neu5Aca2-3Galb1-4GlcNAcb1-2Mana1-3)Manb1-4GlcNAcb1-4(Fuca1-6)GlcNAcb-Sp24	0	44.53997500000001
Galb1-4GlcNAcb1-6(Galb1-4GlcNAcb1-2)Mana1-6(Galb1-4GlcNAcb1-2Mana1-3)Manb1-4GlcNAcb1-4(Fuca1-6)GlcNAcb-Sp24	0	50.78185000000001
Neu5Aca2-3Galb1-3GlcNAcb1-6GalNAca-Sp14	0	25.76045
Fuca1-2(6S)Galb1-3(6S)GlcNAcb-Sp0	0	23.630575
Fuca1-2Galb1-3GlcNAcb1-6(Fuca1-2Galb1-3GlcNAcb1-3)GalNAca-Sp14	0	25.03935000000001
Galb1-3GlcNAca1-3Galb1-4GlcNAcb-Sp8	0	67.573475
Galb1-4(6P)GlcNAcb-Sp0	0	18.9642
Gala1-3(Fuca1-2)Galb1-3GlcNAcb1-6GalNAc-Sp14	0	14.5625
Galb1-4GlcNAcb1-2Mana1-6(GlcNAcb1-4)(Galb1-4GlcNAcb1-2Mana1-3)Manb1-4GlcNAcb1-4(Fuca1-6)GlcNAc-Sp21	0	21.1775
Gala1-3(Fuca1-2)Galb1-3GalNAcb1-3Gala1-4Galb1-4Glc-Sp21	0	49.915325
Galb1-3GalNAcb1-3Gal-Sp21	0	6.037650000000001
Galb1-3GlcNAcb1-3Galb1-4GlcNAcb1-3Galb1-4GlcNAcb1-6(Galb1-3GlcNAcb1-3Galb1-4GlcNAcb1-3Galb1-4GlcNAb1-2)Mana1-6(Galb1-3GlcNAcb1-3Galb1-4GlcNAcb1-3Galb1-4GlcNAcb1-2Mana1-3)Manb1-4GlcNAcb1-4(Fuca1-6)GlcNAcb-Sp24	1	1109.770375
Galb1-4GlcNAcb1-3Galb1-4GlcNAcb1-3Galb1-4GlcNAcb1-2Mana1-6(Galb1-4GlcNAcb1-3Galb1-4GlcNAcb1-3Galb1-4GlcNAcb1-2Mana1-3)Manb1-4GlcNAcb1-4(Fuca1-6)GlcNAcb-Sp24	0	47.34007500000001
Galb1-4GlcNAcb1-3Galb1-4GlcNAcb1-3Galb1-4GlcNAcb1-3Galb1-4GlcNAcb1-2Mana1-6(Galb1-4GlcNAcb1-3Galb1-4GlcNAcb1-3Galb1-4GlcNAcb1-3Galb1-4GlcNAcb1-2Mana1-3)Manb1-4GlcNAcb1-4(Fuca1-6)GlcNAcb-Sp24	0	55.20292500000001
Galb1-4GlcNAcb1-3Galb1-4GlcNAcb1-3Galb1-4GlcNAcb1-3Galb1-4GlcNAcb1-3Galb1-4GlcNAcb1-2Mana1-6(Galb1-4GlcNAcb1-3Galb1-4GlcNAcb1-3Galb1-4GlcNAcb1-3Galb1-4GlcNAcb1-3Galb1-4GlcNAcb1-2Mana1-3)Manb1-4GlcNAcb1-4(Fuca1-6)GlcNAcb-Sp19	0	89.193075
GlcNAcb1-3Galb1-4GlcNAcb1-3Galb1-4GlcNAcb1-3Galb1-4GlcNAcb1-3Galb1-4GlcNAcb1-6(GlcNAcb1-3Galb1-4GlcNAcb1-3Galb1-4GlcNAcb1-3Galb1-4GlcNAcb1-3Galb1-4GlcNAb1-2)Mana1-6(GlcNAcb1-3Galb1-4GlcNAcb1-3Galb1-4GlcNAcb1-3Galb1-4GlcNAcb1-3Galb1-4GlcNAcb1-2Mana1-3)Manb1-4GlcNAcb1-4(Fuca1-6)GlcNAcb-Sp24	0	85.791825
Galb1-4GlcNAcb1-3Galb1-4GlcNAcb1-3Galb1-4GlcNAcb1-3Galb1-4GlcNAcb1-3Galb1-4GlcNAcb1-6(Galb1-4GlcNAcb1-3Galb1-4GlcNAcb1-3Galb1-4GlcNAcb1-3Galb1-4GlcNAcb1-3Galb1-4GlcNAb1-2)Mana1-6(Galb1-4GlcNAcb1-3Galb1-4GlcNAcb1-3Galb1-4GlcNAcb1-3Galb1-4GlcNAcb1-3Galb1-4GlcNAcb1-2Mana1-3)Manb1-4GlcNAcb1-4(Fuca1-6)GlcNAcb-Sp24	1	587.302325
GlcNAcb1-3Galb1-4GlcNAcb1-3GalNAca-Sp14	0	11.773025
Galb1-4GlcNAcb1-3Galb1-3GalNAca-Sp14	0	45.22452500000009
