# Supplementary material for: Identifying glycan motifs using a novel subtree mining approach
Source: BMC Bioinformatics. 2020 Feb 4;21:42. doi: 10.1186/s12859-020-3374-4 (PMC7001330; doi:10.1186/s12859-020-3374-4)
Supplement: Supplementary file 6 — Additional file 6 Training and test sets. CSV files for all training and test sets used for this manuscript. [file 12859_2020_3374_MOESM6_ESM.zip › CV_Folds/CV_Folds/fold_3/test_set_jacalin-1ug_14301_v5.0_DATA.csv]

glycan	binding	rfu
GalNAca-Sp15	1	3095.503675
Fuca-Sp8	0	21.78055
Neu5Aca-Sp11	0	37.714375
Manb-Sp8	0	123.729825
(6S)Galb1-4GlcNAcb-Sp8	0	44.553725
Neu5Aca2-3(6S)Galb1-4GlcNAcb-Sp8	0	24.98655
Fuca1-2Galb1-4(Fuca1-3)GlcNAcb1-3Galb1-4(Fuca1-3)GlcNAcb1-3Galb1-4(Fuca1-3)GlcNAcb-Sp0	0	30.461125000000006
Fuca1-4GlcNAcb-Sp8	0	8.158075000000002
GalNAca1-4(Fuca1-2)Galb1-4GlcNAcb-Sp8	0	27.44185
Gala1-3(Fuca1-2)Galb1-4(Fuca1-3)GlcNAcb-Sp0	0	105.315425
Gala1-3(Fuca1-2)Galb1-4Glcb-Sp0	0	41.1077
Gala1-3GalNAcb-Sp8	0	45.959375
Gala1-3Galb1-4(Fuca1-3)GlcNAcb-Sp8	0	90.00132499999997
Gala1-4(Fuca1-2)Galb1-4GlcNAcb-Sp8	0	30.30602499999999
Galb1-3(Fuca1-4)GlcNAc-Sp0	0	31.623975
Galb1-3(Fuca1-4)GlcNAc-Sp8	0	22.0014
Neu5Aca2-6(Galb1-3)GalNAca-Sp14	0	87.555575
Galb1-3GalNAca-Sp8	1	34406.73072499999
Galb1-3GalNAca-Sp14	1	28924.859925000004
Galb1-3GalNAcb1-3Gala1-4Galb1-4Glcb-Sp0	0	45.0864
Galb1-3GalNAcb1-4(Neu5Aca2-3)Galb1-4Glcb-Sp0	0	19.68105
Galb1-3Galb-Sp8	0	31.718025
Galb1-3GlcNAcb-Sp8	0	64.96067500000004
Galb1-4GlcNAcb1-3Galb1-4GlcNAcb1-3Galb1-4GlcNAcb-Sp0	0	46.9614
Galb1-4GlcNAcb1-6(Galb1-3)GalNAca-Sp8	0	32.519924999999986
Galb1-4GlcNAcb-Sp8	0	26.109875
Galb1-4GlcNAcb-Sp23	0	35.728599999999986
GlcNAca1-3Galb1-4GlcNAcb-Sp8	0	21.543175000000005
GlcNAcb1-3Galb1-4Glcb-Sp0	0	75.21019999999999
GlcNAcb1-4GlcNAcb1-4GlcNAcb1-4GlcNAcb1-4GlcNAcb1-Sp8	0	29.943825000000004
GlcNAcb1-6Galb1-4GlcNAcb-Sp8	0	21.021425
KDNa2-3Galb1-3GlcNAcb-Sp0	0	9.129525
Mana1-2Mana1-2Mana1-3Mana-Sp9	0	35.50227500000001
Mana1-2Mana1-6(Mana1-3)Mana1-6(Mana1-2Mana1-2Mana1-3)Manb1-4GlcNAcb1-4GlcNAcb-Sp12	0	11.792524999999998
Mana1-6(Mana1-3)Mana-Sp9	0	26.6614
Neu5Aca2-8Neu5Aca2-8Neu5Aca2-3Galb1-4Glcb-Sp0	0	21.081200000000006
Neu5Aca2-8Neu5Aca2-8Neu5Aca-Sp8	0	18.81395
GalNAcb1-4(Neu5Aca2-3)Galb1-4GlcNAcb-Sp0	0	56.04667499999999
GalNAcb1-4(Neu5Aca2-3)Galb1-4GlcNAcb-Sp8	0	9.632900000000006
Neu5Aca2-6(Neu5Aca2-3)GalNAca-Sp8	0	53.98609999999999
Fuca1-2(6S)Galb1-4Glcb-Sp0	0	43.529400000000116
Neu5Aca2-3Galb1-4GlcNAcb-Sp0	0	39.606475
Neu5Aca2-3Galb1-4Glcb-Sp0	0	90.159975
Neu5Aca2-6Galb1-4GlcNAcb-Sp0	0	79.634775
Neu5Aca2-6Galb-Sp8	0	36.529450000000026
Neu5Acb2-6Galb1-4GlcNAcb-Sp8	0	41.32739999999999
Neu5Gca2-6Galb1-4GlcNAcb-Sp0	0	44.626875
Neu5Aca2-3Galb1-4GlcNAcb1-3Galb1-3GlcNAcb-Sp0	0	19.68275
Galb1-4GlcNAcb1-6Galb1-4GlcNAcb-Sp0	0	132.45825000000002
GalNAcb1-3Galb-Sp8	1	4744.669550000001
Mana1-2Mana1-6(Mana1-3)Mana1-6(Mana1-2Mana1-2Mana1-3)Mana-Sp9	0	21.6044
Mana1-2Mana1-6(Mana1-2Mana1-3)Mana1-6(Mana1-2Mana1-2Mana1-3)Mana-Sp9	0	102.28425
Neu5Aca2-6Galb1-4GlcNAcb1-2Mana1-6(Neu5Aca2-3Galb1-4GlcNAcb1-2Mana1-3)Manb1-4GlcNAcb1-4GlcNAcb-Sp12	0	39.18572500000001
Galb1-4GlcNAcb1-2Mana1-6(Neu5Aca2-6Galb1-4GlcNAcb1-2Mana1-3)Manb1-4GlcNAcb1-4GlcNAcb-Sp12	0	17.679824999999994
Neu5Aca2-8Neu5Acb-Sp17	0	22.171550000000003
Neu5Aca2-3Galb1-4GlcNAcb1-2Mana1-6(Neu5Aca2-3Galb1-4GlcNAcb1-2Mana1-3)Manb1-4GlcNAcb1-4GlcNAcb-Sp12	0	22.248625000000004
Neu5,9Ac2a2-3Galb1-3GlcNAcb-Sp0	0	3.3759999999999994
Gala1-4Galb1-4GlcNAcb1-3Galb1-4Glcb-Sp0	0	26.005225000000053
GalNAcb1-3Gala1-4Galb1-4GlcNAcb1-3Galb1-4Glcb-Sp0	0	38.19077499999997
GalNAca1-3(Fuca1-2)Galb1-4GlcNAcb1-3Galb1-4GlcNAcb-Sp0	0	4.200149999999999
GlcNAca1-4Galb1-3GlcNAcb-Sp0	0	26.831
GlcNAca1-4Galb1-4GlcNAcb1-3Galb1-4GlcNAcb-Sp0	0	11.733425
Neu5Aca2-6Galb1-4GlcNAcb1-2Mana1-6(Mana1-3)Manb1-4GlcNAcb1-4GlcNAc-Sp12	0	85.75707499999999
Neu5Aca2-6Galb1-4GlcNAcb1-2Mana1-6Manb1-4GlcNAcb1-4GlcNAc-Sp12	0	19.439400000000006
(6S)GlcNAcb1-3Galb1-4GlcNAcb-Sp0	0	16.57895
KDNa2-3Galb1-3GalNAca-Sp14	1	25605.163175
Gala1-3(Fuca1-2)Galb1-3GlcNAcb1-2Mana1-6(Gala1-3(Fuca1-2)Galb1-3GlcNAcb1-2Mana1-3)Manb1-4GlcNAcb1-4GlcNAcb-Sp20	0	13.239425000000002
Galb1-3GalNAca1-3(Fuca1-2)Galb1-4Glc-Sp0	0	2.629225
Fuca1-2Galb1-3GalNAca1-3(Fuca1-2)Galb1-4Glcb-Sp0	0	66.44264999999999
GalNAcb1-4(Neu5Aca2-3)Galb1-4GlcNAcb1-3GalNAca-Sp14	1	8473.800799999999
GalNAca1-3(Fuca1-2)Galb1-3GalNAca1-3(Fuca1-2)Galb1-4GlcNAcb-Sp0	0	15.205875
Neu5Aca2-3Galb1-3GlcNAcb1-3GalNAca-Sp14	1	33043.53875
GalNAca1-3GalNAcb1-3Gala1-4Galb1-4GlcNAcb-Sp0	0	16.209175000000002
GalNAcb1-3Gala1-6Galb1-4Glcb-Sp8	0	33.99057499999999
Galb1-4GlcNAcb1-6(Neu5Aca2-6Galb1-3GlcNAcb1-3)Galb1-4Glc-Sp21	0	32.072575
Fuca1-2Galb1-3GlcNAcb1-2Mana1-6(Fuca1-2Galb1-3GlcNAcb1-2Mana1-3)Manb1-4GlcNAcb1-4(Fuca1-6)GlcNAcb-Sp22	0	92.219775
Fuca1-3GlcNAcb1-6(Galb1-4GlcNAcb1-3)Galb1-4Glc-Sp21	0	86.87969999999999
GlcNAcb1-2Mana1-6(GlcNAcb1-4)(GlcNAcb1-4(GlcNAcb1-2)Mana1-3)Manb1-4GlcNAcb1-4GlcNAc-Sp21	0	12.120125000000005
GlcNAcb1-6(GlcNAcb1-2)Mana1-6(GlcNAcb1-4)(GlcNAcb1-4(GlcNAcb1-2)Mana1-3)Manb1-4GlcNAcb1-4GlcNAc-Sp21	0	13.537999999999998
GalNAcb1-6GalNAcb-Sp8	0	19.030449999999973
Fuca1-2Galb1-4(Fuca1-3)GlcNAcb1-2Mana1-6(Fuca1-2Galb1-4(Fuca1-3)GlcNAcb1-4(Fuca1-2Galb1-4(Fuca1-3)GlcNAcb1-2)Mana1-3)Manb1-4GlcNAcb1-4GlcNAcb-Sp12	0	145.14555
Galb1-4(Fuca1-3)GlcNAcb1-6GalNAc-Sp14	0	15.101199999999993
Galb1-4GlcNAcb1-2Mana-Sp0	0	14.197850000000004
GalNAca1-3(Fuca1-2)Galb1-4GlcNAcb1-6(GalNAca1-3(Fuca1-2)Galb1-4GlcNAcb1-3)GalNAc-Sp14	0	34.599325
Neu5Aca2-3Galb1-4GlcNAcb1-2Mana1-6(GlcNAcb1-4)(Neu5Aca2-3Galb1-4GlcNAcb1-2Mana1-3)Manb1-4GlcNAcb1-4GlcNAcb-Sp21	0	38.621625
Neu5Aca2-3Galb1-4GlcNAcb1-4Mana1-6(GlcNAcb1-4)(Neu5Aca2-3Galb1-4GlcNAcb1-4(Neu5Aca2-3Galb1-4GlcNAcb1-2)Mana1-3)Manb1-4GlcNAcb1-4GlcNAcb-Sp21	0	16.071025000000006
Neu5Aca2-3Galb1-4GlcNAcb1-6(Neu5Aca2-3Galb1-4GlcNAcb1-2)Mana1-6(GlcNAcb1-4)(Neu5Aca2-3Galb1-4GlcNAcb1-4(Neu5Aca2-3Galb1-4GlcNAcb1-2)Mana1-3)Manb1-4GlcNAcb1-4GlcNAcb-Sp21	0	12.5
Galb1-4(Fuca1-3)GlcNAcb1-2Mana-Sp0	0	21.70875
Gala1-3(Fuca1-2)Galb1-4GlcNAcb1-6GalNAca-Sp14	0	32.21435
Fuca1-2Galb1-4GlcNAcb1-2Mana-Sp0	0	2.173574999999998
Galb1-4GlcNAcb1-6(Galb1-4GlcNAcb1-2)Mana1-6(GlcNAcb1-4Galb1-4GlcNAcb1-4(Galb1-4GlcNAcb1-2)Mana1-3)Manb1-4GlcNAcb1-4(Fuca1-6)GlcNAc-Sp21	0	15.805825
(6S)(4S)GalNAcb1-4GlcNAc-Sp8	0	30.61597499999999
GalNAcb1-4(6S)GlcNAc-Sp8	0	16.536500000000004
(3S)GalNAcb1-4GlcNAc-Sp8	0	25.19485
Gala1-3Galb1-4GlcNAcb1-2Mana-Sp0	0	-4.635349999999999
Neu5Aca2-3Galb1-3GlcNAcb1-2Mana-Sp0	0	158.18464999999995
Neu5Aca2-3Galb1-3GlcNAcb1-4Galb1-4Glcb-Sp0	0	23.522800000000004
Galb1-4GlcNAcb1-2Mana1-6(GlcNAcb1-4)(Galb1-4GlcNAcb1-2Mana1-3)Manb1-4GlcNAcb1-4(Fuca1-6)GlcNAc-Sp21	0	26.01665000000001
Galb1-4GlcNAcb1-3Galb1-4GlcNAcb1-2Mana1-6(Galb1-4GlcNAcb1-3Galb1-4GlcNAcb1-2Mana1-3)Manb1-4GlcNAcb1-4GlcNAcb-Sp12	1	1249.7718
GlcNAcb1-3Galb1-4GlcNAcb1-3Galb1-4GlcNAcb1-3Galb1-4GlcNAcb1-2Mana1-6(GlcNAcb1-3Galb1-4GlcNAcb1-3Galb1-4GlcNAcb1-3Galb1-4GlcNAcb1-2Mana1-3)Manb1-4GlcNAcb1-4GlcNAcb-Sp25	0	39.19462499999999
Galb1-4GlcNAcb1-3Galb1-4GlcNAcb1-3Galb1-4GlcNAcb1-3Galb1-4GlcNAcb1-2Mana1-6(Galb1-4GlcNAcb1-3Galb1-4GlcNAcb1-3Galb1-4GlcNAcb1-3Galb1-4GlcNAcb1-2Mana1-3)Manb1-4GlcNAcb1-4GlcNAcb-Sp25	0	146.02655
Neu5Gca2-8Neu5Gca2-3Galb1-4GlcNAcb1-3Galb1-4GlcNAc-Sp0	0	20.45815
Galb1-4GlcNAcb1-3Galb1-4GlcNAcb1-3Galb1-4GlcNAcb1-3Galb1-4GlcNAcb1-3Galb1-4GlcNAcb1-2Mana1-6(Galb1-4GlcNAcb1-3Galb1-4GlcNAcb1-3Galb1-4GlcNAcb1-3Galb1-4GlcNAcb1-3Galb1-4GlcNAcb1-2Mana1-3)Manb1-4GlcNAcb1-4GlcNAcb-Sp25	0	106.76855
GlcNAb1-3Galb1-3GalNAc-Sp14	1	31741.6785
Galb1-3GlcNAcb1-3Galb1-4GlcNAcb1-6(Galb1-3GlcNAcb1-3Galb1-4GlcNAb1-2)Mana1-6(Galb1-3GlcNAcb1-3Galb1-4GlcNAcb1-2Mana1-3)Manb1-4GlcNAcb1-4(Fuca1-6)GlcNAcb-Sp24	1	1235.384875
GlcNAcb1-3Galb1-4GlcNAcb1-3Galb1-4GlcNAcb1-6(GlcNAcb1-3Galb1-4GlcNAcb1-3Galb1-4GlcNAb1-2)Mana1-6(GlcNAcb1-3Galb1-4GlcNAcb1-3Galb1-4GlcNAcb1-2Mana1-3)Manb1-4GlcNAcb1-4(Fuca1-6)GlcNAcb-Sp24	0	117.64450000000002
Neu5Aca2-6Galb1-4GlcNAcb1-3Galb1-4GlcNAcb1-3GalNAca-Sp14	1	30562.381275
GlcNAcb1-3Galb1-4GlcNAcb1-3Galb1-4GlcNAcb1-3GalNAca-Sp14	1	30289.775675
GlcNAcb1-3Fuca-Sp21	0	13.766624999999998
