# Supplementary material for: Identifying glycan motifs using a novel subtree mining approach
Source: BMC Bioinformatics. 2020 Feb 4;21:42. doi: 10.1186/s12859-020-3374-4 (PMC7001330; doi:10.1186/s12859-020-3374-4)
Supplement: Supplementary file 6 — Additional file 6 Training and test sets. CSV files for all training and test sets used for this manuscript. [file 12859_2020_3374_MOESM6_ESM.zip › CV_Folds/CV_Folds/fold_3/test_set_LCA_10ug_13934_v5.0_DATA.csv]

glycan	binding	rfu
Fuca-Sp9	0	5.659125
Neu5Acb-Sp8	0	6.598900000000004
(3S)Galb-Sp8	0	-0.5023250000000008
(4S)Galb1-4GlcNAcb-Sp8	0	3.0541750000000008
GlcNAcb1-2Mana1-6(GlcNAcb1-2Mana1-3)Manb1-4GlcNAcb1-4GlcNAcb-Sp13	1	6195.444575000001
Fuca1-2Galb1-3GalNAcb1-4(Neu5Aca2-3)Galb1-4Glcb-Sp9	0	7.534474999999995
Fuca1-3GlcNAcb-Sp8	0	4.772450000000003
GalNAca1-3(Fuca1-2)Galb1-4GlcNAcb-Sp8	0	-1.1401250000000012
GlcNAcb1-3Galb1-3GalNAca-Sp8	0	-3.034724999999998
GalNAcb1-3GalNAca-Sp8	0	9.902199999999992
GalNAcb1-4(Fuca1-3)GlcNAcb-Sp0	0	11.355425
Gala1-3(Fuca1-2)Galb1-3GlcNAcb-Sp0	0	5.536699999999998
Gala1-3(Fuca1-2)Galb1-3GlcNAcb-Sp8	0	19.203149999999994
Gala1-3(Fuca1-2)Galb-Sp18	0	14.432625000000002
Gala1-3Galb-Sp8	0	8.579224999999996
Gala1-4(Fuca1-2)Galb1-4GlcNAcb-Sp8	0	11.832775
Galb1-3(Fuca1-4)GlcNAcb1-3Galb1-4(Fuca1-3)GlcNAcb-Sp0	0	7.126375000000002
Galb1-3(Fuca1-4)GlcNAc-Sp8	0	-0.5475499999999993
Fuca1-4(Galb1-3)GlcNAcb-Sp8	0	12.61535
Galb1-4GlcNAcb1-6GalNAc-Sp14	0	26.85960000000001
Neu5Aca2-6(Galb1-3)GalNAca-Sp14	0	3.052325000000001
Galb1-3Galb-Sp8	0	-1.445175
Galb1-3GlcNAcb-Sp8	0	4.521299999999998
Galb1-4(Fuca1-3)GlcNAcb-Sp8	0	8.192424999999998
Galb1-4(Fuca1-3)GlcNAcb1-3Galb1-4(Fuca1-3)GlcNAcb-Sp0	0	2.5822000000000003
Galb1-4(Fuca1-3)GlcNAcb1-3Galb1-4(Fuca1-3)GlcNAcb1-3Galb1-4(Fuca1-3)GlcNAcb-Sp0	0	0.0683999999999978
Galb1-4GalNAca1-3(Fuca1-2)Galb1-4GlcNAcb-Sp8	0	4.205024999999999
Galb1-4GlcNAcb1-3GalNAca-Sp8	0	11.826724999999998
Galb1-4GlcNAcb1-3Galb1-4Glcb-Sp8	0	16.685149999999965
Galb1-4GlcNAcb-Sp23	0	18.168425
Galb1-4Glcb-Sp8	0	2.8899250000000016
GlcNAcb1-3Galb1-4GlcNAcb1-3Galb1-4GlcNAcb-Sp0	0	7.25625
GlcNAcb1-4-MDPLys	0	3.722674999999999
GlcNAcb1-4GlcNAcb1-4GlcNAcb1-4GlcNAcb1-4GlcNAcb1-Sp8	0	7.132750000000002
GlcNAcb1-4GlcNAcb1-4GlcNAcb-Sp8	0	18.350424999999994
KDNa2-3Galb1-3GlcNAcb-Sp0	0	11.5695
Mana1-2Mana1-3Mana-Sp9	1	895.22325
Mana1-6(Mana1-2Mana1-3)Mana1-6(Mana1-2Mana1-3)Manb1-4GlcNAcb1-4GlcNAcb-Sp12	1	2242.337175
Mana1-2Mana1-6(Mana1-3)Mana1-6(Mana1-2Mana1-2Mana1-3)Manb1-4GlcNAcb1-4GlcNAcb-Sp12	1	4371.58655
Manb1-4GlcNAcb-Sp0	0	11.663849999999998
Neu5Aca2-3Galb1-4GlcNAcb1-3Galb1-4(Fuca1-3)GlcNAcb-Sp0	0	5.329399999999996
Fuca1-2Galb1-4(6S)GlcNAcb-Sp8	0	0.31342499999999873
Neu5Aca2-3Galb1-3(6S)GlcNAc-Sp8	0	31.671575
Neu5Aca2-3Galb1-3(6S)GalNAca-Sp8	0	-3.0401250000000006
Neu5Aca2-3Galb1-3GalNAcb1-3Gala1-4Galb1-4Glcb-Sp0	0	12.359425000000002
Neu5Aca2-3Galb1-4(Fuca1-3)GlcNAcb1-3Galb1-4(Fuca1-3)GlcNAcb1-3Galb1-4(Fuca1-3)GlcNAcb-Sp0	0	6.026950000000001
Neu5Aca2-3Galb1-4GlcNAcb1-3Galb1-4GlcNAcb1-3Galb1-4GlcNAcb-Sp0	0	0.06849999999999845
Neu5Aca2-3Galb1-4GlcNAcb-Sp0	0	1.3811249999999982
Neu5Aca2-3Galb1-4Glcb-Sp8	0	16.259899999999995
Neu5Aca2-6GalNAcb1-4GlcNAcb-Sp0	0	7.229399999999997
Neu5Aca2-6Galb1-4Glcb-Sp8	0	15.569525
Neu5Gca2-3Galb1-3GlcNAcb-Sp0	0	5.009075000000001
Neu5Gca2-3Galb1-4(Fuca1-3)GlcNAcb-Sp0	0	6.70945
(6S)Galb1-4(6S)GlcNAcb-Sp0	0	-5.203150000000001
GlcAb1-3GlcNAcb-Sp8	0	11.722050000000005
GlcNAcb1-3Man-Sp10	0	10.541099999999997
GlcNAcb1-4GlcNAcb-Sp12	0	8.795325
MurNAcb1-4GlcNAcb-Sp10	0	5.580775000000003
Mana1-2Mana1-6(Mana1-2Mana1-3)Mana1-6(Mana1-2Mana1-2Mana1-3)Mana-Sp9	1	6726.95885
Galb1-4GlcNAcb1-2Mana1-6(Neu5Aca2-6Galb1-4GlcNAcb1-2Mana1-3)Manb1-4GlcNAcb1-4GlcNAcb-Sp12	0	16.862724999999998
Neu5Aca2-8Neu5Aca2-8Neu5Acb-Sp8	0	16.878999999999998
Neu5Aca2-3Galb1-4GlcNAcb1-2Mana1-6(Neu5Aca2-3Galb1-4GlcNAcb1-2Mana1-3)Manb1-4GlcNAcb1-4GlcNAcb-Sp12	0	-1.5230250000000003
Neu5,9Ac2a2-3Galb1-3GlcNAcb-Sp0	0	8.149925
Neu5Aca2-3Galb1-3(Fuca1-4)GlcNAcb1-3Galb1-3(Fuca1-4)GlcNAcb-Sp0	0	32.73595
Neu5Aca2-6Galb1-4GlcNAcb1-3Galb1-4GlcNAcb1-3Galb1-4GlcNAcb-Sp0	0	1.7350750000000021
GalNAcb1-3Gala1-4Galb1-4GlcNAcb1-3Galb1-4Glcb-Sp0	0	6.2002500000000005
GlcNAca1-4Galb1-4GlcNAcb1-3Galb1-4GlcNAcb1-3Galb1-4GlcNAcb-Sp0	0	1.5033499999999993
GlcNAca1-4Galb1-4GlcNAcb-Sp0	0	-7.476925
GlcNAca1-4Galb1-3GlcNAcb-Sp0	0	9.126375
Mana1-6(Galb1-4GlcNAcb1-2Mana1-3)Manb1-4GlcNAcb1-4GlcNAcb-Sp12	1	151.35639999999995
(6S)GlcNAcb1-3Galb1-4GlcNAcb-Sp0	0	5.3872500000000025
Galb1-4GlcNAcb1-2Mana1-6(Galb1-4GlcNAcb1-4(Galb1-4GlcNAcb1-2)Mana1-3)Manb1-4GlcNAcb1-4GlcNAc-Sp21	0	9.447449999999996
GalNAca1-3(Fuca1-2)Galb1-4GlcNAcb1-2Mana1-6(GalNAca1-3(Fuca1-2)Galb1-4GlcNAcb1-2Mana1-3)Manb1-4GlcNAcb1-4GlcNAcb-Sp20	0	14.808149999999998
Gala1-3Galb1-4(Fuca1-3)GlcNAcb1-2Mana1-6(Gala1-3Galb1-4(Fuca1-3)GlcNAcb1-2Mana1-3)Manb1-4GlcNAcb1-4GlcNAcb-Sp20	0	-2.2168250000000023
Neu5Aca2-3Galb1-4(Fuca1-3)GlcNAcb1-3GalNAca-Sp14	0	15.5286
Fuca1-2Galb1-3GalNAca1-3(Fuca1-2)Galb1-4Glcb-Sp0	0	7.013875000000002
Gala1-3Galb1-3GlcNAcb1-2Mana1-6(Gala1-3Galb1-3GlcNAcb1-2Mana1-3)Manb1-4GlcNAcb1-4GlcNAc-Sp19	0	31.6698
Neu5Aca2-3Galb1-3GlcNAcb1-2Mana1-6(Neu5Aca2-3Galb1-3GlcNAcb1-2Mana1-3)Manb1-4GlcNAcb1-4GlcNAc-Sp19	0	25.454925
GalNAca1-3GalNAcb1-3Gala1-4Galb1-4GlcNAcb-Sp0	0	2.3706500000000403
Gala1-4Galb1-3GlcNAcb1-2Mana1-6(Gala1-4Galb1-3GlcNAcb1-2Mana1-3)Manb1-4GlcNAcb1-4GlcNAcb-Sp19	1	500.99785
GalNAcb1-3Gala1-6Galb1-4Glcb-Sp8	0	5.104975000000003
Gala1-3(Fuca1-2)Galb1-4(Fuca1-3)Glcb-Sp21	0	2.0124749999999985
Galb1-3GalNAcb1-4(Neu5Aca2-8Neu5Aca2-3)Galb1-4Glcb-Sp0	0	12.1036
GalNAca1-3(Fuca1-2)Galb1-4GlcNAcb1-3GalNAca-Sp14	0	4.440849999999998
GlcNAcb1-2(GlcNAcb1-6)Mana1-6(GlcNAcb1-2Mana1-3)Manb1-4GlcNAcb1-4GlcNAcb-Sp19	0	33.282425
Fuca1-3GlcNAcb1-6(Galb1-4GlcNAcb1-3)Galb1-4Glc-Sp21	0	7.7721500000000034
GlcNAcb1-6(GlcNAcb1-2)Mana1-6(GlcNAcb1-4)(GlcNAcb1-2Mana1-3)Manb1-4GlcNAcb1-4GlcNAc-Sp21	0	10.273850000000008
Galb1-4GlcNAcb1-6(Galb1-4GlcNAcb1-2)Mana1-6(GlcNAcb1-4)(Galb1-4GlcNAcb1-4(Galb1-4GlcNAcb1-2)Mana1-3)Manb1-4GlcNAcb1-4GlcNAc-Sp21	0	9.73825
Neu5Aca2-3Galb1-4GlcNAcb1-3Galb-Sp8	0	-4.97165
Gala1-3Fuca1-2Galb1-4GlcNAcb1-6(Gala1-3Fuca1-2Galb1-4GlcNAcb1-3)GalNAc-Sp14	0	8.130125000000003
GalNAca1-3(Fuca1-2)Galb1-4GlcNAcb1-6(GalNAca1-3(Fuca1-2)Galb1-4GlcNAcb1-3)GalNAc-Sp14	0	1.0061999999999998
GalNAcb1-4Galb1-4Glcb-Sp0	0	12.031625000000002
Gala1-3(Fuca1-2)Galb1-3GlcNAcb1-2Mana1-6(Gala1-3(Fuca1-2)Galb1-3GlcNAcb1-2Mana1-3)Manb1-4GlcNAcb1-4(Fuca1-6)GlcNAcb-Sp22	1	3552.0117000000005
Neu5Aca2-6Galb1-4GlcNAcb1-6(Fuca1-2Galb1-3GlcNAcb1-3)Galb1-4Glc-Sp21	0	2.5229250000000008
Neu5Aca2-3Galb1-4GlcNAcb1-4Mana1-6(GlcNAcb1-4)(Neu5Aca2-3Galb1-4GlcNAcb1-4(Neu5Aca2-3Galb1-4GlcNAcb1-2)Mana1-3)Manb1-4GlcNAcb1-4GlcNAcb-Sp21	0	-4.647225
Neu5Aca2-3Galb1-4GlcNAcb1-6(Neu5Aca2-3Galb1-4GlcNAcb1-2)Mana1-6(GlcNAcb1-4)(Neu5Aca2-3Galb1-4GlcNAcb1-4(Neu5Aca2-3Galb1-4GlcNAcb1-2)Mana1-3)Manb1-4GlcNAcb1-4GlcNAcb-Sp21	0	2.2817999999999987
Gala1-3(Fuca1-2)Galb1-3GalNAcb-Sp8	0	8.710799999999995
Neu5Aca2-3Galb1-4GlcNAcb1-2Mana1-6(Neu5Aca2-3Galb1-4GlcNAcb1-2Mana1-3)Manb1-4GlcNAcb1-4(Fuca1-6)GlcNAcb-Sp24	1	34503.032
Mana1-6(Mana1-3)Manb1-4GlcNAcb1-4(Fuca1-6)GlcNAcb-Sp19	1	28743.577900000004
Neu5Aca2-3Galb1-3GlcNAcb1-2Mana1-6(GlcNAcb1-4)(Neu5Aca2-3Galb1-3GlcNAcb1-2Mana1-3)Manb1-4GlcNAcb1-4GlcNAc-Sp21	0	3.8091750000000015
Galb1-3GlcNAcb1-6GalNAca-Sp14	0	2.233049999999998
Gala1-3Galb1-3GlcNAcb1-6GalNAca-Sp14	0	1.3749249999999993
Neu5Aca2-3Galb1-3GlcNAcb1-6GalNAca-Sp14	0	8.73195
Fuca1-2Galb1-3(6S)GlcNAcb-Sp0	0	20.065275
Neu5Aca2-6Galb1-4GlcNAcb1-2Man-Sp0	0	4.3046000000000015
Neu5Gca2-3Galb1-4GlcNAcb1-3Galb1-4GlcNAcb1-2Mana1-6(Neu5Gca2-3Galb1-4GlcNAcb1-3Galb1-4GlcNAcb1-2Mana1-3)Manb1-4GlcNAcb1-4GlcNAcb-Sp24	0	31.419425
Galb1-4GlcNAcb1-3Galb1-4GlcNAcb1-3Galb1-4GlcNAcb1-2Mana1-6(Galb1-4GlcNAcb1-3Galb1-4GlcNAcb1-3Galb1-4GlcNAcb1-2Mana1-3)Manb1-4GlcNAcb1-4GlcNAcb-Sp24	0	26.9524
Galb1-4GlcNAcb1-3Galb1-4GlcNAcb1-3Galb1-4GlcNAcb1-3Galb1-4GlcNAcb1-2Mana1-6(Galb1-4GlcNAcb1-3Galb1-4GlcNAcb1-3Galb1-4GlcNAcb1-3Galb1-4GlcNAcb1-2Mana1-3)Manb1-4GlcNAcb1-4GlcNAcb-Sp25	0	22.511524999999992
Neu5Gca2-8Neu5Gca2-3Galb1-4GlcNAc-Sp0	0	-6.30105
Neu5Aca2-8Neu5Aca2-3Galb1-4GlcNAc-Sp0	0	13.365699999999995
Galb1-3GlcNAcb1-6(Galb1-3)GalNAc-Sp14	0	31.532875000000004
Galb1-3GlcNAcb1-3Galb1-4GlcNAcb1-6(Galb1-3GlcNAcb1-3Galb1-4GlcNAb1-2)Mana1-6(Galb1-3GlcNAcb1-3Galb1-4GlcNAcb1-2Mana1-3)Manb1-4GlcNAcb1-4(Fuca1-6)GlcNAcb-Sp24	1	254.2405
Neu5Aca2-8Neu5Aca2-3Galb1-3GalNAcb1-4(Neu5Aca2-3)Galb1-4Glc-Sp21	0	4.703150000000001
GlcNAcb1-3Galb1-4GlcNAcb1-2Mana1-6(GlcNAcb1-3Galb1-4GlcNAcb1-2Mana1-3)Manb1-4GlcNAcb1-4(Fuca1-6)GlcNAcb-Sp24	1	35967.995375
