# Supplementary material for: Identifying glycan motifs using a novel subtree mining approach
Source: BMC Bioinformatics. 2020 Feb 4;21:42. doi: 10.1186/s12859-020-3374-4 (PMC7001330; doi:10.1186/s12859-020-3374-4)
Supplement: Supplementary file 6 — Additional file 6 Training and test sets. CSV files for all training and test sets used for this manuscript. [file 12859_2020_3374_MOESM6_ESM.zip › CV_Folds/CV_Folds/fold_3/test_set_MAL_II_10ug_13886_v5.0_DATA.csv]

glycan	binding	rfu
Manb-Sp8	1	618.66355
(3S)Galb1-4(6S)Glcb-Sp0	1	7237.27325
(3S)Galb1-3GlcNAcb-Sp8	1	9587.149050000002
(3S)Galb1-4(6S)GlcNAcb-Sp8	1	9638.646775
Galb1-4GlcNAcb1-2Mana1-6(Galb1-4GlcNAcb1-2Mana1-3)Manb1-4GlcNAcb1-4GlcNAcb-Sp12	0	3.1098250000000043
Neu5Aca2-6Galb1-4GlcNAcb1-2Mana1-6(Neu5Aca2-6Galb1-4GlcNAcb1-2Mana1-3)Manb1-4GlcNAcb1-4GlcNAcb-Sp13	0	-0.3478250000000003
Fuca1-2Galb1-4Glcb-Sp0	0	7.9663499999999985
GalNAca1-3Galb-Sp8	0	-19.53165
GalNAcb1-4GlcNAcb-Sp8	0	13.857625000000004
Gala1-3(Fuca1-2)Galb1-3GlcNAcb-Sp8	0	41.68202500000001
Gala1-3GalNAca-Sp16	0	-8.791
Gala1-3Galb1-4GlcNAcb-Sp8	0	20.947599999999994
Gala1-3Galb1-4Glcb-Sp0	0	9.123550000000009
Gala1-4Galb1-4Glcb-Sp0	0	24.99900000000001
Galb1-3(Fuca1-4)GlcNAc-Sp0	0	7.510475
Fuca1-4(Galb1-3)GlcNAcb-Sp8	0	2.4584750000000035
Galb1-4GlcNAcb1-6GalNAca-Sp8	0	-3.187175
Neu5Aca2-6(Galb1-3)GalNAca-Sp14	1	2739.00255
Galb1-3GalNAca-Sp8	0	-26.403225000000006
Galb1-3GalNAcb-Sp8	0	28.634925
Galb1-3GalNAcb1-3Gala1-4Galb1-4Glcb-Sp0	0	29.55780000000001
Galb1-3GalNAcb1-4Galb1-4Glcb-Sp8	0	36.81555
Galb1-3GlcNAcb-Sp0	0	-6.188150000000004
Galb1-4GlcNAcb1-3GalNAca-Sp8	0	-22.318375000000003
Galb1-4GlcNAcb1-3Galb1-4GlcNAcb-Sp0	0	7.5861000000000045
Galb1-4GlcNAcb1-3Galb1-4Glcb-Sp8	0	23.298824999999994
Galb1-4GlcNAcb1-6(Galb1-3)GalNAca-Sp8	0	36.853475
Galb1-4GlcNAcb1-6(Galb1-3)GalNAc-Sp14	0	3.4412749999999903
Galb1-4GlcNAcb-Sp23	0	-3.315674999999999
Galb1-4Glcb-Sp8	0	31.88140000000001
GlcNAcb1-3Galb1-4GlcNAcb-Sp8	0	-7.950850000000006
GlcNAcb1-3Galb1-4Glcb-Sp0	0	16.178475000000013
GlcNAcb1-4Galb1-4GlcNAcb-Sp8	0	-8.558800000000002
Glcb1-6Glcb-Sp8	0	43.29940000000001
GlcAb1-3Galb-Sp8	0	6.084075000000006
Mana1-2Mana1-6(Mana1-2Mana1-3)Mana-Sp9	0	-4.976875
Mana1-6(Mana1-3)Mana-Sp9	0	15.4694
Mana1-6(Mana1-3)Mana1-6(Mana1-3)Manb1-4GlcNAcb1-4GlcNAcb-Sp12	0	36.99650000000001
Neu5Aca2-3Galb1-4GlcNAcb1-3Galb1-4(Fuca1-3)GlcNAcb-Sp0	0	2.43
Fuca1-2(6S)Galb1-4GlcNAcb-Sp0	0	3.804250000000025
GalNAcb1-4(Neu5Aca2-8Neu5Aca2-8Neu5Aca2-8Neu5Aca2-3)Galb1-4Glcb-Sp0	0	5.815250000000006
Neu5Aca2-3Galb1-3GalNAcb1-4(Neu5Aca2-3)Galb1-4Glcb-Sp0	1	1010.8084
Neu5Aca2-3Galb1-3GalNAcb1-3Gala1-4Galb1-4Glcb-Sp0	0	38.9482
Neu5Aca2-3Galb1-3GlcNAcb-Sp8	0	10.291024999999998
Neu5Aca2-3Galb1-4GlcNAcb-Sp8	0	5.7967499999999985
Neu5Aca2-3Galb1-4Glcb-Sp8	0	22.241275
Neu5Aca2-6GalNAca-Sp8	0	-15.737350000000006
Neu5Aca2-6GalNAcb1-4GlcNAcb-Sp0	0	-19.8703
Neu5Aca2-6Galb1-4GlcNAcb1-3Galb1-4GlcNAcb-Sp0	0	21.288650000000004
Neu5Aca2-6Galb1-4Glcb-Sp8	0	16.621599999999994
Neu5Gca2-3Galb1-4(Fuca1-3)GlcNAcb-Sp0	0	15.09917500000001
Galb1-3GlcNAcb1-3Galb1-3GlcNAcb-Sp0	0	18.221225
Galb1-4GlcNAcb1-3Galb1-3GlcNAcb-Sp0	0	11.939125000000011
Neu5Aca2-3Galb1-4GlcNAcb1-3Galb1-3GlcNAcb-Sp0	0	-13.727474999999998
GlcNAcb1-6(Galb1-4GlcNAcb1-3)Galb1-4GlcNAc-Sp0	0	-10.469800000000003
MurNAcb1-4GlcNAcb-Sp10	0	-12.404399999999995
Neu5Aca2-3Galb1-4GlcNAcb1-6(Neu5Aca2-3Galb1-3)GalNAca-Sp14	1	13644.798449999995
Galb1-3GlcNAcb1-2Mana1-6(Galb1-3GlcNAcb1-2Mana1-3)Manb1-4GlcNAcb1-4GlcNAcb-Sp19	0	16.6483
Neu5Aca2-3Galb1-4GlcNAcb1-2Mana1-6(Neu5Aca2-6Galb1-4GlcNAcb1-2Mana1-3)Manb1-4GlcNAcb1-4GlcNAcb-Sp12	0	0.7548249999999967
Galb1-4(Fuca1-3)GlcNAcb1-2Mana1-6(Galb1-4(Fuca1-3)GlcNAcb1-2Mana1-3)Manb1-4GlcNAcb1-4GlcNAcb-Sp20	0	44.245375
Neu5,9Ac2a2-3Galb1-4GlcNAcb-Sp0	0	-9.042875000000002
Neu5Aca2-6Galb1-4GlcNAcb1-3Galb1-4GlcNAcb1-3Galb1-4GlcNAcb-Sp0	0	14.246875
GalNAcb1-3Gala1-4Galb1-4GlcNAcb1-3Galb1-4Glcb-Sp0	0	13.2723
GlcNAca1-4Galb1-4GlcNAcb1-3Galb1-4Glcb-Sp0	0	-19.44375
GlcNAca1-4Galb1-4GlcNAcb1-3Galb1-4GlcNAcb-Sp0	0	-17.016824999999994
GlcNAca1-4Galb1-3GalNAc-Sp14	0	47.62817500000001
Mana1-6(Neu5Aca2-6Galb1-4GlcNAcb1-2Mana1-3)Manb1-4GlcNAcb1-4GlcNAc-Sp12	0	15.244599999999998
GlcNAcb1-2Mana1-6(GlcNAcb1-2Mana1-3)Manb1-4GlcNAcb1-4(Fuca1-6)GlcNAcb-Sp22	0	12.408025000000002
Galb1-4GlcNAcb1-2Mana1-6(Galb1-4GlcNAcb1-2Mana1-3)Manb1-4GlcNAcb1-4(Fuca1-6)GlcNAcb-Sp22	0	23.62375
Galb1-3GlcNAcb1-2Mana1-6(Galb1-3GlcNAcb1-2Mana1-3)Manb1-4GlcNAcb1-4(Fuca1-6)GlcNAcb-Sp22	0	45.36047500000001
Neu5Aca2-6GlcNAcb1-4GlcNAcb1-4GlcNAc-Sp21	0	-22.636424999999992
Gala1-3(Fuca1-2)Galb1-4GlcNAcb1-2Mana1-6(Gala1-3(Fuca1-2)Galb1-4GlcNAcb1-2Mana1-3)Manb1-4GlcNAcb1-4GlcNAcb-Sp20	0	2.32395
Galb1-3GlcNAcb1-3Galb1-4GlcNAcb1-6(Galb1-3GlcNAcb1-3)Galb1-4Glcb-Sp0	0	18.916775000000012
GlcNAcb1-2Mana1-6(Galb1-4GlcNAcb1-2Mana1-3)Manb1-4GlcNAcb1-4GlcNAc-Sp12	0	12.0567
Galb1-4GlcNAcb1-2Mana1-6(GlcNAcb1-2Mana1-3)Manb1-4GlcNAcb1-4GlcNAc-Sp12	0	13.043125
Galb1-3GalNAcb1-4(Neu5Aca2-8Neu5Aca2-3)Galb1-4Glcb-Sp0	0	-6.829925000000002
GalNAca1-3(Fuca1-2)Galb1-4GlcNAcb1-3GalNAca-Sp14	0	44.58284999999999
GalNAca1-3GalNAcb1-3Gala1-4Galb1-4Glcb-Sp0	0	-4.996200000000002
GalNAca1-3(Fuca1-2)Galb1-3GlcNAcb1-3GalNAc-Sp14	0	19.409975
Gala1-3Galb1-3GlcNAcb1-3GalNAc-Sp14	0	-0.041024999999999416
Fuca1-3GlcNAcb1-6(Galb1-4GlcNAcb1-3)Galb1-4Glc-Sp21	0	21.308024999999983
GlcNAcb1-2Mana1-6(GlcNAcb1-4)(GlcNAcb1-4(GlcNAcb1-2)Mana1-3)Manb1-4GlcNAcb1-4GlcNAc-Sp21	0	-18.811725000000006
Galb1-4Galb-Sp10	0	-0.7359499999999954
GalNAcb1-6GalNAcb-Sp8	0	-6.5230500000000085
(6S)Galb1-3(6S)GlcNAc-Sp0	0	-1.9714500000000024
Gala1-3Fuca1-2Galb1-4GlcNAcb1-6(Gala1-3Fuca1-2Galb1-4GlcNAcb1-3)GalNAc-Sp14	0	17.252375000000008
GalNAca1-3(Fuca1-2)Galb1-4GlcNAcb1-2Mana1-6(GalNAca1-3(Fuca1-2)Galb1-4GlcNAcb1-2Mana1-3)Manb1-4GlcNAcb1-4(Fuca1-6)GlcNAcb-Sp22	0	8.683675000000008
GalNAca1-3(Fuca1-2)Galb1-3GlcNAcb1-2Mana1-6(GalNAca1-3(Fuca1-2)Galb1-3GlcNAcb1-2Mana1-3)Manb1-4GlcNAcb1-4(Fuca1-6)GlcNAcb-Sp22	0	13.208800000000009
Neu5Aca2-6Galb1-4GlcNAcb1-2Mana1-6(GlcNAcb1-4)(Neu5Aca2-6Galb1-4GlcNAcb1-2Mana1-3)Manb1-4GlcNAcb1-4GlcNAcb-Sp21	0	-1.7844249999999915
Neu5Aca2-6Galb1-4GlcNAcb1-4Mana1-6(GlcNAcb1-4)(Neu5Aca2-6Galb1-4GlcNAcb1-4(Neu5Aca2-6Galb1-4GlcNAcb1-2)Mana1-3)Manb1-4GlcNAcb1-4GlcNAcb-Sp21	0	-19.885049999999982
Gala1-3(Fuca1-2)Galb1-3GalNAca-Sp8	0	-36.99292499999999
Gala1-3(Fuca1-2)Galb1-3GalNAcb-Sp8	0	21.256050000000013
Neu5Aca2-3Galb1-3GlcNAcb1-6(Neu5Aca2-3Galb1-4GlcNAcb1-2)Mana1-6(Neu5Aca2-3Galb1-3GlcNAcb1-2Mana1-3)Manb1-4GlcNAcb1-4GlcNAcb-Sp19	0	-6.755999999999991
Neu5Aca2-6Galb1-4GlcNAcb1-2Mana1-6(Neu5Aca2-6Galb1-4GlcNAcb1-2Mana1-3)Manb1-4GlcNAcb1-4(Fuca1-6)GlcNAcb-Sp24	0	-4.473125
Galb1-3GlcNAcb1-6GalNAca-Sp14	0	-24.046524999999992
Fuca1-2Galb1-4GlcNAcb1-6GalNAca-Sp14	0	12.83065
Galb1-4(Fuca1-3)GlcNAcb1-2Mana-Sp0	0	-0.8333499999999994
Fuca1-2(6S)Galb1-3(6S)GlcNAcb-Sp0	0	-18.91755
(6S)GalNAcb1-4GlcNAc-Sp8	0	8.785374999999995
(6P)Galb1-4GlcNAcb-SP0	0	-34.28567499999999
Neu5Aca2-3Galb1-3GlcNAcb1-2Mana-Sp0	0	36.77490000000001
GalNAcb1-4GlcNAcb1-2Mana-Sp0	0	-1.570975000000001
Galb1-4GlcNAcb1-3Galb1-4GlcNAcb1-2Mana1-6(Galb1-4GlcNAcb1-3Galb1-4GlcNAcb1-2Mana1-3)Manb1-4GlcNAcb1-4GlcNAcb-Sp12	1	234.0555
Galb1-4GlcNAcb1-3Galb1-4GlcNAcb1-3Galb1-4GlcNAcb1-2Mana1-6(Galb1-4GlcNAcb1-3Galb1-4GlcNAcb1-3Galb1-4GlcNAcb1-2Mana1-3)Manb1-4GlcNAcb1-4GlcNAcb-Sp12	1	329.17435
Galb1-3GlcNAcb1-3Galb1-4GlcNAcb1-2Mana1-6(Galb1-3GlcNAcb1-3Galb1-4GlcNAcb1-2Mana1-3)Manb1-4GlcNAcb1-4GlcNAc-Sp25	0	9.146099999999997
Neu5Gca2-8Neu5Gca2-3Galb1-4GlcNAc-Sp0	0	-16.325975
Neu5Gca2-8Neu5Gca2-3Galb1-4GlcNAcb1-3Galb1-4GlcNAc-Sp0	0	12.558599999999998
Neu5Gca2-8Neu5Gca2-6Galb1-4GlcNAc-Sp0	0	27.41135
Galb1-4GlcNAcb1-3Galb1-4GlcNAcb1-3Galb1-4GlcNAcb1-3Galb1-4GlcNAcb1-3Galb1-4GlcNAcb1-2Mana1-6(Galb1-4GlcNAcb1-3Galb1-4GlcNAcb1-3Galb1-4GlcNAcb1-3Galb1-4GlcNAcb1-3Galb1-4GlcNAcb1-2Mana1-3)Manb1-4GlcNAcb1-4GlcNAcb-Sp25	0	-9.685750000000002
(3S)GlcAb1-3Galb1-4GlcNAcb1-3Galb1-4Glc-Sp0	0	18.17157500000001
(3S)GlcAb1-3Galb1-4GlcNAcb1-2Mana-Sp0	0	-22.924574999999994
Neu5Aca2-8Neu5Aca2-3Galb1-3GalNAcb1-4(Neu5Aca2-3)Galb1-4Glc-Sp21	0	-2.4180000000000046
Neu5Aca2-3Galb1-4GlcNAcb1-3Galb1-4GlcNAcb1-3GalNAca-Sp14	0	24.167249999999992
GlcNAcb1-3Galb1-4GlcNAcb1-6(GlcNAcb1-3Galb1-4GlcNAcb1-3)GalNAca-Sp14	0	-5.951875
