# Supplementary material for: Identifying glycan motifs using a novel subtree mining approach
Source: BMC Bioinformatics. 2020 Feb 4;21:42. doi: 10.1186/s12859-020-3374-4 (PMC7001330; doi:10.1186/s12859-020-3374-4)
Supplement: Supplementary file 6 — Additional file 6 Training and test sets. CSV files for all training and test sets used for this manuscript. [file 12859_2020_3374_MOESM6_ESM.zip › CV_Folds/CV_Folds/fold_3/test_set_MAL-I_10ug_13883_v5.0_DATA.csv]

glycan	binding	rfu
Fuca-Sp9	0	6.867600000000002
Neu5Acb-Sp8	0	-0.5609999999999999
(3S)Galb1-3GlcNAcb-Sp0	1	4516.802225
(3S)Galb1-3GlcNAcb-Sp8	1	3974.9424
(3S)Galb1-4GlcNAcb-Sp0	1	8391.200174999998
GlcNAcb1-2Mana1-6(GlcNAcb1-2Mana1-3)Manb1-4GlcNAcb1-4GlcNAcb-Sp12	0	-0.4868250000000014
Galb1-4GlcNAcb1-2Mana1-6(Galb1-4GlcNAcb1-2Mana1-3)Manb1-4GlcNAcb1-4GlcNAcb-Sp12	0	3.859625000000003
Fuca1-2Galb1-4GlcNAcb-Sp8	0	-2.061875
GalNAca1-3Galb-Sp8	0	3.977
GalNAcb1-4GlcNAcb-Sp8	0	-3.542225000000002
Gala1-3(Fuca1-2)Galb-Sp8	0	3.623249999999999
Gala1-3Galb1-3GlcNAcb-Sp0	0	3.265175000000003
Gala1-3Galb1-4GlcNAcb-Sp8	0	5.4247
Gala1-4Galb1-4GlcNAcb-Sp8	0	4.566374999999999
Galb1-3(Fuca1-4)GlcNAc-Sp8	0	-10.663725
Fuca1-4(Galb1-3)GlcNAcb-Sp8	0	6.624824999999997
Neu5Acb2-6(Galb1-3)GalNAca-Sp8	0	-9.036675
Galb1-3GalNAca-Sp14	0	20.87539999999999
Galb1-3GalNAca-Sp16	0	2.678075
Galb1-3GalNAcb1-3Gala1-4Galb1-4Glcb-Sp0	0	20.88555
Galb1-3GlcNAcb1-3Galb1-4GlcNAcb-Sp0	0	1.2430749999999993
Galb1-4(6S)Glcb-Sp8	1	1019.7782
Galb1-4GlcNAcb1-3GalNAc-Sp14	0	0.6217000000000006
Galb1-4GlcNAcb1-3Galb1-4Glcb-Sp0	0	11.978325000000002
Galb1-4GlcNAcb-Sp0	0	12.511525000000002
Galb1-4GlcNAcb-Sp8	0	-3.878949999999999
Galb1-4Glcb-Sp8	0	4.267350000000002
GlcNAcb1-3GalNAca-Sp14	0	-1.7158250000000024
GlcNAcb1-3Galb1-4Glcb-Sp0	0	17.839650000000006
GlcNAcb1-4GlcNAcb1-4GlcNAcb1-4GlcNAcb1-4GlcNAcb1-4GlcNAcb1-Sp8	0	27.4106
Glcb1-6Glcb-Sp8	0	7.591975
GlcAa-Sp8	0	11.449875
KDNa2-3Galb1-3GlcNAcb-Sp0	0	-4.131949999999996
Mana1-2Mana1-2Mana1-3Mana-Sp9	0	-4.088024999999998
Fuca1-2Galb1-4(6S)GlcNAcb-Sp8	0	4.563575000000002
Neu5Aca2-3Galb1-3GalNAca-Sp8	0	4.22125
GalNAcb1-4(Neu5Aca2-8Neu5Aca2-8Neu5Aca2-8Neu5Aca2-3)Galb1-4Glcb-Sp0	0	-0.3408249999999988
Neu5Aca2-3(6S)Galb1-4(Fuca1-3)GlcNAcb-Sp8	0	12.9096
Neu5Aca2-3Galb1-3GlcNAcb1-3Galb1-4GlcNAcb-Sp0	0	-2.927199999999996
Fuca1-2(6S)Galb1-4Glcb-Sp0	0	9.450925000000003
Neu5Aca2-3Galb1-4(Fuca1-3)GlcNAcb1-3Galb1-4(Fuca1-3)GlcNAcb1-3Galb1-4(Fuca1-3)GlcNAcb-Sp0	0	-3.7098999999999975
Neu5Aca2-3Galb1-4GlcNAcb1-3Galb1-4GlcNAcb1-3Galb1-4GlcNAcb-Sp0	1	4391.5852
Neu5Aca2-3Galb1-4GlcNAcb1-3Galb1-4GlcNAcb-Sp0	1	3394.939375000001
Fuca1-2Galb1-4(6S)Glcb-Sp0	0	5.242950000000004
Neu5Aca2-6GalNAca-Sp8	0	-0.670700000000001
Neu5Aca2-8Neu5Aca-Sp8	0	0.720225000000001
Neu5Acb2-6GalNAca-Sp8	0	-2.421524999999999
Neu5Gca2-3Galb1-4Glcb-Sp0	1	370.30412500000006
Neu5Gca-Sp8	0	15.960199999999995
Galb1-4(Fuca1-3)(6S)GlcNAcb-Sp0	0	-6.050649999999997
Galb1-4(Fuca1-3)(6S)Glcb-Sp0	0	13.382875
4S(3S)Galb1-4GlcNAcb-Sp0	0	-8.903649999999997
Neu5Aca2-3Galb1-4(Fuca1-3)GlcNAcb1-6(Galb1-3)GalNAca-Sp14	1	215.53539999999995
Galb1-3Galb1-4GlcNAcb-Sp8	0	15.421949999999995
GalNAcb1-3Galb-Sp8	0	-1.6739999999999997
Galb1-4GlcNAcb1-2Mana1-6(Neu5Aca2-6Galb1-4GlcNAcb1-2Mana1-3)Manb1-4GlcNAcb1-4GlcNAcb-Sp12	0	5.873275000000002
Neu5Aca2-3Galb1-3(Fuca1-4)GlcNAcb1-3Galb1-3(Fuca1-4)GlcNAcb-Sp0	0	16.278950000000002
Neu5Aca2-6Galb1-4GlcNAcb1-3Galb1-4GlcNAcb1-3Galb1-4GlcNAcb-Sp0	0	-1.7096249999999955
GalNAca1-3(Fuca1-2)Galb1-4GlcNAcb1-3Galb1-4GlcNAcb-Sp0	0	15.877850000000002
GlcNAca1-4Galb1-4GlcNAcb1-3Galb1-4GlcNAcb1-3Galb1-4GlcNAcb-Sp0	0	-8.524025
GlcNAca1-4Galb1-4GlcNAcb1-3Galb1-4GlcNAcb-Sp0	0	0.4700500000000005
GlcNAca1-4Galb1-3GalNAc-Sp14	0	34.73837499999999
Neu5Aca2-6Galb1-4GlcNAcb1-2Mana1-6Manb1-4GlcNAcb1-4GlcNAc-Sp12	0	-9.444974999999996
Galb1-4GlcNAcb1-2Mana1-3Manb1-4GlcNAcb1-4GlcNAc-Sp12	0	0.40722500000000217
Galb1-4GlcNAcb1-2Mana1-6Manb1-4GlcNAcb1-4GlcNAc-Sp12	0	9.931175
GlcNAcb1-2Mana1-6(GlcNAcb1-2Mana1-3)Manb1-4GlcNAcb1-4(Fuca1-6)GlcNAcb-Sp22	0	12.309025000000005
(6S)GlcNAcb1-3Galb1-4GlcNAcb-Sp0	0	3.2134250000000013
KDNa2-6Galb1-4GlcNAc-Sp0	0	34.945775
KDNa2-3Galb1-4Glc-Sp0	0	24.51880000000001
Fuca1-2Galb1-4GlcNAcb1-2Mana1-6(Fuca1-2Galb1-4GlcNAcb1-2Mana1-3)Manb1-4GlcNAcb1-4GlcNAcb-Sp20	0	5.296050000000001
Neu5Aca2-6GlcNAcb1-4GlcNAc-Sp21	0	-2.5475000000000065
Gala1-3(Fuca1-2)Galb1-4GlcNAcb1-2Mana1-6(Gala1-3(Fuca1-2)Galb1-4GlcNAcb1-2Mana1-3)Manb1-4GlcNAcb1-4GlcNAcb-Sp20	0	13.657300000000005
Neu5Aca2-3Galb1-4GlcNAcb1-3GalNAc-Sp14	1	2757.1491
Galb1-4(Fuca1-3)GlcNAcb1-6(Galb1-3GlcNAcb1-3)Galb1-4Glc-Sp21	0	24.02650000000001
Neu5Aca2-3Galb1-3GlcNAcb1-2Mana1-6(Neu5Aca2-3Galb1-3GlcNAcb1-2Mana1-3)Manb1-4GlcNAcb1-4GlcNAc-Sp19	0	34.535650000000004
GlcNAcb1-2Mana1-6(Galb1-4GlcNAcb1-2Mana1-3)Manb1-4GlcNAcb1-4GlcNAc-Sp12	0	0.15344999999999942
Gala1-4Galb1-3GlcNAcb1-2Mana1-6(Gala1-4Galb1-3GlcNAcb1-2Mana1-3)Manb1-4GlcNAcb1-4GlcNAcb-Sp19	0	19.329275000000006
Galb1-3GlcNAca1-6Galb1-4GlcNAcb-Sp0	0	5.691175000000001
GalNAcb1-3Gala1-6Galb1-4Glcb-Sp8	0	-3.4190500000000004
Galb1-4GlcNAcb1-6(Neu5Aca2-6Galb1-3GlcNAcb1-3)Galb1-4Glc-Sp21	0	-0.08062499999999773
Neu5Aca2-3Galb1-3GalNAcb1-4(Neu5Aca2-8Neu5Aca2-3)Galb1-4Glcb-Sp0	0	-3.9903999999999975
Fuca1-2Galb1-4(Fuca1-3)GlcNAcb1-3GalNAca-Sp14	1	276.70265
GlcNAcb1-2(GlcNAcb1-6)Mana1-6(GlcNAcb1-2Mana1-3)Manb1-4GlcNAcb1-4GlcNAcb-Sp19	0	-2.1044750000000008
Gala1-3Galb1-3GlcNAcb1-3GalNAc-Sp14	0	8.32425
Galb1-3GlcNAcb1-6(Galb1-3GlcNAcb1-2)Mana1-6(Galb1-3GlcNAcb1-2Mana1-3)Manb1-4GlcNAcb1-4GlcNAcb-Sp19	0	14.741324999999994
Fuca1-3GlcNAcb1-6(Galb1-4GlcNAcb1-3)Galb1-4Glc-Sp21	0	12.399300000000006
Galb1-4GlcNAcb1-2Mana1-6(GlcNAcb1-4)(Galb1-4GlcNAcb1-4(Galb1-4GlcNAcb1-2)Mana1-3)Manb1-4GlcNAcb1-4GlcNAc-Sp21	0	0.7969749999999971
Neu5Aca2-3Galb1-4GlcNAcb1-3Galb-Sp8	1	2535.864050000001
(6S)Galb1-3GlcNAcb-Sp0	0	-24.944775
Fuca1-2Galb1-4GlcNAcb1-2Mana1-6(Fuca1-2Galb1-4GlcNAcb1-2(Fuca1-2Galb1-4GlcNAcb1-4)Mana1-3)Manb1-4GlcNAcb1-4GlcNAcb-Sp12	0	23.01805
Galb1-4(Fuca1-3)GlcNAcb1-6GalNAc-Sp14	0	6.286925
Gala1-3(Fuca1-2)Galb1-3GlcNAcb1-2Mana1-6(Gala1-3(Fuca1-2)Galb1-3GlcNAcb1-2Mana1-3)Manb1-4GlcNAcb1-4(Fuca1-6)GlcNAcb-Sp22	0	36.94420000000001
GalNAca1-3(Fuca1-2)Galb1-3GlcNAcb1-2Mana1-6(GalNAca1-3(Fuca1-2)Galb1-3GlcNAcb1-2Mana1-3)Manb1-4GlcNAcb1-4(Fuca1-6)GlcNAcb-Sp22	0	3.58625
Galb1-4GlcNAcb1-6(Galb1-4GlcNAcb1-2)Mana1-6(Galb1-4GlcNAcb1-2Mana1-3)Manb1-4GlcNAcb1-4GlcNAcb-Sp19	0	3.4129249999999978
Neu5Aca2-6Galb1-4GlcNAcb1-4Mana1-6(GlcNAcb1-4)(Neu5Aca2-6Galb1-4GlcNAcb1-4(Neu5Aca2-6Galb1-4GlcNAcb1-2)Mana1-3)Manb1-4GlcNAcb1-4GlcNAcb-Sp21	0	14.498600000000007
Neu5Aca2-6Galb1-4GlcNAcb1-6(Neu5Aca2-6Galb1-4GlcNAcb1-2)Mana1-6(GlcNAcb1-4)(Neu5Aca2-6Galb1-4GlcNAcb1-4(Neu5Aca2-6Galb1-4GlcNAcb1-2)Mana1-3)Manb1-4GlcNAcb1-4GlcNAcb-Sp21	0	26.1079
Gala1-3(Fuca1-2)Galb1-3GalNAcb-Sp8	0	17.92085
GlcNAcb1-6(GlcNAcb1-2)Mana1-6(GlcNAcb1-2Mana1-3)Manb1-4GlcNAcb1-4(Fuca1-6)GlcNAcb-Sp24	0	16.15785
Neu5Aca2-6Galb1-4GlcNAcb1-2Mana1-6(Neu5Aca2-6Galb1-4GlcNAcb1-2Mana1-3)Manb1-4GlcNAcb1-4(Fuca1-6)GlcNAcb-Sp24	0	21.747725
Galb1-3GlcNAcb1-6GalNAca-Sp14	0	12.098
Gala1-3Galb1-3GlcNAcb1-6GalNAca-Sp14	0	5.394549999999999
Neu5Aca2-3Galb1-3GlcNAcb1-6GalNAca-Sp14	0	-5.191524999999995
(3S)GalNAcb1-4GlcNAc-Sp8	1	4487.418875
Galb1-3GlcNAcb1-2Mana-Sp0	0	1.846524999999998
Gala1-3Galb1-3GlcNAcb1-2Mana-Sp0	0	-19.71375
Galb1-3GalNAcb1-3Gal-Sp21	0	-9.829275
Fuca1-2Galb1-4GlcNAcb1-3Galb1-4GlcNAcb1-2Mana1-6(Fuca1-2Galb1-4GlcNAcb1-3Galb1-4GlcNAcb1-2Mana1-3)Manb1-4GlcNAcb1-4GlcNAcb-Sp24	0	26.432549999999992
Neu5Gca2-8Neu5Gca2-6Galb1-4GlcNAc-Sp0	0	10.843899999999998
Neu5Aca2-8Neu5Aca2-3Galb1-4GlcNAc-Sp0	1	2093.0660750000006
GalNAcb1-3GlcNAcb-Sp0	0	9.792575
Galb1-3GlcNAcb1-6(Galb1-3)GalNAc-Sp14	0	24.04125
Galb1-3GlcNAcb1-3Galb1-4GlcNAcb1-6(Galb1-3GlcNAcb1-3Galb1-4GlcNAb1-2)Mana1-6(Galb1-3GlcNAcb1-3Galb1-4GlcNAcb1-2Mana1-3)Manb1-4GlcNAcb1-4(Fuca1-6)GlcNAcb-Sp24	0	-33.52175
Galb1-4GlcNAcb1-3Galb1-4GlcNAcb1-3Galb1-4GlcNAcb1-3Galb1-4GlcNAcb1-2Mana1-6(Galb1-4GlcNAcb1-3Galb1-4GlcNAcb1-3Galb1-4GlcNAcb1-3Galb1-4GlcNAcb1-2Mana1-3)Manb1-4GlcNAcb1-4(Fuca1-6)GlcNAcb-Sp24	1	131.46762500000003
Galb1-4GlcNAcb1-3Galb1-4GlcNAcb1-6(Galb1-4GlcNAcb1-3Galb1-4GlcNAcb1-3)GalNAca-Sp14	1	218.56395
Neu5Aca2-3Galb1-4GlcNAcb1-3Galb1-4GlcNAcb1-6(Galb1-3)GalNAca-Sp14	1	1047.694525
