# Supplementary material for: Identifying glycan motifs using a novel subtree mining approach
Source: BMC Bioinformatics. 2020 Feb 4;21:42. doi: 10.1186/s12859-020-3374-4 (PMC7001330; doi:10.1186/s12859-020-3374-4)
Supplement: Supplementary file 6 — Additional file 6 Training and test sets. CSV files for all training and test sets used for this manuscript. [file 12859_2020_3374_MOESM6_ESM.zip › CV_Folds/CV_Folds/fold_3/test_set_PHA-E-10ug_13853_V5.0_DATA.csv]

glycan	binding	rfu
Fuca-Sp9	0	8.957374999999997
Neu5Acb-Sp8	0	6.033325000000001
(3S)Galb-Sp8	0	0.07797499999999857
(4S)Galb1-4GlcNAcb-Sp8	0	3.7703250000000006
Fuca1-2Galb1-3GalNAcb1-4(Neu5Aca2-3)Galb1-4Glcb-Sp9	0	2.477249999999996
Fuca1-3GlcNAcb-Sp8	0	1.6085999999999991
GalNAca1-3(Fuca1-2)Galb1-4GlcNAcb-Sp8	0	3.947075
GalNAcb1-3GalNAca-Sp8	0	5.824150000000002
Gala1-3(Fuca1-2)Galb1-3GlcNAcb-Sp0	0	10.288925000000004
Gala1-3(Fuca1-2)Galb1-3GlcNAcb-Sp8	0	20.137825
Gala1-3(Fuca1-2)Galb-Sp18	0	3.345625
Gala1-3Galb1-4Glcb-Sp0	0	9.2465
Gala1-3Galb1-4Glc-Sp10	0	6.73385
Gala1-6Glcb-Sp8	0	5.446224999999997
Galb1-3GlcNAcb1-3Galb1-4(Fuca1-3)GlcNAcb-Sp0	0	1.4830500000000022
Galb1-3(Fuca1-4)GlcNAc-Sp0	0	10.715424999999998
Fuca1-4(Galb1-3)GlcNAcb-Sp8	0	-1.3348999999999984
GlcNAcb1-6(Galb1-3)GalNAca-Sp14	0	6.441899999999999
Galb1-3GalNAcb1-4(Neu5Aca2-3)Galb1-4Glcb-Sp0	0	10.728000000000002
Galb1-3GlcNAcb1-3Galb1-4Glcb-Sp10	0	7.999425000000002
Galb1-4(Fuca1-3)GlcNAcb-Sp0	0	6.681024999999997
Galb1-4(Fuca1-3)GlcNAcb-Sp8	0	3.789275
Galb1-4(6S)Glcb-Sp0	0	8.237
Galb1-4GlcNAcb1-3Galb1-4GlcNAcb-Sp0	0	14.648525000000005
Galb1-4GlcNAcb-Sp0	0	2.69965
Galb1-4Glcb-Sp8	0	16.84295000000001
GlcNAcb1-3Galb1-4GlcNAcb-Sp0	0	-1.5538749999999968
GlcNAcb1-3Galb1-4GlcNAcb1-3Galb1-4GlcNAcb-Sp0	0	6.719700000000002
GlcNAcb1-4Galb1-4GlcNAcb-Sp8	0	0.5461749999999999
GlcNAcb1-4GlcNAcb1-4GlcNAcb1-4GlcNAcb1-4GlcNAcb1-4GlcNAcb1-Sp8	0	5.643375000000002
Glcb1-6Glcb-Sp8	0	3.4598250000000017
GlcAa-Sp8	0	32.78647500000001
GlcAb1-3Galb-Sp8	0	9.975825000000004
Mana1-2Mana1-2Mana1-3Mana-Sp9	0	6.92605
Neu5Aca2-3Galb1-3GalNAca-Sp14	0	21.67472499999999
GalNAcb1-4(Neu5Aca2-8Neu5Aca2-8Neu5Aca2-8Neu5Aca2-3)Galb1-4Glcb-Sp0	0	6.366649999999996
Neu5Aca2-8Neu5Aca2-8Neu5Aca-Sp8	0	3.940199999999996
GalNAcb1-4(Neu5Aca2-3)Galb1-4Glcb-Sp0	0	9.63805
Neu5Aca2-6(Neu5Aca2-3)GalNAca-Sp8	0	2.60455
Neu5Aca2-6(Neu5Aca2-3Galb1-3)GalNAca-Sp14	0	4.529225
Neu5Aca2-3Galb1-3GalNAcb1-3Gala1-4Galb1-4Glcb-Sp0	0	15.651624999999996
Neu5Aca2-3Galb1-4(Fuca1-3)GlcNAcb1-3Galb1-4(Fuca1-3)GlcNAcb1-3Galb1-4(Fuca1-3)GlcNAcb-Sp0	0	29.9273
Neu5Aca2-3Galb1-4(Fuca1-3)GlcNAcb-Sp8	0	2.4216750000000005
Neu5Aca2-3Galb1-4(Fuca1-3)GlcNAcb1-3Galb-Sp8	0	5.89685
Neu5Aca2-3Galb1-4GlcNAcb-Sp8	0	-1.5782999999999987
Fuca1-2Galb1-4(6S)Glcb-Sp0	0	11.3032
Neu5Aca2-6Galb1-4GlcNAcb-Sp0	0	7.8648250000000015
Neu5Acb2-6GalNAca-Sp8	0	-3.791775000000001
Neu5Gca-Sp8	0	5.2174
Neu5Aca2-3Galb1-4GlcNAcb1-6(Galb1-3)GalNAca-Sp14	0	8.6619
Galb1-4(Fuca1-3)(6S)Glcb-Sp0	0	15.0802
Galb1-4GlcNAcb1-3Galb1-3GlcNAcb-Sp0	0	10.772575
(6S)Galb1-4(6S)GlcNAcb-Sp0	0	0.3727000000000036
(6P)Glcb-Sp10	0	5.5866250000000015
GlcNAcb1-6(Galb1-4GlcNAcb1-3)Galb1-4GlcNAc-Sp0	0	-2.8836499999999985
Galb1-4GlcNAcb1-6Galb1-4GlcNAcb-Sp0	0	4.569875
GalNAcb1-3Galb-Sp8	0	14.611124999999998
Neu5Aca2-6Galb1-4GlcNAcb1-2Mana1-6(GlcNAcb1-2Mana1-3)Manb1-4GlcNAcb1-4GlcNAcb-Sp12	0	22.959575
GlcNAcb1-4GlcNAcb-Sp12	0	13.798125
Mana1-6Manb-Sp10	0	15.552350000000002
Mana1-6(Mana1-3)Mana1-6(Mana1-3)Manb-Sp10	0	11.565049999999998
Mana1-2Mana1-6(Mana1-2Mana1-3)Mana1-6(Mana1-2Mana1-2Mana1-3)Mana-Sp9	0	7.476700000000003
Neu5Aca2-8Neu5Aca2-8Neu5Acb-Sp8	0	3.2857000000000016
Galb1-4(Fuca1-3)GlcNAcb1-2Mana1-6(Galb1-4(Fuca1-3)GlcNAcb1-2Mana1-3)Manb1-4GlcNAcb1-4GlcNAcb-Sp20	1	197.91322499999995
Neu5Aca2-6Galb1-4GlcNAcb1-3Galb1-3GlcNAcb-Sp0	0	-0.4513999999999996
GlcNAca1-4Galb1-3GlcNAcb-Sp0	0	-0.208025000000001
Galb1-4GlcNAcb1-2Mana1-3Manb1-4GlcNAcb1-4GlcNAc-Sp12	1	201.86107500000003
Mana1-6(Galb1-4GlcNAcb1-2Mana1-3)Manb1-4GlcNAcb1-4GlcNAcb-Sp12	1	178.73
GlcNAcb1-2Mana1-6(GlcNAcb1-2Mana1-3)Manb1-4GlcNAcb1-4(Fuca1-6)GlcNAcb-Sp22	0	14.748275
Galb1-4GlcNAcb1-2Mana1-6(Galb1-4GlcNAcb1-2Mana1-3)Manb1-4GlcNAcb1-4(Fuca1-6)GlcNAcb-Sp22	1	2422.9556999999995
Galb1-3GlcNAcb1-2Mana1-6(Galb1-3GlcNAcb1-2Mana1-3)Manb1-4GlcNAcb1-4(Fuca1-6)GlcNAcb-Sp22	0	3.767325
(6S)GlcNAcb1-3Galb1-4GlcNAcb-Sp0	0	17.631224999999993
Fuca1-2Galb1-3GlcNAcb1-2Mana1-6(Fuca1-2Galb1-3GlcNAcb1-2Mana1-3)Manb1-4GlcNAcb1-4GlcNAcb-Sp20	0	17.174174999999998
Gala1-3(Fuca1-2)Galb1-4GlcNAcb1-2Mana1-6(Gala1-3(Fuca1-2)Galb1-4GlcNAcb1-2Mana1-3)Manb1-4GlcNAcb1-4GlcNAcb-Sp20	1	6238.468324999999
Gala1-3Galb1-4(Fuca1-3)GlcNAcb1-2Mana1-6(Gala1-3Galb1-4(Fuca1-3)GlcNAcb1-2Mana1-3)Manb1-4GlcNAcb1-4GlcNAcb-Sp20	0	11.654574999999998
Fuca1-4(Fuca1-2Galb1-3)GlcNAcb1-2Mana1-3(Fuca1-4(Fuca1-2Galb1-3)GlcNAcb1-2Mana1-3)Manb1-4GlcNAcb1-4GlcNAcb-Sp19	0	25.190974999999995
Galb1-3GlcNAcb1-3Galb1-4GlcNAcb1-6(Galb1-3GlcNAcb1-3)Galb1-4Glcb-Sp0	0	13.011949999999995
Fuca1-2Galb1-3GalNAca1-3(Fuca1-2)Galb1-4Glcb-Sp0	0	12.938575000000005
Gala1-4Galb1-3GlcNAcb1-2Mana1-6(Gala1-4Galb1-3GlcNAcb1-2Mana1-3)Manb1-4GlcNAcb1-4GlcNAcb-Sp19	0	5.070174999999999
Gala1-4Galb1-4GlcNAcb1-2Mana1-6(Gala1-4Galb1-4GlcNAcb1-2Mana1-3)Manb1-4GlcNAcb1-4GlcNAcb-Sp24	1	3431.585625
Galb1-3GlcNAcb1-6Galb1-4GlcNAcb-Sp0	0	4.036724999999999
Galb1-4GlcNAcb1-6(Neu5Aca2-6Galb1-3GlcNAcb1-3)Galb1-4Glc-Sp21	0	9.500224999999997
Galb1-3GalNAcb1-4(Neu5Aca2-8Neu5Aca2-3)Galb1-4Glcb-Sp0	0	11.468824999999995
Neu5Aca2-3Galb1-3GalNAcb1-4(Neu5Aca2-8Neu5Aca2-3)Galb1-4Glcb-Sp0	0	-1.4483249999999988
Gala1-3(Fuca1-2)Galb1-4GlcNAcb1-3GalNAca-Sp14	0	8.964675
Galb1-3GlcNAcb1-6(Galb1-3GlcNAcb1-2)Mana1-6(Galb1-3GlcNAcb1-2Mana1-3)Manb1-4GlcNAcb1-4GlcNAcb-Sp19	0	9.172350000000002
Fuca1-3GlcNAcb1-6(Galb1-4GlcNAcb1-3)Galb1-4Glc-Sp21	0	13.891224999999995
GlcNAcb1-2Mana1-6(GlcNAcb1-4)(GlcNAcb1-4(GlcNAcb1-2)Mana1-3)Manb1-4GlcNAcb1-4GlcNAc-Sp21	1	29791.591675000003
GlcNAcb1-6(GlcNAcb1-2)Mana1-6(GlcNAcb1-4)(GlcNAcb1-2Mana1-3)Manb1-4GlcNAcb1-4GlcNAc-Sp21	1	2383.621275
GalNAcb1-6GalNAcb-Sp8	0	-3.414275
(6S)Galb1-3(6S)GlcNAc-Sp0	0	1.3272750000000002
Galb1-4GlcNAcb1-2Mana-Sp0	0	8.190175000000002
Gala1-3Fuca1-2Galb1-4GlcNAcb1-6(Gala1-3Fuca1-2Galb1-4GlcNAcb1-3)GalNAc-Sp14	0	7.942450000000003
Neu5Aca2-3Galb1-4GlcNAcb1-4Mana1-6(GlcNAcb1-4)(Neu5Aca2-3Galb1-4GlcNAcb1-4(Neu5Aca2-3Galb1-4GlcNAcb1-2)Mana1-3)Manb1-4GlcNAcb1-4GlcNAcb-Sp21	1	29744.83555
Neu5Aca2-3Galb1-4GlcNAcb1-6(Neu5Aca2-3Galb1-4GlcNAcb1-2)Mana1-6(GlcNAcb1-4)(Neu5Aca2-3Galb1-4GlcNAcb1-4(Neu5Aca2-3Galb1-4GlcNAcb1-2)Mana1-3)Manb1-4GlcNAcb1-4GlcNAcb-Sp21	1	11194.344525
Glca1-6Glca1-6Glca1-6Glcb-Sp10	0	10.265924999999998
Glca1-4Glca1-4Glca1-4Glcb-Sp10	0	6.0292749999999975
Neu5Aca2-3Galb1-4GlcNAcb1-6(Neu5Aca2-3Galb1-4GlcNAcb1-3)GalNAca-Sp14	0	0.6609000000000016
Fuca1-2Galb1-3(Fuca1-4)GlcNAcb1-2Mana1-6(Fuca1-2Galb1-3(Fuca1-4)GlcNAcb1-2Mana1-3)Manb1-4GlcNAcb1-4(Fuca1-6)GlcNAcb1-4(Fuca1-6)GlcNAcb-Sp19	0	16.286225
Galb1-3GlcNAcb1-6GalNAca-Sp14	0	3.0870750000000005
Fuca1-2Galb1-3GlcNAcb1-6(Fuca1-2Galb1-3GlcNAcb1-3)GalNAca-Sp14	0	22.764100000000006
GlcNAcb1-6(GlcNAcb1-2)Mana1-6(GlcNAcb1-4)(GlcNAcb1-4(GlcNAcb1-2)Mana1-3)Manb1-4GlcNAcb1-4(Fuca1-6)GlcNAc-Sp21	1	4712.164175
Galb1-3GlcNAca1-3Galb1-4GlcNAcb-Sp8	0	6.143849999999999
Neu5Aca2-3Galb1-3GlcNAcb1-4Galb1-4Glcb-Sp0	0	9.099124999999997
Fuca1-4(Galb1-3)GlcNAcb1-2Mana-Sp0	0	24.188875
GlcNAcb1-3Galb1-4GlcNAcb1-2Mana1-6(GlcNAcb1-3Galb1-4GlcNAcb1-2Mana1-3)Manb1-4GlcNAcb1-4GlcNAcb-Sp25	1	36706.815625
Fuca1-2Galb1-4GlcNAcb1-3Galb1-4GlcNAcb1-2Mana1-6(Fuca1-2Galb1-4GlcNAcb1-3Galb1-4GlcNAcb1-2Mana1-3)Manb1-4GlcNAcb1-4GlcNAcb-Sp24	1	40348.30665
Galb1-4GlcNAcb1-3Galb1-4GlcNAcb1-3Galb1-4GlcNAcb1-2Mana1-6(Galb1-4GlcNAcb1-3Galb1-4GlcNAcb1-3Galb1-4GlcNAcb1-2Mana1-3)Manb1-4GlcNAcb1-4GlcNAcb-Sp24	1	32949.358775
Galb1-3GlcNAcb1-3Galb1-4GlcNAcb1-2Mana1-6(Galb1-3GlcNAcb1-3Galb1-4GlcNAcb1-2Mana1-3)Manb1-4GlcNAcb1-4GlcNAc-Sp25	1	25915.13185
Neu5Gca2-8Neu5Gca2-3Galb1-4GlcNAc-Sp0	0	15.0569
Neu5Aca2-8Neu5Gca2-3Galb1-4GlcNAc-Sp0	0	1.146374999999999
Neu5Gca2-8Neu5Gca2-3Galb1-4GlcNAcb1-3Galb1-4GlcNAc-Sp0	0	1.07625
GalNAcb1-3GlcNAcb-Sp0	0	10.55295
GlcNAcb1-3Galb1-4GlcNAcb1-3Galb1-4GlcNAcb1-3Galb1-4GlcNAcb1-3Galb1-4GlcNAcb1-2Mana1-6(GlcNAcb1-3Galb1-4GlcNAcb1-3Galb1-4GlcNAcb1-3Galb1-4GlcNAcb1-3Galb1-4GlcNAcb1-2Mana1-3)Manb1-4GlcNAcb1-4GlcNAcb-Sp25	1	17267.479824999995
Neu5Aca2-3Galb1-4GlcNAcb1-3Galb1-4GlcNAcb1-2Mana1-6(Neu5Aca2-3Galb1-4GlcNAcb1-3Galb1-4GlcNAcb1-2Mana1-3)Manb1-4GlcNAcb1-4GlcNAcb-Sp12	1	8775.5612
GlcNAcb1-6(Neu5Aca2-3Galb1-3)GalNAca-Sp14	0	7.435449999999999
Neu5Aca2-3Galb1-4GlcNAcb1-3Galb1-4GlcNAcb1-3Galb1-4GlcNAcb1-2Mana1-6(Neu5Aca2-3Galb1-4GlcNAcb1-3Galb1-4GlcNAcb1-3Galb1-4GlcNAcb1-2Mana1-3)Manb1-4GlcNAcb1-4GlcNAcb-Sp12	1	228.57995000000003
