# Supplementary material for: Identifying glycan motifs using a novel subtree mining approach
Source: BMC Bioinformatics. 2020 Feb 4;21:42. doi: 10.1186/s12859-020-3374-4 (PMC7001330; doi:10.1186/s12859-020-3374-4)
Supplement: Supplementary file 6 — Additional file 6 Training and test sets. CSV files for all training and test sets used for this manuscript. [file 12859_2020_3374_MOESM6_ESM.zip › CV_Folds/CV_Folds/fold_3/test_set_PHA-L-10ug_13856_V5.0_DATA.csv]

glycan	binding	rfu
(6S)Galb1-4Glcb-Sp8	0	5.4620750000000005
(6S)Galb1-4(6S)Glcb-Sp8	0	10.668824999999998
Fuca1-2Galb1-3GlcNAcb1-3Galb1-4Glcb-Sp8	0	11.5933
Fuca1-2Galb1-4GlcNAcb1-3Galb1-4GlcNAcb-Sp0	0	4.546425000000001
Fuca1-4GlcNAcb-Sp8	0	8.220374999999999
GalNAca1-3(Fuca1-2)Galb1-4Glcb-Sp0	0	20.279000000000003
GalNAca1-3(Fuca1-2)Galb-Sp8	0	2.2981749999999987
GalNAcb1-4GlcNAcb-Sp0	0	16.819649999999996
Gala1-3(Fuca1-2)Galb1-3GlcNAcb-Sp8	0	17.924625
Gala1-3(Fuca1-2)Galb1-4(Fuca1-3)GlcNAcb-Sp0	0	29.200150000000004
Gala1-3GalNAca-Sp8	0	17.7833
Gala1-3Galb1-4Glcb-Sp0	0	7.3195
Gala1-3Galb-Sp8	0	10.381199999999998
Gala1-4(Fuca1-2)Galb1-4GlcNAcb-Sp8	0	2.5889500000000005
Galb1-3(Fuca1-4)GlcNAcb1-3Galb1-4(Fuca1-3)GlcNAcb-Sp0	0	13.07535
Galb1-3(Fuca1-4)GlcNAc-Sp8	0	18.017325
Fuca1-4(Galb1-3)GlcNAcb-Sp8	0	12.574325
Galb1-4GlcNAcb1-6GalNAc-Sp14	0	22.930925
Neu5Aca2-6(Galb1-3)GalNAca-Sp14	0	8.941674999999996
Galb1-3Galb-Sp8	0	9.968625
Galb1-3GlcNAcb1-3Galb1-4Glcb-Sp10	0	14.627849999999995
Galb1-3GlcNAcb-Sp8	0	7.680425000000001
Galb1-4(Fuca1-3)GlcNAcb-Sp8	0	14.159675000000002
Galb1-4(Fuca1-3)GlcNAcb1-3Galb1-4(Fuca1-3)GlcNAcb-Sp0	0	4.562949999999999
Galb1-4(Fuca1-3)GlcNAcb1-3Galb1-4(Fuca1-3)GlcNAcb1-3Galb1-4(Fuca1-3)GlcNAcb-Sp0	0	17.081975
Galb1-4GalNAca1-3(Fuca1-2)Galb1-4GlcNAcb-Sp8	0	9.137275
Galb1-4GlcNAcb1-3GalNAca-Sp8	0	3.895399999999999
Galb1-4GlcNAcb-Sp23	0	6.213100000000002
Galb1-4Glcb-Sp8	0	6.0725500000000014
GlcNAcb1-2Galb1-3GalNAca-Sp8	0	3.968125
GlcNAcb1-4GlcNAcb1-4GlcNAcb1-4GlcNAcb1-4GlcNAcb1-Sp8	0	8.638175
Glca1-4Glcb-Sp8	0	15.997125
G-ol-Sp8	0	2.4437750000000005
GlcAa-Sp8	0	7.828699999999999
KDNa2-3Galb1-4GlcNAcb-Sp0	0	8.732575
Mana1-2Mana1-2Mana1-3Mana-Sp9	0	1.544975
Mana1-6(Mana1-2Mana1-3)Mana1-6(Mana1-2Mana1-3)Manb1-4GlcNAcb1-4GlcNAcb-Sp12	0	16.129125000000002
Neu5Aca2-8Neu5Aca2-8Neu5Aca-Sp8	0	17.603550000000006
GalNAcb1-4(Neu5Aca2-3)Galb1-4Glcb-Sp0	0	7.681200000000002
Neu5Aca2-3GalNAcb1-4GlcNAcb-Sp0	0	3.1282499999999995
Neu5Aca2-3Galb1-3GlcNAcb-Sp0	0	5.219299999999997
Neu5Aca2-3Galb1-3GlcNAcb-Sp8	0	11.21895
Neu5Aca2-3Galb1-4(Fuca1-3)GlcNAcb1-3Galb1-4GlcNAcb-Sp8	0	4.807324999999999
Neu5Aca2-3Galb1-4Glcb-Sp8	0	20.219025
Neu5Aca2-6GalNAcb1-4GlcNAcb-Sp0	0	8.438975
Neu5Aca2-6Galb1-4GlcNAcb-Sp0	0	2.0008750000000024
Neu5Aca2-6Galb1-4Glcb-Sp8	0	13.775625
Galb1-3(Fuca1-4)GlcNAcb1-3Galb1-3(Fuca1-4)GlcNAcb-Sp0	0	14.13465
Neu5Gca2-3Galb1-4(Fuca1-3)GlcNAcb-Sp0	0	-1.9421
Neu5Gca2-6GalNAca-Sp0	0	3.2960999999999987
Neu5Gca2-6Galb1-4GlcNAcb-Sp0	0	9.657575
Galb1-4(Fuca1-3)(6S)Glcb-Sp0	0	21.68355
Neu5Aca2-3Galb1-4GlcNAcb1-3Galb1-3GlcNAcb-Sp0	0	-1.4131500000000008
(6S)Galb1-4(6S)GlcNAcb-Sp0	0	2.4903500000000007
Galb1-4GlcNAcb1-6(Galb1-4GlcNAcb1-3)Galb1-4GlcNAc-Sp0	0	9.908874999999998
Galb1-4GlcNAca1-6Galb1-4GlcNAcb-Sp0	0	15.431999999999995
Galb1-4GlcNAcb1-6Galb1-4GlcNAcb-Sp0	0	10.82195
Mana1-6Manb-Sp10	0	15.262525000000005
Neu5Aca2-8Neu5Aca2-8Neu5Acb-Sp8	0	1.4029249999999998
Galb1-4(Fuca1-3)GlcNAcb1-2Mana1-6(Galb1-4(Fuca1-3)GlcNAcb1-2Mana1-3)Manb1-4GlcNAcb1-4GlcNAcb-Sp20	0	2.96995
Neu5Aca2-6Galb1-4GlcNAcb1-3Galb1-3GlcNAcb-Sp0	0	3.5472249999999987
Neu5Aca2-6Galb1-4GlcNAcb1-3Galb1-4GlcNAcb1-3Galb1-4GlcNAcb-Sp0	0	8.411450000000002
GlcNAca1-4Galb1-4GlcNAcb1-3Galb1-4GlcNAcb1-3Galb1-4GlcNAcb-Sp0	0	5.31005
GlcNAca1-4Galb1-4GlcNAcb1-3Galb1-4(Fuca1-3)GlcNAcb1-3Galb1-4(Fuca1-3)GlcNAcb-Sp0	0	26.643249999999995
GlcNAca1-4Galb1-3GalNAc-Sp14	0	1.5970499999999994
Neu5Aca2-6Galb1-4GlcNAcb1-2Mana1-6(Mana1-3)Manb1-4GlcNAcb1-4GlcNAc-Sp12	0	-4.503225000000001
Neu5Aca2-6Galb1-4GlcNAcb1-2Mana1-3Manb1-4GlcNAcb1-4GlcNAc-Sp12	0	22.34722500000001
Galb1-4GlcNAcb1-2Mana1-6(Galb1-4GlcNAcb1-2Mana1-3)Manb1-4GlcNAcb1-4(Fuca1-6)GlcNAcb-Sp22	0	18.2483
(6S)GlcNAcb1-3Galb1-4GlcNAcb-Sp0	0	3.5669500000000003
Fuca1-2Galb1-4(Fuca1-3)GlcNAcb1-2Mana1-6(Fuca1-2Galb1-4(Fuca1-3)GlcNAcb1-2Mana1-3)Manb1-4GlcNAcb1-4GlcNAb-Sp20	0	11.4412
Neu5Aca2-6GlcNAcb1-4GlcNAcb1-4GlcNAc-Sp21	0	15.133975
GalNAca1-3(Fuca1-2)Galb1-3GlcNAcb1-2Mana1-6(GalNAca1-3(Fuca1-2)Galb1-3GlcNAcb1-2Mana1-3)Manb1-4GlcNAcb1-4GlcNAcb-Sp20	0	6.7408499999999965
Galb1-4(Fuca1-3)GlcNAcb1-6(Galb1-3GlcNAcb1-3)Galb1-4Glc-Sp21	0	2.8175
GlcNAcb1-2Mana1-6(Galb1-4GlcNAcb1-2Mana1-3)Manb1-4GlcNAcb1-4GlcNAc-Sp12	0	4.556599999999999
Fuca1-2Galb1-4GlcNAcb1-3GalNAca-Sp14	0	8.2825
Galb1-4GlcNAcb1-6(Neu5Aca2-6Galb1-3GlcNAcb1-3)Galb1-4Glc-Sp21	0	3.92555
GalNAca1-3(Fuca1-2)Galb1-4GlcNAcb1-3GalNAca-Sp14	0	9.035725
GalNAca1-3GalNAcb1-3Gala1-4Galb1-4Glcb-Sp0	0	-1.3298749999999997
Galb1-4(Fuca1-3)GlcNAcb1-2Mana1-6(Galb1-4(Fuca1-3)GlcNAcb1-2Mana1-3)Manb1-4GlcNAcb1-4(Fuca1-6)GlcNAcb-Sp22	0	27.6275
Fuca1-3GlcNAcb1-6(Galb1-4GlcNAcb1-3)Galb1-4Glc-Sp21	0	16.506774999999998
GlcNAcb1-2Mana1-6(GlcNAcb1-4)(GlcNAcb1-2Mana1-3)Manb1-4GlcNAcb1-4GlcNAc-Sp21	0	6.465474999999998
GlcNAcb1-2Mana1-6(GlcNAcb1-4)(GlcNAcb1-4(GlcNAcb1-2)Mana1-3)Manb1-4GlcNAcb1-4GlcNAc-Sp21	0	4.170275000000001
GlcNAcb1-6(GlcNAcb1-2)Mana1-6(GlcNAcb1-4)(GlcNAcb1-2Mana1-3)Manb1-4GlcNAcb1-4GlcNAc-Sp21	1	11905.921475
Galb1-4GlcNAcb1-2Mana1-6(GlcNAcb1-4)(Galb1-4GlcNAcb1-2Mana1-3)Manb1-4GlcNAcb1-4GlcNAc-Sp21	0	9.035100000000003
Galb1-4GlcNAcb1-6(Galb1-4GlcNAcb1-2)Mana1-6(GlcNAcb1-4)(Galb1-4GlcNAcb1-2Mana1-3)Manb1-4GlcNAcb1-4GlcNAc-Sp21	1	17778.370174999996
Galb1-4Galb-Sp10	0	3.7554
(6S)Galb1-3GlcNAcb-Sp0	0	2.6769250000000024
Fuca1-2Galb1-4(Fuca1-3)GlcNAcb1-2Mana1-6(Fuca1-2Galb1-4(Fuca1-3)GlcNAcb1-4(Fuca1-2Galb1-4(Fuca1-3)GlcNAcb1-2)Mana1-3)Manb1-4GlcNAcb1-4GlcNAcb-Sp12	0	24.010425
Galb1-4GlcNAcb1-2Mana-Sp0	0	6.49875
Neu5Aca2-8Neu5Aca2-3Galb1-3GalNAcb1-4(Neu5Aca2-8Neu5Aca2-3)Galb1-4Glcb-Sp0	0	24.676275
GalNAcb1-4Galb1-4Glcb-Sp0	0	14.1138
Gala1-3(Fuca1-2)Galb1-3GlcNAcb1-2Mana1-6(Gala1-3(Fuca1-2)Galb1-3GlcNAcb1-2Mana1-3)Manb1-4GlcNAcb1-4(Fuca1-6)GlcNAcb-Sp22	0	16.221899999999998
Galb1-4GlcNAcb1-6(Galb1-4GlcNAcb1-2)Mana1-6(Galb1-4GlcNAcb1-2Mana1-3)Manb1-4GlcNAcb1-4GlcNAcb-Sp19	1	10626.638625
Glca1-4Glca1-4Glca1-4Glcb-Sp10	0	17.889675000000004
Neu5Aca2-3Galb1-4GlcNAcb1-6(Neu5Aca2-3Galb1-4GlcNAcb1-3)GalNAca-Sp14	0	0.2911749999999982
Fuca1-2Galb1-4(Fuca1-3)GlcNAcb1-2Mana1-6(Fuca1-2Galb1-4(Fuca1-3)GlcNAcb1-2Mana1-3)Manb1-4GlcNAcb1-4(Fuca1-6)GlcNAcb-Sp24	0	12.6557
Fuca1-2Galb1-3(Fuca1-4)GlcNAcb1-2Mana1-6(Fuca1-2Galb1-3(Fuca1-4)GlcNAcb1-2Mana1-3)Manb1-4GlcNAcb1-4(Fuca1-6)GlcNAcb1-4(Fuca1-6)GlcNAcb-Sp19	0	12.967649999999995
Galb1-3GlcNAcb1-2Mana1-6(GlcNAcb1-4)(Galb1-3GlcNAcb1-2Mana1-3)Manb1-4GlcNAcb1-4GlcNAcb-Sp21	0	9.452124999999997
Galb1-4GlcNAcb1-6(Galb1-4GlcNAcb1-2)Mana1-6(Galb1-4GlcNAcb1-2Mana1-3)Manb1-4GlcNAcb1-4(Fuca1-6)GlcNAcb-Sp24	1	19902.4639
Neu5Aca2-3Galb1-3GlcNAcb1-2Mana1-6(GlcNAcb1-4)(Neu5Aca2-3Galb1-3GlcNAcb1-2Mana1-3)Manb1-4GlcNAcb1-4GlcNAc-Sp21	0	18.560775
Neu5Aca2-6Galb1-4GlcNAcb1-6(Fuca1-2Galb1-4(Fuca1-3)GlcNAcb1-3)Galb1-4Glc-Sp21	0	-5.9008
Neu5Aca2-6GalNAcb1-4(6S)GlcNAcb-Sp8	0	6.3066
GalNAca1-3(Fuca1-2)Galb1-3GlcNAcb1-6GalNAca-Sp14	0	-2.8008999999999995
(4S)GalNAcb-Sp10	0	8.030649999999998
Gala1-3Galb1-3GlcNAcb1-2Mana-Sp0	0	2.712949999999997
Fuca1-4(Galb1-3)GlcNAcb1-2Mana-Sp0	0	25.325675
Neu5Gca2-8Neu5Gca2-3Galb1-4GlcNAc-Sp0	0	4.141425
Neu5Gca2-8Neu5Gca2-6Galb1-4GlcNAc-Sp0	0	-0.07514999999999805
Galb1-4GlcNAcb1-3Galb1-4GlcNAcb1-6(Galb1-4GlcNAcb1-3Galb1-4GlcNAcb1-2)Mana1-6(Galb1-4GlcNAcb1-3Galb1-4GlcNAcb1-2Mana1-3)Mana1-4GlcNAcb1-4GlcNAc-Sp24	1	7207.370175000003
GalNAcb1-4GlcNAcb1-3GalNAcb1-4GlcNAcb-Sp0	0	9.073775000000003
Galb1-4GlcNAcb1-3Galb1-4GlcNAcb1-3Galb1-4GlcNAcb1-3Galb1-4GlcNAcb1-3Galb1-4GlcNAcb1-2Mana1-6(Galb1-4GlcNAcb1-3Galb1-4GlcNAcb1-3Galb1-4GlcNAcb1-3Galb1-4GlcNAcb1-3Galb1-4GlcNAcb1-2Mana1-3)Manb1-4GlcNAcb1-4GlcNAcb-Sp25	0	22.946599999999986
GlcNAcb1-3Galb1-4GlcNAcb1-3GalNAca-Sp14	0	7.573824999999998
Neu5Aca2-3Galb1-4GlcNAcb1-3Galb1-4GlcNAcb1-3Galb1-4GlcNAcb1-2Mana1-6(Neu5Aca2-3Galb1-4GlcNAcb1-3Galb1-4GlcNAcb1-3Galb1-4GlcNAcb1-2Mana1-3)Manb1-4GlcNAcb1-4GlcNAcb-Sp12	1	196.095175
GlcNAcb1-3Fuca-Sp21	0	3.230675
