# Supplementary material for: Identifying glycan motifs using a novel subtree mining approach
Source: BMC Bioinformatics. 2020 Feb 4;21:42. doi: 10.1186/s12859-020-3374-4 (PMC7001330; doi:10.1186/s12859-020-3374-4)
Supplement: Supplementary file 6 — Additional file 6 Training and test sets. CSV files for all training and test sets used for this manuscript. [file 12859_2020_3374_MOESM6_ESM.zip › CV_Folds/CV_Folds/fold_3/test_set_PNA_14030_10ug_v5.0_DATA.csv]

glycan	binding	rfu
Fuca-Sp9	0	12.9646
(3S)Galb-Sp8	0	15.4959
(4S)Galb1-4GlcNAcb-Sp8	0	3.3013000000000003
Fuca1-2Galb1-3(Fuca1-4)GlcNAcb-Sp8	0	9.886175
Fuca1-2Galb1-4GlcNAcb-Sp0	0	3.7452249999999982
GalNAca1-3(Fuca1-2)Galb1-3GlcNAcb-Sp0	0	8.048625000000001
(3S)Galb1-4(Fuca1-3)Glcb-Sp0	0	8.470699999999999
GalNAca1-3(Fuca1-2)Galb-Sp18	0	7.4292
GalNAca1-4(Fuca1-2)Galb1-4GlcNAcb-Sp8	0	7.358974999999999
GalNAcb1-4(Fuca1-3)GlcNAcb-Sp0	0	7.105449999999998
GalNAcb1-4GlcNAcb-Sp0	0	5.221074999999998
Gala1-3(Fuca1-2)Galb1-4(Fuca1-3)GlcNAcb-Sp8	0	11.820324999999995
Gala1-3GalNAca-Sp16	0	3.94475
Gala1-3Galb1-4(Fuca1-3)GlcNAcb-Sp8	0	10.39
Gala1-3Galb1-3GlcNAcb-Sp0	0	8.154175000000002
Gala1-4Galb1-4GlcNAcb-Sp8	0	7.70425
Gala1-6Glcb-Sp8	0	8.18675
Galb1-2Galb-Sp8	0	4.2949
Galb1-3GlcNAcb1-3Galb1-4(Fuca1-3)GlcNAcb-Sp0	0	3.00605
Galb1-4GlcNAcb1-6GalNAca-Sp8	0	0.9619999999999987
Neu5Aca2-6(Galb1-3)GalNAca-Sp14	1	3684.134575
Neu5Acb2-6(Galb1-3)GalNAca-Sp8	1	16937.612924999998
Galb1-3GalNAcb-Sp8	1	29219.989500000003
Galb1-3GalNAcb1-4(Neu5Aca2-3)Galb1-4Glcb-Sp0	1	24013.389249999997
Galb1-4(Fuca1-3)GlcNAcb1-3Galb1-4(Fuca1-3)GlcNAcb1-3Galb1-4(Fuca1-3)GlcNAcb-Sp0	0	6.197974999999998
Galb1-4GlcNAcb1-3GalNAca-Sp8	0	6.382399999999999
Galb1-4GlcNAcb1-3Galb1-4(Fuca1-3)GlcNAcb1-3Galb1-4(Fuca1-3)GlcNAcb-Sp0	0	7.861525
Galb1-4GlcNAcb1-3Galb1-4GlcNAcb1-3Galb1-4GlcNAcb-Sp0	0	10.026125000000002
Galb1-4GlcNAcb1-3Galb1-4GlcNAcb-Sp0	0	7.766024999999999
Galb1-4GlcNAcb-Sp0	0	7.7469
Galb1-4GlcNAcb-Sp23	0	4.55495
GlcNAcb1-6(GlcNAcb1-3)GalNAca-Sp8	0	15.635300000000004
GlcNAcb1-3Galb1-4GlcNAcb-Sp0	0	4.9560499999999985
GlcNAcb1-3Galb1-4GlcNAcb1-3Galb1-4GlcNAcb-Sp0	0	18.706325000000003
Glcb1-4Glcb-Sp8	0	17.736999999999995
GlcAb1-6Galb-Sp8	0	4.98545
Mana1-6(Mana1-3)Mana1-6(Mana1-3)Manb1-4GlcNAcb1-4GlcNAcb-Sp12	0	6.377600000000001
(3S)Galb1-4(Fuca1-3)(6S)GlcNAcb-Sp8	0	6.257825
Fuca1-2Galb1-4(6S)GlcNAcb-Sp8	0	8.0301
Fuca1-2(6S)Galb1-4(6S)Glcb-Sp0	0	12.922724999999998
GalNAcb1-4(Neu5Aca2-8Neu5Aca2-8Neu5Aca2-8Neu5Aca2-3)Galb1-4Glcb-Sp0	0	5.973974999999998
Neu5Aca2-6(Neu5Aca2-3Galb1-3)GalNAca-Sp14	0	18.063724999999994
Fuca1-2(6S)Galb1-4Glcb-Sp0	0	7.020199999999997
Neu5Aca2-3Galb1-4(Fuca1-3)GlcNAcb1-3Galb1-4(Fuca1-3)GlcNAcb1-3Galb1-4(Fuca1-3)GlcNAcb-Sp0	0	11.9166
Neu5Aca2-3Galb1-4(Fuca1-3)GlcNAcb-Sp0	0	3.3430250000000012
Neu5Aca2-3Galb1-4GlcNAcb1-3Galb1-4GlcNAcb1-3Galb1-4GlcNAcb-Sp0	0	4.6167500000000015
Neu5Aca2-6GalNAcb1-4GlcNAcb-Sp0	0	3.5003499999999987
Neu5Aca2-6Galb1-4Glcb-Sp8	0	6.9700500000000005
Neu5Aca2-6Galb-Sp8	0	10.3075
Neu5Aca2-8Neu5Aca2-3Galb1-4Glcb-Sp0	0	4.0679750000000015
Galb1-4(Fuca1-3)(6S)GlcNAcb-Sp0	0	17.207975000000005
Galb1-4(Fuca1-3)GlcNAcb1-3Galb1-3(Fuca1-4)GlcNAcb-Sp0	0	18.979225
MurNAcb1-4GlcNAcb-Sp10	0	6.361549999999998
Neu5Aca2-8Neu5Aca2-8Neu5Acb-Sp8	0	1.7147750000000013
Neu5Gcb2-6Galb1-4GlcNAc-Sp8	0	5.415549999999998
Galb1-4(Fuca1-3)GlcNAcb1-2Mana1-6(Galb1-4(Fuca1-3)GlcNAcb1-2Mana1-3)Manb1-4GlcNAcb1-4GlcNAcb-Sp20	0	2.9149749999999988
Neu5Aca2-6Galb1-4GlcNAcb1-3Galb1-3GlcNAcb-Sp0	0	4.687925
GalNAcb1-3Gala1-4Galb1-4GlcNAcb1-3Galb1-4Glcb-Sp0	0	10.552175000000002
GlcNAca1-4Galb1-3GlcNAcb-Sp0	0	5.049974999999998
GlcNAca1-4Galb1-4GlcNAcb1-3Galb1-4(Fuca1-3)GlcNAcb1-3Galb1-4(Fuca1-3)GlcNAcb-Sp0	0	17.192699999999995
Neu5Aca2-6Galb1-4GlcNAcb1-2Mana1-6(Mana1-3)Manb1-4GlcNAcb1-4GlcNAc-Sp12	0	10.6504
Galb1-4GlcNAcb1-2Mana1-3Manb1-4GlcNAcb1-4GlcNAc-Sp12	0	3.761099999999997
GlcNAcb1-2Mana1-6(GlcNAcb1-2Mana1-3)Manb1-4GlcNAcb1-4(Fuca1-6)GlcNAcb-Sp22	0	5.0867
KDNa2-3Galb1-4Glc-Sp0	0	0.2804500000000001
Neu5Aca2-3Galb1-4GlcNAcb1-3GalNAc-Sp14	0	7.518849999999999
Neu5Aca2-6Galb1-4GlcNAcb1-3GalNAc-Sp14	0	6.2676000000000025
GalNAcb1-4GlcNAcb1-2Mana1-6(GalNAcb1-4GlcNAcb1-2Mana1-3)Manb1-4GlcNAcb1-4GlcNAc-Sp12	1	83.12870000000002
Galb1-3GlcNAcb1-3Galb1-4GlcNAcb1-6(Galb1-3GlcNAcb1-3)Galb1-4Glcb-Sp0	0	8.469425
GlcNAcb1-2Mana1-6(GlcNAcb1-4(GlcNAcb1-2)Mana1-3)Manb1-4GlcNAcb1-4GlcNAc-Sp21	1	203.652425
Fuca1-2Galb1-3GalNAca1-3(Fuca1-2)Galb1-4GlcNAcb-Sp0	1	376.67720000000014
Gala1-3Galb1-3GlcNAcb1-2Mana1-6(Gala1-3Galb1-3GlcNAcb1-2Mana1-3)Manb1-4GlcNAcb1-4GlcNAc-Sp19	0	21.403025
Gala1-3Galb1-3(Fuca1-4)GlcNAcb1-2Mana1-6(Gala1-3Galb1-3(Fuca1-4)GlcNAcb1-2Mana1-3)Manb1-4GlcNAcb1-4GlcNAc-Sp19	0	15.228474999999998
Galb1-4(Fuca1-3)GlcNAcb1-3GalNAca-Sp14	0	11.806824999999995
Galb1-3GlcNAcb1-6Galb1-4GlcNAcb-Sp0	0	5.281875
Galb1-4GlcNAcb1-6(Neu5Aca2-6Galb1-3GlcNAcb1-3)Galb1-4Glc-Sp21	0	16.719600000000003
Gala1-3(Fuca1-2)Galb1-4(Fuca1-3)GlcNAcb1-3GalNAc-Sp14	0	7.789274999999997
Galb1-4(Fuca1-3)GlcNAcb1-2Mana1-6(Galb1-4(Fuca1-3)GlcNAcb1-2Mana1-3)Manb1-4GlcNAcb1-4(Fuca1-6)GlcNAcb-Sp22	0	8.909875000000003
GlcNAcb1-2(GlcNAcb1-6)Mana1-6(GlcNAcb1-2Mana1-3)Manb1-4GlcNAcb1-4GlcNAcb-Sp19	0	0.7982499999999986
Fuca1-2Galb1-3GlcNAcb1-3GalNAc-Sp14	0	-0.10719999999999884
Gala1-3Galb1-3GlcNAcb1-3GalNAc-Sp14	0	-4.136649999999999
Gala1-3(Fuca1-2)Galb1-4GlcNAcb1-2Mana1-6(Gala1-3(Fuca1-2)Galb1-4GlcNAcb1-2Mana1-3)Manb1-4GlcNAcb1-4(Fuca1-6)GlcNAcb-Sp22	0	6.425524999999998
GlcNAcb1-2Mana1-6(GlcNAcb1-4)(GlcNAcb1-2Mana1-3)Manb1-4GlcNAcb1-4GlcNAc-Sp21	0	3.792275000000002
Galb1-4GlcNAcb1-6(Galb1-4GlcNAcb1-2)Mana1-6(GlcNAcb1-4)(Galb1-4GlcNAcb1-4(Galb1-4GlcNAcb1-2)Mana1-3)Manb1-4GlcNAcb1-4GlcNAc-Sp21	0	2.83565
Galb1-6Galb-Sp10	0	2.2563999999999997
(6S)Galb1-3(6S)GlcNAc-Sp0	0	3.3748749999999976
Galb1-4GlcNAcb1-2Mana-Sp0	0	3.81265
Galb1-4GlcNAcb1-6(Galb1-4GlcNAcb1-2)Mana1-6(Galb1-4GlcNAcb1-2Mana1-3)Manb1-4GlcNAcb1-4GlcNAcb-Sp19	0	11.721324999999998
Neu5Aca2-3Galb1-4GlcNAcb1-4Mana1-6(GlcNAcb1-4)(Neu5Aca2-3Galb1-4GlcNAcb1-4(Neu5Aca2-3Galb1-4GlcNAcb1-2)Mana1-3)Manb1-4GlcNAcb1-4GlcNAcb-Sp21	0	7.553850000000002
Neu5Aca2-3Galb1-4GlcNAcb1-6(Neu5Aca2-3Galb1-4GlcNAcb1-2)Mana1-6(GlcNAcb1-4)(Neu5Aca2-3Galb1-4GlcNAcb1-2Mana1-3)Manb1-4GlcNAcb1-4GlcNAcb-Sp21	0	0.20284999999999886
Neu5Aca2-6Galb1-4GlcNAcb1-6(Neu5Aca2-6Galb1-4GlcNAcb1-2)Mana1-6(GlcNAcb1-4)(Neu5Aca2-6Galb1-4GlcNAcb1-2Mana1-3)Manb1-4GlcNAcb1-4GlcNAcb-Sp21	0	3.972125
Gala1-3(Fuca1-2)Galb1-3GalNAca-Sp8	0	6.22045
Neu5Aca2-3Galb1-4GlcNAcb1-6(Neu5Aca2-3Galb1-4GlcNAcb1-3)GalNAca-Sp14	0	-2.093075
Fuca1-2Galb1-4(Fuca1-3)GlcNAcb1-2Mana1-6(Fuca1-2Galb1-4(Fuca1-3)GlcNAcb1-2Mana1-3)Manb1-4GlcNAcb1-4(Fuca1-6)GlcNAcb-Sp24	0	12.0505
Neu5Aca2-6Galb1-4GlcNAcb1-6(Neu5Aca2-6Galb1-4GlcNAcb1-3)GalNAca-Sp14	0	6.99485
Neu5Aca2-6Galb1-4GlcNAcb1-2Mana1-6(Neu5Aca2-6Galb1-4GlcNAcb1-2Mana1-3)Manb1-4GlcNAcb1-4(Fuca1-6)GlcNAcb-Sp24	0	6.820825000000006
Mana1-6(Mana1-3)Manb1-4GlcNAcb1-4(Fuca1-6)GlcNAcb-Sp19	0	0.17717500000000186
Gala1-3Galb1-4GlcNAcb1-6GalNAca-Sp14	0	2.134475
GalNAcb1-4(Fuca1-3)(6S)GlcNAcb-Sp8	0	-0.9233249999999984
GalNAca1-3(Fuca1-2)Galb1-3GlcNAcb1-6GalNAca-Sp14	0	7.696999999999997
Galb1-3GlcNAca1-3Galb1-4GlcNAcb-Sp8	0	-7.0626250000000015
Neu5Aca2-6Galb1-4GlcNAcb1-2Man-Sp0	0	4.36815
GlcNAcb1-2Mana1-6(GlcNAcb1-4)(GlcNAcb1-2Mana1-3)Manb1-4GlcNAcb1-4(Fuca1-6)GlcNAc-Sp21	0	1.8291500000000005
Galb1-4GlcNAcb1-3Galb1-4GlcNAcb1-2Mana1-6(Galb1-4GlcNAcb1-3Galb1-4GlcNAcb1-2Mana1-3)Manb1-4GlcNAcb1-4GlcNAcb-Sp24	0	17.375850000000003
Neu5Gca2-3Galb1-4GlcNAcb1-3Galb1-4GlcNAcb1-2Mana1-6(Neu5Gca2-3Galb1-4GlcNAcb1-3Galb1-4GlcNAcb1-2Mana1-3)Manb1-4GlcNAcb1-4GlcNAcb-Sp24	0	13.174525
Galb1-4GlcNAcb1-3Galb1-4GlcNAcb1-3Galb1-4GlcNAcb1-2Mana1-6(Galb1-4GlcNAcb1-3Galb1-4GlcNAcb1-3Galb1-4GlcNAcb1-2Mana1-3)Manb1-4GlcNAcb1-4GlcNAcb-Sp24	0	15.023775
Galb1-3GlcNAcb1-3Galb1-4GlcNAcb1-2Mana1-6(Galb1-3GlcNAcb1-3Galb1-4GlcNAcb1-2Mana1-3)Manb1-4GlcNAcb1-4GlcNAc-Sp25	0	14.730124999999996
Neu5Gca2-8Neu5Gca2-6Galb1-4GlcNAc-Sp0	0	3.648275
GlcNAcb1-3Galb1-4GlcNAcb1-6(GlcNAcb1-3Galb1-4GlcNAcb1-2)Mana1-6(GlcNAcb1-3Galb1-4GlcNAcb1-2Mana1-3)Manb1-4GlcNAcb1-4GlcNAc-Sp24	1	1989.8546250000006
GalNAcb1-3GlcNAcb-Sp0	0	-0.01924999999999777
Galb1-3GlcNAcb1-6(Galb1-3)GalNAc-Sp14	1	15709.534225
Galb1-4GlcNAcb1-3Galb1-4GlcNAcb1-3Galb1-4GlcNAcb1-3Galb1-4GlcNAcb1-3Galb1-4GlcNAcb1-3Galb1-4GlcNAcb1-2Mana1-6(Galb1-4GlcNAcb1-3Galb1-4GlcNAcb1-3Galb1-4GlcNAcb1-3Galb1-4GlcNAcb1-3Galb1-4GlcNAcb1-3Galb1-4GlcNAcb1-2Mana1-3)Manb1-4GlcNAcb1-4GlcNAcb-Sp25	0	22.285675
GlcNAcb1-3Galb1-4GlcNAcb1-3Galb1-4GlcNAcb1-2Mana1-6(GlcNAcb1-3Galb1-4GlcNAcb1-3Galb1-4GlcNAcb1-2Mana1-3)Manb1-4GlcNAcb1-4(Fuca1-6)GlcNAcb-Sp24	1	828.4858750000002
GlcNAcb1-6(Neu5Aca2-3Galb1-3)GalNAca-Sp14	0	6.280525000000001
Neu5Aca2-6Galb1-4GlcNAcb1-3Galb1-4GlcNAcb1-3Galb1-4GlcNAcb1-2Mana1-6(Neu5Aca2-6Galb1-4GlcNAcb1-3Galb1-4GlcNAcb1-3Galb1-4GlcNAcb1-2Mana1-3)Manb1-4GlcNAcb1-4GlcNAcb-Sp12	1	74.09787499999999
Neu5Aca2-3Galb1-4GlcNAcb1-3Galb1-4GlcNAcb1-3Galb1-4GlcNAcb1-2Mana1-6(Neu5Aca2-3Galb1-4GlcNAcb1-3Galb1-4GlcNAcb1-3Galb1-4GlcNAcb1-2Mana1-3)Manb1-4GlcNAcb1-4GlcNAcb-Sp12	1	124.1629
