# Supplementary material for: Identifying glycan motifs using a novel subtree mining approach
Source: BMC Bioinformatics. 2020 Feb 4;21:42. doi: 10.1186/s12859-020-3374-4 (PMC7001330; doi:10.1186/s12859-020-3374-4)
Supplement: Supplementary file 6 — Additional file 6 Training and test sets. CSV files for all training and test sets used for this manuscript. [file 12859_2020_3374_MOESM6_ESM.zip › CV_Folds/CV_Folds/fold_3/test_set_PSA_14040_10ug_v5.0_DATA.csv]

glycan	binding	rfu
(3S)Galb1-4GlcNAcb-Sp8	0	16.694400000000005
(6S)(4S)Galb1-4GlcNAcb-Sp0	0	16.956649999999996
Fuca1-2Galb1-3GalNAca-Sp8	0	7.701525000000001
Fuca1-2Galb1-4GlcNAcb-Sp8	0	7.308925000000002
GalNAca1-3(Fuca1-2)Galb1-4(Fuca1-3)GlcNAcb-Sp0	0	25.6058
GalNAca1-3(Fuca1-2)Galb1-4GlcNAcb-Sp0	0	7.413700000000002
GalNAca1-3GalNAcb-Sp8	0	3.7684250000000006
GalNAcb1-3Gala1-4Galb1-4GlcNAcb-Sp0	0	16.488425
Gala1-2Galb-Sp8	0	5.19915
Gala1-3(Fuca1-2)Galb1-3GlcNAcb-Sp0	0	22.543025
Gala1-3(Fuca1-2)Galb-Sp8	0	12.095925000000005
Gala1-3Galb1-3GlcNAcb-Sp0	0	20.49065
Gala1-3Galb1-4Glcb-Sp0	0	-0.7113000000000014
Gala1-3Galb1-4Glc-Sp10	0	16.405075000000004
Gala1-6Glcb-Sp8	0	3.915799999999997
Galb1-3GlcNAcb1-3Galb1-4(Fuca1-3)GlcNAcb-Sp0	0	9.735850000000003
Galb1-3(Fuca1-4)GlcNAc-Sp0	0	2.561375000000001
Fuca1-4(Galb1-3)GlcNAcb-Sp8	0	-1.3720750000000006
GlcNAcb1-6(Galb1-3)GalNAca-Sp14	0	9.228749999999991
Galb1-3GalNAcb1-4Galb1-4Glcb-Sp8	0	17.329199999999997
Galb1-3GlcNAcb-Sp0	0	6.821000000000002
Galb1-4(Fuca1-3)GlcNAcb-Sp0	0	12.713350000000005
Galb1-4(Fuca1-3)GlcNAcb-Sp8	0	13.501025000000002
Galb1-4(Fuca1-3)GlcNAcb1-3Galb1-4(Fuca1-3)GlcNAcb-Sp0	0	9.865099999999998
Galb1-4(6S)Glcb-Sp8	0	7.918525000000002
Galb1-4GalNAcb1-3(Fuca1-2)Galb1-4GlcNAcb-Sp8	0	5.0820750000000015
Galb1-4GlcNAcb-Sp8	0	1.24625
Galb1-4Glcb-Sp0	0	18.39925
GlcNAcb1-3Galb1-4Glcb-Sp0	0	-0.03752500000000048
GlcNAcb1-4GlcNAcb1-4GlcNAcb1-4GlcNAcb1-4GlcNAcb1-4GlcNAcb1-Sp8	0	7.125825000000002
GlcNAcb1-6Galb1-4GlcNAcb-Sp8	0	0.7975249999999985
Glcb1-6Glcb-Sp8	0	8.891699999999998
GlcAb1-3Galb-Sp8	0	2.713025
KDNa2-3Galb1-3GlcNAcb-Sp0	0	16.731275
KDNa2-3Galb1-4GlcNAcb-Sp0	0	3.925725
Mana1-2Mana1-6(Mana1-3)Mana1-6(Mana1-2Mana1-2Mana1-3)Manb1-4GlcNAcb1-4GlcNAcb-Sp12	0	21.252275
Mana1-6(Mana1-3)Mana1-6(Mana1-2Mana1-3)Manb1-4GlcNAcb1-4GlcNAcb-Sp12	1	148.566875
GalNAcb1-4(Neu5Aca2-3)Galb1-4GlcNAcb-Sp0	0	14.572549999999996
Neu5Aca2-6(Neu5Aca2-3)GalNAca-Sp8	0	9.05845
Neu5Aca2-3Galb1-3GlcNAcb1-3Galb1-4GlcNAcb-Sp0	0	8.49365
Fuca1-2(6S)Galb1-4Glcb-Sp0	0	12.40685
Neu5Aca2-3Galb1-4(6S)GlcNAcb-Sp8	0	20.823825000000006
Neu5Aca2-3Galb1-4(Fuca1-3)GlcNAcb1-3Galb1-4(Fuca1-3)GlcNAcb1-3Galb1-4(Fuca1-3)GlcNAcb-Sp0	0	22.51455
Neu5Aca2-3Galb1-4GlcNAcb-Sp8	0	8.459225
Neu5Aca2-3Galb1-4GlcNAcb1-3Galb1-4GlcNAcb-Sp0	0	19.62235
Fuca1-2Galb1-4(6S)Glcb-Sp0	0	6.6910500000000015
Neu5Aca2-3Galb1-4Glcb-Sp8	0	6.998724999999998
Neu5Aca2-8Neu5Aca2-3Galb1-4Glcb-Sp0	0	6.72855
Neu5Acb2-6Galb1-4GlcNAcb-Sp8	0	4.2849499999999985
Neu5Gca2-3Galb1-3(Fuca1-4)GlcNAcb-Sp0	0	5.614875
Neu5Gca2-3Galb1-4(Fuca1-3)GlcNAcb-Sp0	0	19.9038
Galb1-4(Fuca1-3)(6S)Glcb-Sp0	0	12.519775
Galb1-4GlcNAcb1-6Galb1-4GlcNAcb-Sp0	0	16.414099999999998
Neu5Aca2-6Galb1-4GlcNAcb1-2Mana1-6(GlcNAcb1-2Mana1-3)Manb1-4GlcNAcb1-4GlcNAcb-Sp12	0	5.41185
GlcNAcb1-4GlcNAcb-Sp10	0	10.321199999999996
MurNAcb1-4GlcNAcb-Sp10	0	9.975049999999998
Mana1-2Mana1-6(Mana1-3)Mana1-6(Mana1-2Mana1-2Mana1-3)Mana-Sp9	0	23.186625
Neu5Aca2-6Galb1-4GlcNAcb1-2Mana1-6(Neu5Aca2-3Galb1-4GlcNAcb1-2Mana1-3)Manb1-4GlcNAcb1-4GlcNAcb-Sp12	0	6.6121750000000015
GlcNAcb1-2Mana1-6(Neu5Aca2-6Galb1-4GlcNAcb1-2Mana1-3)Manb1-4GlcNAcb1-4GlcNAcb-Sp12	0	4.397799999999998
Neu5Aca2-3Galb1-4GlcNAcb1-2Mana1-6(Neu5Aca2-6Galb1-4GlcNAcb1-2Mana1-3)Manb1-4GlcNAcb1-4GlcNAcb-Sp12	0	4.986149999999999
Galb1-4(Fuca1-3)GlcNAcb1-2Mana1-6(Galb1-4(Fuca1-3)GlcNAcb1-2Mana1-3)Manb1-4GlcNAcb1-4GlcNAcb-Sp20	0	21.461600000000004
Neu5,9Ac2a2-3Galb1-3GlcNAcb-Sp0	0	2.0138
Gala1-4Galb1-4GlcNAcb1-3Galb1-4Glcb-Sp0	0	3.3048750000000027
GalNAcb1-3Gala1-4Galb1-4GlcNAcb1-3Galb1-4Glcb-Sp0	0	7.200325000000002
GalNAca1-3(Fuca1-2)Galb1-4GlcNAcb1-3Galb1-4GlcNAcb-Sp0	0	6.367600000000002
GlcNAca1-4Galb1-4GlcNAcb-Sp0	0	-0.5768500000000003
GlcNAca1-4Galb1-3GalNAc-Sp14	0	28.677225000000018
Galb1-4GlcNAcb1-2Mana1-6(Galb1-4GlcNAcb1-2Mana1-3)Manb1-4GlcNAcb1-4(Fuca1-6)GlcNAcb-Sp22	1	20797.966175
Fuca1-4(Galb1-3)GlcNAcb1-2Mana1-6(Fuca1-4(Galb1-3)GlcNAcb1-2Mana1-3)Manb1-4GlcNAcb1-4(Fuca1-6)GlcNAcb-Sp22	1	8494.93375
Galb1-4GlcNAcb1-2Mana1-6(Galb1-4GlcNAcb1-4(Galb1-4GlcNAcb1-2)Mana1-3)Manb1-4GlcNAcb1-4GlcNAc-Sp21	0	20.114674999999988
GalNAcb1-4GlcNAcb1-2Mana1-6(GalNAcb1-4GlcNAcb1-2Mana1-3)Manb1-4GlcNAcb1-4GlcNAc-Sp12	1	81.33377500000002
Galb1-3GlcNAcb1-3Galb1-4GlcNAcb1-6(Galb1-3GlcNAcb1-3)Galb1-4Glcb-Sp0	0	15.819199999999995
Galb1-4GlcNAcb1-6(Fuca1-4(Fuca1-2Galb1-3)GlcNAcb1-3)Galb1-4Glc-Sp21	0	16.90245000000001
Gala1-3Galb1-3(Fuca1-4)GlcNAcb1-2Mana1-6(Gala1-3Galb1-3(Fuca1-4)GlcNAcb1-2Mana1-3)Manb1-4GlcNAcb1-4GlcNAc-Sp19	0	17.109024999999992
Galb1-4GlcNAcb1-2Mana1-6(GlcNAcb1-2Mana1-3)Manb1-4GlcNAcb1-4GlcNAc-Sp12	0	8.18875
Neu5Aca2-3Galb1-3GlcNAcb1-3GalNAca-Sp14	0	4.3126000000000015
Gala1-3Galb1-4GlcNAcb1-3GalNAca-Sp14	0	8.920249999999996
Galb1-3GlcNAcb1-6Galb1-4GlcNAcb-Sp0	0	1.5292000000000012
Neu5Aca2-3Galb1-3GalNAcb1-4(Neu5Aca2-8Neu5Aca2-3)Galb1-4Glcb-Sp0	0	19.88615
GalNAca1-3(Fuca1-2)Galb1-4GlcNAcb1-3GalNAca-Sp14	0	16.298925
Gala1-3(Fuca1-2)Galb1-3GlcNAcb1-3GalNAc-Sp14	0	1.7304250000000003
Gala1-3Galb1-3GlcNAcb1-3GalNAc-Sp14	0	-3.9296250000000006
Galb1-4GlcNAcb1-6(Fuca1-2Galb1-3GlcNAcb1-3)Galb1-4Glc-Sp21	0	3.607524999999997
GlcNAcb1-6(GlcNAcb1-2)Mana1-6(GlcNAcb1-4)(GlcNAcb1-4(GlcNAcb1-2)Mana1-3)Manb1-4GlcNAcb1-4GlcNAc-Sp21	0	0.8157999999999994
Galb1-4GlcNAcb1-2Mana1-6(GlcNAcb1-4)(Galb1-4GlcNAcb1-4(Galb1-4GlcNAcb1-2)Mana1-3)Manb1-4GlcNAcb1-4GlcNAc-Sp21	0	10.790349999999995
Galb1-6Galb-Sp10	0	-0.8845000000000018
Galb1-4(Fuca1-3)GlcNAcb1-6GalNAc-Sp14	0	30.0878
Fuca1-2Galb1-4GlcNAcb1-6(Fuca1-2Galb1-4GlcNAcb1-3)GalNAc-Sp14	0	-0.322650000000003
GalNAca1-3(Fuca1-2)Galb1-4GlcNAcb1-6(GalNAca1-3(Fuca1-2)Galb1-4GlcNAcb1-3)GalNAc-Sp14	0	2.5389250000000008
Galb1-4GlcNAcb1-6(Galb1-4GlcNAcb1-2)Mana1-6(Galb1-4GlcNAcb1-2Mana1-3)Manb1-4GlcNAcb1-4GlcNAcb-Sp19	0	4.957825000000003
Neu5Aca2-3Galb1-4GlcNAcb1-4Mana1-6(GlcNAcb1-4)(Neu5Aca2-3Galb1-4GlcNAcb1-4(Neu5Aca2-3Galb1-4GlcNAcb1-2)Mana1-3)Manb1-4GlcNAcb1-4GlcNAcb-Sp21	0	16.152875
Gala1-3(Fuca1-2)Galb1-3GalNAca-Sp8	0	-7.427149999999997
Fuca1-2Galb1-4(Fuca1-3)GlcNAcb1-2Mana1-6(Fuca1-2Galb1-4(Fuca1-3)GlcNAcb1-2Mana1-3)Manb1-4GlcNAcb1-4(Fuca1-6)GlcNAcb-Sp24	1	12413.167550000002
Fuca1-2Galb1-3(Fuca1-4)GlcNAcb1-2Mana1-6(Fuca1-2Galb1-3(Fuca1-4)GlcNAcb1-2Mana1-3)Manb1-4GlcNAcb1-4(Fuca1-6)GlcNAcb1-4(Fuca1-6)GlcNAcb-Sp19	1	4004.1461
Neu5Aca2-3Galb1-4GlcNAcb1-2Mana-Sp0	0	25.097524999999994
Neu5Aca2-6Galb1-4GlcNAcb1-2Mana1-6(Neu5Aca2-6Galb1-4GlcNAcb1-2Mana1-3)Manb1-4GlcNAcb1-4(Fuca1-6)GlcNAcb-Sp24	1	32926.341925
Neu5Aca2-6Galb1-4GlcNAcb1-6(Fuca1-2Galb1-4(Fuca1-3)GlcNAcb1-3)Galb1-4Glc-Sp21	0	13.927925
Galb1-3GlcNAcb1-6GalNAca-Sp14	0	-9.02115
GalNAcb1-4(Fuca1-3)(6S)GlcNAcb-Sp8	0	4.8526250000000015
GlcNAcb1-6(GlcNAcb1-2)Mana1-6(GlcNAcb1-4)(GlcNAcb1-4(GlcNAcb1-2)Mana1-3)Manb1-4GlcNAcb1-4(Fuca1-6)GlcNAc-Sp21	0	-0.8030250000000025
(3S)GalNAcb1-4(3S)GlcNAc-Sp8	0	-24.977549999999994
Neu5Aca2-6Galb1-4GlcNAcb1-2Man-Sp0	0	12.912724999999998
Gala1-3Galb1-4GlcNAcb1-2Mana-Sp0	0	0.9332999999999992
GalNAca1-3(Fuca1-2)Galb1-4GlcNAcb1-2Mana-Sp0	0	16.795924999999983
Fuca1-2Galb1-4GlcNAcb1-3Galb1-4GlcNAcb1-2Mana1-6(Fuca1-2Galb1-4GlcNAcb1-3Galb1-4GlcNAcb1-2Mana1-3)Manb1-4GlcNAcb1-4GlcNAcb-Sp24	0	26.88335
Neu5Gca2-8Neu5Gca2-6Galb1-4GlcNAc-Sp0	0	4.2834249999999985
GlcNAcb1-3Galb1-4GlcNAcb1-6(GlcNAcb1-3Galb1-3)GalNAca-Sp14	0	5.282175000000001
GlcNAb1-3Galb1-3GalNAc-Sp14	0	1.7256999999999998
(3S)GlcAb1-3Galb1-4GlcNAcb1-2Mana-Sp0	0	9.811149999999998
Galb1-4GlcNAcb1-3Galb1-4GlcNAcb1-3Galb1-4GlcNAcb1-6(Galb1-4GlcNAcb1-3Galb1-4GlcNAcb1-3Galb1-4GlcNAb1-2)Mana1-6(Galb1-4GlcNAcb1-3Galb1-4GlcNAcb1-3Galb1-4GlcNAcb1-2Mana1-3)Manb1-4GlcNAcb1-4(Fuca1-6)GlcNAcb-Sp24	1	12743.754025000002
GlcNAcb1-3Galb1-4GlcNAcb1-3Galb1-4GlcNAcb1-3Galb1-4GlcNAcb1-3Galb1-4GlcNAcb1-6(GlcNAcb1-3Galb1-4GlcNAcb1-3Galb1-4GlcNAcb1-3Galb1-4GlcNAcb1-3Galb1-4GlcNAb1-2)Mana1-6(GlcNAcb1-3Galb1-4GlcNAcb1-3Galb1-4GlcNAcb1-3Galb1-4GlcNAcb1-3Galb1-4GlcNAcb1-2Mana1-3)Manb1-4GlcNAcb1-4(Fuca1-6)GlcNAcb-Sp24	1	11978.358675
Neu5Aca2-3Galb1-4GlcNAcb1-3Galb1-4GlcNAcb1-6(Neu5Aca2-3Galb1-4GlcNAcb1-3Galb1-4GlcNAcb1-3)GalNAca-Sp14	0	6.9002750000000015
Neu5Aca2-3Galb1-4GlcNAcb1-3Galb1-4GlcNAcb1-3Galb1-4GlcNAcb1-2Mana1-6(Neu5Aca2-3Galb1-4GlcNAcb1-3Galb1-4GlcNAcb1-3Galb1-4GlcNAcb1-2Mana1-3)Manb1-4GlcNAcb1-4GlcNAcb-Sp12	1	154.46045
GlcNAcb1-3Fuca-Sp21	0	4.317125000000001
