# Supplementary material for: Identifying glycan motifs using a novel subtree mining approach
Source: BMC Bioinformatics. 2020 Feb 4;21:42. doi: 10.1186/s12859-020-3374-4 (PMC7001330; doi:10.1186/s12859-020-3374-4)
Supplement: Supplementary file 6 — Additional file 6 Training and test sets. CSV files for all training and test sets used for this manuscript. [file 12859_2020_3374_MOESM6_ESM.zip › CV_Folds/CV_Folds/fold_3/test_set_RCAI_10ug_14110_v5.0_DATA.csv]

glycan	binding	rfu
Mana-Sp8	0	69.8647
Manb-Sp8	0	62.35360000000002
(3S)Galb1-3(Fuca1-4)GlcNAcb-Sp8	0	28.9889
(3S)Galb1-3GlcNAcb-Sp8	0	9.990474999999996
(6S)Galb1-4GlcNAcb-Sp8	1	32211.998850000004
Neu5Aca2-3(6S)Galb1-4GlcNAcb-Sp8	0	39.570099999999975
(6S)GlcNAcb-Sp8	0	9.739125000000003
Neu5Aca2-6Galb1-4GlcNAcb1-2Mana1-6(Neu5Aca2-6Galb1-4GlcNAcb1-2Mana1-3)Manb1-4GlcNAcb1-4GlcNAcb-Sp21	1	33162.873599999984
GalNAca1-3(Fuca1-2)Galb1-4(Fuca1-3)GlcNAcb-Sp0	0	20.553675
(3S)Galb1-4(Fuca1-3)Glcb-Sp0	0	22.061825
GalNAca1-3(Fuca1-2)Galb1-4GlcNAcb-Sp0	0	6.071100000000001
Gala1-3(Fuca1-2)Galb1-3GlcNAcb-Sp8	0	19.775250000000007
Gala1-3(Fuca1-2)Galb1-4GlcNAc-Sp0	0	7.89175
Gala1-3(Fuca1-2)Galb-Sp18	0	10.99505
Gala1-3Galb1-4Glc-Sp10	0	412.474525
Gala1-4(Fuca1-2)Galb1-4GlcNAcb-Sp8	0	379.06082499999985
Galb1-3GalNAca-Sp14	0	37.68565
Galb1-3GalNAcb1-4(Neu5Aca2-3)Galb1-4Glcb-Sp0	0	28.444975
Galb1-3GlcNAcb1-3Galb1-4GlcNAcb-Sp0	0	343.735625
Galb1-4(Fuca1-3)GlcNAcb1-3Galb1-4(Fuca1-3)GlcNAcb-Sp0	0	13.068074999999995
Galb1-4GalNAca1-3(Fuca1-2)Galb1-4GlcNAcb-Sp8	0	56.7768
Galb1-4GalNAcb1-3(Fuca1-2)Galb1-4GlcNAcb-Sp8	0	92.7001
Galb1-4GlcNAcb-Sp0	1	22201.666350000003
GlcNAcb1-2Galb1-3GalNAca-Sp8	0	8.120499999999996
GlcNAcb1-3GalNAca-Sp8	0	18.35695
GlcNAcb1-6(GlcNAcb1-4)GalNAca-Sp8	0	17.543125
Glca1-4Glcb-Sp8	0	23.881825
Glca1-4Glca-Sp8	0	11.012974999999996
Glcb1-4Glcb-Sp8	0	23.144925
Glcb1-6Glcb-Sp8	0	18.296375
KDNa2-3Galb1-4GlcNAcb-Sp0	0	25.820750000000004
Mana1-6(Mana1-3)Mana1-6(Mana1-2Mana1-3)Manb1-4GlcNAcb1-4GlcNAcb-Sp12	0	418.319975
Mana1-6(Mana1-3)Mana1-6(Mana1-3)Manb1-4GlcNAcb1-4GlcNAcb-Sp12	0	12.058274999999995
(3S)Galb1-4(Fuca1-3)(6S)GlcNAcb-Sp8	0	15.517999999999995
GalNAcb1-4(Neu5Aca2-3)Galb1-4Glcb-Sp0	0	6.492675
Neu5Aca2-3GalNAca-Sp8	0	11.692875
Neu5Aca2-3GalNAcb1-4GlcNAcb-Sp0	0	10.08755
Neu5Aca2-3Galb1-3(Fuca1-4)GlcNAcb-Sp8	0	8.448825000000001
Neu5Aca2-3Galb1-3GlcNAcb1-3Galb1-4GlcNAcb-Sp0	0	-2.710300000000002
Neu5Aca2-3Galb1-4(Fuca1-3)(6S)GlcNAcb-Sp8	0	2.2926249999999992
Neu5Aca2-3Galb1-4(Fuca1-3)GlcNAcb-Sp0	0	11.559774999999995
Neu5Aca2-3Galb1-4(Fuca1-3)GlcNAcb1-3Galb1-4GlcNAcb-Sp8	0	14.277750000000005
Neu5Aca2-3Galb1-4GlcNAcb1-3Galb1-4GlcNAcb1-3Galb1-4GlcNAcb-Sp0	0	49.20954999999999
Neu5Aca2-3Galb1-4GlcNAcb-Sp0	0	5.259199999999994
Neu5Aca2-6Galb1-4Glcb-Sp0	0	14.0813
Neu5Aca2-3Galb1-4GlcNAcb1-6(Galb1-3)GalNAca-Sp14	0	3.450899999999999
Galb1-4(Fuca1-3)GlcNAcb1-3Galb1-3(Fuca1-4)GlcNAcb-Sp0	0	11.6887
Neu5Aca2-3Galb1-3GlcNAcb1-3Galb1-3GlcNAcb-Sp0	0	-0.18202499999999944
Neu5Aca2-3Galb1-4(Fuca1-3)GlcNAcb1-6(Galb1-3)GalNAca-Sp14	0	52.76379999999999
GlcAb1-3GlcNAcb-Sp8	0	19.825199999999995
GlcNAcb1-4GlcNAcb-Sp10	0	7.603875
Mana1-6(Mana1-3)Mana1-6(Mana1-3)Manb-Sp10	0	15.549849999999992
Mana1-2Mana1-6(Mana1-3)Mana1-6(Mana1-2Mana1-2Mana1-3)Mana-Sp9	0	8.277850000000003
Galb1-4GlcNAcb1-2Mana1-6(Neu5Aca2-6Galb1-4GlcNAcb1-2Mana1-3)Manb1-4GlcNAcb1-4GlcNAcb-Sp12	1	38421.74455
Neu5,9Ac2a2-3Galb1-3GlcNAcb-Sp0	0	16.779925000000006
Galb1-4GlcNAcb1-2Mana1-6Manb1-4GlcNAcb1-4GlcNAc-Sp12	1	25437.588175
GlcNAcb1-2Mana1-6(GlcNAcb1-2Mana1-3)Manb1-4GlcNAcb1-4(Fuca1-6)GlcNAcb-Sp22	0	26.40267499999999
(6S)GlcNAcb1-3Galb1-4GlcNAcb-Sp0	1	32309.555574999984
Fuca1-2Galb1-3GlcNAcb1-2Mana1-6(Fuca1-2Galb1-3GlcNAcb1-2Mana1-3)Manb1-4GlcNAcb1-4GlcNAcb-Sp20	0	21.267775
Fuca1-2Galb1-4(Fuca1-3)GlcNAcb1-2Mana1-6(Fuca1-2Galb1-4(Fuca1-3)GlcNAcb1-2Mana1-3)Manb1-4GlcNAcb1-4GlcNAb-Sp20	0	204.042475
Neu5Aca2-3Galb1-4(Fuca1-3)GlcNAcb1-3GalNAca-Sp14	0	150.792275
Galb1-3GalNAca1-3(Fuca1-2)Galb1-4GlcNAc-Sp0	0	232.009
Neu5Aca2-3Galb1-3GlcNAcb1-3GalNAca-Sp14	0	20.74090000000001
Galb1-4(Fuca1-3)GlcNAcb1-3GalNAca-Sp14	0	16.443125
Gala1-3Galb1-4GlcNAcb1-3GalNAca-Sp14	0	116.96422499999996
GalNAcb1-3Gala1-6Galb1-4Glcb-Sp8	0	13.889325000000005
Gala1-3(Fuca1-2)Galb1-4(Fuca1-3)Glcb-Sp21	0	25.610175
Galb1-4GlcNAcb1-6(Neu5Aca2-6Galb1-3GlcNAcb1-3)Galb1-4Glc-Sp21	1	36314.190775
Gala1-3(Fuca1-2)Galb1-4GlcNAcb1-3GalNAca-Sp14	0	42.04600000000001
GalNAca1-3(Fuca1-2)Galb1-4GlcNAcb1-3GalNAca-Sp14	0	7.537799999999999
Galb1-4GlcNAcb1-6(Fuca1-2Galb1-3GlcNAcb1-3)Galb1-4Glc-Sp21	1	32647.780725
GlcNAcb1-6(GlcNAcb1-2)Mana1-6(GlcNAcb1-4)(GlcNAcb1-4(GlcNAcb1-2)Mana1-3)Manb1-4GlcNAcb1-4GlcNAc-Sp21	0	2.38375
Galb1-4GlcNAcb1-2Mana1-6(GlcNAcb1-4)(Galb1-4GlcNAcb1-2Mana1-3)Manb1-4GlcNAcb1-4GlcNAc-Sp21	1	40774.757225
GalNAcb1-6GalNAcb-Sp8	0	3.580550000000001
(6S)Galb1-3GlcNAcb-Sp0	1	33629.803025
Neu5Aca2-6Galb1-4GlcNAcb1-6(Fuca1-2Galb1-3GlcNAcb1-3)Galb1-4Glc-Sp21	1	39292.3181
Neu5Aca2-3Galb1-4GlcNAcb1-6(Neu5Aca2-3Galb1-4GlcNAcb1-2)Mana1-6(GlcNAcb1-4)(Neu5Aca2-3Galb1-4GlcNAcb1-4(Neu5Aca2-3Galb1-4GlcNAcb1-2)Mana1-3)Manb1-4GlcNAcb1-4GlcNAcb-Sp21	0	6.3133750000000015
Gala1-3(Fuca1-2)Galb1-3GalNAcb-Sp8	0	28.298075000000008
GlcNAcb1-6(GlcNAcb1-2)Mana1-6(GlcNAcb1-2Mana1-3)Manb1-4GlcNAcb1-4(Fuca1-6)GlcNAcb-Sp24	0	2.5204500000000003
Galb1-4GlcNAcb1-6(Galb1-4GlcNAcb1-2)Mana1-6(Galb1-4GlcNAcb1-2Mana1-3)Manb1-4GlcNAcb1-4(Fuca1-6)GlcNAcb-Sp24	1	35738.059825000004
(3S)Galb1-3(Fuca1-4)GlcNAcb-Sp0	0	22.13375
Fuca1-2Galb1-4GlcNAcb1-6GalNAca-Sp14	0	396.35635000000013
GalNAcb1-4(Fuca1-3)(6S)GlcNAcb-Sp8	0	29.50015000000002
(6S)GalNAcb1-4GlcNAc-Sp8	1	39972.86905
Neu5Aca2-6Galb1-4GlcNAcb1-2Man-Sp0	0	23.4306
GalNAcb1-4GlcNAcb1-2Mana-Sp0	0	66.22902500000001
Galb1-4GlcNAcb1-2Mana1-6(Galb1-4GlcNAcb1-4)(Galb1-4GlcNAcb1-2Mana1-3)Manb1-4GlcNAcb1-4(Fuca1-6)GlcNAc-Sp21	1	34987.9717
GlcNAcb1-3Galb1-4GlcNAcb1-6(GlcNAcb1-3)Galb1-4GlcNAc-Sp0	0	8.760075
GalNAca1-3(Fuca1-2)Galb1-3GalNAcb1-3Gala1-4Galb1-4Glc-Sp21	0	3.4718249999999986
GlcNAcb1-3Galb1-4GlcNAcb1-3Galb1-4GlcNAcb1-2Mana1-6(GlcNAcb1-3Galb1-4GlcNAcb1-3Galb1-4GlcNAcb1-2Mana1-3)Manb1-4GlcNAcb1-4GlcNAcb-Sp12	0	234.44655
GlcNAcb1-3Galb1-4GlcNAcb1-3Galb1-4GlcNAcb1-3Galb1-4GlcNAcb1-2Mana1-6(GlcNAcb1-3Galb1-4GlcNAcb1-3Galb1-4GlcNAcb1-3Galb1-4GlcNAcb1-2Mana1-3)Manb1-4GlcNAcb1-4GlcNAcb-Sp25	0	78.76689999999998
Galb1-4GlcNAcb1-3Galb1-4GlcNAcb1-6(Galb1-4GlcNAcb1-3Galb1-4GlcNAcb1-2)Mana1-6(Galb1-4GlcNAcb1-3Galb1-4GlcNAcb1-2Mana1-3)Mana1-4GlcNAcb1-4GlcNAc-Sp24	1	38601.752475
GalNAcb1-3GlcNAcb-Sp0	0	25.5481
Galb1-4GlcNAcb1-3Galb1-4GlcNAcb1-3Galb1-4GlcNAcb1-3Galb1-4GlcNAcb1-3Galb1-4GlcNAcb1-3Galb1-4GlcNAcb1-2Mana1-6(Galb1-4GlcNAcb1-3Galb1-4GlcNAcb1-3Galb1-4GlcNAcb1-3Galb1-4GlcNAcb1-3Galb1-4GlcNAcb1-3Galb1-4GlcNAcb1-2Mana1-3)Manb1-4GlcNAcb1-4GlcNAcb-Sp25	1	39510.433199999985
Neu5Aca2-8Neu5Aca2-3Galb1-3GalNAcb1-4(Neu5Aca2-3)Galb1-4Glc-Sp21	0	42.1075
Galb1-4GlcNAcb1-3Galb1-4GlcNAcb1-2Mana1-6(Galb1-4GlcNAcb1-3Galb1-4GlcNAcb1-2Mana1-3)Manb1-4GlcNAcb1-4(Fuca1-6)GlcNAcb-Sp24	1	38375.5401
Galb1-4GlcNAcb1-3Galb1-4GlcNAcb1-3Galb1-4GlcNAcb1-3Galb1-4GlcNAcb1-3Galb1-4GlcNAcb1-6(Galb1-4GlcNAcb1-3Galb1-4GlcNAcb1-3Galb1-4GlcNAcb1-3Galb1-4GlcNAcb1-3Galb1-4GlcNAb1-2)Mana1-6(Galb1-4GlcNAcb1-3Galb1-4GlcNAcb1-3Galb1-4GlcNAcb1-3Galb1-4GlcNAcb1-3Galb1-4GlcNAcb1-2Mana1-3)Manb1-4GlcNAcb1-4(Fuca1-6)GlcNAcb-Sp24	1	42981.7893
GlcNAcb1-3Galb1-4GlcNAcb1-3GalNAca-Sp14	0	13.113874999999995
GlcNAcb1-3Galb1-4GlcNAcb1-6(GlcNAcb1-3Galb1-4GlcNAcb1-3)GalNAca-Sp14	0	116.07575
