# Supplementary material for: Identifying glycan motifs using a novel subtree mining approach
Source: BMC Bioinformatics. 2020 Feb 4;21:42. doi: 10.1186/s12859-020-3374-4 (PMC7001330; doi:10.1186/s12859-020-3374-4)
Supplement: Supplementary file 6 — Additional file 6 Training and test sets. CSV files for all training and test sets used for this manuscript. [file 12859_2020_3374_MOESM6_ESM.zip › CV_Folds/CV_Folds/fold_3/test_set_SBA_14042_10ug_v5.0_DATA.csv]

glycan	binding	rfu
Neu5Aca-Sp8	0	-8.43995
(4S)Galb1-4GlcNAcb-Sp8	0	16.720075
(6S)Galb1-4Glcb-Sp0	0	7.354675
Fuca1-2Galb1-3GalNAcb1-4(Neu5Aca2-3)Galb1-4Glcb-Sp0	0	7.174775
Fuca1-2Galb-Sp8	0	4.461524999999998
GalNAca1-3(Fuca1-2)Galb1-4Glcb-Sp0	0	12.553675000000005
GalNAca1-3(Fuca1-2)Galb-Sp8	0	5.613224999999997
GalNAca1-3(Fuca1-2)Galb-Sp18	1	517.2427999999999
GalNAca1-3GalNAcb-Sp8	1	26811.6139
GalNAcb1-3Gala1-4Galb1-4GlcNAcb-Sp0	1	13346.974450000003
GalNAcb1-4GlcNAcb-Sp8	1	26560.76135
Gala1-3(Fuca1-2)Galb1-4GlcNAc-Sp0	0	9.056175000000003
Gala1-3(Fuca1-2)Galb-Sp18	0	2.6297
Gala1-3Galb1-4(Fuca1-3)GlcNAcb-Sp8	0	8.599249999999998
Gala1-3Galb1-3GlcNAcb-Sp0	0	2.7828500000000016
Gala1-6Glcb-Sp8	0	5.359050000000001
Fuca1-4(Galb1-3)GlcNAcb-Sp8	0	3.8951499999999983
Galb1-4GlcNAcb1-6GalNAc-Sp14	0	7.92765
GlcNAcb1-6(Galb1-3)GalNAca-Sp8	0	12.294049999999995
Galb1-3GalNAca-Sp14	0	0.8197000000000011
Galb1-3GalNAcb1-3Gala1-4Galb1-4Glcb-Sp0	0	20.29595
Galb1-3GalNAcb1-4(Neu5Aca2-3)Galb1-4Glcb-Sp0	0	2.9247749999999986
Galb1-3GlcNAcb1-3Galb1-4GlcNAcb-Sp0	0	8.427349999999999
Galb1-4(Fuca1-3)GlcNAcb-Sp0	0	2.9354000000000013
Galb1-4GlcNAcb1-3Galb1-4GlcNAcb1-3Galb1-4GlcNAcb-Sp0	0	4.623399999999997
Galb1-4GlcNAcb1-6(Galb1-3)GalNAca-Sp8	0	3.640674999999998
Galb1-4GlcNAcb-Sp0	0	7.9594999999999985
Galb1-4GlcNAcb-Sp8	0	13.113449999999998
Galb1-4GlcNAcb-Sp23	0	5.663200000000002
GlcNAca1-3Galb1-4GlcNAcb-Sp8	0	1.52285
GlcNAcb1-2Galb1-3GalNAca-Sp8	0	2.41395
GlcNAcb1-3Galb-Sp8	0	8.152900000000002
GlcNAcb1-4-MDPLys	0	3.9527500000000013
GlcNAcb1-4Galb1-4GlcNAcb-Sp8	0	6.4039
GlcAb1-3Galb-Sp8	0	15.666450000000005
Mana1-2Mana1-2Mana1-3Mana-Sp9	0	1.1859000000000002
Neu5Aca2-3Galb1-4GlcNAcb1-3Galb1-4(Fuca1-3)GlcNAcb-Sp0	0	5.568499999999999
Fuca1-2Galb1-4(6S)GlcNAcb-Sp8	0	3.6402750000000026
Neu5Aca2-3Galb1-3GalNAca-Sp8	0	1.6850499999999986
Neu5Aca2-3Galb1-3GalNAca-Sp14	0	-2.637600000000001
Neu5Aca2-3(6S)Galb1-4(Fuca1-3)GlcNAcb-Sp8	0	6.693624999999999
GalNAcb1-4(Neu5Aca2-3)Galb1-4GlcNAcb-Sp0	1	425.84645
Neu5Aca2-3Galb1-4(Fuca1-3)(6S)GlcNAcb-Sp8	0	3.2542250000000013
Neu5Aca2-3Galb1-4(Fuca1-3)GlcNAcb1-3Galb-Sp8	0	3.9954750000000017
Fuca1-2Galb1-4(6S)Glcb-Sp0	0	-0.9769749999999996
Neu5Aca2-6GalNAcb1-4GlcNAcb-Sp0	0	14.444575000000002
Neu5Aca2-6Galb1-4Glcb-Sp0	0	6.4776500000000015
Neu5Acb2-6GalNAca-Sp8	0	-0.7875000000000005
Neu5Acb2-6Galb1-4GlcNAcb-Sp8	0	-1.8267749999999987
Neu5Gca2-3Galb1-3GlcNAcb-Sp0	0	7.1721
Neu5Aca2-3Galb1-3GlcNAcb1-3Galb1-3GlcNAcb-Sp0	0	10.889925000000005
Neu5Aca2-3Galb1-4GlcNAcb1-3Galb1-3GlcNAcb-Sp0	0	4.78285
GalNAcb1-3Galb-Sp8	1	10083.853725
Mana1-2Mana1-6(Mana1-3)Mana1-6(Mana1-2Mana1-2Mana1-3)Mana-Sp9	0	4.573125
Neu5Aca2-3Galb1-4GlcNAcb1-2Mana1-6(Neu5Aca2-6Galb1-4GlcNAcb1-2Mana1-3)Manb1-4GlcNAcb1-4GlcNAcb-Sp12	0	-1.5347750000000009
Galb1-4(Fuca1-3)GlcNAcb1-2Mana1-6(Galb1-4(Fuca1-3)GlcNAcb1-2Mana1-3)Manb1-4GlcNAcb1-4GlcNAcb-Sp20	0	15.810824999999998
Neu5Aca2-6Galb1-4GlcNAcb1-3Galb1-3GlcNAcb-Sp0	0	11.311925
Gala1-4Galb1-4GlcNAcb1-3Galb1-4Glcb-Sp0	1	2447.1802
GalNAca1-3(Fuca1-2)Galb1-4GlcNAcb1-3Galb1-4GlcNAcb-Sp0	0	3.655050000000001
GlcNAca1-4Galb1-3GlcNAcb-Sp0	0	12.3174
GlcNAca1-4Galb1-3GalNAc-Sp14	0	5.368450000000001
Mana1-6(Neu5Aca2-6Galb1-4GlcNAcb1-2Mana1-3)Manb1-4GlcNAcb1-4GlcNAc-Sp12	0	13.163075
Galb1-4GlcNAcb1-2Mana1-3Manb1-4GlcNAcb1-4GlcNAc-Sp12	0	2.6918000000000006
Galb1-4GlcNAcb1-2Mana1-6(Galb1-4GlcNAcb1-2Mana1-3)Manb1-4GlcNAcb1-4(Fuca1-6)GlcNAcb-Sp22	0	14.638274999999995
(6S)GlcNAcb1-3Galb1-4GlcNAcb-Sp0	0	1.062025000000002
Fuca1-2Galb1-4(Fuca1-3)GlcNAcb1-2Mana1-6(Fuca1-2Galb1-4(Fuca1-3)GlcNAcb1-2Mana1-3)Manb1-4GlcNAcb1-4GlcNAb-Sp20	0	13.837375000000007
Galb1-3GalNAca1-3(Fuca1-2)Galb1-4Glc-Sp0	0	7.655950000000003
Galb1-3GalNAca1-3(Fuca1-2)Galb1-4GlcNAc-Sp0	0	1.045625
Galb1-4(Fuca1-3)GlcNAcb1-6(Galb1-3GlcNAcb1-3)Galb1-4Glc-Sp21	0	16.581125
Gala1-3Galb1-3(Fuca1-4)GlcNAcb1-2Mana1-6(Gala1-3Galb1-3(Fuca1-4)GlcNAcb1-2Mana1-3)Manb1-4GlcNAcb1-4GlcNAc-Sp19	0	4.2567249999999985
Neu5Aca2-3Galb1-3GlcNAcb1-2Mana1-6(Neu5Aca2-3Galb1-3GlcNAcb1-2Mana1-3)Manb1-4GlcNAcb1-4GlcNAc-Sp19	0	12.06185
GlcNAcb1-2Mana1-6(Galb1-4GlcNAcb1-2Mana1-3)Manb1-4GlcNAcb1-4GlcNAc-Sp12	0	15.881649999999995
Galb1-3GlcNAcb1-6Galb1-4GlcNAcb-Sp0	0	3.92085
Gala1-3(Fuca1-2)Galb1-4GlcNAcb1-3GalNAca-Sp14	0	6.666950000000003
GalNAca1-3(Fuca1-2)Galb1-4GlcNAcb1-3GalNAca-Sp14	0	9.423050000000003
Fuca1-2Galb1-4GlcNAcb1-2Mana1-6(Fuca1-2Galb1-4GlcNAcb1-2Mana1-3)Manb1-4GlcNAcb1-4(Fuca1-6)GlcNAcb-Sp22	0	13.8378
GlcNAcb1-2(GlcNAcb1-6)Mana1-6(GlcNAcb1-2Mana1-3)Manb1-4GlcNAcb1-4GlcNAcb-Sp19	0	7.176399999999999
Fuca1-2Galb1-3GlcNAcb1-2Mana1-6(Fuca1-2Galb1-3GlcNAcb1-2Mana1-3)Manb1-4GlcNAcb1-4(Fuca1-6)GlcNAcb-Sp22	0	5.431449999999997
Gala1-3(Fuca1-2)Galb1-4GlcNAcb1-2Mana1-6(Gala1-3(Fuca1-2)Galb1-4GlcNAcb1-2Mana1-3)Manb1-4GlcNAcb1-4(Fuca1-6)GlcNAcb-Sp22	0	5.985275
GlcNAcb1-2Mana1-6(GlcNAcb1-4)(GlcNAcb1-2Mana1-3)Manb1-4GlcNAcb1-4GlcNAc-Sp21	0	-8.259525000000002
GlcNAcb1-6(GlcNAcb1-2)Mana1-6(GlcNAcb1-4)(GlcNAcb1-2Mana1-3)Manb1-4GlcNAcb1-4GlcNAc-Sp21	0	2.498099999999999
(6S)Galb1-3GlcNAcb-Sp0	0	-16.8686
Galb1-4(Fuca1-3)GlcNAcb1-6GalNAc-Sp14	0	18.04515
GalNAca1-3(Fuca1-2)Galb1-4GlcNAcb1-6(GalNAca1-3(Fuca1-2)Galb1-4GlcNAcb1-3)GalNAc-Sp14	0	9.751074999999998
GalNAcb1-4Galb1-4Glcb-Sp0	0	12.988925000000002
Neu5Aca2-3Galb1-4GlcNAcb1-6(Neu5Aca2-3Galb1-4GlcNAcb1-2)Mana1-6(GlcNAcb1-4)(Neu5Aca2-3Galb1-4GlcNAcb1-4(Neu5Aca2-3Galb1-4GlcNAcb1-2)Mana1-3)Manb1-4GlcNAcb1-4GlcNAcb-Sp21	0	1.6650750000000034
Neu5Aca2-6Galb1-4GlcNAcb1-4Mana1-6(GlcNAcb1-4)(Neu5Aca2-6Galb1-4GlcNAcb1-4(Neu5Aca2-6Galb1-4GlcNAcb1-2)Mana1-3)Manb1-4GlcNAcb1-4GlcNAcb-Sp21	0	10.3433500000001
Neu5Aca2-6Galb1-4GlcNAcb1-6(Neu5Aca2-6Galb1-4GlcNAcb1-2)Mana1-6(GlcNAcb1-4)(Neu5Aca2-6Galb1-4GlcNAcb1-4(Neu5Aca2-6Galb1-4GlcNAcb1-2)Mana1-3)Manb1-4GlcNAcb1-4GlcNAcb-Sp21	0	8.016000000000002
Gala1-3(Fuca1-2)Galb1-3GalNAca-Sp8	0	-3.21425
Neu5Aca2-3Galb1-4GlcNAcb1-6(Neu5Aca2-3Galb1-4GlcNAcb1-3)GalNAca-Sp14	0	2.568949999999999
Neu5Aca2-6Galb1-4GlcNAcb1-6(Galb1-3GlcNAcb1-3)Galb1-4Glcb-Sp21	0	-2.01685
Neu5Aca2-3Galb1-4GlcNAcb1-2Mana-Sp0	0	21.454525000000004
Gala1-3Galb1-3GlcNAcb1-6GalNAca-Sp14	0	-0.012975000000000849
Galb1-4(Fuca1-3)GlcNAcb1-6(Neu5Aca2-6(Neu5Aca2-3Galb1-3)GlcNAcb1-3)Galb1-4Glc-Sp21	0	9.145525000000003
Fuca1-2(6S)Galb1-3(6S)GlcNAcb-Sp0	0	21.428225
GalNAcb1-4(Fuca1-3)(6S)GlcNAcb-Sp8	0	6.737874999999999
(6S)GalNAcb1-4GlcNAc-Sp8	0	-6.7241500000000025
(4S)GalNAcb-Sp10	0	8.600550000000002
GalNAca1-3(Fuca1-2)Galb1-4GlcNAcb1-6GalNAc-Sp14	1	6727.53535
Gala1-3(Fuca1-2)Galb1-3GlcNAcb1-6GalNAc-Sp14	0	8.974325000000004
Neu5Aca2-3Galb1-3GlcNAcb1-4Galb1-4Glcb-Sp0	0	0.5444750000000003
Galb1-3GalNAcb1-3Gal-Sp21	0	10.216724999999997
Galb1-4GlcNAcb1-3Galb1-4GlcNAcb1-2Mana1-6(Galb1-4GlcNAcb1-3Galb1-4GlcNAcb1-2Mana1-3)Manb1-4GlcNAcb1-4GlcNAcb-Sp12	1	143.68295
Galb1-4GlcNAcb1-3Galb1-4GlcNAcb1-3Galb1-4GlcNAcb1-2Mana1-6(Galb1-4GlcNAcb1-3Galb1-4GlcNAcb1-3Galb1-4GlcNAcb1-2Mana1-3)Manb1-4GlcNAcb1-4GlcNAcb-Sp24	1	81.63452500000002
Neu5Gca2-8Neu5Gca2-3Galb1-4GlcNAc-Sp0	0	-4.455450000000002
Neu5Aca2-8Neu5Gca2-3Galb1-4GlcNAc-Sp0	0	11.3607
Neu5Gca2-8Neu5Gca2-3Galb1-4GlcNAcb1-3Galb1-4GlcNAc-Sp0	0	10.190225000000002
Neu5Aca2-8Neu5Aca2-3Galb1-4GlcNAc-Sp0	0	-2.8176499999999987
(3S)GlcAb1-3Galb1-4GlcNAcb1-3Galb1-4Glc-Sp0	0	11.971374999999995
(3S)GlcAb1-3Galb1-4GlcNAcb1-2Mana-Sp0	0	-8.891449999999997
GlcNAcb1-3Galb1-4GlcNAcb1-2Mana1-6(GlcNAcb1-3Galb1-4GlcNAcb1-2Mana1-3)Manb1-4GlcNAcb1-4(Fuca1-6)GlcNAcb-Sp24	0	6.6086750000000025
GlcNAcb1-3Galb1-4GlcNAcb1-3Galb1-4GlcNAcb1-6(GlcNAcb1-3Galb1-4GlcNAcb1-3Galb1-4GlcNAb1-2)Mana1-6(GlcNAcb1-3Galb1-4GlcNAcb1-3Galb1-4GlcNAcb1-2Mana1-3)Manb1-4GlcNAcb1-4(Fuca1-6)GlcNAcb-Sp24	0	-10.289300000000004
Neu5Aca2-3Galb1-4GlcNAcb1-3Galb1-4GlcNAcb1-3GalNAca-Sp14	0	4.0961499999999935
Neu5Aca2-6Galb1-4GlcNAcb1-3Galb1-4GlcNAcb1-3Galb1-4GlcNAcb1-2Mana1-6(Neu5Aca2-6Galb1-4GlcNAcb1-3Galb1-4GlcNAcb1-3Galb1-4GlcNAcb1-2Mana1-3)Manb1-4GlcNAcb1-4GlcNAcb-Sp12	1	84.990375
Neu5Aca2-3Galb1-4GlcNAcb1-3Galb1-4GlcNAcb1-3Galb1-4GlcNAcb1-2Mana1-6(Neu5Aca2-3Galb1-4GlcNAcb1-3Galb1-4GlcNAcb1-3Galb1-4GlcNAcb1-2Mana1-3)Manb1-4GlcNAcb1-4GlcNAcb-Sp12	1	148.16792499999997
