# Supplementary material for: Identifying glycan motifs using a novel subtree mining approach
Source: BMC Bioinformatics. 2020 Feb 4;21:42. doi: 10.1186/s12859-020-3374-4 (PMC7001330; doi:10.1186/s12859-020-3374-4)
Supplement: Supplementary file 6 — Additional file 6 Training and test sets. CSV files for all training and test sets used for this manuscript. [file 12859_2020_3374_MOESM6_ESM.zip › CV_Folds/CV_Folds/fold_3/test_set_SNA_10ug_13631_v5.0_DATA.csv]

glycan	binding	rfu
(3S)Galb1-4GlcNAcb-Sp8	0	74.64994999999998
(6S)(4S)Galb1-4GlcNAcb-Sp0	0	209.6475250000001
Fuca1-2Galb1-3GalNAcb1-4(Neu5Aca2-3)Galb1-4Glcb-Sp9	0	56.934125
Fuca1-2Galb1-4GlcNAcb1-3Galb1-4GlcNAcb-Sp0	0	242.03604999999988
Fuca1-4GlcNAcb-Sp8	0	368.21747499999987
GalNAca1-3(Fuca1-2)Galb1-4Glcb-Sp0	0	9.4823
GalNAca1-3(Fuca1-2)Galb-Sp8	0	379.1411999999999
GalNAcb1-4GlcNAcb-Sp0	0	193.3851
Gala1-3(Fuca1-2)Galb1-4(Fuca1-3)GlcNAcb-Sp8	0	754.01375
Gala1-3(Fuca1-2)Galb1-4GlcNAc-Sp0	0	165.539375
Gala1-3GalNAca-Sp16	0	39.202800000000025
Gala1-3Galb1-4Glc-Sp10	0	172.04432499999996
Gala1-4(Fuca1-2)Galb1-4GlcNAcb-Sp8	0	48.43952499999998
Gala1-4Galb1-4GlcNAcb-Sp0	0	104.933875
Galb1-3(Fuca1-4)GlcNAc-Sp8	0	423.17665000000017
Galb1-4GlcNAcb1-6GalNAc-Sp14	0	199.472075
GlcNAcb1-6(Galb1-3)GalNAca-Sp8	0	248.0814000000001
Neu5Aca2-6(Galb1-3)GalNAca-Sp8	0	4.7113000000000085
Galb1-3GalNAca-Sp8	0	75.18249999999989
Galb1-3GlcNAcb-Sp0	0	923.2024249999997
Galb1-4(Fuca1-3)GlcNAcb-Sp0	0	858.6092749999998
Galb1-4(Fuca1-3)GlcNAcb1-3Galb1-4(Fuca1-3)GlcNAcb-Sp0	0	498.00095
Galb1-4(6S)Glcb-Sp0	0	212.8228
Galb1-4(6S)Glcb-Sp8	0	146.987275
Galb1-4GalNAca1-3(Fuca1-2)Galb1-4GlcNAcb-Sp8	0	42.37612499999999
Galb1-4GlcNAcb1-3GalNAc-Sp14	0	18.26942500000001
Galb1-4GlcNAcb1-3Galb1-4GlcNAcb1-3Galb1-4GlcNAcb-Sp0	0	42.56717500000003
GlcNAca1-3Galb1-4GlcNAcb-Sp8	0	71.15275
GlcNAcb1-2Galb1-3GalNAca-Sp8	0	162.23845
GlcNAcb1-6(GlcNAcb1-3)Galb1-4GlcNAcb-Sp8	0	32.897825
GlcNAcb1-4GlcNAcb1-4GlcNAcb1-4GlcNAcb1-4GlcNAcb1-4GlcNAcb1-Sp8	0	165.23569999999995
GlcNAcb1-6GalNAca-Sp14	0	65.27210000000001
Glcb1-4Glcb-Sp8	0	1524.75595
GlcAb1-3Galb-Sp8	0	368.25925
Mana1-2Mana1-6(Mana1-2Mana1-3)Mana-Sp9	0	37.9777
Mana1-2Mana1-3Mana-Sp9	0	29.971225000000004
Mana1-2Mana1-6(Mana1-2Mana1-3)Mana1-6(Mana1-2Mana1-2Mana1-3)Manb1-4GlcNAcb1-4GlcNAcb-Sp12	0	634.2763749999998
Neu5Aca2-3(6S)Galb1-4(Fuca1-3)GlcNAcb-Sp8	0	61.043850000000006
Neu5Aca2-3Galb1-3GalNAcb1-4(Neu5Aca2-3)Galb1-4Glcb-Sp0	0	496.13335
Neu5Aca2-3Galb1-3GlcNAcb1-3Galb1-4GlcNAcb-Sp0	0	-20.374599999999987
Neu5Aca2-3Galb1-4(Fuca1-3)(6S)GlcNAcb-Sp8	0	70.15482500000002
Neu5Aca2-3Galb1-4GlcNAcb-Sp0	0	332.92205000000007
Neu5Aca2-6Galb1-4Glcb-Sp0	0	340.5632999999999
Neu5Aca2-8Neu5Aca2-3Galb1-4Glcb-Sp0	0	121.262075
Neu5Acb2-6GalNAca-Sp8	0	97.7439
Neu5Gca2-3Galb1-4GlcNAcb-Sp0	0	496.1206500000001
Neu5Gca-Sp8	0	262.56232500000004
Neu5Aca2-3Galb1-4GlcNAcb1-6(Galb1-3)GalNAca-Sp14	0	304.40469999999993
Galb1-4(Fuca1-3)(6S)GlcNAcb-Sp0	0	411.24410000000006
Neu5Aca2-3Galb1-3GlcNAcb1-3Galb1-3GlcNAcb-Sp0	0	40.579025
Neu5Aca2-3Galb1-4(Fuca1-3)GlcNAcb1-6(Galb1-3)GalNAca-Sp14	0	161.44255000000004
GlcNAcb1-6(Galb1-4GlcNAcb1-3)Galb1-4GlcNAc-Sp0	0	535.5072750000002
Galb1-4GlcNAca1-6Galb1-4GlcNAcb-Sp0	0	141.95957500000003
Neu5Aca2-3Galb1-4GlcNAcb1-6(Neu5Aca2-3Galb1-3)GalNAca-Sp14	0	72.5929
Neu5Aca2-8Neu5Acb-Sp17	0	101.579475
Neu5Aca2-3Galb1-4GlcNAcb1-2Mana1-6(Neu5Aca2-3Galb1-4GlcNAcb1-2Mana1-3)Manb1-4GlcNAcb1-4GlcNAcb-Sp12	0	51.28710000000002
Neu5Aca2-3Galb1-4GlcNAcb1-2Mana1-6(Neu5Aca2-6Galb1-4GlcNAcb1-2Mana1-3)Manb1-4GlcNAcb1-4GlcNAcb-Sp12	1	40555.909075
Galb1-4(Fuca1-3)GlcNAcb1-2Mana1-6(Galb1-4(Fuca1-3)GlcNAcb1-2Mana1-3)Manb1-4GlcNAcb1-4GlcNAcb-Sp20	0	472.21555000000006
Neu5Aca2-6Galb1-4GlcNAcb1-3Galb1-3GlcNAcb-Sp0	1	36318.963725
Neu5Aca2-6Galb1-4GlcNAcb1-3Galb1-4GlcNAcb1-3Galb1-4GlcNAcb-Sp0	1	35562.168150000005
Neu5Aca2-3Galb1-4(Fuca1-3)GlcNAcb1-6(Neu5Aca2-3Galb1-3)GalNAc-Sp14	0	388.4986999999999
GlcNAca1-4Galb1-3GlcNAcb-Sp0	0	151.74905
GlcNAca1-4Galb1-4GlcNAcb1-3Galb1-4Glcb-Sp0	0	-3.63
GlcNAca1-4Galb1-4GlcNAcb1-3Galb1-4(Fuca1-3)GlcNAcb1-3Galb1-4(Fuca1-3)GlcNAcb-Sp0	0	566.7918
Galb1-4GlcNAcb1-2Mana1-6Manb1-4GlcNAcb1-4GlcNAc-Sp12	0	477.01505000000014
KDNa2-6Galb1-4GlcNAc-Sp0	1	38319.63825
Fuca1-2Galb1-3GlcNAcb1-2Mana1-6(Fuca1-2Galb1-3GlcNAcb1-2Mana1-3)Manb1-4GlcNAcb1-4GlcNAcb-Sp20	0	339.91415000000006
Fuca1-2Galb1-4(Fuca1-3)GlcNAcb1-2Mana1-6(Fuca1-2Galb1-4(Fuca1-3)GlcNAcb1-2Mana1-3)Manb1-4GlcNAcb1-4GlcNAb-Sp20	0	197.82435
Galb1-4GlcNAcb1-2Mana1-6(Mana1-3)Manb1-4GlcNAcb1-4GlcNAcb-Sp12	0	68.50219999999999
GalNAca1-3(Fuca1-2)Galb1-4GlcNAcb1-2Mana1-6(GalNAca1-3(Fuca1-2)Galb1-4GlcNAcb1-2Mana1-3)Manb1-4GlcNAcb1-4GlcNAcb-Sp20	0	244.63100000000009
Gala1-3Galb1-4(Fuca1-3)GlcNAcb1-2Mana1-6(Gala1-3Galb1-4(Fuca1-3)GlcNAcb1-2Mana1-3)Manb1-4GlcNAcb1-4GlcNAcb-Sp20	0	1603.4753999999996
Gala1-3(Fuca1-2)Galb1-3GlcNAcb1-2Mana1-6(Gala1-3(Fuca1-2)Galb1-3GlcNAcb1-2Mana1-3)Manb1-4GlcNAcb1-4GlcNAcb-Sp20	0	428.756
Neu5Aca2-3Galb1-4GlcNAcb1-3GalNAc-Sp14	0	971.84005
GalNAcb1-4GlcNAcb1-2Mana1-6(GalNAcb1-4GlcNAcb1-2Mana1-3)Manb1-4GlcNAcb1-4GlcNAc-Sp12	0	480.353175
Galb1-3GalNAca1-3(Fuca1-2)Galb1-4GlcNAc-Sp0	0	108.32540000000002
GalNAca1-3GalNAcb1-3Gala1-4Galb1-4GlcNAcb-Sp0	0	155.883125
Gala1-4Galb1-3GlcNAcb1-2Mana1-6(Gala1-4Galb1-3GlcNAcb1-2Mana1-3)Manb1-4GlcNAcb1-4GlcNAcb-Sp19	0	520.69305
Gala1-3(Fuca1-2)Galb1-4GlcNAcb1-2Mana1-6(Gala1-3(Fuca1-2)Galb1-4GlcNAcb1-2Mana1-3)Manb1-4GlcNAcb1-4(Fuca1-6)GlcNAcb-Sp22	0	771.440175
GlcNAcb1-2Mana1-6(GlcNAcb1-4)(GlcNAcb1-2Mana1-3)Manb1-4GlcNAcb1-4GlcNAc-Sp21	0	75.76
GlcNAcb1-6(GlcNAcb1-2)Mana1-6(GlcNAcb1-4)(GlcNAcb1-2Mana1-3)Manb1-4GlcNAcb1-4GlcNAc-Sp21	0	6.706
Galb1-4GlcNAcb1-6(Galb1-4GlcNAcb1-2)Mana1-6(GlcNAcb1-4)(Galb1-4GlcNAcb1-4(Galb1-4GlcNAcb1-2)Mana1-3)Manb1-4GlcNAcb1-4GlcNAc-Sp21	0	62.10445
Galb1-4Galb-Sp10	0	219.68740000000003
GalNAcb1-6GalNAcb-Sp8	0	63.3075
(6S)Galb1-3GlcNAcb-Sp0	0	72.00830000000008
Galb1-4(Fuca1-3)GlcNAcb1-6GalNAc-Sp14	0	466.9966
Galb1-4GlcNAcb1-2Mana-Sp0	0	1192.6857249999996
Fuca1-2Galb1-4GlcNAcb1-6(Fuca1-2Galb1-4GlcNAcb1-3)GalNAc-Sp14	0	651.4327000000002
Gala1-3(Fuca1-2)Galb1-3GlcNAcb1-2Mana1-6(Gala1-3(Fuca1-2)Galb1-3GlcNAcb1-2Mana1-3)Manb1-4GlcNAcb1-4(Fuca1-6)GlcNAcb-Sp22	0	380.639475
GalNAca1-3(Fuca1-2)Galb1-3GlcNAcb1-2Mana1-6(GalNAca1-3(Fuca1-2)Galb1-3GlcNAcb1-2Mana1-3)Manb1-4GlcNAcb1-4(Fuca1-6)GlcNAcb-Sp22	0	20.437525000000008
Neu5Aca2-3Galb1-4GlcNAcb1-6(Neu5Aca2-3Galb1-4GlcNAcb1-2)Mana1-6(GlcNAcb1-4)(Neu5Aca2-3Galb1-4GlcNAcb1-4(Neu5Aca2-3Galb1-4GlcNAcb1-2)Mana1-3)Manb1-4GlcNAcb1-4GlcNAcb-Sp21	0	43.41895
Gala1-3(Fuca1-2)Galb1-3GalNAca-Sp8	0	250.594425
Neu5Aca2-3Galb1-4GlcNAcb1-6(Neu5Aca2-3Galb1-4GlcNAcb1-3)GalNAca-Sp14	0	170.99080000000006
Neu5Aca2-6Galb1-4GlcNAcb1-2Mana1-6(Neu5Aca2-6Galb1-4GlcNAcb1-2Mana1-3)Manb1-4GlcNAcb1-4(Fuca1-6)GlcNAcb-Sp24	1	37449.972000000016
Neu5Aca2-3Galb1-3GlcNAcb1-2Mana1-6(GlcNAcb1-4)(Neu5Aca2-3Galb1-3GlcNAcb1-2Mana1-3)Manb1-4GlcNAcb1-4GlcNAc-Sp21	0	209.210825
Galb1-3(Fuca1-4)GlcNAcb1-6GalNAca-Sp14	0	307.1976749999999
Neu5Aca2-3Galb1-3GlcNAcb1-6GalNAca-Sp14	0	502.53005
Gala1-3Galb1-4GlcNAcb1-6GalNAca-Sp14	0	1382.3008
Neu5Aca2-6GalNAcb1-4(6S)GlcNAcb-Sp8	1	30291.958525000016
(3S)GalNAcb1-4(3S)GlcNAc-Sp8	0	-1.5869500000000016
(4S)GalNAcb-Sp10	0	720.4753499999998
(6P)Galb1-4GlcNAcb-SP0	0	289.66129999999987
Neu5Aca2-3Galb1-3GlcNAcb1-4Galb1-4Glcb-Sp0	0	302.7079
Galb1-4GlcNAcb1-2Mana1-6(Galb1-4GlcNAcb1-4)(Galb1-4GlcNAcb1-2Mana1-3)Manb1-4GlcNAcb1-4(Fuca1-6)GlcNAc-Sp21	0	133.62224999999998
Fuca1-4(Galb1-3)GlcNAcb1-2Mana-Sp0	0	161.05382499999996
Galb1-4GlcNAcb1-3Galb1-4GlcNAcb1-3Galb1-4GlcNAcb1-3Galb1-4GlcNAcb1-2Mana1-6(Galb1-4GlcNAcb1-3Galb1-4GlcNAcb1-3Galb1-4GlcNAcb1-3Galb1-4GlcNAcb1-2Mana1-3)Manb1-4GlcNAcb1-4GlcNAcb-Sp25	0	115.626475
Galb1-3GlcNAcb1-3Galb1-4GlcNAcb1-2Mana1-6(Galb1-3GlcNAcb1-3Galb1-4GlcNAcb1-2Mana1-3)Manb1-4GlcNAcb1-4GlcNAc-Sp25	0	117.58745
Galb1-4GlcNAcb1-3Galb1-4GlcNAcb1-3Galb1-4GlcNAcb1-3Galb1-4GlcNAcb1-3Galb1-4GlcNAcb1-3Galb1-4GlcNAcb1-2Mana1-6(Galb1-4GlcNAcb1-3Galb1-4GlcNAcb1-3Galb1-4GlcNAcb1-3Galb1-4GlcNAcb1-3Galb1-4GlcNAcb1-3Galb1-4GlcNAcb1-2Mana1-3)Manb1-4GlcNAcb1-4GlcNAcb-Sp25	0	272.27764999999994
(3S)GlcAb1-3Galb1-4GlcNAcb1-2Mana-Sp0	0	64.52740000000003
Galb1-4GlcNAcb1-3Galb1-4GlcNAcb1-3Galb1-4GlcNAcb1-3Galb1-4GlcNAcb1-3Galb1-4GlcNAcb1-2Mana1-6(Galb1-4GlcNAcb1-3Galb1-4GlcNAcb1-3Galb1-4GlcNAcb1-3Galb1-4GlcNAcb1-3Galb1-4GlcNAcb1-2Mana1-3)Manb1-4GlcNAcb1-4(Fuca1-6)GlcNAcb-Sp19	0	222.60780000000003
Galb1-4GlcNAcb1-3Galb1-4GlcNAcb1-6(Galb1-4GlcNAcb1-3Galb1-4GlcNAb1-2)Mana1-6(Galb1-4GlcNAcb1-3Galb1-4GlcNAcb1-2Mana1-3)Manb1-4GlcNAcb1-4(Fuca1-6)GlcNAcb-Sp24	0	328.39787500000006
Galb1-4GlcNAcb1-3Galb1-4GlcNAcb1-3Galb1-4GlcNAcb1-3Galb1-4GlcNAcb1-6(Galb1-4GlcNAcb1-3Galb1-4GlcNAcb1-3Galb1-4GlcNAcb1-3Galb1-4GlcNAb1-2)Mana1-6(Galb1-4GlcNAcb1-3Galb1-4GlcNAcb1-3Galb1-4GlcNAcb1-3Galb1-4GlcNAcb1-2Mana1-3)Manb1-4GlcNAcb1-4(Fuca1-6)GlcNAcb-Sp24	0	145.38625
Neu5Aca2-3Galb1-4GlcNAcb1-3Galb1-4GlcNAcb1-3GalNAca-Sp14	0	185.37850000000003
GlcNAcb1-3Galb1-4GlcNAcb1-6(Galb1-3)GalNAca-Sp14	0	69.473575
Neu5Aca2-6Galb1-4GlcNAcb1-3Galb1-4GlcNAcb1-2Mana1-6(Neu5Aca2-6Galb1-4GlcNAcb1-3Galb1-4GlcNAcb1-2Mana1-3)Manb1-4GlcNAcb1-4GlcNAcb-Sp12	1	35573.594475000005
GlcNAcb1-3Fuca-Sp21	0	109.246975
