# Supplementary material for: Identifying glycan motifs using a novel subtree mining approach
Source: BMC Bioinformatics. 2020 Feb 4;21:42. doi: 10.1186/s12859-020-3374-4 (PMC7001330; doi:10.1186/s12859-020-3374-4)
Supplement: Supplementary file 6 — Additional file 6 Training and test sets. CSV files for all training and test sets used for this manuscript. [file 12859_2020_3374_MOESM6_ESM.zip › CV_Folds/CV_Folds/fold_3/test_set_UEAI_100ug_13806_v5.0_DATA.csv]

glycan	binding	rfu
Neu5Aca-Sp8	0	-14.628349999999998
Glcb-Sp8	0	15.418024999999993
(6P)Mana-Sp8	0	22.732350000000004
(6S)Galb1-4Glcb-Sp8	0	-6.949799999999996
Fuca1-2Galb1-3GalNAcb1-4(Neu5Aca2-3)Galb1-4Glcb-Sp0	0	-2.203799999999996
Fuca1-2Galb1-4(Fuca1-3)GlcNAcb-Sp8	1	28186.651450000005
Fuca1-2Galb1-4GlcNAcb-Sp0	1	25387.362775
Fuca1-2Galb1-4GlcNAcb-Sp8	1	32638.64605
Fuca1-4GlcNAcb-Sp8	1	11832.839874999998
GalNAcb1-4(Fuca1-3)GlcNAcb-Sp0	0	4.068974999999998
Gala1-3(Fuca1-2)Galb1-4(Fuca1-3)GlcNAcb-Sp8	0	44.113825
Gala1-3(Fuca1-2)Galb-Sp18	0	9.373449999999998
Gala1-3Galb1-3GlcNAcb-Sp0	0	3.0994500000000014
Gala1-4Galb1-4Glcb-Sp0	0	37.85657500000001
Gala1-4GlcNAcb-Sp8	0	4.141525000000005
Galb1-3(Fuca1-4)GlcNAc-Sp8	1	811.5631750000001
GlcNAcb1-6(Galb1-3)GalNAca-Sp14	0	-5.469349999999999
Galb1-3GalNAcb-Sp8	0	-18.604474999999987
Galb1-3GalNAcb1-3Gala1-4Galb1-4Glcb-Sp0	0	11.380975000000007
Galb1-3GlcNAcb-Sp8	0	1.6686500000000033
Galb1-4(Fuca1-3)GlcNAcb1-3Galb1-4(Fuca1-3)GlcNAcb1-3Galb1-4(Fuca1-3)GlcNAcb-Sp0	0	7.336525000000004
Galb1-4(6S)Glcb-Sp0	0	32.36210000000001
Galb1-4GalNAcb1-3(Fuca1-2)Galb1-4GlcNAcb-Sp8	0	44.92310000000001
Galb1-4GlcNAcb1-3Galb1-4GlcNAcb1-3Galb1-4GlcNAcb-Sp0	0	5.034525000000009
Galb1-4Glcb-Sp8	0	18.410625
GlcNAcb1-6(GlcNAcb1-3)GalNAca-Sp8	0	-6.6114749999999916
GlcNAcb1-3GalNAca-Sp8	0	-8.828274999999994
GlcNAcb1-3GalNAca-Sp14	0	-3.141300000000001
GlcNAcb1-3Galb1-4GlcNAcb-Sp8	0	-11.553250000000002
GlcNAcb1-4GlcNAcb1-4GlcNAcb-Sp8	0	2.4348000000000063
Glca1-4Glca-Sp8	0	8.010125000000002
Glcb1-4Glcb-Sp8	0	0.2601000000000013
GlcAa-Sp8	0	1.8535499999999985
Mana1-2Mana1-6(Mana1-3)Mana1-6(Mana1-2Mana1-2Mana1-3)Manb1-4GlcNAcb1-4GlcNAcb-Sp12	0	-9.477224999999997
Mana1-6(Mana1-3)Mana-Sp9	0	-6.380650000000003
Manb1-4GlcNAcb-Sp0	0	-14.80735
Neu5Aca2-3Galb1-4GlcNAcb1-3Galb1-4(Fuca1-3)GlcNAcb-Sp0	0	-1.5939249999999987
Fuca1-2(6S)Galb1-4(6S)Glcb-Sp0	1	32722.773175
GalNAcb1-4(Neu5Aca2-3)Galb1-4Glcb-Sp0	0	-12.82625
Neu5Aca2-6(Neu5Aca2-3)GalNAca-Sp8	0	-19.979074999999995
Neu5Aca2-3GalNAca-Sp8	0	-7.877849999999999
Neu5Aca2-3Galb1-3(Fuca1-4)GlcNAcb1-3Galb1-4(Fuca1-3)GlcNAcb-Sp0	0	-4.62265
Neu5Aca2-3Galb1-4GlcNAcb1-3Galb1-4GlcNAcb1-3Galb1-4GlcNAcb-Sp0	0	-2.8142500000000013
Neu5Aca2-3Galb1-4Glcb-Sp0	0	-5.077174999999997
Neu5Aca2-6Galb1-4GlcNAcb-Sp8	0	-0.30515000000000114
Neu5Aca2-6Galb1-4Glcb-Sp8	0	2.2029750000000057
Neu5Gca2-3Galb1-3(Fuca1-4)GlcNAcb-Sp0	0	7.418675000000004
Neu5Gca2-6Galb1-4GlcNAcb-Sp0	0	-4.631999999999998
Neu5Gca-Sp8	0	8.0719
GlcAb1-3GlcNAcb-Sp8	0	4.226775000000004
Mana1-2Mana1-6(Mana1-2Mana1-3)Mana1-6(Mana1-2Mana1-2Mana1-3)Mana-Sp9	0	7.299324999999996
Neu5Aca2-3Galb1-4GlcNAcb1-6(Neu5Aca2-3Galb1-3)GalNAca-Sp14	0	-10.362100000000009
Neu5Aca2-3Galb1-4GlcNAcb1-2Mana1-6(Neu5Aca2-6Galb1-4GlcNAcb1-2Mana1-3)Manb1-4GlcNAcb1-4GlcNAcb-Sp12	0	-0.37904999999999933
Neu5,9Ac2a2-3Galb1-4GlcNAcb-Sp0	0	6.441700000000001
Neu5,9Ac2a2-3Galb1-3GlcNAcb-Sp0	0	-8.053900000000002
Neu5Aca2-6Galb1-4GlcNAcb1-3Galb1-4GlcNAcb1-3Galb1-4GlcNAcb-Sp0	0	1.1915999999999976
GalNAca1-3(Fuca1-2)Galb1-4GlcNAcb1-3Galb1-4GlcNAcb1-3Galb1-4GlcNAcb-Sp0	0	23.36877500000001
GlcNAca1-4Galb1-3GlcNAcb-Sp0	0	10.226825000000003
GlcNAca1-4Galb1-4GlcNAcb1-3Galb1-4Glcb-Sp0	0	0.11972500000000252
GlcNAca1-4Galb1-4GlcNAcb1-3Galb1-4(Fuca1-3)GlcNAcb1-3Galb1-4(Fuca1-3)GlcNAcb-Sp0	0	38.49130000000001
GlcNAca1-4Galb1-3GalNAc-Sp14	0	-1.2146999999999937
Galb1-4GlcNAcb1-2Mana1-6Manb1-4GlcNAcb1-4GlcNAc-Sp12	0	18.4659
Fuca1-2Galb1-3GlcNAcb1-2Mana1-6(Fuca1-2Galb1-3GlcNAcb1-2Mana1-3)Manb1-4GlcNAcb1-4GlcNAcb-Sp20	0	36.00295000000001
Neu5Aca2-6GlcNAcb1-4GlcNAcb1-4GlcNAc-Sp21	0	-18.042275
Neu5Aca2-6Galb1-4GlcNAcb1-3GalNAc-Sp14	0	12.079700000000004
Galb1-3GalNAca1-3(Fuca1-2)Galb1-4Glc-Sp0	0	-8.025349999999996
Fuca1-2Galb1-3GalNAca1-3(Fuca1-2)Galb1-4GlcNAcb-Sp0	0	7.963549999999994
Galb1-3GlcNAcb1-3GalNAca-Sp14	0	10.853399999999993
Galb1-4GlcNAcb1-2Mana1-6(GlcNAcb1-2Mana1-3)Manb1-4GlcNAcb1-4GlcNAc-Sp12	0	-5.411075
Gala1-4Galb1-4GlcNAcb1-2Mana1-6(Gala1-4Galb1-4GlcNAcb1-2Mana1-3)Manb1-4GlcNAcb1-4GlcNAcb-Sp24	0	8.199100000000005
Gala1-3Galb1-4GlcNAcb1-3GalNAca-Sp14	0	-1.5279500000000006
Galb1-3GlcNAca1-6Galb1-4GlcNAcb-Sp0	0	-8.388950000000001
GalNAcb1-3Gala1-6Galb1-4Glcb-Sp8	0	13.339499999999996
Galb1-3GalNAcb1-4(Neu5Aca2-8Neu5Aca2-3)Galb1-4Glcb-Sp0	0	-22.18625
Neu5Aca2-3Galb1-3GalNAcb1-4(Neu5Aca2-8Neu5Aca2-3)Galb1-4Glcb-Sp0	0	-2.0217000000000027
Galb1-4(Fuca1-3)GlcNAcb1-2Mana1-6(Galb1-4(Fuca1-3)GlcNAcb1-2Mana1-3)Manb1-4GlcNAcb1-4(Fuca1-6)GlcNAcb-Sp22	1	182.9555
Fuca1-2Galb1-4GlcNAcb1-2Mana1-6(Fuca1-2Galb1-4GlcNAcb1-2Mana1-3)Manb1-4GlcNAcb1-4(Fuca1-6)GlcNAcb-Sp22	1	9630.198975
GlcNAcb1-2(GlcNAcb1-6)Mana1-6(GlcNAcb1-2Mana1-3)Manb1-4GlcNAcb1-4GlcNAcb-Sp19	0	-1.5017750000000003
Fuca1-2Galb1-3GlcNAcb1-3GalNAc-Sp14	0	-10.481375000000003
Galb1-3GlcNAcb1-6(Galb1-3GlcNAcb1-2)Mana1-6(Galb1-3GlcNAcb1-2Mana1-3)Manb1-4GlcNAcb1-4GlcNAcb-Sp19	0	-12.893525
GlcNAcb1-2Mana1-6(GlcNAcb1-4)(GlcNAcb1-2Mana1-3)Manb1-4GlcNAcb1-4GlcNAc-Sp21	0	2.6708999999999894
Galb1-4GlcNAcb1-2Mana1-6(GlcNAcb1-4)(Galb1-4GlcNAcb1-4(Galb1-4GlcNAcb1-2)Mana1-3)Manb1-4GlcNAcb1-4GlcNAc-Sp21	0	32.005525
Galb1-4GlcNAcb1-6(Galb1-4GlcNAcb1-2)Mana1-6(GlcNAcb1-4)(Galb1-4GlcNAcb1-2Mana1-3)Manb1-4GlcNAcb1-4GlcNAc-Sp21	0	25.02445000000001
Galb1-4Galb-Sp10	0	13.114250000000006
(6S)Galb1-3GlcNAcb-Sp0	0	-55.17365
Fuca1-2Galb1-4GlcNAcb1-2Mana1-6(Fuca1-2Galb1-4GlcNAcb1-2(Fuca1-2Galb1-4GlcNAcb1-4)Mana1-3)Manb1-4GlcNAcb1-4GlcNAcb-Sp12	1	15814.098499999998
Fuca1-2Galb1-4(Fuca1-3)GlcNAcb1-2Mana1-6(Fuca1-2Galb1-4(Fuca1-3)GlcNAcb1-4(Fuca1-2Galb1-4(Fuca1-3)GlcNAcb1-2)Mana1-3)Manb1-4GlcNAcb1-4GlcNAcb-Sp12	0	11.344175000000007
GalNAcb1-4Galb1-4Glcb-Sp0	0	36.446775
Neu5Aca2-3Galb1-4GlcNAcb1-6(Neu5Aca2-3Galb1-4GlcNAcb1-2)Mana1-6(GlcNAcb1-4)(Neu5Aca2-3Galb1-4GlcNAcb1-2Mana1-3)Manb1-4GlcNAcb1-4GlcNAcb-Sp21	0	-24.187225
Neu5Aca2-3Galb1-4GlcNAcb1-6(Neu5Aca2-3Galb1-4GlcNAcb1-2)Mana1-6(GlcNAcb1-4)(Neu5Aca2-3Galb1-4GlcNAcb1-4(Neu5Aca2-3Galb1-4GlcNAcb1-2)Mana1-3)Manb1-4GlcNAcb1-4GlcNAcb-Sp21	0	-21.735074999999995
Neu5Aca2-6Galb1-4GlcNAcb1-4Mana1-6(GlcNAcb1-4)(Neu5Aca2-6Galb1-4GlcNAcb1-4(Neu5Aca2-6Galb1-4GlcNAcb1-2)Mana1-3)Manb1-4GlcNAcb1-4GlcNAcb-Sp21	0	-6.139424999999988
Neu5Aca2-6Galb1-4GlcNAcb1-6(Neu5Aca2-6Galb1-4GlcNAcb1-2)Mana1-6(GlcNAcb1-4)(Neu5Aca2-6Galb1-4GlcNAcb1-2Mana1-3)Manb1-4GlcNAcb1-4GlcNAcb-Sp21	0	-30.224574999999994
Neu5Aca2-3Galb1-4GlcNAcb1-6(Neu5Aca2-3Galb1-4GlcNAcb1-3)GalNAca-Sp14	0	-7.346550000000003
Galb1-3GlcNAcb1-2Mana1-6(GlcNAcb1-4)(Galb1-3GlcNAcb1-2Mana1-3)Manb1-4GlcNAcb1-4GlcNAcb-Sp21	0	-3.1453250000000037
Neu5Aca2-3Galb1-4GlcNAcb1-2Mana-Sp0	0	2.04625
Neu5Aca2-3Galb1-3GlcNAcb1-2Mana1-6(GlcNAcb1-4)(Neu5Aca2-3Galb1-3GlcNAcb1-2Mana1-3)Manb1-4GlcNAcb1-4GlcNAc-Sp21	0	-4.108249999999998
Galb1-3GlcNAcb1-6GalNAca-Sp14	0	-15.274299999999991
Gala1-3Galb1-3GlcNAcb1-6GalNAca-Sp14	0	-3.272174999999997
Galb1-4(Fuca1-3)GlcNAcb1-6(Neu5Aca2-6(Neu5Aca2-3Galb1-3)GlcNAcb1-3)Galb1-4Glc-Sp21	0	-7.684299999999999
Galb1-4(Fuca1-3)GlcNAcb1-2Mana-Sp0	0	-4.636025000000002
Fuca1-2(6S)Galb1-3(6S)GlcNAcb-Sp0	1	1611.66545
Neu5Aca2-6Galb1-4GlcNAcb1-2Man-Sp0	0	16.041375000000002
Neu5Aca2-3Galb1-3GlcNAcb1-4Galb1-4Glcb-Sp0	0	19.069875
Neu5Aca2-3Galb1-4(Fuca1-3)GlcNAcb1-2Mana-Sp0	0	17.716675000000006
Gala1-3(Fuca1-2)Galb1-3GalNAcb1-3Gala1-4Galb1-4Glc-Sp21	0	-0.7255999999999965
Neu5Gca2-8Neu5Gca2-3Galb1-4GlcNAc-Sp0	0	-14.917949999999998
Neu5Aca2-8Neu5Aca2-3Galb1-4GlcNAc-Sp0	0	17.622874999999993
GlcNAb1-3Galb1-3GalNAc-Sp14	0	-2.413300000000003
Galb1-3GlcNAcb1-6(Galb1-3)GalNAc-Sp14	0	9.917375
(3S)GlcAb1-3Galb1-4GlcNAcb1-2Mana-Sp0	0	-32.08222500000001
Neu5Aca2-3Galb1-4GlcNAcb1-3Galb1-4GlcNAcb1-2Mana1-6(Neu5Aca2-3Galb1-4GlcNAcb1-3Galb1-4GlcNAcb1-2Mana1-3)Manb1-4GlcNAcb1-4GlcNAcb-Sp12	1	182.267925
Neu5Aca2-6Galb1-4GlcNAcb1-3Galb1-4GlcNAcb1-2Mana1-6(Neu5Aca2-6Galb1-4GlcNAcb1-3Galb1-4GlcNAcb1-2Mana1-3)Manb1-4GlcNAcb1-4GlcNAcb-Sp12	0	31.602875
GlcNAcb1-3Fuca-Sp21	1	578.5329
