# Supplementary material for: Identifying glycan motifs using a novel subtree mining approach
Source: BMC Bioinformatics. 2020 Feb 4;21:42. doi: 10.1186/s12859-020-3374-4 (PMC7001330; doi:10.1186/s12859-020-3374-4)
Supplement: Supplementary file 6 — Additional file 6 Training and test sets. CSV files for all training and test sets used for this manuscript. [file 12859_2020_3374_MOESM6_ESM.zip › CV_Folds/CV_Folds/fold_3/training_set_ABA_14361_100ug_v5.0_DATA.csv]

glycan	binding	rfu
Gala-Sp8	1	1711.4518999999998
Glca-Sp8	1	1924.027175
GalNAca-Sp8	0	129.20440000000002
GalNAca-Sp15	0	38.91267499999999
Fuca-Sp9	0	132.453525
Rhaa-Sp8	0	117.275375
Neu5Aca-Sp11	0	111.80155
Manb-Sp8	0	61.21104999999999
GalNAcb-Sp8	0	70.550375
GlcNAcb-Sp8	1	1728.45475
GlcN(Gc)b-Sp8	0	38.33899999999999
Galb1-4GlcNAcb1-6(Galb1-4GlcNAcb1-3)GalNAc-Sp14	0	50.2497
6S(3S)Galb1-4(6S)GlcNAcb-Sp0	0	15.395875
6S(3S)Galb1-4GlcNAcb-Sp0	0	39.62372500000001
(3S)Galb1-4(Fuca1-3)(6S)Glc-Sp0	0	28.166025
(3S)Galb1-4Glcb-Sp8	1	1066.1516
(3S)Galb1-4(6S)Glcb-Sp8	0	76.32965
(3S)Galb1-3(Fuca1-4)GlcNAcb-Sp8	0	45.48787499999999
(3S)Galb1-3GalNAca-Sp8	1	20978.66355
(3S)Galb1-3GlcNAcb-Sp0	0	72.06087500000002
(3S)Galb1-3GlcNAcb-Sp8	0	22.60595
(3S)Galb1-4(Fuca1-3)GlcNAc-Sp8	0	12.289675000000004
(3S)Galb1-4(6S)GlcNAcb-Sp8	0	6.767875000000004
(3S)Galb1-4GlcNAcb-Sp0	0	59.10182500000001
(3S)Galb1-4GlcNAcb-Sp8	0	59.08320000000001
(6S)(4S)Galb1-4GlcNAcb-Sp0	0	145.16609999999997
(4S)Galb1-4GlcNAcb-Sp8	0	11.163299999999998
(6S)Galb1-4Glcb-Sp0	0	33.6105
(6S)Galb1-4Glcb-Sp8	0	37.28375
(6S)Galb1-4GlcNAcb-Sp8	0	15.428875
(6S)Galb1-4(6S)Glcb-Sp8	0	50.34504999999999
Neu5Aca2-3(6S)Galb1-4GlcNAcb-Sp8	0	12.991225
(6S)GlcNAcb-Sp8	0	40.8933
Neu5,9Ac2a-Sp8	0	19.7666
Neu5,9Ac2a2-6Galb1-4GlcNAcb-Sp8	0	0.21105000000000015
Mana1-6(Mana1-3)Manb1-4GlcNAcb1-4GlcNAcb-Sp12	0	80.261875
Mana1-6(Mana1-3)Manb1-4GlcNAcb1-4GlcNAcb-Sp13	1	1804.567425
GlcNAcb1-2Mana1-6(GlcNAcb1-2Mana1-3)Manb1-4GlcNAcb1-4GlcNAcb-Sp12	1	10422.645125
GlcNAcb1-2Mana1-6(GlcNAcb1-2Mana1-3)Manb1-4GlcNAcb1-4GlcNAcb-Sp13	1	24764.141125
Galb1-4GlcNAcb1-2Mana1-6(Galb1-4GlcNAcb1-2Mana1-3)Manb1-4GlcNAcb1-4GlcNAcb-Sp12	0	41.2919
Neu5Aca2-6Galb1-4GlcNAcb1-2Mana1-6(Neu5Aca2-6Galb1-4GlcNAcb1-2Mana1-3)Manb1-4GlcNAcb1-4GlcNAcb-Sp24	0	56.66997500000001
Fuca1-2Galb1-3GalNAcb1-3Gala-Sp9	0	53.70575
Fuca1-2Galb1-3GalNAcb1-3Gala1-4Galb1-4Glcb-Sp9	0	68.138925
Fuca1-2Galb1-3(Fuca1-4)GlcNAcb-Sp8	0	17.83645
Fuca1-2Galb1-3GalNAca-Sp8	0	6.577250000000001
Fuca1-2Galb1-3GalNAcb1-4(Neu5Aca2-3)Galb1-4Glcb-Sp0	0	22.03735
Fuca1-2Galb1-3GalNAcb1-4(Neu5Aca2-3)Galb1-4Glcb-Sp9	0	12.068375000000017
Fuca1-2Galb1-3GlcNAcb1-3Galb1-4Glcb-Sp8	0	27.68835
Fuca1-2Galb1-3GlcNAcb1-3Galb1-4Glcb-Sp10	0	31.5329
Fuca1-2Galb1-3GlcNAcb-Sp0	0	40.48695000000001
Fuca1-2Galb1-3GlcNAcb-Sp8	0	27.2039
Fuca1-2Galb1-4(Fuca1-3)GlcNAcb1-3Galb1-4(Fuca1-3)GlcNAcb-Sp0	0	6.516
Fuca1-2Galb1-4(Fuca1-3)GlcNAcb1-3Galb1-4(Fuca1-3)GlcNAcb1-3Galb1-4(Fuca1-3)GlcNAcb-Sp0	0	33.200225
Fuca1-2Galb1-4(Fuca1-3)GlcNAcb-Sp0	0	44.668375
Fuca1-2Galb1-4(Fuca1-3)GlcNAcb-Sp8	0	38.70955
Fuca1-2Galb1-4GlcNAcb1-3Galb1-4GlcNAcb-Sp0	0	4.85425
Fuca1-2Galb1-4GlcNAcb1-3Galb1-4GlcNAcb1-3Galb1-4GlcNAcb-Sp0	0	10.702724999999996
Fuca1-2Galb1-4GlcNAcb-Sp0	0	39.9033
Fuca1-2Galb1-4GlcNAcb-Sp8	0	22.265600000000006
Fuca1-2Galb1-4Glcb-Sp0	0	124.55245000000002
Fuca1-3GlcNAcb-Sp8	0	7.341575000000003
Fuca1-4GlcNAcb-Sp8	0	10.774200000000004
Fucb1-3GlcNAcb-Sp8	0	166.2222000000001
GalNAca1-3(Fuca1-2)Galb1-3GlcNAcb-Sp0	0	21.073450000000012
GalNAca1-3(Fuca1-2)Galb1-4(Fuca1-3)GlcNAcb-Sp0	0	130.95955
(3S)Galb1-4(Fuca1-3)Glcb-Sp0	0	59.706225
GalNAca1-3(Fuca1-2)Galb1-4GlcNAcb-Sp0	0	10.050625
GlcNAcb1-3Galb1-3GalNAca-Sp8	1	4750.9711499999985
GalNAca1-3(Fuca1-2)Galb-Sp18	0	39.98440000000001
GalNAca1-3GalNAcb-Sp8	0	7.284650000000001
GalNAca1-3Galb-Sp8	0	27.654124999999997
GalNAca1-4(Fuca1-2)Galb1-4GlcNAcb-Sp8	0	16.3812
GalNAcb1-3GalNAca-Sp8	1	1306.70115
GalNAcb1-3(Fuca1-2)Galb-Sp8	0	11.854400000000002
GalNAcb1-3Gala1-4Galb1-4GlcNAcb-Sp0	0	6.557324999999992
GalNAcb1-4(Fuca1-3)GlcNAcb-Sp0	0	26.478525000000005
GalNAcb1-4GlcNAcb-Sp0	0	37.082325
GalNAcb1-4GlcNAcb-Sp8	0	17.145725000000002
Gala1-2Galb-Sp8	0	25.080125
Gala1-3(Fuca1-2)Galb1-4(Fuca1-3)GlcNAcb-Sp0	0	40.39512500000001
Gala1-3(Fuca1-2)Galb1-4Glcb-Sp0	0	88.63332500000001
Gala1-3(Fuca1-2)Galb-Sp8	0	36.618550000000006
Gala1-3(Fuca1-2)Galb-Sp18	0	27.7185
Gala1-4(Gala1-3)Galb1-4GlcNAcb-Sp8	0	15.719399999999998
Gala1-3GalNAca-Sp16	0	60.25252500000001
Gala1-3GalNAcb-Sp8	0	5.20725
Gala1-3Galb1-4(Fuca1-3)GlcNAcb-Sp8	0	32.2546
Gala1-3Galb1-4GlcNAcb-Sp8	0	133.83042500000005
Gala1-3Galb1-4Glcb-Sp0	0	19.588899999999995
Gala1-3Galb-Sp8	0	32.65822500000001
Gala1-4(Fuca1-2)Galb1-4GlcNAcb-Sp8	0	7.535825000000003
Gala1-4Galb1-4GlcNAcb-Sp0	0	36.3368
Gala1-6Glcb-Sp8	0	75.814925
Galb1-3(Fuca1-4)GlcNAcb1-3Galb1-4(Fuca1-3)GlcNAcb-Sp0	0	14.385099999999998
Galb1-3GlcNAcb1-3Galb1-4(Fuca1-3)GlcNAcb-Sp0	0	15.979225
Galb1-3(Fuca1-4)GlcNAc-Sp0	0	155.04020000000003
Galb1-3(Fuca1-4)GlcNAc-Sp8	0	39.634725
Galb1-4GlcNAcb1-6GalNAca-Sp8	0	27.869500000000013
Galb1-4GlcNAcb1-6GalNAc-Sp14	0	41.851725
GlcNAcb1-6(Galb1-3)GalNAca-Sp14	1	3526.1951000000013
Neu5Aca2-6(Galb1-3)GalNAca-Sp8	0	63.3415
Neu5Acb2-6(Galb1-3)GalNAca-Sp8	0	10.4122
Neu5Aca2-6(Galb1-3)GlcNAcb1-4Galb1-4Glcb-Sp10	0	25.50515
Galb1-3GalNAca-Sp14	1	2429.555625
Galb1-3GalNAcb1-3Gala1-4Galb1-4Glcb-Sp0	0	36.80842499999999
Galb1-3GalNAcb1-4(Neu5Aca2-3)Galb1-4Glcb-Sp0	0	11.044674999999998
Galb1-3GlcNAcb1-3Galb1-4GlcNAcb-Sp0	0	21.991175
Galb1-3GlcNAcb1-3Galb1-4Glcb-Sp10	0	2.587175000000002
Galb1-3GlcNAcb-Sp0	0	8.503875000000004
Galb1-3GlcNAcb-Sp8	0	2.1149750000000007
Galb1-4(Fuca1-3)GlcNAcb-Sp0	0	50.81920000000001
Galb1-4(Fuca1-3)GlcNAcb-Sp8	0	22.9941
Galb1-4(Fuca1-3)GlcNAcb1-3Galb1-4(Fuca1-3)GlcNAcb-Sp0	0	77.34395
Galb1-4(Fuca1-3)GlcNAcb1-3Galb1-4(Fuca1-3)GlcNAcb1-3Galb1-4(Fuca1-3)GlcNAcb-Sp0	0	20.17365
Galb1-4(6S)Glcb-Sp0	0	15.215275000000005
Galb1-4GalNAcb1-3(Fuca1-2)Galb1-4GlcNAcb-Sp8	0	10.56375
Galb1-4GlcNAcb1-3GalNAc-Sp14	0	58.53567500000001
Galb1-4GlcNAcb1-3Galb1-4(Fuca1-3)GlcNAcb1-3Galb1-4(Fuca1-3)GlcNAcb-Sp0	0	81.014125
Galb1-4GlcNAcb1-3Galb1-4GlcNAcb1-3Galb1-4GlcNAcb-Sp0	0	16.217774999999996
Galb1-4GlcNAcb1-3Galb1-4Glcb-Sp0	0	22.637725000000003
Galb1-4GlcNAcb1-3Galb1-4Glcb-Sp8	0	40.54260000000001
Galb1-4GlcNAcb1-6(Galb1-3)GalNAca-Sp8	1	10703.879900000004
Galb1-4GlcNAcb1-6(Galb1-3)GalNAc-Sp14	1	11995.864825
Galb1-4GlcNAcb-Sp0	0	13.688325000000004
Galb1-4GlcNAcb-Sp8	0	15.918599999999998
Galb1-4GlcNAcb-Sp23	0	22.01549999999997
Galb1-4Glcb-Sp0	0	75.473625
Galb1-4Glcb-Sp8	0	72.564275
GlcNAca1-3Galb1-4GlcNAcb-Sp8	1	9728.803575000002
GlcNAca1-6Galb1-4GlcNAcb-Sp8	1	8786.065749999998
GlcNAcb1-2Galb1-3GalNAca-Sp8	0	41.16357500000002
GlcNAcb1-6(GlcNAcb1-3)GalNAca-Sp8	1	3454.02325
GlcNAcb1-3Galb-Sp8	0	2.3674250000000026
GlcNAcb1-3Galb1-4GlcNAcb-Sp0	1	2394.710150000001
GlcNAcb1-3Galb1-4GlcNAcb1-3Galb1-4GlcNAcb-Sp0	1	2687.05085
GlcNAcb1-4-MDPLys	0	13.868725
GlcNAcb1-6(GlcNAcb1-4)GalNAca-Sp8	0	19.065074999999997
GlcNAcb1-4Galb1-4GlcNAcb-Sp8	0	-10.43847500000004
GlcNAcb1-4GlcNAcb1-4GlcNAcb1-4GlcNAcb1-4GlcNAcb1-4GlcNAcb1-Sp8	1	1476.9639250000007
GlcNAcb1-4GlcNAcb1-4GlcNAcb-Sp8	1	2084.1317750000007
GlcNAcb1-6GalNAca-Sp8	1	938.9585000000003
Glca1-4Glca-Sp8	0	48.71055
Glcb1-6Glcb-Sp8	0	91.941875
G-ol-Sp8	0	45.68722500000001
GlcAb1-3Galb-Sp8	0	19.4914
GlcAb1-6Galb-Sp8	0	24.969950000000004
KDNa2-3Galb1-3GlcNAcb-Sp0	0	16.344424999999998
KDNa2-3Galb1-4GlcNAcb-Sp0	0	43.170425000000016
Mana1-2Mana1-2Mana1-3Mana-Sp9	0	19.643249999999995
Mana1-2Mana1-6(Mana1-2Mana1-3)Mana-Sp9	0	9.108524999999998
Mana1-2Mana1-3Mana-Sp9	0	28.82065
Mana1-2Mana1-6(Mana1-3)Mana1-6(Mana1-2Mana1-2Mana1-3)Manb1-4GlcNAcb1-4GlcNAcb-Sp12	0	22.453
Mana1-6(Mana1-3)Mana-Sp9	0	30.396875
Mana1-2Mana1-2Mana1-6(Mana1-3)Mana-Sp9	0	96.1159
Mana1-6(Mana1-3)Mana1-6(Mana1-3)Manb1-4GlcNAcb1-4GlcNAcb-Sp12	0	63.123925
Neu5Aca2-3Galb1-4GlcNAcb1-3Galb1-4(Fuca1-3)GlcNAcb-Sp0	0	18.494525000000007
(3S)Galb1-4(Fuca1-3)(6S)GlcNAcb-Sp8	0	10.615100000000002
Fuca1-2(6S)Galb1-4GlcNAcb-Sp0	0	8.657725000000003
Fuca1-2(6S)Galb1-4(6S)Glcb-Sp0	0	86.65372499999998
Neu5Aca2-3Galb1-3GalNAca-Sp8	1	2454.1927750000004
GalNAcb1-4(Neu5Aca2-8Neu5Aca2-8Neu5Aca2-8Neu5Aca2-3)Galb1-4Glcb-Sp0	0	38.56845
GalNAcb1-4(Neu5Aca2-8Neu5Aca2-8Neu5Aca2-3)Galb1-4Glcb-Sp0	0	43.133125
Neu5Aca2-8Neu5Aca2-8Neu5Aca2-3Galb1-4Glcb-Sp0	0	31.830450000000006
GalNAcb1-4(Neu5Aca2-8Neu5Aca2-3)Galb1-4Glcb-Sp0	0	27.625225
Neu5Aca2-8Neu5Aca2-8Neu5Aca-Sp8	0	48.55335000000001
Neu5Aca2-3(6S)Galb1-4(Fuca1-3)GlcNAcb-Sp8	0	9.571025000000011
GalNAcb1-4(Neu5Aca2-3)Galb1-4GlcNAcb-Sp0	0	12.019324999999998
GalNAcb1-4(Neu5Aca2-3)Galb1-4GlcNAcb-Sp8	0	32.746100000000034
Neu5Aca2-3Galb1-3GalNAcb1-4(Neu5Aca2-3)Galb1-4Glcb-Sp0	0	-27.325825
Neu5Aca2-3GalNAca-Sp8	0	40.71425
Neu5Aca2-3GalNAcb1-4GlcNAcb-Sp0	0	14.789375
Neu5Aca2-6(Neu5Aca2-3Galb1-3)GalNAca-Sp14	1	3230.5441
Neu5Aca2-3Galb-Sp8	0	44.495775000000016
Neu5Aca2-3Galb1-3GalNAcb1-3Gala1-4Galb1-4Glcb-Sp0	0	75.532725
Neu5Aca2-3Galb1-3GlcNAcb1-3Galb1-4GlcNAcb-Sp0	0	6.691474999999999
Fuca1-2(6S)Galb1-4Glcb-Sp0	0	47.17555
Neu5Aca2-3Galb1-3GlcNAcb-Sp0	0	39.716349999999984
Neu5Aca2-3Galb1-3GlcNAcb-Sp8	0	10.620625
Neu5Aca2-3Galb1-4(6S)GlcNAcb-Sp8	0	58.33347499999999
Neu5Aca2-3Galb1-4(Fuca1-3)(6S)GlcNAcb-Sp8	0	17.018275000000006
Neu5Aca2-3Galb1-4(Fuca1-3)GlcNAcb1-3Galb1-4(Fuca1-3)GlcNAcb1-3Galb1-4(Fuca1-3)GlcNAcb-Sp0	0	116.974375
Neu5Aca2-3Galb1-4(Fuca1-3)GlcNAcb-Sp8	0	9.780075000000002
Neu5Aca2-3Galb1-4(Fuca1-3)GlcNAcb1-3Galb-Sp8	0	9.195075
Neu5Aca2-3Galb1-4(Fuca1-3)GlcNAcb1-3Galb1-4GlcNAcb-Sp8	0	43.53162500000001
Neu5Aca2-3Galb1-4GlcNAcb-Sp0	0	0.1804249999999996
Neu5Aca2-3Galb1-4GlcNAcb-Sp8	0	28.60225
Neu5Aca2-3Galb1-4GlcNAcb1-3Galb1-4GlcNAcb-Sp0	0	2.803550000000005
Neu5Aca2-3Galb1-4Glcb-Sp0	0	81.48522499999999
Neu5Aca2-3Galb1-4Glcb-Sp8	0	16.874325
Neu5Aca2-6GalNAca-Sp8	0	5.205200000000001
Neu5Aca2-6GalNAcb1-4GlcNAcb-Sp0	0	31.615475000000004
Neu5Aca2-6Galb1-4(6S)GlcNAcb-Sp8	0	12.981224999999998
Neu5Aca2-6Galb1-4GlcNAcb-Sp0	0	52.026075
Neu5Aca2-6Galb1-4GlcNAcb-Sp8	0	13.451174999999996
Neu5Aca2-6Galb1-4GlcNAcb1-3Galb1-4(Fuca1-3)GlcNAcb1-3Galb1-4(Fuca1-3)GlcNAcb-Sp0	0	20.7161
Neu5Aca2-6Galb1-4GlcNAcb1-3Galb1-4GlcNAcb-Sp0	0	20.467625
Neu5Aca2-6Galb1-4Glcb-Sp0	0	6.815225
Neu5Aca2-6Galb1-4Glcb-Sp8	0	16.941475000000008
Neu5Aca2-6Galb-Sp8	0	11.530275
Neu5Aca2-8Neu5Aca-Sp8	0	15.559975
Neu5Aca2-8Neu5Aca2-3Galb1-4Glcb-Sp0	0	11.858624999999995
Galb1-3(Fuca1-4)GlcNAcb1-3Galb1-3(Fuca1-4)GlcNAcb-Sp0	0	6.8703249999999985
Neu5Gca2-3Galb1-3(Fuca1-4)GlcNAcb-Sp0	0	-0.6198250000000023
Neu5Gca2-3Galb1-4(Fuca1-3)GlcNAcb-Sp0	0	1.09875
Neu5Gca2-6GalNAca-Sp0	0	51.648025
Neu5Gca2-6Galb1-4GlcNAcb-Sp0	0	17.310625
Neu5Gca-Sp8	0	26.611975
Neu5Aca2-3Galb1-4GlcNAcb1-6(Galb1-3)GalNAca-Sp14	1	9138.863250000002
Galb1-4(Fuca1-3)(6S)GlcNAcb-Sp0	0	28.8744
Galb1-4(Fuca1-3)(6S)Glcb-Sp0	0	67.35522499999999
Galb1-4(Fuca1-3)GlcNAcb1-3Galb1-3(Fuca1-4)GlcNAcb-Sp0	0	126.151875
Neu5Aca2-3Galb1-3GlcNAcb1-3Galb1-3GlcNAcb-Sp0	0	57.5033
4S(3S)Galb1-4GlcNAcb-Sp0	0	28.70675000000001
(6S)Galb1-4(6S)GlcNAcb-Sp0	0	12.332949999999995
Neu5Aca2-3Galb1-4(Fuca1-3)GlcNAcb1-6(Galb1-3)GalNAca-Sp14	0	59.18572500000002
Galb1-3Galb1-4GlcNAcb-Sp8	0	10.460475
Neu5Aca2-6Galb1-4GlcNAcb1-2Mana1-6(Galb1-4GlcNAcb1-2Mana1-3)Manb1-4GlcNAcb1-4GlcNAcb-Sp12	0	24.192224999999997
Galb1-4GlcNAcb1-6(Galb1-4GlcNAcb1-3)Galb1-4GlcNAc-Sp0	0	17.82345
GlcNAcb1-6(Galb1-4GlcNAcb1-3)Galb1-4GlcNAc-Sp0	1	5780.5561499999985
Galb1-4GlcNAca1-6Galb1-4GlcNAcb-Sp0	0	97.50805
Galb1-4GlcNAcb1-6Galb1-4GlcNAcb-Sp0	0	1.4675499999999957
GalNAcb1-3Galb-Sp8	0	100.68900000000002
GlcAb1-3GlcNAcb-Sp8	0	26.916275
Neu5Aca2-6Galb1-4GlcNAcb1-2Mana1-6(GlcNAcb1-2Mana1-3)Manb1-4GlcNAcb1-4GlcNAcb-Sp12	1	9764.260225
GlcNAcb1-3Man-Sp10	1	2809.2177
GlcNAcb1-4GlcNAcb-Sp12	0	78.75322500000001
MurNAcb1-4GlcNAcb-Sp10	0	28.83645
Neu5Aca2-3Galb1-4GlcNAcb1-6(Neu5Aca2-3Galb1-3)GalNAca-Sp14	1	1002.7455500000003
Neu5Aca2-6Galb1-4GlcNAcb1-2Mana1-6(Neu5Aca2-3Galb1-4GlcNAcb1-2Mana1-3)Manb1-4GlcNAcb1-4GlcNAcb-Sp12	0	23.36192500000001
Galb1-4GlcNAcb1-2Mana1-6(Neu5Aca2-6Galb1-4GlcNAcb1-2Mana1-3)Manb1-4GlcNAcb1-4GlcNAcb-Sp12	0	20.29645
Neu5Aca2-8Neu5Acb-Sp17	0	14.733374999999995
Neu5Aca2-8Neu5Aca2-8Neu5Acb-Sp8	0	10.272975
Neu5Gcb2-6Galb1-4GlcNAc-Sp8	0	23.426175
Neu5Aca2-3Galb1-4GlcNAcb1-2Mana1-6(Neu5Aca2-3Galb1-4GlcNAcb1-2Mana1-3)Manb1-4GlcNAcb1-4GlcNAcb-Sp12	0	30.140550000000005
Neu5,9Ac2a2-3Galb1-3GlcNAcb-Sp0	0	136.26850000000002
Neu5Aca2-6Galb1-4GlcNAcb1-3Galb1-3GlcNAcb-Sp0	0	-13.59485
Neu5Aca2-3Galb1-3(Fuca1-4)GlcNAcb1-3Galb1-3(Fuca1-4)GlcNAcb-Sp0	0	48.830075
Neu5Aca2-6Galb1-4GlcNAcb1-3Galb1-4GlcNAcb1-3Galb1-4GlcNAcb-Sp0	0	17.3426
Gala1-4Galb1-4GlcNAcb1-3Galb1-4Glcb-Sp0	0	27.4592
GalNAca1-3(Fuca1-2)Galb1-4GlcNAcb1-3Galb1-4GlcNAcb1-3Galb1-4GlcNAcb-Sp0	0	98.56817499999998
Neu5Aca2-3Galb1-4(Fuca1-3)GlcNAcb1-6(Neu5Aca2-3Galb1-3)GalNAc-Sp14	0	88.68882500000002
GlcNAca1-4Galb1-3GlcNAcb-Sp0	1	1173.7837
GlcNAca1-4Galb1-3GalNAc-Sp14	1	900.0436999999997
Mana1-6(Neu5Aca2-6Galb1-4GlcNAcb1-2Mana1-3)Manb1-4GlcNAcb1-4GlcNAc-Sp12	0	30.376725
Neu5Aca2-6Galb1-4GlcNAcb1-2Mana1-6Manb1-4GlcNAcb1-4GlcNAc-Sp12	0	15.339075
Galb1-4GlcNAcb1-2Mana1-3Manb1-4GlcNAcb1-4GlcNAc-Sp12	0	15.447149999999995
Galb1-4GlcNAcb1-2Mana1-6Manb1-4GlcNAcb1-4GlcNAc-Sp12	0	89.08517499999998
Mana1-6(Galb1-4GlcNAcb1-2Mana1-3)Manb1-4GlcNAcb1-4GlcNAcb-Sp12	0	57.522375
GlcNAcb1-2Mana1-6(GlcNAcb1-2Mana1-3)Manb1-4GlcNAcb1-4(Fuca1-6)GlcNAcb-Sp22	1	7254.665374999999
Galb1-4GlcNAcb1-2Mana1-6(Galb1-4GlcNAcb1-2Mana1-3)Manb1-4GlcNAcb1-4(Fuca1-6)GlcNAcb-Sp22	0	57.013575
Galb1-3GlcNAcb1-2Mana1-6(Galb1-3GlcNAcb1-2Mana1-3)Manb1-4GlcNAcb1-4(Fuca1-6)GlcNAcb-Sp22	0	48.07875
KDNa2-6Galb1-4GlcNAc-Sp0	0	35.3493
KDNa2-3Galb1-4Glc-Sp0	0	79.122075
Fuca1-2Galb1-4GlcNAcb1-2Mana1-6(Fuca1-2Galb1-4GlcNAcb1-2Mana1-3)Manb1-4GlcNAcb1-4GlcNAcb-Sp20	0	118.533025
Gala1-3Galb1-4GlcNAcb1-2Mana1-6(Gala1-3Galb1-4GlcNAcb1-2Mana1-3)Manb1-4GlcNAcb1-4GlcNAcb-Sp20	0	46.904975
Galb1-4GlcNAcb1-2Mana1-6(Mana1-3)Manb1-4GlcNAcb1-4GlcNAcb-Sp12	0	4.774799999999999
Neu5Aca2-6GlcNAcb1-4GlcNAc-Sp21	0	5.855275000000002
Neu5Aca2-6GlcNAcb1-4GlcNAcb1-4GlcNAc-Sp21	0	6.774875000000002
Galb1-4GlcNAcb1-2Mana1-6(Galb1-4GlcNAcb1-4(Galb1-4GlcNAcb1-2)Mana1-3)Manb1-4GlcNAcb1-4GlcNAc-Sp21	0	25.70535
GalNAca1-3(Fuca1-2)Galb1-4GlcNAcb1-2Mana1-6(GalNAca1-3(Fuca1-2)Galb1-4GlcNAcb1-2Mana1-3)Manb1-4GlcNAcb1-4GlcNAcb-Sp20	0	34.804100000000005
Gala1-3Galb1-4(Fuca1-3)GlcNAcb1-2Mana1-6(Gala1-3Galb1-4(Fuca1-3)GlcNAcb1-2Mana1-3)Manb1-4GlcNAcb1-4GlcNAcb-Sp20	0	19.00985
GalNAca1-3(Fuca1-2)Galb1-3GlcNAcb1-2Mana1-6(GalNAca1-3(Fuca1-2)Galb1-3GlcNAcb1-2Mana1-3)Manb1-4GlcNAcb1-4GlcNAcb-Sp20	0	8.054925
Neu5Aca2-3Galb1-4GlcNAcb1-3GalNAc-Sp14	0	21.516100000000005
Neu5Aca2-3Galb1-4(Fuca1-3)GlcNAcb1-3GalNAca-Sp14	0	154.882925
GalNAcb1-4GlcNAcb1-2Mana1-6(GalNAcb1-4GlcNAcb1-2Mana1-3)Manb1-4GlcNAcb1-4GlcNAc-Sp12	0	86.48535
Galb1-3GalNAca1-3(Fuca1-2)Galb1-4GlcNAc-Sp0	1	33263.864225
Galb1-3GlcNAcb1-3Galb1-4GlcNAcb1-6(Galb1-3GlcNAcb1-3)Galb1-4Glcb-Sp0	0	-3.17615
Galb1-4(Fuca1-3)GlcNAcb1-6(Galb1-3GlcNAcb1-3)Galb1-4Glc-Sp21	0	25.714675
Galb1-4GlcNAcb1-6(Fuca1-4(Fuca1-2Galb1-3)GlcNAcb1-3)Galb1-4Glc-Sp21	0	33.758
Galb1-4(Fuca1-3)GlcNAcb1-6(Fuca1-4(Fuca1-2Galb1-3)GlcNAcb1-3)Galb1-4Glc-Sp21	0	14.5925
Galb1-3GlcNAcb1-3Galb1-4(Fuca1-3)GlcNAcb1-6(Galb1-3GlcNAcb1-3)Galb1-4Glc-Sp21	0	31.19735
Galb1-4GlcNAcb1-6(Galb1-4GlcNAcb1-2)Mana1-6(Galb1-4GlcNAcb1-4(Galb1-4GlcNAcb1-2)Mana1-3)Manb1-4GlcNAcb1-4GlcNAcb-Sp21	0	10.405175000000003
Fuca1-2Galb1-3GalNAca1-3(Fuca1-2)Galb1-4Glcb-Sp0	0	23.187
Fuca1-2Galb1-3GalNAca1-3(Fuca1-2)Galb1-4GlcNAcb-Sp0	1	6604.276375
Galb1-3GlcNAcb1-3GalNAca-Sp14	0	49.581325
Gala1-3Galb1-3GlcNAcb1-2Mana1-6(Gala1-3Galb1-3GlcNAcb1-2Mana1-3)Manb1-4GlcNAcb1-4GlcNAc-Sp19	0	99.635275
Gala1-3Galb1-3(Fuca1-4)GlcNAcb1-2Mana1-6(Gala1-3Galb1-3(Fuca1-4)GlcNAcb1-2Mana1-3)Manb1-4GlcNAcb1-4GlcNAc-Sp19	0	118.44779999999996
GlcNAcb1-2Mana1-6(Galb1-4GlcNAcb1-2Mana1-3)Manb1-4GlcNAcb1-4GlcNAc-Sp12	1	6561.627700000001
Galb1-4GlcNAcb1-2Mana1-6(GlcNAcb1-2Mana1-3)Manb1-4GlcNAcb1-4GlcNAc-Sp12	1	8354.954324999999
Galb1-4(Fuca1-3)GlcNAcb1-3GalNAca-Sp14	0	80.179375
GalNAca1-3GalNAcb1-3Gala1-4Galb1-4GlcNAcb-Sp0	0	16.41047499999999
Gala1-4Galb1-3GlcNAcb1-2Mana1-6(Gala1-4Galb1-3GlcNAcb1-2Mana1-3)Manb1-4GlcNAcb1-4GlcNAcb-Sp19	0	98.81275
Gala1-4Galb1-4GlcNAcb1-2Mana1-6(Gala1-4Galb1-4GlcNAcb1-2Mana1-3)Manb1-4GlcNAcb1-4GlcNAcb-Sp24	0	75.36040000000001
Gala1-3Galb1-4GlcNAcb1-3GalNAca-Sp14	0	125.74509999999998
Galb1-3GlcNAcb1-6Galb1-4GlcNAcb-Sp0	0	8.708549999999999
Galb1-3GlcNAca1-6Galb1-4GlcNAcb-Sp0	0	29.190025
GalNAcb1-3Gala1-6Galb1-4Glcb-Sp8	0	24.1415
Galb1-4GlcNAcb1-6(Neu5Aca2-6Galb1-3GlcNAcb1-3)Galb1-4Glc-Sp21	0	56.29102500000001
Galb1-3GalNAcb1-4(Neu5Aca2-8Neu5Aca2-3)Galb1-4Glcb-Sp0	0	19.184499999999996
Neu5Aca2-3Galb1-3GalNAcb1-4(Neu5Aca2-8Neu5Aca2-3)Galb1-4Glcb-Sp0	0	32.7265
Gala1-3(Fuca1-2)Galb1-4GlcNAcb1-3GalNAca-Sp14	0	18.999125
GalNAca1-3(Fuca1-2)Galb1-4GlcNAcb1-3GalNAca-Sp14	0	23.759275
Fuca1-2Galb1-4(Fuca1-3)GlcNAcb1-3GalNAca-Sp14	0	23.88440000000001
Gala1-3(Fuca1-2)Galb1-4(Fuca1-3)GlcNAcb1-3GalNAc-Sp14	0	5.835150000000002
GalNAca1-3(Fuca1-2)Galb1-4(Fuca1-3)GlcNAcb1-3GalNAc-Sp14	0	28.793524999999995
GlcNAcb1-2(GlcNAcb1-6)Mana1-6(GlcNAcb1-2Mana1-3)Manb1-4GlcNAcb1-4GlcNAcb-Sp19	1	9122.239375
Gala1-3(Fuca1-2)Galb1-3GlcNAcb1-3GalNAc-Sp14	0	135.33447500000003
GalNAca1-3(Fuca1-2)Galb1-3GlcNAcb1-3GalNAc-Sp14	0	39.12354999999997
Gala1-3Galb1-3GlcNAcb1-3GalNAc-Sp14	0	160.52409999999998
Gala1-3(Fuca1-2)Galb1-4GlcNAcb1-2Mana1-6(Gala1-3(Fuca1-2)Galb1-4GlcNAcb1-2Mana1-3)Manb1-4GlcNAcb1-4(Fuca1-6)GlcNAcb-Sp22	0	62.954275000000045
Galb1-3GlcNAcb1-6(Galb1-3GlcNAcb1-2)Mana1-6(Galb1-3GlcNAcb1-2Mana1-3)Manb1-4GlcNAcb1-4GlcNAcb-Sp19	0	52.61125
GlcNAcb1-2Mana1-6(GlcNAcb1-4)(GlcNAcb1-2Mana1-3)Manb1-4GlcNAcb1-4GlcNAc-Sp21	1	11366.534325000004
GlcNAcb1-2Mana1-6(GlcNAcb1-4)(GlcNAcb1-4(GlcNAcb1-2)Mana1-3)Manb1-4GlcNAcb1-4GlcNAc-Sp21	1	1946.3924500000005
GlcNAcb1-6(GlcNAcb1-2)Mana1-6(GlcNAcb1-4)(GlcNAcb1-4(GlcNAcb1-2)Mana1-3)Manb1-4GlcNAcb1-4GlcNAc-Sp21	1	1365.4613999999995
Galb1-4GlcNAcb1-2Mana1-6(GlcNAcb1-4)(Galb1-4GlcNAcb1-2Mana1-3)Manb1-4GlcNAcb1-4GlcNAc-Sp21	0	48.66907499999997
Galb1-4GlcNAcb1-2Mana1-6(GlcNAcb1-4)(Galb1-4GlcNAcb1-4(Galb1-4GlcNAcb1-2)Mana1-3)Manb1-4GlcNAcb1-4GlcNAc-Sp21	0	20.130075000000005
Galb1-4GlcNAcb1-6(Galb1-4GlcNAcb1-2)Mana1-6(GlcNAcb1-4)(Galb1-4GlcNAcb1-2Mana1-3)Manb1-4GlcNAcb1-4GlcNAc-Sp21	0	33.42655000000001
Galb1-4Galb-Sp10	0	19.813924999999987
Neu5Aca2-3Galb1-4GlcNAcb1-3Galb-Sp8	0	14.543499999999995
(6S)Galb1-3GlcNAcb-Sp0	0	11.485949999999995
(6S)Galb1-3(6S)GlcNAc-Sp0	0	22.165075
Fuca1-2Galb1-4GlcNAcb1-2Mana1-6(Fuca1-2Galb1-4GlcNAcb1-2(Fuca1-2Galb1-4GlcNAcb1-4)Mana1-3)Manb1-4GlcNAcb1-4GlcNAcb-Sp12	0	142.27357500000005
Galb1-4(Fuca1-3)GlcNAcb1-6GalNAc-Sp14	0	83.99492499999997
Gala1-3Fuca1-2Galb1-4GlcNAcb1-6(Gala1-3Fuca1-2Galb1-4GlcNAcb1-3)GalNAc-Sp14	0	27.63955000000001
GalNAca1-3(Fuca1-2)Galb1-4GlcNAcb1-6(GalNAca1-3(Fuca1-2)Galb1-4GlcNAcb1-3)GalNAc-Sp14	0	96.552525
Neu5Aca2-8Neu5Aca2-3Galb1-3GalNAcb1-4(Neu5Aca2-8Neu5Aca2-3)Galb1-4Glcb-Sp0	0	21.00935
GalNAca1-3(Fuca1-2)Galb1-4GlcNAcb1-2Mana1-6(GalNAca1-3(Fuca1-2)Galb1-4GlcNAcb1-2Mana1-3)Manb1-4GlcNAcb1-4(Fuca1-6)GlcNAcb-Sp22	0	52.43095
Gala1-3(Fuca1-2)Galb1-3GlcNAcb1-2Mana1-6(Gala1-3(Fuca1-2)Galb1-3GlcNAcb1-2Mana1-3)Manb1-4GlcNAcb1-4(Fuca1-6)GlcNAcb-Sp22	0	113.981225
GalNAca1-3(Fuca1-2)Galb1-3GlcNAcb1-2Mana1-6(GalNAca1-3(Fuca1-2)Galb1-3GlcNAcb1-2Mana1-3)Manb1-4GlcNAcb1-4(Fuca1-6)GlcNAcb-Sp22	0	9.072725000000004
Neu5Aca2-3Galb1-4GlcNAcb1-2Mana1-6(GlcNAcb1-4)(Neu5Aca2-3Galb1-4GlcNAcb1-2Mana1-3)Manb1-4GlcNAcb1-4GlcNAcb-Sp21	0	22.836375
Neu5Aca2-3Galb1-4GlcNAcb1-4Mana1-6(GlcNAcb1-4)(Neu5Aca2-3Galb1-4GlcNAcb1-4(Neu5Aca2-3Galb1-4GlcNAcb1-2)Mana1-3)Manb1-4GlcNAcb1-4GlcNAcb-Sp21	0	16.68675
Neu5Aca2-3Galb1-4GlcNAcb1-6(Neu5Aca2-3Galb1-4GlcNAcb1-2)Mana1-6(GlcNAcb1-4)(Neu5Aca2-3Galb1-4GlcNAcb1-2Mana1-3)Manb1-4GlcNAcb1-4GlcNAcb-Sp21	0	8.7088
Neu5Aca2-3Galb1-4GlcNAcb1-6(Neu5Aca2-3Galb1-4GlcNAcb1-2)Mana1-6(GlcNAcb1-4)(Neu5Aca2-3Galb1-4GlcNAcb1-4(Neu5Aca2-3Galb1-4GlcNAcb1-2)Mana1-3)Manb1-4GlcNAcb1-4GlcNAcb-Sp21	0	6.400125000000003
Neu5Aca2-6Galb1-4GlcNAcb1-2Mana1-6(GlcNAcb1-4)(Neu5Aca2-6Galb1-4GlcNAcb1-2Mana1-3)Manb1-4GlcNAcb1-4GlcNAcb-Sp21	0	30.853475
Neu5Aca2-6Galb1-4GlcNAcb1-4Mana1-6(GlcNAcb1-4)(Neu5Aca2-6Galb1-4GlcNAcb1-4(Neu5Aca2-6Galb1-4GlcNAcb1-2)Mana1-3)Manb1-4GlcNAcb1-4GlcNAcb-Sp21	0	25.28985
Neu5Aca2-6Galb1-4GlcNAcb1-6(Neu5Aca2-6Galb1-4GlcNAcb1-2)Mana1-6(GlcNAcb1-4)(Neu5Aca2-6Galb1-4GlcNAcb1-2Mana1-3)Manb1-4GlcNAcb1-4GlcNAcb-Sp21	0	18.783874999999995
Neu5Aca2-6Galb1-4GlcNAcb1-6(Neu5Aca2-6Galb1-4GlcNAcb1-2)Mana1-6(GlcNAcb1-4)(Neu5Aca2-6Galb1-4GlcNAcb1-4(Neu5Aca2-6Galb1-4GlcNAcb1-2)Mana1-3)Manb1-4GlcNAcb1-4GlcNAcb-Sp21	0	23.029000000000003
Gala1-3(Fuca1-2)Galb1-3GalNAca-Sp8	0	19.141025
Gala1-3(Fuca1-2)Galb1-3GalNAcb-Sp8	0	45.96677500000001
Glca1-6Glca1-6Glca1-6Glcb-Sp10	0	57.78370000000002
Glca1-4Glca1-4Glca1-4Glcb-Sp10	0	27.726999999999997
Fuca1-2Galb1-4(Fuca1-3)GlcNAcb1-2Mana1-6(Fuca1-2Galb1-4(Fuca1-3)GlcNAcb1-2Mana1-3)Manb1-4GlcNAcb1-4(Fuca1-6)GlcNAcb-Sp24	0	37.868575
Fuca1-2Galb1-3(Fuca1-4)GlcNAcb1-2Mana1-6(Fuca1-2Galb1-3(Fuca1-4)GlcNAcb1-2Mana1-3)Manb1-4GlcNAcb1-4(Fuca1-6)GlcNAcb1-4(Fuca1-6)GlcNAcb-Sp19	0	56.269725
Neu5Aca2-3Galb1-3GlcNAcb1-6(Neu5Aca2-3Galb1-4GlcNAcb1-2)Mana1-6(Neu5Aca2-3Galb1-3GlcNAcb1-2Mana1-3)Manb1-4GlcNAcb1-4GlcNAcb-Sp19	0	78.0193
GlcNAcb1-6(GlcNAcb1-2)Mana1-6(GlcNAcb1-2Mana1-3)Manb1-4GlcNAcb1-4(Fuca1-6)GlcNAcb-Sp24	1	10273.187
Galb1-3GlcNAcb1-2Mana1-6(GlcNAcb1-4)(Galb1-3GlcNAcb1-2Mana1-3)Manb1-4GlcNAcb1-4GlcNAcb-Sp21	0	87.52112500000001
Neu5Aca2-6Galb1-4GlcNAcb1-6(Galb1-3GlcNAcb1-3)Galb1-4Glcb-Sp21	0	69.96635000000002
Neu5Aca2-6Galb1-4GlcNAcb1-6GalNAca-Sp14	0	61.25892500000001
Neu5Aca2-6Galb1-4GlcNAcb1-6(Neu5Aca2-6Galb1-4GlcNAcb1-3)GalNAca-Sp14	0	32.46809999999999
Neu5Aca2-6Galb1-4GlcNAcb1-2Mana1-6(Neu5Aca2-6Galb1-4GlcNAcb1-2Mana1-3)Manb1-4GlcNAcb1-4(Fuca1-6)GlcNAcb-Sp24	0	8.172875
Mana1-6(Mana1-3)Manb1-4GlcNAcb1-4(Fuca1-6)GlcNAcb-Sp19	0	12.963199999999995
Neu5Aca2-6Galb1-4GlcNAcb1-6(Fuca1-2Galb1-4(Fuca1-3)GlcNAcb1-3)Galb1-4Glc-Sp21	0	15.602925
Galb1-3GlcNAcb1-6GalNAca-Sp14	0	8.332275
Gala1-3Galb1-3GlcNAcb1-6GalNAca-Sp14	0	16.552400000000002
Galb1-3(Fuca1-4)GlcNAcb1-6GalNAca-Sp14	0	15.1101
Neu5Aca2-3Galb1-3GlcNAcb1-6GalNAca-Sp14	0	8.285400000000003
(3S)Galb1-3(Fuca1-4)GlcNAcb-Sp0	0	13.550975
Fuca1-2Galb1-4GlcNAcb1-6GalNAca-Sp14	0	43.6098
Galb1-4(Fuca1-3)GlcNAcb1-2Mana-Sp0	0	50.146525
Gala1-3(Fuca1-2)Galb1-4GlcNAcb1-6GalNAca-Sp14	0	87.82159999999998
Fuca1-2Galb1-4GlcNAcb1-2Mana-Sp0	0	94.21035000000002
Neu5Aca2-6GalNAcb1-4(6S)GlcNAcb-Sp8	0	37.390875
GalNAcb1-4(Fuca1-3)(6S)GlcNAcb-Sp8	0	8.378475
Fuca1-2Galb1-3GlcNAcb1-6(Fuca1-2Galb1-3GlcNAcb1-3)GalNAca-Sp14	0	38.748125
GlcNAcb1-6(GlcNAcb1-2)Mana1-6(GlcNAcb1-4)(GlcNAcb1-4(GlcNAcb1-2)Mana1-3)Manb1-4GlcNAcb1-4(Fuca1-6)GlcNAc-Sp21	0	27.06237499999999
Galb1-4GlcNAcb1-6(Galb1-4GlcNAcb1-2)Mana1-6(GlcNAcb1-4Galb1-4GlcNAcb1-4(Galb1-4GlcNAcb1-2)Mana1-3)Manb1-4GlcNAcb1-4(Fuca1-6)GlcNAc-Sp21	0	30.2035
Galb1-3GlcNAca1-3Galb1-4GlcNAcb-Sp8	0	17.614424999999994
Galb1-3(6S)GlcNAcb-Sp8	0	2.652725000000002
(6S)(4S)GalNAcb1-4GlcNAc-Sp8	0	-0.8263749999999987
(6S)GalNAcb1-4GlcNAc-Sp8	0	12.19315
(3S)GalNAcb1-4(3S)GlcNAc-Sp8	0	7.072524999999999
GalNAcb1-4(6S)GlcNAc-Sp8	0	29.944675000000004
(3S)GalNAcb1-4GlcNAc-Sp8	0	8.016475000000002
Galb1-4(6P)GlcNAcb-Sp0	0	30.7979
(6P)Galb1-4GlcNAcb-SP0	0	9.313225
Neu5Aca2-6Galb1-4GlcNAcb1-2Man-Sp0	0	59.29425000000001
Gala1-3Galb1-4GlcNAcb1-2Mana-Sp0	0	58.275750000000016
Gala1-3(Fuca1-2)Galb1-4GlcNAcb1-2Mana-Sp0	0	16.50875
GalNAca1-3(Fuca1-2)Galb1-4GlcNAcb1-2Mana-Sp0	0	84.12217499999997
Galb1-3GlcNAcb1-2Mana-Sp0	0	111.394975
Gala1-3(Fuca1-2)Galb1-3GlcNAcb1-6GalNAc-Sp14	0	60.6159
Neu5Aca2-3Galb1-3GlcNAcb1-2Mana-Sp0	0	26.98152500000001
Gala1-3Galb1-3GlcNAcb1-2Mana-Sp0	0	16.206325000000003
GalNAcb1-4GlcNAcb1-2Mana-Sp0	0	6.265974999999999
Neu5Aca2-3Galb1-3GlcNAcb1-4Galb1-4Glcb-Sp0	0	37.31955000000001
GlcNAcb1-2Mana1-6(GlcNAcb1-4)(GlcNAcb1-2Mana1-3)Manb1-4GlcNAcb1-4(Fuca1-6)GlcNAc-Sp21	1	3794.0113
Galb1-4GlcNAcb1-2Mana1-6(GlcNAcb1-4)(Galb1-4GlcNAcb1-2Mana1-3)Manb1-4GlcNAcb1-4(Fuca1-6)GlcNAc-Sp21	0	9.654725
Galb1-4GlcNAcb1-2Mana1-6(Galb1-4GlcNAcb1-4)(Galb1-4GlcNAcb1-2Mana1-3)Manb1-4GlcNAcb1-4(Fuca1-6)GlcNAc-Sp21	0	37.842925
Fuca1-4(Galb1-3)GlcNAcb1-2Mana-Sp0	0	161.69615
Neu5Aca2-3Galb1-4(Fuca1-3)GlcNAcb1-2Mana-Sp0	0	24.3061
GlcNAcb1-3Galb1-4GlcNAcb1-6(GlcNAcb1-3)Galb1-4GlcNAc-Sp0	1	946.329925
GalNAca1-3(Fuca1-2)Galb1-3GalNAcb1-3Gala1-4Galb1-4Glc-Sp21	0	28.45920000000001
Gala1-3(Fuca1-2)Galb1-3GalNAcb1-3Gala1-4Galb1-4Glc-Sp21	0	8.37625
Galb1-3GalNAcb1-3Gal-Sp21	0	6.4418500000000005
GlcNAcb1-3Galb1-4GlcNAcb1-2Mana1-6(GlcNAcb1-3Galb1-4GlcNAcb1-2Mana1-3)Manb1-4GlcNAcb1-4GlcNAcb-Sp12	1	6646.575599999997
GlcNAcb1-3Galb1-4GlcNAcb1-2Mana1-6(GlcNAcb1-3Galb1-4GlcNAcb1-2Mana1-3)Manb1-4GlcNAcb1-4GlcNAcb-Sp25	1	1990.4753749999993
Galb1-4GlcNAcb1-3Galb1-4GlcNAcb1-2Mana1-6(Galb1-4GlcNAcb1-3Galb1-4GlcNAcb1-2Mana1-3)Manb1-4GlcNAcb1-4GlcNAcb-Sp12	1	1933.1922
Galb1-4GlcNAcb1-3Galb1-4GlcNAcb1-2Mana1-6(Galb1-4GlcNAcb1-3Galb1-4GlcNAcb1-2Mana1-3)Manb1-4GlcNAcb1-4GlcNAcb-Sp24	0	37.239975
GlcNAcb1-3Galb1-4GlcNAcb1-3Galb1-4GlcNAcb1-2Mana1-6(GlcNAcb1-3Galb1-4GlcNAcb1-3Galb1-4GlcNAcb1-2Mana1-3)Manb1-4GlcNAcb1-4GlcNAcb-Sp12	1	2588.0273
GlcNAcb1-3Galb1-4GlcNAcb1-3Galb1-4GlcNAcb1-2Mana1-6(GlcNAcb1-3Galb1-4GlcNAcb1-3Galb1-4GlcNAcb1-2Mana1-3)Manb1-4GlcNAcb1-4GlcNAcb-Sp25	1	9444.582949999998
Galb1-4GlcNAcb1-3Galb1-4GlcNAcb1-3Galb1-4GlcNAcb1-2Mana1-6(Galb1-4GlcNAcb1-3Galb1-4GlcNAcb1-3Galb1-4GlcNAcb1-2Mana1-3)Manb1-4GlcNAcb1-4GlcNAcb-Sp24	0	125.503675
Galb1-4GlcNAcb1-3Galb1-4GlcNAcb1-3Galb1-4GlcNAcb1-3Galb1-4GlcNAcb1-2Mana1-6(Galb1-4GlcNAcb1-3Galb1-4GlcNAcb1-3Galb1-4GlcNAcb1-3Galb1-4GlcNAcb1-2Mana1-3)Manb1-4GlcNAcb1-4GlcNAcb-Sp25	0	19.1616
Galb1-3GlcNAcb1-3Galb1-4GlcNAcb1-2Mana1-6(Galb1-3GlcNAcb1-3Galb1-4GlcNAcb1-2Mana1-3)Manb1-4GlcNAcb1-4GlcNAc-Sp25	0	30.62059999999999
Neu5Gca2-8Neu5Gca2-3Galb1-4GlcNAc-Sp0	0	11.268675000000005
Neu5Aca2-8Neu5Gca2-3Galb1-4GlcNAc-Sp0	0	12.744025000000008
Neu5Gca2-8Neu5Gca2-6Galb1-4GlcNAc-Sp0	0	15.780475000000004
Neu5Aca2-8Neu5Aca2-3Galb1-4GlcNAc-Sp0	0	31.896475
GlcNAcb1-3Galb1-4GlcNAcb1-6(GlcNAcb1-3Galb1-4GlcNAcb1-2)Mana1-6(GlcNAcb1-3Galb1-4GlcNAcb1-2Mana1-3)Manb1-4GlcNAcb1-4GlcNAc-Sp24	0	2.257649999999999
Gala1-3Galb1-4GlcNAcb1-2Mana1-6(Gala1-3Galb1-4GlcNAcb1-2Mana1-3)Manb1-4GlcNAcb1-4GlcNAc-Sp24	0	105.0549
GalNAcb1-3GlcNAcb-Sp0	0	21.548275000000004
GalNAcb1-4GlcNAcb1-3GalNAcb1-4GlcNAcb-Sp0	0	10.553549999999973
GlcNAcb1-3Galb1-4GlcNAcb1-3Galb1-4GlcNAcb1-3Galb1-4GlcNAcb1-3Galb1-4GlcNAcb1-2Mana1-6(GlcNAcb1-3Galb1-4GlcNAcb1-3Galb1-4GlcNAcb1-3Galb1-4GlcNAcb1-3Galb1-4GlcNAcb1-2Mana1-3)Manb1-4GlcNAcb1-4GlcNAcb-Sp25	1	11996.1376
Galb1-4GlcNAcb1-3Galb1-4GlcNAcb1-3Galb1-4GlcNAcb1-3Galb1-4GlcNAcb1-3Galb1-4GlcNAcb1-2Mana1-6(Galb1-4GlcNAcb1-3Galb1-4GlcNAcb1-3Galb1-4GlcNAcb1-3Galb1-4GlcNAcb1-3Galb1-4GlcNAcb1-2Mana1-3)Manb1-4GlcNAcb1-4GlcNAcb-Sp25	0	55.95962500000001
GlcNAb1-3Galb1-3GalNAc-Sp14	1	2121.7514999999994
Galb1-3GlcNAcb1-6(Galb1-3)GalNAc-Sp14	1	2375.0554500000007
Galb1-4GlcNAcb1-3Galb1-4GlcNAcb1-3Galb1-4GlcNAcb1-3Galb1-4GlcNAcb1-3Galb1-4GlcNAcb1-3Galb1-4GlcNAcb1-2Mana1-6(Galb1-4GlcNAcb1-3Galb1-4GlcNAcb1-3Galb1-4GlcNAcb1-3Galb1-4GlcNAcb1-3Galb1-4GlcNAcb1-3Galb1-4GlcNAcb1-2Mana1-3)Manb1-4GlcNAcb1-4GlcNAcb-Sp25	0	18.674375
(3S)GlcAb1-3Galb1-4GlcNAcb1-3Galb1-4Glc-Sp0	0	9.912749999999997
Galb1-3GlcNAcb1-3Galb1-4GlcNAcb1-3Galb1-4GlcNAcb1-6(Galb1-3GlcNAcb1-3Galb1-4GlcNAcb1-3Galb1-4GlcNAb1-2)Mana1-6(Galb1-3GlcNAcb1-3Galb1-4GlcNAcb1-3Galb1-4GlcNAcb1-2Mana1-3)Manb1-4GlcNAcb1-4(Fuca1-6)GlcNAcb-Sp24	0	85.05802500000001
Galb1-3GlcNAcb1-3Galb1-4GlcNAcb1-6(Galb1-3GlcNAcb1-3Galb1-4GlcNAb1-2)Mana1-6(Galb1-3GlcNAcb1-3Galb1-4GlcNAcb1-2Mana1-3)Manb1-4GlcNAcb1-4(Fuca1-6)GlcNAcb-Sp24	0	53.39274999999999
GlcNAcb1-3Galb1-4GlcNAcb1-2Mana1-6(GlcNAcb1-3Galb1-4GlcNAcb1-2Mana1-3)Manb1-4GlcNAcb1-4(Fuca1-6)GlcNAcb-Sp24	1	8445.913799999998
Galb1-4GlcNAcb1-3Galb1-4GlcNAcb1-2Mana1-6(Galb1-4GlcNAcb1-3Galb1-4GlcNAcb1-2Mana1-3)Manb1-4GlcNAcb1-4(Fuca1-6)GlcNAcb-Sp24	0	44.08485
GlcNAcb1-3Galb1-4GlcNAcb1-3Galb1-4GlcNAcb1-2Mana1-6(GlcNAcb1-3Galb1-4GlcNAcb1-3Galb1-4GlcNAcb1-2Mana1-3)Manb1-4GlcNAcb1-4(Fuca1-6)GlcNAcb-Sp24	1	8170.853825
Galb1-4GlcNAcb1-3Galb1-4GlcNAcb1-3Galb1-4GlcNAcb1-2Mana1-6(Galb1-4GlcNAcb1-3Galb1-4GlcNAcb1-3Galb1-4GlcNAcb1-2Mana1-3)Manb1-4GlcNAcb1-4(Fuca1-6)GlcNAcb-Sp24	0	23.97172500000001
GlcNAcb1-3Galb1-4GlcNAcb1-3Galb1-4GlcNAcb1-3Galb1-4GlcNAcb1-2Mana1-6(GlcNAcb1-3Galb1-4GlcNAcb1-3Galb1-4GlcNAcb1-3Galb1-4GlcNAcb1-2Mana1-3)Manb1-4GlcNAcb1-4(Fuca1-6)GlcNAcb-Sp24	1	6536.655524999997
Galb1-4GlcNAcb1-3Galb1-4GlcNAcb1-3Galb1-4GlcNAcb1-3Galb1-4GlcNAcb1-2Mana1-6(Galb1-4GlcNAcb1-3Galb1-4GlcNAcb1-3Galb1-4GlcNAcb1-3Galb1-4GlcNAcb1-2Mana1-3)Manb1-4GlcNAcb1-4(Fuca1-6)GlcNAcb-Sp24	0	49.00890000000002
GlcNAcb1-3Galb1-4GlcNAcb1-3Galb1-4GlcNAcb1-3Galb1-4GlcNAcb1-3Galb1-4GlcNAcb1-2Mana1-6(GlcNAcb1-3Galb1-4GlcNAcb1-3Galb1-4GlcNAcb1-3Galb1-4GlcNAcb1-3Galb1-4GlcNAcb1-2Mana1-3)Manb1-4GlcNAcb1-4(Fuca1-6)GlcNAcb-Sp19	1	4147.495250000002
Galb1-4GlcNAcb1-3Galb1-4GlcNAcb1-3Galb1-4GlcNAcb1-3Galb1-4GlcNAcb1-3Galb1-4GlcNAcb1-2Mana1-6(Galb1-4GlcNAcb1-3Galb1-4GlcNAcb1-3Galb1-4GlcNAcb1-3Galb1-4GlcNAcb1-3Galb1-4GlcNAcb1-2Mana1-3)Manb1-4GlcNAcb1-4(Fuca1-6)GlcNAcb-Sp19	0	25.702974999999995
Galb1-4GlcNAcb1-3Galb1-4GlcNAcb1-6(Galb1-4GlcNAcb1-3Galb1-4GlcNAb1-2)Mana1-6(Galb1-4GlcNAcb1-3Galb1-4GlcNAcb1-2Mana1-3)Manb1-4GlcNAcb1-4(Fuca1-6)GlcNAcb-Sp24	0	19.860425
Galb1-4GlcNAcb1-3Galb1-4GlcNAcb1-3Galb1-4GlcNAcb1-6(Galb1-4GlcNAcb1-3Galb1-4GlcNAcb1-3Galb1-4GlcNAb1-2)Mana1-6(Galb1-4GlcNAcb1-3Galb1-4GlcNAcb1-3Galb1-4GlcNAcb1-2Mana1-3)Manb1-4GlcNAcb1-4(Fuca1-6)GlcNAcb-Sp24	0	30.27602499999999
Galb1-4GlcNAcb1-3Galb1-4GlcNAcb1-3Galb1-4GlcNAcb1-3Galb1-4GlcNAcb1-6(Galb1-4GlcNAcb1-3Galb1-4GlcNAcb1-3Galb1-4GlcNAcb1-3Galb1-4GlcNAb1-2)Mana1-6(Galb1-4GlcNAcb1-3Galb1-4GlcNAcb1-3Galb1-4GlcNAcb1-3Galb1-4GlcNAcb1-2Mana1-3)Manb1-4GlcNAcb1-4(Fuca1-6)GlcNAcb-Sp24	0	17.19895
Galb1-4GlcNAcb1-3Galb1-4GlcNAcb1-3Galb1-4GlcNAcb1-3Galb1-4GlcNAcb1-3Galb1-4GlcNAcb1-6(Galb1-4GlcNAcb1-3Galb1-4GlcNAcb1-3Galb1-4GlcNAcb1-3Galb1-4GlcNAcb1-3Galb1-4GlcNAb1-2)Mana1-6(Galb1-4GlcNAcb1-3Galb1-4GlcNAcb1-3Galb1-4GlcNAcb1-3Galb1-4GlcNAcb1-3Galb1-4GlcNAcb1-2Mana1-3)Manb1-4GlcNAcb1-4(Fuca1-6)GlcNAcb-Sp24	0	23.578875
Galb1-4GlcNAcb1-3Galb1-4GlcNAcb1-3GalNAca-Sp14	1	985.1482999999997
Neu5Aca2-3Galb1-4GlcNAcb1-3Galb1-4GlcNAcb1-3GalNAca-Sp14	0	37.89472500000001
GlcNAcb1-3Galb1-4GlcNAcb1-3GalNAca-Sp14	1	5003.11325
GlcNAcb1-3Galb1-4GlcNAcb1-6(Galb1-3)GalNAca-Sp14	1	8309.339524999996
GlcNAcb1-3Galb1-4GlcNAcb1-6(GlcNAcb1-3Galb1-4GlcNAcb1-3)GalNAca-Sp14	1	3785.606324999999
Neu5Aca2-3Galb1-4GlcNAcb1-3Galb1-4GlcNAcb1-6(Neu5Aca2-3Galb1-4GlcNAcb1-3Galb1-4GlcNAcb1-3)GalNAca-Sp14	0	43.03100000000001
Neu5Aca2-6Galb1-4GlcNAcb1-3Galb1-4GlcNAcb1-3GalNAca-Sp14	0	30.824325
Galb1-4GlcNAcb1-3Galb1-3GalNAca-Sp14	1	2622.3744500000007
Neu5Aca2-6Galb1-4GlcNAcb1-3Galb1-4GlcNAcb1-6(Galb1-3)GalNAca-Sp14	1	1493.2294250000007
Neu5Aca2-6Galb1-4GlcNAcb1-6(Galb1-3)GalNAca-Sp14	1	1310.9036999999996
Neu5Aca2-3Galb1-4GlcNAcb1-3Galb1-4GlcNAcb1-3Galb1-4GlcNAcb1-2Mana1-6(Neu5Aca2-3Galb1-4GlcNAcb1-3Galb1-4GlcNAcb1-3Galb1-4GlcNAcb1-2Mana1-3)Manb1-4GlcNAcb1-4GlcNAcb-Sp12	1	964.0705000000003
Neu5Aca2-6Galb1-4GlcNAcb1-3Galb1-4GlcNAcb1-2Mana1-6(Neu5Aca2-6Galb1-4GlcNAcb1-3Galb1-4GlcNAcb1-2Mana1-3)Manb1-4GlcNAcb1-4GlcNAcb-Sp12	0	46.824775
GlcNAcb1-3Fuca-Sp21	1	993.9775249999997
Galb1-3GalNAcb1-4(Neu5Aca2-8Neu5Aca2-8Neu5Aca2-3)Galb1-4Glcb-Sp21	0	9.816075
