# Supplementary material for: Identifying glycan motifs using a novel subtree mining approach
Source: BMC Bioinformatics. 2020 Feb 4;21:42. doi: 10.1186/s12859-020-3374-4 (PMC7001330; doi:10.1186/s12859-020-3374-4)
Supplement: Supplementary file 6 — Additional file 6 Training and test sets. CSV files for all training and test sets used for this manuscript. [file 12859_2020_3374_MOESM6_ESM.zip › CV_Folds/CV_Folds/fold_3/training_set_DBA_100ug_13897_v5.0_DATA.csv]

glycan	binding	rfu
Gala-Sp8	0	28.8786
Glca-Sp8	0	21.869325000000003
Mana-Sp8	0	35.24254999999999
GalNAca-Sp8	1	158.3075
GalNAca-Sp15	0	22.05425
Fuca-Sp9	1	400.6035250000001
Rhaa-Sp8	0	4.7477499999999955
Neu5Aca-Sp8	0	3.938125
Neu5Acb-Sp8	0	-5.820600000000003
Galb-Sp8	0	2.99495
Glcb-Sp8	0	9.676550000000002
Manb-Sp8	0	4.309799999999999
GalNAcb-Sp8	0	11.515625
GlcNAcb-Sp0	0	-13.83125
GlcNAcb-Sp8	0	7.257624999999997
GlcN(Gc)b-Sp8	0	-2.474499999999999
Galb1-4GlcNAcb1-6(Galb1-4GlcNAcb1-3)GalNAca-Sp8	0	16.140625
Galb1-4GlcNAcb1-6(Galb1-4GlcNAcb1-3)GalNAc-Sp14	0	-31.43129999999999
GlcNAcb1-6(GlcNAcb1-4)(GlcNAcb1-3)GlcNAc-Sp8	0	4.3671249999999935
6S(3S)Galb1-4(6S)GlcNAcb-Sp0	0	-21.226675
6S(3S)Galb1-4GlcNAcb-Sp0	0	-16.221700000000002
(3S)Galb1-4(Fuca1-3)(6S)Glc-Sp0	1	130.444775
(3S)Galb1-4Glcb-Sp8	0	-3.1738500000000016
(3S)Galb1-4(6S)Glcb-Sp0	0	3.872325
(3S)Galb1-4(6S)Glcb-Sp8	0	11.355725000000007
(3S)Galb1-3GalNAca-Sp8	0	-4.1796000000000015
(3S)Galb1-3GlcNAcb-Sp0	0	-4.07945
(3S)Galb1-3GlcNAcb-Sp8	0	-5.821075
(3S)Galb1-4(Fuca1-3)GlcNAc-Sp0	0	4.917724999999994
(3S)Galb1-4(Fuca1-3)GlcNAc-Sp8	0	-4.592974999999996
(3S)Galb1-4(6S)GlcNAcb-Sp0	0	0.059900000000002514
(3S)Galb1-4(6S)GlcNAcb-Sp8	0	-14.334575
(3S)Galb1-4GlcNAcb-Sp0	0	-11.996575000000002
(3S)Galb1-4GlcNAcb-Sp8	0	-3.455625
(3S)Galb-Sp8	0	-7.98535
(6S)(4S)Galb1-4GlcNAcb-Sp0	0	2.341775000000002
(4S)Galb1-4GlcNAcb-Sp8	0	-12.13235
(6P)Mana-Sp8	0	14.828574999999995
(6S)Galb1-4Glcb-Sp8	0	5.718849999999996
(6S)Galb1-4(6S)Glcb-Sp8	0	-2.76
Neu5Aca2-3(6S)Galb1-4GlcNAcb-Sp8	0	-13.677675000000004
(6S)GlcNAcb-Sp8	0	-1.3509750000000018
Neu5,9Ac2a-Sp8	0	-26.79725
Neu5,9Ac2a2-6Galb1-4GlcNAcb-Sp8	0	-4.4259
Mana1-6(Mana1-3)Manb1-4GlcNAcb1-4GlcNAcb-Sp12	0	-2.44375
Mana1-6(Mana1-3)Manb1-4GlcNAcb1-4GlcNAcb-Sp13	0	-1.8275749999999995
GlcNAcb1-2Mana1-6(GlcNAcb1-2Mana1-3)Manb1-4GlcNAcb1-4GlcNAcb-Sp12	0	-0.3642999999999965
GlcNAcb1-2Mana1-6(GlcNAcb1-2Mana1-3)Manb1-4GlcNAcb1-4GlcNAcb-Sp13	0	-5.6590000000000025
Galb1-4GlcNAcb1-2Mana1-6(Galb1-4GlcNAcb1-2Mana1-3)Manb1-4GlcNAcb1-4GlcNAcb-Sp12	0	7.4266
Neu5Aca2-6Galb1-4GlcNAcb1-2Mana1-6(Neu5Aca2-6Galb1-4GlcNAcb1-2Mana1-3)Manb1-4GlcNAcb1-4GlcNAcb-Sp12	0	-4.473874999999998
Neu5Aca2-6Galb1-4GlcNAcb1-2Mana1-6(Neu5Aca2-6Galb1-4GlcNAcb1-2Mana1-3)Manb1-4GlcNAcb1-4GlcNAcb-Sp13	0	-5.488024999999999
Neu5Aca2-6Galb1-4GlcNAcb1-2Mana1-6(Neu5Aca2-6Galb1-4GlcNAcb1-2Mana1-3)Manb1-4GlcNAcb1-4GlcNAcb-Sp21	0	2.307974999999999
Neu5Aca2-6Galb1-4GlcNAcb1-2Mana1-6(Neu5Aca2-6Galb1-4GlcNAcb1-2Mana1-3)Manb1-4GlcNAcb1-4GlcNAcb-Sp24	0	25.89712500000001
Fuca1-2Galb1-3GalNAcb1-3Gala-Sp9	0	15.615599999999995
Fuca1-2Galb1-3GalNAcb1-3Gala1-4Galb1-4Glcb-Sp9	0	22.609325
Fuca1-2Galb1-3(Fuca1-4)GlcNAcb-Sp8	0	-3.3500750000000017
Fuca1-2Galb1-3GalNAca-Sp8	0	3.498050000000001
Fuca1-2Galb1-3GalNAca-Sp14	0	10.5187
Fuca1-2Galb1-3GalNAcb1-4(Neu5Aca2-3)Galb1-4Glcb-Sp0	0	-10.12555
Fuca1-2Galb1-3GlcNAcb1-3Galb1-4Glcb-Sp8	0	-16.6901
Fuca1-2Galb1-3GlcNAcb1-3Galb1-4Glcb-Sp10	0	2.7169750000000046
Fuca1-2Galb1-3GlcNAcb-Sp0	0	-20.2179
Fuca1-2Galb1-3GlcNAcb-Sp8	0	-0.5988000000000007
Fuca1-2Galb1-4(Fuca1-3)GlcNAcb1-3Galb1-4(Fuca1-3)GlcNAcb-Sp0	0	-7.465999999999997
Fuca1-2Galb1-4(Fuca1-3)GlcNAcb-Sp0	0	-4.413800000000009
Fuca1-2Galb1-4GlcNAcb1-3Galb1-4GlcNAcb-Sp0	1	704.8300999999999
Fuca1-2Galb1-4GlcNAcb1-3Galb1-4GlcNAcb1-3Galb1-4GlcNAcb-Sp0	1	2387.502925
Fuca1-2Galb1-4GlcNAcb-Sp8	1	995.756175
Fuca1-2Galb1-4Glcb-Sp0	0	24.40765
Fucb1-3GlcNAcb-Sp8	0	17.041074999999996
GalNAca1-3(Fuca1-2)Galb1-3GlcNAcb-Sp0	0	-4.333224999999999
(3S)Galb1-4(Fuca1-3)Glcb-Sp0	0	3.556975000000003
GalNAca1-3(Fuca1-2)Galb1-4GlcNAcb-Sp0	1	4749.62645
GalNAca1-3(Fuca1-2)Galb1-4Glcb-Sp0	1	1463.17195
GlcNAcb1-3Galb1-3GalNAca-Sp8	0	6.983825000000001
GalNAca1-3(Fuca1-2)Galb-Sp8	1	505.68505
GalNAca1-3(Fuca1-2)Galb-Sp18	0	22.001599999999986
GalNAca1-3GalNAcb-Sp8	1	28979.221475
GalNAca1-3Galb-Sp8	1	120.200675
GalNAcb1-3GalNAca-Sp8	0	2.974375000000009
GalNAcb1-3(Fuca1-2)Galb-Sp8	0	2.6779750000000035
GalNAcb1-4(Fuca1-3)GlcNAcb-Sp0	0	19.173525000000012
GalNAcb1-4GlcNAcb-Sp0	1	1038.9719
Gala1-2Galb-Sp8	0	12.691175
Gala1-3(Fuca1-2)Galb1-3GlcNAcb-Sp0	0	-2.2325
Gala1-3(Fuca1-2)Galb1-3GlcNAcb-Sp8	0	15.101075000000002
Gala1-3(Fuca1-2)Galb1-4(Fuca1-3)GlcNAcb-Sp0	0	26.93195
Gala1-3(Fuca1-2)Galb1-4(Fuca1-3)GlcNAcb-Sp8	0	22.44569999999999
Gala1-3(Fuca1-2)Galb1-4Glcb-Sp0	0	28.703900000000004
Gala1-4(Gala1-3)Galb1-4GlcNAcb-Sp8	0	10.108775
Gala1-3GalNAca-Sp16	0	-6.5935000000000015
Gala1-3GalNAcb-Sp8	0	-12.2823
Gala1-3Galb1-4(Fuca1-3)GlcNAcb-Sp8	0	6.7733750000000015
Gala1-3Galb1-3GlcNAcb-Sp0	0	0.914125000000002
Gala1-3Galb1-4Glcb-Sp0	0	-7.5494249999999985
Gala1-3Galb1-4Glc-Sp10	0	18.639075000000005
Gala1-4(Fuca1-2)Galb1-4GlcNAcb-Sp8	0	8.881299999999985
Gala1-4Galb1-4GlcNAcb-Sp0	0	7.967274999999997
Gala1-4Galb1-4GlcNAcb-Sp8	0	12.703325000000005
Galb1-2Galb-Sp8	0	-1.2665249999999997
Galb1-3(Fuca1-4)GlcNAcb1-3Galb1-4(Fuca1-3)GlcNAcb-Sp0	0	27.49117500000001
Galb1-3GlcNAcb1-3Galb1-4(Fuca1-3)GlcNAcb-Sp0	0	40.802725
Galb1-3(Fuca1-4)GlcNAc-Sp0	0	31.78752500000001
Fuca1-4(Galb1-3)GlcNAcb-Sp8	0	3.5044500000000016
Galb1-4GlcNAcb1-6GalNAc-Sp14	0	21.361475000000013
GlcNAcb1-6(Galb1-3)GalNAca-Sp8	0	-7.676050000000008
GlcNAcb1-6(Galb1-3)GalNAca-Sp14	0	-8.671325000000001
Neu5Aca2-6(Galb1-3)GalNAca-Sp8	0	-8.875500000000002
Neu5Aca2-6(Galb1-3)GalNAca-Sp14	0	2.9499749999999985
Neu5Aca2-6(Galb1-3)GlcNAcb1-4Galb1-4Glcb-Sp10	0	-0.7954750000000033
Galb1-3GalNAca-Sp16	0	-14.201074999999996
Galb1-3GalNAcb-Sp8	0	-4.873650000000001
Galb1-3GalNAcb1-3Gala1-4Galb1-4Glcb-Sp0	0	28.71945
Galb1-3GalNAcb1-4(Neu5Aca2-3)Galb1-4Glcb-Sp0	0	-5.153449999999999
Galb1-3GalNAcb1-4Galb1-4Glcb-Sp8	0	19.447099999999992
Galb1-3Galb-Sp8	0	-5.68625
Galb1-3GlcNAcb1-3Galb1-4Glcb-Sp10	0	-6.674949999999999
Galb1-3GlcNAcb-Sp0	0	0.6495749999999969
Galb1-4(Fuca1-3)GlcNAcb-Sp8	0	3.916399999999996
Galb1-4(Fuca1-3)GlcNAcb1-3Galb1-4(Fuca1-3)GlcNAcb1-3Galb1-4(Fuca1-3)GlcNAcb-Sp0	0	15.842050000000004
Galb1-4(6S)Glcb-Sp0	0	-8.878325
Galb1-4(6S)Glcb-Sp8	0	15.148475000000012
Galb1-4GalNAcb1-3(Fuca1-2)Galb1-4GlcNAcb-Sp8	0	-5.567
Galb1-4GlcNAcb1-3GalNAca-Sp8	0	5.120174999999994
Galb1-4GlcNAcb1-3GalNAc-Sp14	0	-9.645575
Galb1-4GlcNAcb1-3Galb1-4(Fuca1-3)GlcNAcb1-3Galb1-4(Fuca1-3)GlcNAcb-Sp0	0	18.814475000000012
Galb1-4GlcNAcb1-3Galb1-4GlcNAcb1-3Galb1-4GlcNAcb-Sp0	0	-29.334025
Galb1-4GlcNAcb1-3Galb1-4GlcNAcb-Sp0	0	9.975125000000002
Galb1-4GlcNAcb1-3Galb1-4Glcb-Sp0	0	-22.49925000000001
Galb1-4GlcNAcb1-3Galb1-4Glcb-Sp8	0	6.947425000000003
Galb1-4GlcNAcb1-6(Galb1-3)GalNAca-Sp8	0	5.905625
Galb1-4GlcNAcb-Sp0	0	3.4532999999999987
Galb1-4GlcNAcb-Sp8	0	-4.6008
Galb1-4GlcNAcb-Sp23	0	-10.327075
Galb1-4Glcb-Sp8	0	10.530324999999994
GlcNAcb1-6(GlcNAcb1-3)GalNAca-Sp8	0	7.477149999999997
GlcNAcb1-6(GlcNAcb1-3)GalNAca-Sp14	0	5.299399999999999
GlcNAcb1-3GalNAca-Sp8	0	-9.178075000000003
GlcNAcb1-3Galb-Sp8	0	1.5305999999999995
GlcNAcb1-3Galb1-4GlcNAcb-Sp0	0	6.8294250000000005
GlcNAcb1-3Galb1-4GlcNAcb-Sp8	0	-11.705625
GlcNAcb1-3Galb1-4GlcNAcb1-3Galb1-4GlcNAcb-Sp0	0	0.17545000000000144
GlcNAcb1-3Galb1-4Glcb-Sp0	0	-14.047675000000005
GlcNAcb1-6(GlcNAcb1-4)GalNAca-Sp8	0	-11.755300000000002
GlcNAcb1-4Galb1-4GlcNAcb-Sp8	0	-8.805575
GlcNAcb1-4GlcNAcb1-4GlcNAcb1-4GlcNAcb1-4GlcNAcb1-4GlcNAcb1-Sp8	0	3.6686999999999976
GlcNAcb1-4GlcNAcb1-4GlcNAcb1-4GlcNAcb1-4GlcNAcb1-Sp8	0	11.943125
GlcNAcb1-6GalNAca-Sp8	0	-9.063300000000002
GlcNAcb1-6Galb1-4GlcNAcb-Sp8	0	-0.5507500000000043
Glca1-4Glcb-Sp8	0	31.365
Glca1-4Glca-Sp8	0	9.098449999999998
Glca1-6Glca1-6Glcb-Sp8	0	-4.7383250000000015
Glcb1-4Glcb-Sp8	0	27.449475
Glcb1-6Glcb-Sp8	0	-6.161925
G-ol-Sp8	0	13.362675000000007
GlcAa-Sp8	0	-10.56495
GlcAb-Sp8	0	11.542724999999995
GlcAb1-3Galb-Sp8	0	32.61537499999999
GlcAb1-6Galb-Sp8	0	5.682500000000013
KDNa2-3Galb1-3GlcNAcb-Sp0	0	-65.26632499999998
KDNa2-3Galb1-4GlcNAcb-Sp0	0	-9.211124999999996
Mana1-2Mana1-6(Mana1-2Mana1-3)Mana-Sp9	0	-2.418624999999997
Mana1-2Mana1-3Mana-Sp9	0	16.161600000000004
Mana1-6(Mana1-2Mana1-3)Mana1-6(Mana1-2Mana1-3)Manb1-4GlcNAcb1-4GlcNAcb-Sp12	0	-10.305600000000002
Mana1-2Mana1-6(Mana1-2Mana1-3)Mana1-6(Mana1-2Mana1-2Mana1-3)Manb1-4GlcNAcb1-4GlcNAcb-Sp12	0	38.649825
Mana1-6(Mana1-3)Mana-Sp9	0	1.13625
Mana1-2Mana1-2Mana1-6(Mana1-3)Mana-Sp9	0	19.9081
Mana1-6(Mana1-3)Mana1-6(Mana1-2Mana1-3)Manb1-4GlcNAcb1-4GlcNAcb-Sp12	0	40.303000000000004
Mana1-6(Mana1-3)Mana1-6(Mana1-3)Manb1-4GlcNAcb1-4GlcNAcb-Sp12	0	27.509099999999997
Manb1-4GlcNAcb-Sp0	0	1.4443249999999919
Neu5Aca2-3Galb1-4GlcNAcb1-3Galb1-4(Fuca1-3)GlcNAcb-Sp0	0	-9.46275
(3S)Galb1-4(Fuca1-3)(6S)GlcNAcb-Sp8	1	1200.0502499999998
Neu5Aca2-3Galb1-3GalNAca-Sp8	0	-19.139525000000006
Neu5Aca2-3Galb1-3GalNAca-Sp14	0	-20.1475
GalNAcb1-4(Neu5Aca2-8Neu5Aca2-8Neu5Aca2-3)Galb1-4Glcb-Sp0	0	8.328724999999991
Neu5Aca2-8Neu5Aca2-8Neu5Aca2-3Galb1-4Glcb-Sp0	0	-31.1955
Neu5Aca2-8Neu5Aca2-8Neu5Aca-Sp8	0	-5.011975000000003
GalNAcb1-4(Neu5Aca2-3)Galb1-4GlcNAcb-Sp0	1	20901.451175
GalNAcb1-4(Neu5Aca2-3)Galb1-4Glcb-Sp0	1	22707.845675000004
Neu5Aca2-6(Neu5Aca2-3)GalNAca-Sp8	0	-10.888450000000004
Neu5Aca2-3GalNAca-Sp8	0	-21.620300000000004
Neu5Aca2-3Galb1-3(6S)GlcNAc-Sp8	0	17.179000000000002
Neu5Aca2-3Galb1-3(Fuca1-4)GlcNAcb-Sp8	0	19.468225
Neu5Aca2-3Galb1-3(Fuca1-4)GlcNAcb1-3Galb1-4(Fuca1-3)GlcNAcb-Sp0	0	-6.878700000000002
Neu5Aca2-3Galb1-4(Neu5Aca2-3Galb1-3)GlcNAcb-Sp8	0	8.007075
Neu5Aca2-3Galb1-3(6S)GalNAca-Sp8	0	-4.914125
Neu5Aca2-6(Neu5Aca2-3Galb1-3)GalNAca-Sp8	0	-2.597700000000001
Neu5Aca2-6(Neu5Aca2-3Galb1-3)GalNAca-Sp14	0	23.605025
Neu5Aca2-3Galb-Sp8	0	4.003424999999998
Neu5Aca2-3Galb1-3GalNAcb1-3Gala1-4Galb1-4Glcb-Sp0	0	5.643975000000005
Neu5Aca2-3Galb1-3GlcNAcb1-3Galb1-4GlcNAcb-Sp0	0	-13.022625000000005
Fuca1-2(6S)Galb1-4Glcb-Sp0	0	20.130375000000004
Neu5Aca2-3Galb1-3GlcNAcb-Sp0	0	-18.2913
Neu5Aca2-3Galb1-3GlcNAcb-Sp8	0	-21.290150000000004
Neu5Aca2-3Galb1-4(6S)GlcNAcb-Sp8	0	-43.011525
Neu5Aca2-3Galb1-4(Fuca1-3)(6S)GlcNAcb-Sp8	0	4.375325
Neu5Aca2-3Galb1-4(Fuca1-3)GlcNAcb1-3Galb1-4(Fuca1-3)GlcNAcb1-3Galb1-4(Fuca1-3)GlcNAcb-Sp0	0	7.21875
Neu5Aca2-3Galb1-4(Fuca1-3)GlcNAcb-Sp8	0	5.1223249999999965
Neu5Aca2-3Galb1-4(Fuca1-3)GlcNAcb1-3Galb-Sp8	0	-14.846624999999998
Neu5Aca2-3Galb1-4(Fuca1-3)GlcNAcb1-3Galb1-4GlcNAcb-Sp8	0	6.453450000000004
Neu5Aca2-3Galb1-4GlcNAcb-Sp0	0	-14.156600000000005
Neu5Aca2-3Galb1-4GlcNAcb-Sp8	0	-16.385424999999998
Neu5Aca2-3Galb1-4GlcNAcb1-3Galb1-4GlcNAcb-Sp0	0	0.5622249999999979
Fuca1-2Galb1-4(6S)Glcb-Sp0	0	27.99522499999999
Neu5Aca2-6GalNAca-Sp8	0	-7.9736249999999975
Neu5Aca2-6GalNAcb1-4GlcNAcb-Sp0	0	-2.905225000000001
Neu5Aca2-6Galb1-4(6S)GlcNAcb-Sp8	0	-3.063875000000001
Neu5Aca2-6Galb1-4GlcNAcb-Sp8	0	19.513050000000007
Neu5Aca2-6Galb1-4GlcNAcb1-3Galb1-4(Fuca1-3)GlcNAcb1-3Galb1-4(Fuca1-3)GlcNAcb-Sp0	0	-7.334324999999992
Neu5Aca2-6Galb1-4GlcNAcb1-3Galb1-4GlcNAcb-Sp0	0	-1.5993250000000003
Neu5Aca2-6Galb1-4Glcb-Sp0	0	-7.533475000000003
Neu5Aca2-6Galb1-4Glcb-Sp8	0	22.66292499999999
Neu5Aca2-8Neu5Aca-Sp8	0	4.8430499999999945
Neu5Aca2-8Neu5Aca2-3Galb1-4Glcb-Sp0	0	-1.4678250000000013
Galb1-3(Fuca1-4)GlcNAcb1-3Galb1-3(Fuca1-4)GlcNAcb-Sp0	0	-1.433600000000002
Neu5Acb2-6GalNAca-Sp8	0	-3.802550000000002
Neu5Acb2-6Galb1-4GlcNAcb-Sp8	0	-20.372274999999995
Neu5Gca2-3Galb1-4(Fuca1-3)GlcNAcb-Sp0	0	3.9962750000000007
Neu5Gca2-3Galb1-4Glcb-Sp0	0	11.783525
Neu5Gca2-6GalNAca-Sp0	0	-6.415499999999998
Neu5Gca2-6Galb1-4GlcNAcb-Sp0	0	10.366224999999996
Neu5Gca-Sp8	0	4.2254749999999985
Neu5Aca2-3Galb1-4GlcNAcb1-6(Galb1-3)GalNAca-Sp14	0	7.72655
Galb1-3GlcNAcb1-3Galb1-3GlcNAcb-Sp0	0	6.456300000000002
Galb1-4(Fuca1-3)(6S)GlcNAcb-Sp0	0	16.46704999999999
Galb1-4(Fuca1-3)(6S)Glcb-Sp0	0	16.438975000000006
Galb1-4(Fuca1-3)GlcNAcb1-3Galb1-3(Fuca1-4)GlcNAcb-Sp0	0	9.0591
Galb1-4GlcNAcb1-3Galb1-3GlcNAcb-Sp0	0	-18.20525
Neu5Aca2-3Galb1-3GlcNAcb1-3Galb1-3GlcNAcb-Sp0	0	4.054349999999999
Neu5Aca2-3Galb1-4GlcNAcb1-3Galb1-3GlcNAcb-Sp0	0	-11.63285
(6P)Glcb-Sp10	0	19.9896
Neu5Aca2-3Galb1-4(Fuca1-3)GlcNAcb1-6(Galb1-3)GalNAca-Sp14	0	7.5839500000000015
Galb1-3Galb1-4GlcNAcb-Sp8	0	31.072999999999997
Neu5Aca2-6Galb1-4GlcNAcb1-2Mana1-6(Galb1-4GlcNAcb1-2Mana1-3)Manb1-4GlcNAcb1-4GlcNAcb-Sp12	0	-36.95255
Galb1-4GlcNAcb1-6(Galb1-4GlcNAcb1-3)Galb1-4GlcNAc-Sp0	0	-1.3883500000000026
GlcNAcb1-6(Galb1-4GlcNAcb1-3)Galb1-4GlcNAc-Sp0	0	-0.1805500000000002
Galb1-4GlcNAca1-6Galb1-4GlcNAcb-Sp0	0	5.518725
Galb1-4GlcNAcb1-6Galb1-4GlcNAcb-Sp0	0	-10.467825
GalNAcb1-3Galb-Sp8	0	21.380050000000008
GlcAb1-3GlcNAcb-Sp8	0	-3.5819500000000013
Neu5Aca2-6Galb1-4GlcNAcb1-2Mana1-6(GlcNAcb1-2Mana1-3)Manb1-4GlcNAcb1-4GlcNAcb-Sp12	0	-2.0967249999999997
GlcNAcb1-3Man-Sp10	0	-5.346050000000002
GlcNAcb1-4GlcNAcb-Sp10	0	-7.07625
GlcNAcb1-4GlcNAcb-Sp12	0	12.457250000000002
MurNAcb1-4GlcNAcb-Sp10	0	-0.19382500000000746
Mana1-6Manb-Sp10	0	5.785049999999983
Mana1-6(Mana1-3)Mana1-6(Mana1-3)Manb-Sp10	0	10.066725000000003
Mana1-2Mana1-6(Mana1-2Mana1-3)Mana1-6(Mana1-2Mana1-2Mana1-3)Mana-Sp9	0	-17.270125
Neu5Aca2-3Galb1-4GlcNAcb1-6(Neu5Aca2-3Galb1-3)GalNAca-Sp14	0	19.44235
Neu5Aca2-6Galb1-4GlcNAcb1-2Mana1-6(Neu5Aca2-3Galb1-4GlcNAcb1-2Mana1-3)Manb1-4GlcNAcb1-4GlcNAcb-Sp12	0	-10.641475000000003
Galb1-4GlcNAcb1-2Mana1-6(Neu5Aca2-6Galb1-4GlcNAcb1-2Mana1-3)Manb1-4GlcNAcb1-4GlcNAcb-Sp12	0	2.8628250000000013
GlcNAcb1-2Mana1-6(Neu5Aca2-6Galb1-4GlcNAcb1-2Mana1-3)Manb1-4GlcNAcb1-4GlcNAcb-Sp12	0	-14.947375
Neu5Aca2-8Neu5Acb-Sp17	0	0.6383500000000026
Neu5Aca2-8Neu5Aca2-8Neu5Acb-Sp8	0	10.153325000000002
Neu5Gcb2-6Galb1-4GlcNAc-Sp8	0	9.558000000000003
Galb1-3GlcNAcb1-2Mana1-6(Galb1-3GlcNAcb1-2Mana1-3)Manb1-4GlcNAcb1-4GlcNAcb-Sp19	0	8.810799999999992
Galb1-4(Fuca1-3)GlcNAcb1-2Mana1-6(Galb1-4(Fuca1-3)GlcNAcb1-2Mana1-3)Manb1-4GlcNAcb1-4GlcNAcb-Sp20	0	29.70975
Neu5,9Ac2a2-3Galb1-4GlcNAcb-Sp0	0	-4.105725
Neu5Aca2-6Galb1-4GlcNAcb1-3Galb1-3GlcNAcb-Sp0	0	-2.8550249999999977
Neu5Aca2-3Galb1-3(Fuca1-4)GlcNAcb1-3Galb1-3(Fuca1-4)GlcNAcb-Sp0	0	3.7469750000000026
Gala1-4Galb1-4GlcNAcb1-3Galb1-4Glcb-Sp0	0	14.256725
GalNAcb1-3Gala1-4Galb1-4GlcNAcb1-3Galb1-4Glcb-Sp0	0	-9.437349999999997
GalNAca1-3(Fuca1-2)Galb1-4GlcNAcb1-3Galb1-4GlcNAcb-Sp0	1	773.3589749999999
GalNAca1-3(Fuca1-2)Galb1-4GlcNAcb1-3Galb1-4GlcNAcb1-3Galb1-4GlcNAcb-Sp0	1	627.17345
GlcNAca1-4Galb1-4GlcNAcb1-3Galb1-4GlcNAcb1-3Galb1-4GlcNAcb-Sp0	0	0.7260250000000035
GlcNAca1-4Galb1-3GlcNAcb-Sp0	0	-2.8718500000000056
GlcNAca1-4Galb1-4GlcNAcb1-3Galb1-4Glcb-Sp0	0	-15.188300000000002
GlcNAca1-4Galb1-4GlcNAcb1-3Galb1-4(Fuca1-3)GlcNAcb1-3Galb1-4(Fuca1-3)GlcNAcb-Sp0	0	35.764499999999984
GlcNAca1-4Galb1-3GalNAc-Sp14	0	6.403800000000004
Mana1-6(Neu5Aca2-6Galb1-4GlcNAcb1-2Mana1-3)Manb1-4GlcNAcb1-4GlcNAc-Sp12	0	-12.923449999999994
Neu5Aca2-6Galb1-4GlcNAcb1-2Mana1-6Manb1-4GlcNAcb1-4GlcNAc-Sp12	0	-46.392975
Galb1-4GlcNAcb1-2Mana1-3Manb1-4GlcNAcb1-4GlcNAc-Sp12	0	-0.26200000000000223
Galb1-4GlcNAcb1-2Mana1-6Manb1-4GlcNAcb1-4GlcNAc-Sp12	0	16.501350000000002
Mana1-6(Galb1-4GlcNAcb1-2Mana1-3)Manb1-4GlcNAcb1-4GlcNAcb-Sp12	0	3.666374999999999
Galb1-3GlcNAcb1-2Mana1-6(Galb1-3GlcNAcb1-2Mana1-3)Manb1-4GlcNAcb1-4(Fuca1-6)GlcNAcb-Sp22	0	34.40882500000001
KDNa2-3Galb1-4(Fuca1-3)GlcNAc-Sp0	0	16.845699999999994
KDNa2-6Galb1-4GlcNAc-Sp0	0	8.118025000000003
KDNa2-3Galb1-4Glc-Sp0	0	7.789049999999996
KDNa2-3Galb1-3GalNAca-Sp14	0	28.2605
Fuca1-2Galb1-3GlcNAcb1-2Mana1-6(Fuca1-2Galb1-3GlcNAcb1-2Mana1-3)Manb1-4GlcNAcb1-4GlcNAcb-Sp20	0	41.00127500000001
Fuca1-2Galb1-4(Fuca1-3)GlcNAcb1-2Mana1-6(Fuca1-2Galb1-4(Fuca1-3)GlcNAcb1-2Mana1-3)Manb1-4GlcNAcb1-4GlcNAb-Sp20	0	0.2833250000000014
Gala1-3Galb1-4GlcNAcb1-2Mana1-6(Gala1-3Galb1-4GlcNAcb1-2Mana1-3)Manb1-4GlcNAcb1-4GlcNAcb-Sp20	0	33.06887499999999
Galb1-4GlcNAcb1-2Mana1-6(Mana1-3)Manb1-4GlcNAcb1-4GlcNAcb-Sp12	0	-10.685100000000002
Neu5Aca2-6GlcNAcb1-4GlcNAc-Sp21	0	-15.320775
Neu5Aca2-6GlcNAcb1-4GlcNAcb1-4GlcNAc-Sp21	0	-22.933950000000006
Galb1-4(Fuca1-3)GlcNAcb1-6(Fuca1-2Galb1-4GlcNAcb1-3)Galb1-4Glc-Sp21	0	21.158774999999988
Galb1-4GlcNAcb1-2Mana1-6(Galb1-4GlcNAcb1-4(Galb1-4GlcNAcb1-2)Mana1-3)Manb1-4GlcNAcb1-4GlcNAc-Sp21	0	26.861425
GalNAca1-3(Fuca1-2)Galb1-4GlcNAcb1-2Mana1-6(GalNAca1-3(Fuca1-2)Galb1-4GlcNAcb1-2Mana1-3)Manb1-4GlcNAcb1-4GlcNAcb-Sp20	1	2494.30335
Gala1-3(Fuca1-2)Galb1-4GlcNAcb1-2Mana1-6(Gala1-3(Fuca1-2)Galb1-4GlcNAcb1-2Mana1-3)Manb1-4GlcNAcb1-4GlcNAcb-Sp20	0	4.286775000000002
Gala1-3Galb1-4(Fuca1-3)GlcNAcb1-2Mana1-6(Gala1-3Galb1-4(Fuca1-3)GlcNAcb1-2Mana1-3)Manb1-4GlcNAcb1-4GlcNAcb-Sp20	1	453.1508499999998
GalNAca1-3(Fuca1-2)Galb1-3GlcNAcb1-2Mana1-6(GalNAca1-3(Fuca1-2)Galb1-3GlcNAcb1-2Mana1-3)Manb1-4GlcNAcb1-4GlcNAcb-Sp20	1	293.07532500000013
Gala1-3(Fuca1-2)Galb1-3GlcNAcb1-2Mana1-6(Gala1-3(Fuca1-2)Galb1-3GlcNAcb1-2Mana1-3)Manb1-4GlcNAcb1-4GlcNAcb-Sp20	0	1.7702500000000043
Fuca1-4(Fuca1-2Galb1-3)GlcNAcb1-2Mana1-3(Fuca1-4(Fuca1-2Galb1-3)GlcNAcb1-2Mana1-3)Manb1-4GlcNAcb1-4GlcNAcb-Sp19	0	41.026875
Neu5Aca2-3Galb1-4GlcNAcb1-3GalNAc-Sp14	0	-6.005374999999997
Neu5Aca2-6Galb1-4GlcNAcb1-3GalNAc-Sp14	0	13.762124999999996
Galb1-3GalNAca1-3(Fuca1-2)Galb1-4GlcNAc-Sp0	0	-13.758625
Galb1-3GlcNAcb1-3Galb1-4GlcNAcb1-6(Galb1-3GlcNAcb1-3)Galb1-4Glcb-Sp0	1	210.4224250000002
Galb1-4GlcNAcb1-6(Fuca1-4(Fuca1-2Galb1-3)GlcNAcb1-3)Galb1-4Glc-Sp21	0	25.001299999999997
Galb1-4(Fuca1-3)GlcNAcb1-6(Fuca1-4(Fuca1-2Galb1-3)GlcNAcb1-3)Galb1-4Glc-Sp21	0	3.2921499999999995
Galb1-3GlcNAcb1-3Galb1-4(Fuca1-3)GlcNAcb1-6(Galb1-3GlcNAcb1-3)Galb1-4Glc-Sp21	0	9.687375
Galb1-4GlcNAcb1-6(Galb1-4GlcNAcb1-2)Mana1-6(Galb1-4GlcNAcb1-4(Galb1-4GlcNAcb1-2)Mana1-3)Manb1-4GlcNAcb1-4GlcNAcb-Sp21	0	4.418724999999995
GlcNAcb1-2Mana1-6(GlcNAcb1-4(GlcNAcb1-2)Mana1-3)Manb1-4GlcNAcb1-4GlcNAc-Sp21	0	10.009700000000002
Fuca1-2Galb1-3GalNAca1-3(Fuca1-2)Galb1-4Glcb-Sp0	0	5.742749999999994
Fuca1-2Galb1-3GalNAca1-3(Fuca1-2)Galb1-4GlcNAcb-Sp0	0	-4.463149999999995
GalNAcb1-4(Neu5Aca2-3)Galb1-4GlcNAcb1-3GalNAca-Sp14	1	149.780875
Gala1-3Galb1-3GlcNAcb1-2Mana1-6(Gala1-3Galb1-3GlcNAcb1-2Mana1-3)Manb1-4GlcNAcb1-4GlcNAc-Sp19	1	128.22865000000002
GlcNAcb1-2Mana1-6(Galb1-4GlcNAcb1-2Mana1-3)Manb1-4GlcNAcb1-4GlcNAc-Sp12	0	-8.033925000000002
Galb1-4GlcNAcb1-2Mana1-6(GlcNAcb1-2Mana1-3)Manb1-4GlcNAcb1-4GlcNAc-Sp12	0	3.156849999999997
Neu5Aca2-3Galb1-3GlcNAcb1-3GalNAca-Sp14	0	0.7162500000000005
Fuca1-2Galb1-4GlcNAcb1-3GalNAca-Sp14	0	10.228875000000002
Galb1-4(Fuca1-3)GlcNAcb1-3GalNAca-Sp14	0	22.061875
GalNAca1-3GalNAcb1-3Gala1-4Galb1-4GlcNAcb-Sp0	1	25385.718725
Gala1-4Galb1-3GlcNAcb1-2Mana1-6(Gala1-4Galb1-3GlcNAcb1-2Mana1-3)Manb1-4GlcNAcb1-4GlcNAcb-Sp19	1	205.417925
Gala1-3Galb1-4GlcNAcb1-3GalNAca-Sp14	0	6.820324999999998
Galb1-3GlcNAcb1-6Galb1-4GlcNAcb-Sp0	0	-3.074325
Galb1-3GlcNAca1-6Galb1-4GlcNAcb-Sp0	0	-6.61275
GalNAcb1-3Gala1-6Galb1-4Glcb-Sp8	0	3.2424
Gala1-3(Fuca1-2)Galb1-4(Fuca1-3)Glcb-Sp21	0	-6.669125000000001
Neu5Aca2-3Galb1-3GalNAcb1-4(Neu5Aca2-8Neu5Aca2-3)Galb1-4Glcb-Sp0	0	4.264774999999993
Gala1-3(Fuca1-2)Galb1-4GlcNAcb1-3GalNAca-Sp14	0	-4.612199999999998
GalNAca1-3GalNAcb1-3Gala1-4Galb1-4Glcb-Sp0	1	29632.207425000004
Fuca1-2Galb1-4(Fuca1-3)GlcNAcb1-3GalNAca-Sp14	1	248.24087500000005
GalNAca1-3(Fuca1-2)Galb1-4(Fuca1-3)GlcNAcb1-3GalNAc-Sp14	1	205.43452499999995
Fuca1-2Galb1-4GlcNAcb1-2Mana1-6(Fuca1-2Galb1-4GlcNAcb1-2Mana1-3)Manb1-4GlcNAcb1-4(Fuca1-6)GlcNAcb-Sp22	1	4433.614475
Fuca1-2Galb1-3GlcNAcb1-3GalNAc-Sp14	0	-4.228500000000004
Gala1-3(Fuca1-2)Galb1-3GlcNAcb1-3GalNAc-Sp14	0	3.8529750000000007
GalNAca1-3(Fuca1-2)Galb1-3GlcNAcb1-3GalNAc-Sp14	0	31.395
Gala1-3Galb1-3GlcNAcb1-3GalNAc-Sp14	0	7.386074999999997
Galb1-3GlcNAcb1-6(Galb1-3GlcNAcb1-2)Mana1-6(Galb1-3GlcNAcb1-2Mana1-3)Manb1-4GlcNAcb1-4GlcNAcb-Sp19	0	17.752800000000004
Galb1-4GlcNAcb1-6(Fuca1-2Galb1-3GlcNAcb1-3)Galb1-4Glc-Sp21	0	13.803375
Fuca1-3GlcNAcb1-6(Galb1-4GlcNAcb1-3)Galb1-4Glc-Sp21	0	-4.06750000000001
GlcNAcb1-2Mana1-6(GlcNAcb1-4)(GlcNAcb1-4(GlcNAcb1-2)Mana1-3)Manb1-4GlcNAcb1-4GlcNAc-Sp21	0	-1.7559499999999986
GlcNAcb1-6(GlcNAcb1-2)Mana1-6(GlcNAcb1-4)(GlcNAcb1-4(GlcNAcb1-2)Mana1-3)Manb1-4GlcNAcb1-4GlcNAc-Sp21	0	1.3361500000000035
Galb1-4GlcNAcb1-2Mana1-6(GlcNAcb1-4)(Galb1-4GlcNAcb1-2Mana1-3)Manb1-4GlcNAcb1-4GlcNAc-Sp21	0	-23.731975
Galb1-4GlcNAcb1-2Mana1-6(GlcNAcb1-4)(Galb1-4GlcNAcb1-4(Galb1-4GlcNAcb1-2)Mana1-3)Manb1-4GlcNAcb1-4GlcNAc-Sp21	0	3.713249999999995
Galb1-4GlcNAcb1-6(Galb1-4GlcNAcb1-2)Mana1-6(GlcNAcb1-4)(Galb1-4GlcNAcb1-2Mana1-3)Manb1-4GlcNAcb1-4GlcNAc-Sp21	0	-30.817124999999994
Galb1-4GlcNAcb1-6(Galb1-4GlcNAcb1-2)Mana1-6(GlcNAcb1-4)(Galb1-4GlcNAcb1-4(Galb1-4GlcNAcb1-2)Mana1-3)Manb1-4GlcNAcb1-4GlcNAc-Sp21	0	23.4599
Galb1-4Galb-Sp10	0	14.43460000000001
Galb1-6Galb-Sp10	0	22.162425
Neu5Aca2-3Galb1-4GlcNAcb1-3Galb-Sp8	0	-16.311324999999997
(6S)Galb1-3GlcNAcb-Sp0	0	-17.8928
Fuca1-2Galb1-4GlcNAcb1-2Mana1-6(Fuca1-2Galb1-4GlcNAcb1-2(Fuca1-2Galb1-4GlcNAcb1-4)Mana1-3)Manb1-4GlcNAcb1-4GlcNAcb-Sp12	1	546.330375
Fuca1-2Galb1-4(Fuca1-3)GlcNAcb1-2Mana1-6(Fuca1-2Galb1-4(Fuca1-3)GlcNAcb1-4(Fuca1-2Galb1-4(Fuca1-3)GlcNAcb1-2)Mana1-3)Manb1-4GlcNAcb1-4GlcNAcb-Sp12	1	400.0896
Galb1-4(Fuca1-3)GlcNAcb1-6GalNAc-Sp14	0	30.295250000000006
Galb1-4GlcNAcb1-2Mana-Sp0	0	-5.5470500000000005
Gala1-3Fuca1-2Galb1-4GlcNAcb1-6(Gala1-3Fuca1-2Galb1-4GlcNAcb1-3)GalNAc-Sp14	0	7.326225000000001
Neu5Aca2-8Neu5Aca2-3Galb1-3GalNAcb1-4(Neu5Aca2-8Neu5Aca2-3)Galb1-4Glcb-Sp0	0	-22.7216
Gala1-3(Fuca1-2)Galb1-3GlcNAcb1-2Mana1-6(Gala1-3(Fuca1-2)Galb1-3GlcNAcb1-2Mana1-3)Manb1-4GlcNAcb1-4(Fuca1-6)GlcNAcb-Sp22	0	29.90365000000002
Neu5Aca2-6Galb1-4GlcNAcb1-6(Fuca1-2Galb1-3GlcNAcb1-3)Galb1-4Glc-Sp21	0	-8.365
GalNAca1-3(Fuca1-2)Galb1-3GlcNAcb1-2Mana1-6(GalNAca1-3(Fuca1-2)Galb1-3GlcNAcb1-2Mana1-3)Manb1-4GlcNAcb1-4(Fuca1-6)GlcNAcb-Sp22	0	-16.962875
Galb1-4GlcNAcb1-6(Galb1-4GlcNAcb1-2)Mana1-6(Galb1-4GlcNAcb1-2Mana1-3)Manb1-4GlcNAcb1-4GlcNAcb-Sp19	0	2.1838249999999992
Neu5Aca2-3Galb1-4GlcNAcb1-2Mana1-6(GlcNAcb1-4)(Neu5Aca2-3Galb1-4GlcNAcb1-2Mana1-3)Manb1-4GlcNAcb1-4GlcNAcb-Sp21	0	-41.049925000000016
Neu5Aca2-3Galb1-4GlcNAcb1-4Mana1-6(GlcNAcb1-4)(Neu5Aca2-3Galb1-4GlcNAcb1-4(Neu5Aca2-3Galb1-4GlcNAcb1-2)Mana1-3)Manb1-4GlcNAcb1-4GlcNAcb-Sp21	0	9.469349999999997
Neu5Aca2-3Galb1-4GlcNAcb1-6(Neu5Aca2-3Galb1-4GlcNAcb1-2)Mana1-6(GlcNAcb1-4)(Neu5Aca2-3Galb1-4GlcNAcb1-2Mana1-3)Manb1-4GlcNAcb1-4GlcNAcb-Sp21	0	-37.97862500000001
Neu5Aca2-6Galb1-4GlcNAcb1-2Mana1-6(GlcNAcb1-4)(Neu5Aca2-6Galb1-4GlcNAcb1-2Mana1-3)Manb1-4GlcNAcb1-4GlcNAcb-Sp21	0	-15.6825
Neu5Aca2-6Galb1-4GlcNAcb1-6(Neu5Aca2-6Galb1-4GlcNAcb1-2)Mana1-6(GlcNAcb1-4)(Neu5Aca2-6Galb1-4GlcNAcb1-2Mana1-3)Manb1-4GlcNAcb1-4GlcNAcb-Sp21	0	-22.05625
Gala1-3(Fuca1-2)Galb1-3GalNAcb-Sp8	0	-3.950649999999996
Glca1-6Glca1-6Glca1-6Glcb-Sp10	0	9.930525000000003
Glca1-4Glca1-4Glca1-4Glcb-Sp10	0	19.797425000000008
Fuca1-2Galb1-4(Fuca1-3)GlcNAcb1-2Mana1-6(Fuca1-2Galb1-4(Fuca1-3)GlcNAcb1-2Mana1-3)Manb1-4GlcNAcb1-4(Fuca1-6)GlcNAcb-Sp24	1	2037.60755
Neu5Aca2-3Galb1-3GlcNAcb1-6(Neu5Aca2-3Galb1-4GlcNAcb1-2)Mana1-6(Neu5Aca2-3Galb1-3GlcNAcb1-2Mana1-3)Manb1-4GlcNAcb1-4GlcNAcb-Sp19	0	-1.3119250000000005
GlcNAcb1-6(GlcNAcb1-2)Mana1-6(GlcNAcb1-2Mana1-3)Manb1-4GlcNAcb1-4(Fuca1-6)GlcNAcb-Sp24	0	27.742700000000006
Galb1-3GlcNAcb1-2Mana1-6(GlcNAcb1-4)(Galb1-3GlcNAcb1-2Mana1-3)Manb1-4GlcNAcb1-4GlcNAcb-Sp21	0	-1.7335249999999969
Neu5Aca2-6Galb1-4GlcNAcb1-6(Galb1-3GlcNAcb1-3)Galb1-4Glcb-Sp21	0	23.968550000000004
Neu5Aca2-3Galb1-4GlcNAcb1-2Mana-Sp0	0	31.448049999999995
Neu5Aca2-6Galb1-4GlcNAcb1-6(Neu5Aca2-6Galb1-4GlcNAcb1-3)GalNAca-Sp14	0	-3.313825000000005
Neu5Aca2-6Galb1-4GlcNAcb1-2Mana1-6(Neu5Aca2-6Galb1-4GlcNAcb1-2Mana1-3)Manb1-4GlcNAcb1-4(Fuca1-6)GlcNAcb-Sp24	0	6.6123749999999974
Neu5Aca2-3Galb1-4GlcNAcb1-2Mana1-6(Neu5Aca2-3Galb1-4GlcNAcb1-2Mana1-3)Manb1-4GlcNAcb1-4(Fuca1-6)GlcNAcb-Sp24	0	-14.397049999999995
Mana1-6(Mana1-3)Manb1-4GlcNAcb1-4(Fuca1-6)GlcNAcb-Sp19	0	-7.687049999999998
Galb1-4GlcNAcb1-6(Galb1-4GlcNAcb1-2)Mana1-6(Galb1-4GlcNAcb1-2Mana1-3)Manb1-4GlcNAcb1-4(Fuca1-6)GlcNAcb-Sp24	0	2.165424999999999
Neu5Aca2-3Galb1-3GlcNAcb1-2Mana1-6(GlcNAcb1-4)(Neu5Aca2-3Galb1-3GlcNAcb1-2Mana1-3)Manb1-4GlcNAcb1-4GlcNAc-Sp21	0	-25.577449999999992
Neu5Aca2-6Galb1-4GlcNAcb1-6(Fuca1-2Galb1-4(Fuca1-3)GlcNAcb1-3)Galb1-4Glc-Sp21	0	19.473925000000012
Galb1-3GlcNAcb1-6GalNAca-Sp14	0	-40.85922500000001
Galb1-3(Fuca1-4)GlcNAcb1-6GalNAca-Sp14	0	3.746400000000008
(3S)Galb1-3(Fuca1-4)GlcNAcb-Sp0	0	21.041600000000006
Galb1-4(Fuca1-3)GlcNAcb1-6(Neu5Aca2-6(Neu5Aca2-3Galb1-3)GlcNAcb1-3)Galb1-4Glc-Sp21	0	9.456200000000004
Gala1-3Galb1-4GlcNAcb1-6GalNAca-Sp14	0	1.920425
Fuca1-2(6S)Galb1-3GlcNAcb-Sp0	1	155.16385000000002
Fuca1-2Galb1-4GlcNAcb1-2Mana-Sp0	0	6.558725000000001
Fuca1-2Galb1-3(6S)GlcNAcb-Sp0	0	19.051150000000003
Fuca1-2(6S)Galb1-3(6S)GlcNAcb-Sp0	0	4.2341000000000015
Neu5Aca2-6GalNAcb1-4(6S)GlcNAcb-Sp8	0	0.4216000000000015
GalNAcb1-4(Fuca1-3)(6S)GlcNAcb-Sp8	0	7.865199999999998
(3S)GalNAcb1-4(Fuca1-3)GlcNAcb-Sp8	0	-1.036725000000004
GlcNAcb1-6(GlcNAcb1-2)Mana1-6(GlcNAcb1-4)(GlcNAcb1-4(GlcNAcb1-2)Mana1-3)Manb1-4GlcNAcb1-4(Fuca1-6)GlcNAc-Sp21	0	-17.742924999999996
Galb1-3GlcNAca1-3Galb1-4GlcNAcb-Sp8	0	-44.5206
Galb1-3(6S)GlcNAcb-Sp8	0	2.5089999999999972
(6S)(4S)GalNAcb1-4GlcNAc-Sp8	0	-20.61015
(6S)GalNAcb1-4GlcNAc-Sp8	0	-9.13155
(3S)GalNAcb1-4(3S)GlcNAc-Sp8	0	-30.19827500000001
GalNAcb1-4(6S)GlcNAc-Sp8	1	9811.761875000002
(3S)GalNAcb1-4GlcNAc-Sp8	0	-16.103775
Galb1-4(6P)GlcNAcb-Sp0	0	23.716525000000008
(6P)Galb1-4GlcNAcb-SP0	0	-37.71185
Neu5Aca2-6Galb1-4GlcNAcb1-2Man-Sp0	0	-4.331749999999996
Gala1-3Galb1-4GlcNAcb1-2Mana-Sp0	0	-3.3831750000000014
Gala1-3(Fuca1-2)Galb1-4GlcNAcb1-2Mana-Sp0	0	5.2342999999999975
GalNAca1-3(Fuca1-2)Galb1-4GlcNAcb1-2Mana-Sp0	0	6.468325
Galb1-3GlcNAcb1-2Mana-Sp0	0	5.614675000000003
Gala1-3(Fuca1-2)Galb1-3GlcNAcb1-6GalNAc-Sp14	0	26.183300000000006
Gala1-3Galb1-3GlcNAcb1-2Mana-Sp0	0	-9.259074999999996
Neu5Aca2-3Galb1-3GlcNAcb1-4Galb1-4Glcb-Sp0	0	8.2381
GlcNAcb1-2Mana1-6(GlcNAcb1-4)(GlcNAcb1-2Mana1-3)Manb1-4GlcNAcb1-4(Fuca1-6)GlcNAc-Sp21	0	-2.984974999999997
Galb1-4GlcNAcb1-2Mana1-6(GlcNAcb1-4)(Galb1-4GlcNAcb1-2Mana1-3)Manb1-4GlcNAcb1-4(Fuca1-6)GlcNAc-Sp21	0	-19.2783
Galb1-4GlcNAcb1-2Mana1-6(Galb1-4GlcNAcb1-4)(Galb1-4GlcNAcb1-2Mana1-3)Manb1-4GlcNAcb1-4(Fuca1-6)GlcNAc-Sp21	0	14.277999999999995
Fuca1-4(Galb1-3)GlcNAcb1-2Mana-Sp0	0	2.853225000000002
Neu5Aca2-3Galb1-4(Fuca1-3)GlcNAcb1-2Mana-Sp0	0	7.234549999999999
GlcNAcb1-3Galb1-4GlcNAcb1-6(GlcNAcb1-3)Galb1-4GlcNAc-Sp0	0	-23.379975000000005
GalNAca1-3(Fuca1-2)Galb1-3GalNAcb1-3Gala1-4Galb1-4Glc-Sp21	0	10.809150000000004
Gala1-3(Fuca1-2)Galb1-3GalNAcb1-3Gala1-4Galb1-4Glc-Sp21	0	19.982275000000005
Galb1-3GalNAcb1-3Gal-Sp21	0	-18.07235
GlcNAcb1-3Galb1-4GlcNAcb1-2Mana1-6(GlcNAcb1-3Galb1-4GlcNAcb1-2Mana1-3)Manb1-4GlcNAcb1-4GlcNAcb-Sp12	0	-21.195075
Galb1-4GlcNAcb1-3Galb1-4GlcNAcb1-2Mana1-6(Galb1-4GlcNAcb1-3Galb1-4GlcNAcb1-2Mana1-3)Manb1-4GlcNAcb1-4GlcNAcb-Sp12	1	279.44432499999994
Galb1-4GlcNAcb1-3Galb1-4GlcNAcb1-2Mana1-6(Galb1-4GlcNAcb1-3Galb1-4GlcNAcb1-2Mana1-3)Manb1-4GlcNAcb1-4GlcNAcb-Sp24	0	33.11664999999999
Fuca1-2Galb1-4GlcNAcb1-3Galb1-4GlcNAcb1-2Mana1-6(Fuca1-2Galb1-4GlcNAcb1-3Galb1-4GlcNAcb1-2Mana1-3)Manb1-4GlcNAcb1-4GlcNAcb-Sp24	1	588.0
GlcNAcb1-3Galb1-4GlcNAcb1-3Galb1-4GlcNAcb1-2Mana1-6(GlcNAcb1-3Galb1-4GlcNAcb1-3Galb1-4GlcNAcb1-2Mana1-3)Manb1-4GlcNAcb1-4GlcNAcb-Sp25	0	19.486899999999995
Galb1-4GlcNAcb1-3Galb1-4GlcNAcb1-3Galb1-4GlcNAcb1-2Mana1-6(Galb1-4GlcNAcb1-3Galb1-4GlcNAcb1-3Galb1-4GlcNAcb1-2Mana1-3)Manb1-4GlcNAcb1-4GlcNAcb-Sp24	0	32.426950000000005
GlcNAcb1-3Galb1-4GlcNAcb1-3Galb1-4GlcNAcb1-3Galb1-4GlcNAcb1-2Mana1-6(GlcNAcb1-3Galb1-4GlcNAcb1-3Galb1-4GlcNAcb1-3Galb1-4GlcNAcb1-2Mana1-3)Manb1-4GlcNAcb1-4GlcNAcb-Sp25	0	-45.355150000000016
Galb1-4GlcNAcb1-3Galb1-4GlcNAcb1-3Galb1-4GlcNAcb1-3Galb1-4GlcNAcb1-2Mana1-6(Galb1-4GlcNAcb1-3Galb1-4GlcNAcb1-3Galb1-4GlcNAcb1-3Galb1-4GlcNAcb1-2Mana1-3)Manb1-4GlcNAcb1-4GlcNAcb-Sp25	0	11.671950000000002
Galb1-3GlcNAcb1-3Galb1-4GlcNAcb1-2Mana1-6(Galb1-3GlcNAcb1-3Galb1-4GlcNAcb1-2Mana1-3)Manb1-4GlcNAcb1-4GlcNAc-Sp25	0	11.421550000000005
Neu5Gca2-8Neu5Gca2-3Galb1-4GlcNAc-Sp0	0	-29.0381
Neu5Gca2-8Neu5Gca2-3Galb1-4GlcNAcb1-3Galb1-4GlcNAc-Sp0	0	-1.0555250000000012
Neu5Aca2-8Neu5Aca2-3Galb1-4GlcNAc-Sp0	0	-0.4265000000000043
Gala1-3Galb1-4GlcNAcb1-2Mana1-6(Gala1-3Galb1-4GlcNAcb1-2Mana1-3)Manb1-4GlcNAcb1-4GlcNAc-Sp24	1	127.699725
GlcNAcb1-3Galb1-4GlcNAcb1-6(GlcNAcb1-3Galb1-3)GalNAca-Sp14	0	21.48757500000001
GalNAcb1-3GlcNAcb-Sp0	0	3.2808750000000018
GalNAcb1-4GlcNAcb1-3GalNAcb1-4GlcNAcb-Sp0	1	978.5663999999997
GlcNAcb1-3Galb1-4GlcNAcb1-3Galb1-4GlcNAcb1-3Galb1-4GlcNAcb1-3Galb1-4GlcNAcb1-2Mana1-6(GlcNAcb1-3Galb1-4GlcNAcb1-3Galb1-4GlcNAcb1-3Galb1-4GlcNAcb1-3Galb1-4GlcNAcb1-2Mana1-3)Manb1-4GlcNAcb1-4GlcNAcb-Sp25	0	33.880225
Galb1-4GlcNAcb1-3Galb1-4GlcNAcb1-3Galb1-4GlcNAcb1-3Galb1-4GlcNAcb1-3Galb1-4GlcNAcb1-2Mana1-6(Galb1-4GlcNAcb1-3Galb1-4GlcNAcb1-3Galb1-4GlcNAcb1-3Galb1-4GlcNAcb1-3Galb1-4GlcNAcb1-2Mana1-3)Manb1-4GlcNAcb1-4GlcNAcb-Sp25	0	-10.884200000000007
Galb1-4GlcNAcb1-3Galb1-4GlcNAcb1-3Galb1-4GlcNAcb1-3Galb1-4GlcNAcb1-3Galb1-4GlcNAcb1-3Galb1-4GlcNAcb1-2Mana1-6(Galb1-4GlcNAcb1-3Galb1-4GlcNAcb1-3Galb1-4GlcNAcb1-3Galb1-4GlcNAcb1-3Galb1-4GlcNAcb1-3Galb1-4GlcNAcb1-2Mana1-3)Manb1-4GlcNAcb1-4GlcNAcb-Sp25	0	-37.90902500000001
(3S)GlcAb1-3Galb1-4GlcNAcb1-3Galb1-4Glc-Sp0	0	-5.042425000000005
Galb1-3GlcNAcb1-3Galb1-4GlcNAcb1-6(Galb1-3GlcNAcb1-3Galb1-4GlcNAb1-2)Mana1-6(Galb1-3GlcNAcb1-3Galb1-4GlcNAcb1-2Mana1-3)Manb1-4GlcNAcb1-4(Fuca1-6)GlcNAcb-Sp24	0	-39.7374
Neu5Aca2-8Neu5Aca2-3Galb1-3GalNAcb1-4(Neu5Aca2-3)Galb1-4Glc-Sp21	0	-28.181925
GlcNAcb1-3Galb1-4GlcNAcb1-3Galb1-4GlcNAcb1-3Galb1-4GlcNAcb1-3Galb1-4GlcNAcb1-2Mana1-6(GlcNAcb1-3Galb1-4GlcNAcb1-3Galb1-4GlcNAcb1-3Galb1-4GlcNAcb1-3Galb1-4GlcNAcb1-2Mana1-3)Manb1-4GlcNAcb1-4(Fuca1-6)GlcNAcb-Sp19	0	12.268399999999984
Galb1-4GlcNAcb1-3Galb1-4GlcNAcb1-6(Galb1-4GlcNAcb1-3Galb1-4GlcNAb1-2)Mana1-6(Galb1-4GlcNAcb1-3Galb1-4GlcNAcb1-2Mana1-3)Manb1-4GlcNAcb1-4(Fuca1-6)GlcNAcb-Sp24	1	177.60105000000004
GlcNAcb1-3Galb1-4GlcNAcb1-3Galb1-4GlcNAcb1-6(GlcNAcb1-3Galb1-4GlcNAcb1-3Galb1-4GlcNAb1-2)Mana1-6(GlcNAcb1-3Galb1-4GlcNAcb1-3Galb1-4GlcNAcb1-2Mana1-3)Manb1-4GlcNAcb1-4(Fuca1-6)GlcNAcb-Sp24	0	-41.69657499999999
Galb1-4GlcNAcb1-3Galb1-4GlcNAcb1-3Galb1-4GlcNAcb1-6(Galb1-4GlcNAcb1-3Galb1-4GlcNAcb1-3Galb1-4GlcNAb1-2)Mana1-6(Galb1-4GlcNAcb1-3Galb1-4GlcNAcb1-3Galb1-4GlcNAcb1-2Mana1-3)Manb1-4GlcNAcb1-4(Fuca1-6)GlcNAcb-Sp24	1	164.09920000000002
GlcNAcb1-3Galb1-4GlcNAcb1-3Galb1-4GlcNAcb1-3Galb1-4GlcNAcb1-6(GlcNAcb1-3Galb1-4GlcNAcb1-3Galb1-4GlcNAcb1-3Galb1-4GlcNAb1-2)Mana1-6(GlcNAcb1-3Galb1-4GlcNAcb1-3Galb1-4GlcNAcb1-3Galb1-4GlcNAcb1-2Mana1-3)Manb1-4GlcNAcb1-4(Fuca1-6)GlcNAcb-Sp24	0	33.5008
Galb1-4GlcNAcb1-3Galb1-4GlcNAcb1-3Galb1-4GlcNAcb1-3Galb1-4GlcNAcb1-3Galb1-4GlcNAcb1-6(Galb1-4GlcNAcb1-3Galb1-4GlcNAcb1-3Galb1-4GlcNAcb1-3Galb1-4GlcNAcb1-3Galb1-4GlcNAb1-2)Mana1-6(Galb1-4GlcNAcb1-3Galb1-4GlcNAcb1-3Galb1-4GlcNAcb1-3Galb1-4GlcNAcb1-3Galb1-4GlcNAcb1-2Mana1-3)Manb1-4GlcNAcb1-4(Fuca1-6)GlcNAcb-Sp24	0	2.046049999999994
Neu5Aca2-3Galb1-4GlcNAcb1-3Galb1-4GlcNAcb1-3GalNAca-Sp14	0	-5.663150000000003
GlcNAcb1-3Galb1-4GlcNAcb1-3GalNAca-Sp14	0	-10.32215
GlcNAcb1-3Galb1-4GlcNAcb1-6(Galb1-3)GalNAca-Sp14	0	-2.3858
GlcNAcb1-3Galb1-4GlcNAcb1-6(GlcNAcb1-3Galb1-4GlcNAcb1-3)GalNAca-Sp14	0	-3.2706000000000017
Neu5Aca2-3Galb1-4GlcNAcb1-3Galb1-4GlcNAcb1-6(Neu5Aca2-3Galb1-4GlcNAcb1-3Galb1-4GlcNAcb1-3)GalNAca-Sp14	0	23.63015000000001
Neu5Aca2-6Galb1-4GlcNAcb1-3Galb1-4GlcNAcb1-3GalNAca-Sp14	0	12.186849999999994
GlcNAcb1-3Galb1-4GlcNAcb1-3Galb1-4GlcNAcb1-3GalNAca-Sp14	0	14.174124999999995
Galb1-4GlcNAcb1-3Galb1-3GalNAca-Sp14	0	-6.5341249999999915
Neu5Aca2-6Galb1-4GlcNAcb1-3Galb1-4GlcNAcb1-6(Galb1-3)GalNAca-Sp14	0	20.35072500000001
Neu5Aca2-6Galb1-4GlcNAcb1-6(Galb1-3)GalNAca-Sp14	0	29.8174
GlcNAcb1-6(Neu5Aca2-3Galb1-3)GalNAca-Sp14	0	-6.7521
Neu5Aca2-6Galb1-4GlcNAcb1-3Galb1-4GlcNAcb1-6(Neu5Aca2-6Galb1-4GlcNAcb1-3Galb1-4GlcNAcb1-3)GalNAca-Sp14	1	132.179425
GlcNAcb1-3Fuca-Sp21	0	27.9797
Galb1-3GalNAcb1-4(Neu5Aca2-8Neu5Aca2-8Neu5Aca2-3)Galb1-4Glcb-Sp21	0	21.133900000000004
