# Supplementary material for: Identifying glycan motifs using a novel subtree mining approach
Source: BMC Bioinformatics. 2020 Feb 4;21:42. doi: 10.1186/s12859-020-3374-4 (PMC7001330; doi:10.1186/s12859-020-3374-4)
Supplement: Supplementary file 6 — Additional file 6 Training and test sets. CSV files for all training and test sets used for this manuscript. [file 12859_2020_3374_MOESM6_ESM.zip › CV_Folds/CV_Folds/fold_3/training_set_GSL-I-B4_10ug_13920_v5.0_DATA.csv]

glycan	binding	rfu
Gala-Sp8	1	1134.77455
Glca-Sp8	0	20.081925
GalNAca-Sp8	0	12.130125000000007
Fuca-Sp8	0	10.724375
Fuca-Sp9	0	14.968725
Rhaa-Sp8	0	5.080650000000006
Neu5Aca-Sp8	0	6.458750000000008
Neu5Acb-Sp8	0	5.263975
Galb-Sp8	0	21.5564
Glcb-Sp8	0	13.5434
GalNAcb-Sp8	0	24.427275
GlcNAcb-Sp0	0	9.300974999999998
GlcNAcb-Sp8	0	2.7420000000000027
GlcN(Gc)b-Sp8	0	6.932375000000004
Galb1-4GlcNAcb1-6(Galb1-4GlcNAcb1-3)GalNAca-Sp8	0	13.138925000000004
Galb1-4GlcNAcb1-6(Galb1-4GlcNAcb1-3)GalNAc-Sp14	0	-2.150100000000002
GlcNAcb1-6(GlcNAcb1-4)(GlcNAcb1-3)GlcNAc-Sp8	0	3.2350749999999984
6S(3S)Galb1-4(6S)GlcNAcb-Sp0	0	-16.8218
6S(3S)Galb1-4GlcNAcb-Sp0	0	-1.769824999999999
(3S)Galb1-4Glcb-Sp8	0	9.8822
(3S)Galb1-4(6S)Glcb-Sp0	0	-2.2724749999999982
(3S)Galb1-4(6S)Glcb-Sp8	0	-3.7416750000000025
(3S)Galb1-3(Fuca1-4)GlcNAcb-Sp8	0	18.553250000000006
(3S)Galb1-3GalNAca-Sp8	0	-5.045774999999994
(3S)Galb1-3GlcNAcb-Sp0	0	0.3027999999999995
(3S)Galb1-3GlcNAcb-Sp8	0	0.726424999999999
(3S)Galb1-4(Fuca1-3)GlcNAc-Sp0	0	12.890149999999998
(3S)Galb1-4(Fuca1-3)GlcNAc-Sp8	0	7.533050000000002
(3S)Galb1-4(6S)GlcNAcb-Sp0	0	-3.079250000000002
(3S)Galb1-4(6S)GlcNAcb-Sp8	0	-4.513000000000002
(3S)Galb1-4GlcNAcb-Sp0	0	2.1930749999999986
(3S)Galb1-4GlcNAcb-Sp8	0	-3.7005750000000006
(3S)Galb-Sp8	0	4.1777750000000005
(6S)(4S)Galb1-4GlcNAcb-Sp0	0	-6.404525000000001
(4S)Galb1-4GlcNAcb-Sp8	0	0.916574999999998
(6S)Galb1-4Glcb-Sp0	0	5.016674999999998
(6S)Galb1-4GlcNAcb-Sp8	0	-11.953875
(6S)Galb1-4(6S)Glcb-Sp8	0	10.629199999999996
Neu5Aca2-3(6S)Galb1-4GlcNAcb-Sp8	0	-1.6630999999999931
(6S)GlcNAcb-Sp8	0	-6.3636500000000025
Neu5,9Ac2a-Sp8	0	-26.757225
Neu5,9Ac2a2-6Galb1-4GlcNAcb-Sp8	0	0.6149500000000003
Mana1-6(Mana1-3)Manb1-4GlcNAcb1-4GlcNAcb-Sp12	0	8.009924999999999
Mana1-6(Mana1-3)Manb1-4GlcNAcb1-4GlcNAcb-Sp13	0	10.370275
GlcNAcb1-2Mana1-6(GlcNAcb1-2Mana1-3)Manb1-4GlcNAcb1-4GlcNAcb-Sp12	0	14.965324999999998
GlcNAcb1-2Mana1-6(GlcNAcb1-2Mana1-3)Manb1-4GlcNAcb1-4GlcNAcb-Sp13	0	0.6675749999999958
Galb1-4GlcNAcb1-2Mana1-6(Galb1-4GlcNAcb1-2Mana1-3)Manb1-4GlcNAcb1-4GlcNAcb-Sp12	0	-1.118725000000003
Neu5Aca2-6Galb1-4GlcNAcb1-2Mana1-6(Neu5Aca2-6Galb1-4GlcNAcb1-2Mana1-3)Manb1-4GlcNAcb1-4GlcNAcb-Sp12	0	-4.65745
Neu5Aca2-6Galb1-4GlcNAcb1-2Mana1-6(Neu5Aca2-6Galb1-4GlcNAcb1-2Mana1-3)Manb1-4GlcNAcb1-4GlcNAcb-Sp13	0	-6.621499999999998
Neu5Aca2-6Galb1-4GlcNAcb1-2Mana1-6(Neu5Aca2-6Galb1-4GlcNAcb1-2Mana1-3)Manb1-4GlcNAcb1-4GlcNAcb-Sp21	0	-1.0240249999999982
Neu5Aca2-6Galb1-4GlcNAcb1-2Mana1-6(Neu5Aca2-6Galb1-4GlcNAcb1-2Mana1-3)Manb1-4GlcNAcb1-4GlcNAcb-Sp24	0	0.5001499999999997
Fuca1-2Galb1-3GalNAcb1-3Gala-Sp9	0	2.493125
Fuca1-2Galb1-3GalNAcb1-3Gala1-4Galb1-4Glcb-Sp9	0	1.7699249999999989
Fuca1-2Galb1-3(Fuca1-4)GlcNAcb-Sp8	0	-2.6045250000000006
Fuca1-2Galb1-3GalNAca-Sp8	0	4.934100000000003
Fuca1-2Galb1-3GalNAca-Sp14	0	10.102799999999998
Fuca1-2Galb1-3GalNAcb1-4(Neu5Aca2-3)Galb1-4Glcb-Sp9	0	12.69775
Fuca1-2Galb1-3GlcNAcb1-3Galb1-4Glcb-Sp8	0	-2.466624999999997
Fuca1-2Galb1-3GlcNAcb-Sp0	0	7.248574999999999
Fuca1-2Galb1-3GlcNAcb-Sp8	0	5.054775000000003
Fuca1-2Galb1-4(Fuca1-3)GlcNAcb1-3Galb1-4(Fuca1-3)GlcNAcb-Sp0	0	1.015499999999996
Fuca1-2Galb1-4(Fuca1-3)GlcNAcb1-3Galb1-4(Fuca1-3)GlcNAcb1-3Galb1-4(Fuca1-3)GlcNAcb-Sp0	0	9.004474999999996
Fuca1-2Galb1-4(Fuca1-3)GlcNAcb-Sp0	0	23.23427500000001
Fuca1-2Galb1-4(Fuca1-3)GlcNAcb-Sp8	0	22.836475000000004
Fuca1-2Galb1-4GlcNAcb1-3Galb1-4GlcNAcb-Sp0	0	0.4923750000000009
Fuca1-2Galb1-4GlcNAcb1-3Galb1-4GlcNAcb1-3Galb1-4GlcNAcb-Sp0	0	0.8799499999999973
Fuca1-2Galb1-4GlcNAcb-Sp0	0	5.6922
Fuca1-2Galb1-4GlcNAcb-Sp8	0	0.6568250000000013
Fuca1-2Galb1-4Glcb-Sp0	0	5.555650000000003
Fuca1-2Galb-Sp8	0	2.8959499999999987
Fuca1-4GlcNAcb-Sp8	0	5.655475000000003
Fucb1-3GlcNAcb-Sp8	0	0.8497000000000021
GalNAca1-3(Fuca1-2)Galb1-3GlcNAcb-Sp0	0	-7.85425
GalNAca1-3(Fuca1-2)Galb1-4(Fuca1-3)GlcNAcb-Sp0	0	14.609249999999996
(3S)Galb1-4(Fuca1-3)Glcb-Sp0	0	0.5616749999999993
GalNAca1-3(Fuca1-2)Galb1-4GlcNAcb-Sp0	0	6.397675
GalNAca1-3(Fuca1-2)Galb1-4Glcb-Sp0	0	1.3328250000000017
GlcNAcb1-3Galb1-3GalNAca-Sp8	0	2.9835749999999983
GalNAca1-3(Fuca1-2)Galb-Sp8	0	-0.6810999999999989
GalNAca1-3(Fuca1-2)Galb-Sp18	0	1.7375999999999967
GalNAca1-3GalNAcb-Sp8	0	-7.017024999999999
GalNAca1-3Galb-Sp8	0	-2.8053500000000007
GalNAca1-4(Fuca1-2)Galb1-4GlcNAcb-Sp8	0	-1.8279999999999996
GalNAcb1-3(Fuca1-2)Galb-Sp8	0	3.4388749999999995
GalNAcb1-3Gala1-4Galb1-4GlcNAcb-Sp0	0	26.2975
GalNAcb1-4(Fuca1-3)GlcNAcb-Sp0	0	22.41112499999999
GalNAcb1-4GlcNAcb-Sp0	0	3.6786499999999975
GalNAcb1-4GlcNAcb-Sp8	0	11.413824999999996
Gala1-2Galb-Sp8	1	10968.545699999997
Gala1-3(Fuca1-2)Galb1-3GlcNAcb-Sp0	1	1127.6438750000002
Gala1-3(Fuca1-2)Galb1-3GlcNAcb-Sp8	1	2525.524725
Gala1-3(Fuca1-2)Galb1-4(Fuca1-3)GlcNAcb-Sp0	1	2369.10065
Gala1-3(Fuca1-2)Galb1-4(Fuca1-3)GlcNAcb-Sp8	1	8480.326749999998
Gala1-3(Fuca1-2)Galb-Sp8	1	981.555975
Gala1-3(Fuca1-2)Galb-Sp18	1	4131.037450000002
Gala1-4(Gala1-3)Galb1-4GlcNAcb-Sp8	1	4133.029425
Gala1-3GalNAca-Sp16	0	3.615174999999999
Gala1-3GalNAcb-Sp8	1	110.6553
Gala1-3Galb1-4(Fuca1-3)GlcNAcb-Sp8	1	15075.493000000002
Gala1-3Galb1-3GlcNAcb-Sp0	1	3179.0092000000013
Gala1-3Galb1-4GlcNAcb-Sp8	1	6068.326749999998
Gala1-3Galb1-4Glcb-Sp0	1	648.35895
Gala1-3Galb-Sp8	1	647.04265
Gala1-4(Fuca1-2)Galb1-4GlcNAcb-Sp8	1	641.2377
Gala1-4Galb1-4GlcNAcb-Sp8	1	2645.4851
Gala1-4Galb1-4Glcb-Sp0	1	852.915
Gala1-4GlcNAcb-Sp8	1	21984.5213
Galb1-3(Fuca1-4)GlcNAcb1-3Galb1-4(Fuca1-3)GlcNAcb-Sp0	0	0.6926500000000004
Galb1-3GlcNAcb1-3Galb1-4(Fuca1-3)GlcNAcb-Sp0	0	-2.1049499999999988
Galb1-3(Fuca1-4)GlcNAc-Sp0	0	14.809824999999995
Galb1-3(Fuca1-4)GlcNAc-Sp8	0	4.9205000000000005
Fuca1-4(Galb1-3)GlcNAcb-Sp8	0	-3.367875
Galb1-4GlcNAcb1-6GalNAc-Sp14	0	20.434824999999996
GlcNAcb1-6(Galb1-3)GalNAca-Sp14	0	6.4726500000000025
Neu5Aca2-6(Galb1-3)GalNAca-Sp8	0	-7.462875
Neu5Aca2-6(Galb1-3)GalNAca-Sp14	0	-1.165750000000001
Neu5Acb2-6(Galb1-3)GalNAca-Sp8	0	6.795599999999998
Neu5Aca2-6(Galb1-3)GlcNAcb1-4Galb1-4Glcb-Sp10	0	-5.957600000000002
Galb1-3GalNAca-Sp8	0	1.6632500000000032
Galb1-3GalNAcb-Sp8	0	15.774725
Galb1-3GalNAcb1-4(Neu5Aca2-3)Galb1-4Glcb-Sp0	0	-0.7616250000000022
Galb1-3GalNAcb1-4Galb1-4Glcb-Sp8	0	10.751300000000002
Galb1-3Galb-Sp8	0	7.085625
Galb1-3GlcNAcb1-3Galb1-4GlcNAcb-Sp0	0	9.56225
Galb1-3GlcNAcb1-3Galb1-4Glcb-Sp10	0	-3.3226250000000004
Galb1-3GlcNAcb-Sp8	0	-1.7979000000000038
Galb1-4(Fuca1-3)GlcNAcb-Sp8	0	6.073649999999999
Galb1-4(6S)Glcb-Sp0	0	0.9094249999999988
Galb1-4GalNAca1-3(Fuca1-2)Galb1-4GlcNAcb-Sp8	0	1.4924
Galb1-4GalNAcb1-3(Fuca1-2)Galb1-4GlcNAcb-Sp8	0	-1.7527000000000008
Galb1-4GlcNAcb1-3GalNAca-Sp8	0	6.00625
Galb1-4GlcNAcb1-3Galb1-4(Fuca1-3)GlcNAcb1-3Galb1-4(Fuca1-3)GlcNAcb-Sp0	0	-1.8611249999999997
Galb1-4GlcNAcb1-3Galb1-4GlcNAcb1-3Galb1-4GlcNAcb-Sp0	0	4.276275000000002
Galb1-4GlcNAcb1-3Galb1-4GlcNAcb-Sp0	0	1.8189749999999985
Galb1-4GlcNAcb1-3Galb1-4Glcb-Sp0	0	-2.08
Galb1-4GlcNAcb1-3Galb1-4Glcb-Sp8	0	13.881799999999998
Galb1-4GlcNAcb1-6(Galb1-3)GalNAca-Sp8	0	0.6141499999999986
Galb1-4GlcNAcb1-6(Galb1-3)GalNAc-Sp14	0	16.4902
Galb1-4GlcNAcb-Sp0	0	0.31972500000000004
Galb1-4GlcNAcb-Sp8	0	8.797125000000003
Galb1-4Glcb-Sp0	0	3.5821749999999994
GlcNAca1-6Galb1-4GlcNAcb-Sp8	1	154.43307499999997
GlcNAcb1-2Galb1-3GalNAca-Sp8	0	7.160574999999998
GlcNAcb1-6(GlcNAcb1-3)GalNAca-Sp8	0	11.897749999999995
GlcNAcb1-6(GlcNAcb1-3)Galb1-4GlcNAcb-Sp8	0	2.075174999999998
GlcNAcb1-3GalNAca-Sp8	0	3.791350000000003
GlcNAcb1-3Galb1-4GlcNAcb-Sp0	0	1.2119999999999995
GlcNAcb1-3Galb1-4GlcNAcb-Sp8	0	-0.9866499999999974
GlcNAcb1-3Galb1-4Glcb-Sp0	0	12.033225000000002
GlcNAcb1-4-MDPLys	0	-3.6269500000000017
GlcNAcb1-6(GlcNAcb1-4)GalNAca-Sp8	0	-2.077150000000003
GlcNAcb1-4Galb1-4GlcNAcb-Sp8	0	5.224550000000002
GlcNAcb1-4GlcNAcb1-4GlcNAcb1-4GlcNAcb1-4GlcNAcb1-4GlcNAcb1-Sp8	1	99.37715
GlcNAcb1-4GlcNAcb1-4GlcNAcb-Sp8	1	140.66685
GlcNAcb1-6GalNAca-Sp8	0	2.580474999999998
GlcNAcb1-6GalNAca-Sp14	0	1.6798499999999983
GlcNAcb1-6Galb1-4GlcNAcb-Sp8	0	3.9293999999999993
Glca1-4Glca-Sp8	0	17.475250000000006
Glca1-6Glca1-6Glcb-Sp8	0	2.2074249999999993
Glcb1-4Glcb-Sp8	0	9.318024999999997
Glcb1-6Glcb-Sp8	0	11.296099999999996
GlcAa-Sp8	0	7.057775000000002
GlcAb1-3Galb-Sp8	0	1.7435000000000045
GlcAb1-6Galb-Sp8	0	15.648424999999996
KDNa2-3Galb1-4GlcNAcb-Sp0	0	11.720524999999995
Mana1-2Mana1-2Mana1-3Mana-Sp9	0	23.111649999999994
Mana1-2Mana1-6(Mana1-2Mana1-3)Mana-Sp9	0	6.506549999999999
Mana1-2Mana1-3Mana-Sp9	0	8.515174999999997
Mana1-6(Mana1-2Mana1-3)Mana1-6(Mana1-2Mana1-3)Manb1-4GlcNAcb1-4GlcNAcb-Sp12	0	1.668025000000002
Mana1-2Mana1-6(Mana1-3)Mana1-6(Mana1-2Mana1-2Mana1-3)Manb1-4GlcNAcb1-4GlcNAcb-Sp12	0	-0.5712250000000001
Mana1-2Mana1-6(Mana1-2Mana1-3)Mana1-6(Mana1-2Mana1-2Mana1-3)Manb1-4GlcNAcb1-4GlcNAcb-Sp12	0	19.380300000000005
Mana1-6(Mana1-3)Mana-Sp9	0	11.165675000000006
Mana1-2Mana1-2Mana1-6(Mana1-3)Mana-Sp9	0	6.021175
Manb1-4GlcNAcb-Sp0	0	6.101125
(3S)Galb1-4(Fuca1-3)(6S)GlcNAcb-Sp8	0	-0.9786499999999982
Fuca1-2(6S)Galb1-4GlcNAcb-Sp0	0	8.001425000000003
Fuca1-2Galb1-4(6S)GlcNAcb-Sp8	0	-0.2187499999999858
Neu5Aca2-3Galb1-3GalNAca-Sp14	0	0.1955250000000035
GalNAcb1-4(Neu5Aca2-8Neu5Aca2-8Neu5Aca2-8Neu5Aca2-3)Galb1-4Glcb-Sp0	0	4.121674999999996
GalNAcb1-4(Neu5Aca2-8Neu5Aca2-8Neu5Aca2-3)Galb1-4Glcb-Sp0	0	26.26
Neu5Aca2-8Neu5Aca2-8Neu5Aca2-3Galb1-4Glcb-Sp0	0	0.9322499999999962
GalNAcb1-4(Neu5Aca2-8Neu5Aca2-3)Galb1-4Glcb-Sp0	0	-0.3829750000000054
Neu5Aca2-8Neu5Aca2-8Neu5Aca-Sp8	0	-3.54265
Neu5Aca2-3(6S)Galb1-4(Fuca1-3)GlcNAcb-Sp8	0	-5.618900000000001
GalNAcb1-4(Neu5Aca2-3)Galb1-4GlcNAcb-Sp0	0	3.144475
GalNAcb1-4(Neu5Aca2-3)Galb1-4GlcNAcb-Sp8	0	3.7869500000000014
Neu5Aca2-3Galb1-3GalNAcb1-4(Neu5Aca2-3)Galb1-4Glcb-Sp0	0	-5.452724999999999
Neu5Aca2-3GalNAca-Sp8	0	16.598924999999998
Neu5Aca2-3Galb1-3(6S)GlcNAc-Sp8	0	25.41505
Neu5Aca2-3Galb1-3(Fuca1-4)GlcNAcb-Sp8	0	5.9004749999999975
Neu5Aca2-3Galb1-3(Fuca1-4)GlcNAcb1-3Galb1-4(Fuca1-3)GlcNAcb-Sp0	0	0.581875
Neu5Aca2-3Galb1-3(6S)GalNAca-Sp8	0	-4.374749999999998
Neu5Aca2-6(Neu5Aca2-3Galb1-3)GalNAca-Sp8	0	0.8929000000000009
Neu5Aca2-6(Neu5Aca2-3Galb1-3)GalNAca-Sp14	0	8.544375
Neu5Aca2-3Galb-Sp8	0	2.7851000000000035
Neu5Aca2-3Galb1-3GalNAcb1-3Gala1-4Galb1-4Glcb-Sp0	0	0.6332499999999985
Neu5Aca2-3Galb1-3GlcNAcb1-3Galb1-4GlcNAcb-Sp0	0	-16.31555
Fuca1-2(6S)Galb1-4Glcb-Sp0	0	1.2412249999999982
Neu5Aca2-3Galb1-3GlcNAcb-Sp0	0	-18.0603
Neu5Aca2-3Galb1-3GlcNAcb-Sp8	0	-6.269850000000003
Neu5Aca2-3Galb1-4(6S)GlcNAcb-Sp8	0	-5.4391000000000025
Neu5Aca2-3Galb1-4(Fuca1-3)(6S)GlcNAcb-Sp8	0	0.3028000000000013
Neu5Aca2-3Galb1-4(Fuca1-3)GlcNAcb1-3Galb1-4(Fuca1-3)GlcNAcb1-3Galb1-4(Fuca1-3)GlcNAcb-Sp0	0	3.976225
Neu5Aca2-3Galb1-4(Fuca1-3)GlcNAcb-Sp0	0	2.4289749999999977
Neu5Aca2-3Galb1-4(Fuca1-3)GlcNAcb-Sp8	0	-8.634649999999999
Neu5Aca2-3Galb1-4(Fuca1-3)GlcNAcb1-3Galb-Sp8	0	-4.55625
Neu5Aca2-3Galb1-4GlcNAcb-Sp0	0	8.723575
Neu5Aca2-3Galb1-4GlcNAcb-Sp8	0	-9.349575000000002
Neu5Aca2-3Galb1-4GlcNAcb1-3Galb1-4GlcNAcb-Sp0	0	-5.879125
Neu5Aca2-3Galb1-4Glcb-Sp0	0	15.442100000000005
Neu5Aca2-3Galb1-4Glcb-Sp8	0	4.172150000000002
Neu5Aca2-6GalNAca-Sp8	0	-8.396700000000001
Neu5Aca2-6Galb1-4(6S)GlcNAcb-Sp8	0	-6.607375
Neu5Aca2-6Galb1-4GlcNAcb-Sp8	0	-3.768724999999996
Neu5Aca2-6Galb1-4GlcNAcb1-3Galb1-4(Fuca1-3)GlcNAcb1-3Galb1-4(Fuca1-3)GlcNAcb-Sp0	0	3.3928499999999997
Neu5Aca2-6Galb1-4GlcNAcb1-3Galb1-4GlcNAcb-Sp0	0	12.234825000000008
Neu5Aca2-6Galb1-4Glcb-Sp0	0	-8.632674999999995
Neu5Aca2-6Galb-Sp8	0	0.6469249999999995
Neu5Aca2-8Neu5Aca-Sp8	0	3.161225
Neu5Aca2-8Neu5Aca2-3Galb1-4Glcb-Sp0	0	5.929449999999997
Neu5Acb2-6GalNAca-Sp8	0	-4.670250000000001
Neu5Gca2-3Galb1-3(Fuca1-4)GlcNAcb-Sp0	0	-0.6755499999999994
Neu5Gca2-3Galb1-3GlcNAcb-Sp0	0	2.457349999999999
Neu5Gca2-3Galb1-4(Fuca1-3)GlcNAcb-Sp0	0	-1.8570249999999984
Neu5Gca2-3Galb1-4GlcNAcb-Sp0	0	-1.840025000000001
Neu5Gca2-3Galb1-4Glcb-Sp0	0	6.3470999999999975
Neu5Gca2-6GalNAca-Sp0	0	12.476675
Neu5Gca-Sp8	0	1.8158000000000007
Galb1-4(Fuca1-3)(6S)GlcNAcb-Sp0	0	2.4262250000000005
Galb1-4(Fuca1-3)(6S)Glcb-Sp0	0	4.24255
Galb1-4(Fuca1-3)GlcNAcb1-3Galb1-3(Fuca1-4)GlcNAcb-Sp0	0	-1.5054250000000025
Neu5Aca2-3Galb1-3GlcNAcb1-3Galb1-3GlcNAcb-Sp0	0	6.904899999999994
4S(3S)Galb1-4GlcNAcb-Sp0	0	-8.174724999999997
(6S)Galb1-4(6S)GlcNAcb-Sp0	0	-12.129174999999998
(6P)Glcb-Sp10	0	15.686524999999993
Galb1-3Galb1-4GlcNAcb-Sp8	0	5.926525000000005
Neu5Aca2-6Galb1-4GlcNAcb1-2Mana1-6(Galb1-4GlcNAcb1-2Mana1-3)Manb1-4GlcNAcb1-4GlcNAcb-Sp12	0	-3.8071750000000013
GlcNAcb1-6(Galb1-4GlcNAcb1-3)Galb1-4GlcNAc-Sp0	0	-9.9538
Galb1-4GlcNAca1-6Galb1-4GlcNAcb-Sp0	0	-0.5559999999999974
Galb1-4GlcNAcb1-6Galb1-4GlcNAcb-Sp0	0	14.070875
GalNAcb1-3Galb-Sp8	0	5.495225000000002
GlcAb1-3GlcNAcb-Sp8	0	-4.264324999999999
Neu5Aca2-6Galb1-4GlcNAcb1-2Mana1-6(GlcNAcb1-2Mana1-3)Manb1-4GlcNAcb1-4GlcNAcb-Sp12	0	-4.569824999999998
GlcNAcb1-3Man-Sp10	0	20.080449999999995
GlcNAcb1-4GlcNAcb-Sp10	1	92.23245
MurNAcb1-4GlcNAcb-Sp10	0	-4.525724999999998
Mana1-6Manb-Sp10	0	10.80905
Mana1-2Mana1-6(Mana1-2Mana1-3)Mana1-6(Mana1-2Mana1-2Mana1-3)Mana-Sp9	0	1.76595
Neu5Aca2-3Galb1-4GlcNAcb1-6(Neu5Aca2-3Galb1-3)GalNAca-Sp14	0	7.098074999999998
Neu5Aca2-6Galb1-4GlcNAcb1-2Mana1-6(Neu5Aca2-3Galb1-4GlcNAcb1-2Mana1-3)Manb1-4GlcNAcb1-4GlcNAcb-Sp12	0	-2.868125
Galb1-4GlcNAcb1-2Mana1-6(Neu5Aca2-6Galb1-4GlcNAcb1-2Mana1-3)Manb1-4GlcNAcb1-4GlcNAcb-Sp12	0	1.360400000000002
GlcNAcb1-2Mana1-6(Neu5Aca2-6Galb1-4GlcNAcb1-2Mana1-3)Manb1-4GlcNAcb1-4GlcNAcb-Sp12	0	-14.541574999999998
Neu5Aca2-8Neu5Acb-Sp17	0	-0.04595000000000127
Neu5Aca2-8Neu5Aca2-8Neu5Acb-Sp8	0	-4.3656000000000015
Neu5Gcb2-6Galb1-4GlcNAc-Sp8	0	22.11565
Neu5Aca2-3Galb1-4GlcNAcb1-2Mana1-6(Neu5Aca2-6Galb1-4GlcNAcb1-2Mana1-3)Manb1-4GlcNAcb1-4GlcNAcb-Sp12	0	0.3285249999999973
Galb1-4(Fuca1-3)GlcNAcb1-2Mana1-6(Galb1-4(Fuca1-3)GlcNAcb1-2Mana1-3)Manb1-4GlcNAcb1-4GlcNAcb-Sp20	0	0.6516000000000021
Neu5,9Ac2a2-3Galb1-3GlcNAcb-Sp0	0	-1.8031750000000013
Neu5Aca2-3Galb1-3(Fuca1-4)GlcNAcb1-3Galb1-3(Fuca1-4)GlcNAcb-Sp0	0	6.92835
Neu5Aca2-6Galb1-4GlcNAcb1-3Galb1-4GlcNAcb1-3Galb1-4GlcNAcb-Sp0	0	5.105550000000001
Gala1-4Galb1-4GlcNAcb1-3Galb1-4Glcb-Sp0	1	601.3617
GalNAcb1-3Gala1-4Galb1-4GlcNAcb1-3Galb1-4Glcb-Sp0	0	-4.169149999999997
Neu5Aca2-3Galb1-4(Fuca1-3)GlcNAcb1-6(Neu5Aca2-3Galb1-3)GalNAc-Sp14	0	25.1833
GlcNAca1-4Galb1-4GlcNAcb1-3Galb1-4GlcNAcb1-3Galb1-4GlcNAcb-Sp0	1	191.535275
GlcNAca1-4Galb1-3GlcNAcb-Sp0	0	26.267125000000004
GlcNAca1-4Galb1-4GlcNAcb1-3Galb1-4GlcNAcb-Sp0	1	120.483825
GlcNAca1-4Galb1-3GalNAc-Sp14	0	23.663125
Neu5Aca2-6Galb1-4GlcNAcb1-2Mana1-6Manb1-4GlcNAcb1-4GlcNAc-Sp12	0	4.970825000000005
Galb1-4GlcNAcb1-2Mana1-3Manb1-4GlcNAcb1-4GlcNAc-Sp12	0	7.475650000000003
Galb1-4GlcNAcb1-2Mana1-6Manb1-4GlcNAcb1-4GlcNAc-Sp12	0	13.789499999999995
GlcNAcb1-2Mana1-6(GlcNAcb1-2Mana1-3)Manb1-4GlcNAcb1-4(Fuca1-6)GlcNAcb-Sp22	0	0.9753249999999979
(6S)GlcNAcb1-3Galb1-4GlcNAcb-Sp0	0	6.070525000000004
KDNa2-6Galb1-4GlcNAc-Sp0	0	3.8983750000000033
KDNa2-3Galb1-4Glc-Sp0	0	2.748874999999998
KDNa2-3Galb1-3GalNAca-Sp14	0	8.114500000000001
Fuca1-2Galb1-4GlcNAcb1-2Mana1-6(Fuca1-2Galb1-4GlcNAcb1-2Mana1-3)Manb1-4GlcNAcb1-4GlcNAcb-Sp20	0	5.650675
Fuca1-2Galb1-4(Fuca1-3)GlcNAcb1-2Mana1-6(Fuca1-2Galb1-4(Fuca1-3)GlcNAcb1-2Mana1-3)Manb1-4GlcNAcb1-4GlcNAb-Sp20	0	7.545150000000002
Gala1-3Galb1-4GlcNAcb1-2Mana1-6(Gala1-3Galb1-4GlcNAcb1-2Mana1-3)Manb1-4GlcNAcb1-4GlcNAcb-Sp20	1	13065.6489
Galb1-4GlcNAcb1-2Mana1-6(Mana1-3)Manb1-4GlcNAcb1-4GlcNAcb-Sp12	0	26.47850000000001
Fuca1-4(Galb1-3)GlcNAcb1-2Mana1-6(Fuca1-4(Galb1-3)GlcNAcb1-2Mana1-3)Manb1-4GlcNAcb1-4(Fuca1-6)GlcNAcb-Sp22	0	5.214874999999996
Neu5Aca2-6GlcNAcb1-4GlcNAcb1-4GlcNAc-Sp21	0	-5.266025000000003
Galb1-4GlcNAcb1-2Mana1-6(Galb1-4GlcNAcb1-4(Galb1-4GlcNAcb1-2)Mana1-3)Manb1-4GlcNAcb1-4GlcNAc-Sp21	0	11.869674999999996
GalNAca1-3(Fuca1-2)Galb1-4GlcNAcb1-2Mana1-6(GalNAca1-3(Fuca1-2)Galb1-4GlcNAcb1-2Mana1-3)Manb1-4GlcNAcb1-4GlcNAcb-Sp20	0	-2.5078749999999985
Gala1-3Galb1-4(Fuca1-3)GlcNAcb1-2Mana1-6(Gala1-3Galb1-4(Fuca1-3)GlcNAcb1-2Mana1-3)Manb1-4GlcNAcb1-4GlcNAcb-Sp20	1	4173.356475000001
GalNAca1-3(Fuca1-2)Galb1-3GlcNAcb1-2Mana1-6(GalNAca1-3(Fuca1-2)Galb1-3GlcNAcb1-2Mana1-3)Manb1-4GlcNAcb1-4GlcNAcb-Sp20	0	6.3703249999999985
Fuca1-4(Fuca1-2Galb1-3)GlcNAcb1-2Mana1-3(Fuca1-4(Fuca1-2Galb1-3)GlcNAcb1-2Mana1-3)Manb1-4GlcNAcb1-4GlcNAcb-Sp19	0	14.456025000000002
Neu5Aca2-6Galb1-4GlcNAcb1-3GalNAc-Sp14	0	11.838674999999988
Neu5Aca2-3Galb1-4(Fuca1-3)GlcNAcb1-3GalNAca-Sp14	0	19.737425
GalNAcb1-4GlcNAcb1-2Mana1-6(GalNAcb1-4GlcNAcb1-2Mana1-3)Manb1-4GlcNAcb1-4GlcNAc-Sp12	1	120.62505
Galb1-3GalNAca1-3(Fuca1-2)Galb1-4Glc-Sp0	0	4.226750000000003
Galb1-3GlcNAcb1-3Galb1-4GlcNAcb1-6(Galb1-3GlcNAcb1-3)Galb1-4Glcb-Sp0	0	-0.6660750000000064
Galb1-4(Fuca1-3)GlcNAcb1-6(Galb1-3GlcNAcb1-3)Galb1-4Glc-Sp21	0	3.189300000000003
Galb1-4GlcNAcb1-6(Fuca1-4(Fuca1-2Galb1-3)GlcNAcb1-3)Galb1-4Glc-Sp21	0	7.0789500000000025
Galb1-4(Fuca1-3)GlcNAcb1-6(Fuca1-4(Fuca1-2Galb1-3)GlcNAcb1-3)Galb1-4Glc-Sp21	0	3.419325000000004
Galb1-3GlcNAcb1-3Galb1-4(Fuca1-3)GlcNAcb1-6(Galb1-3GlcNAcb1-3)Galb1-4Glc-Sp21	0	-1.7860249999999986
Galb1-4GlcNAcb1-6(Galb1-4GlcNAcb1-2)Mana1-6(Galb1-4GlcNAcb1-4(Galb1-4GlcNAcb1-2)Mana1-3)Manb1-4GlcNAcb1-4GlcNAcb-Sp21	0	5.357475000000001
Fuca1-2Galb1-3GalNAca1-3(Fuca1-2)Galb1-4Glcb-Sp0	0	25.7499
Fuca1-2Galb1-3GalNAca1-3(Fuca1-2)Galb1-4GlcNAcb-Sp0	0	3.962074999999999
Gala1-3Galb1-3GlcNAcb1-2Mana1-6(Gala1-3Galb1-3GlcNAcb1-2Mana1-3)Manb1-4GlcNAcb1-4GlcNAc-Sp19	1	240.45755
Gala1-3Galb1-3(Fuca1-4)GlcNAcb1-2Mana1-6(Gala1-3Galb1-3(Fuca1-4)GlcNAcb1-2Mana1-3)Manb1-4GlcNAcb1-4GlcNAc-Sp19	1	1589.8119000000004
Neu5Aca2-3Galb1-3GlcNAcb1-3GalNAca-Sp14	0	13.336649999999995
Fuca1-2Galb1-4GlcNAcb1-3GalNAca-Sp14	0	1.6953999999999994
Galb1-4(Fuca1-3)GlcNAcb1-3GalNAca-Sp14	0	10.162700000000003
GalNAca1-3GalNAcb1-3Gala1-4Galb1-4GlcNAcb-Sp0	0	-15.870024999999998
Gala1-4Galb1-4GlcNAcb1-2Mana1-6(Gala1-4Galb1-4GlcNAcb1-2Mana1-3)Manb1-4GlcNAcb1-4GlcNAcb-Sp24	1	3041.8690250000004
Gala1-3Galb1-4GlcNAcb1-3GalNAca-Sp14	1	2404.843925
Galb1-3GlcNAca1-6Galb1-4GlcNAcb-Sp0	0	5.094925000000004
GalNAcb1-3Gala1-6Galb1-4Glcb-Sp8	0	-0.640225
Gala1-3(Fuca1-2)Galb1-4(Fuca1-3)Glcb-Sp21	1	1385.4194250000005
Galb1-4GlcNAcb1-6(Neu5Aca2-6Galb1-3GlcNAcb1-3)Galb1-4Glc-Sp21	0	-0.470975000000001
Galb1-3GalNAcb1-4(Neu5Aca2-8Neu5Aca2-3)Galb1-4Glcb-Sp0	0	-4.844575000000002
Gala1-3(Fuca1-2)Galb1-4GlcNAcb1-3GalNAca-Sp14	1	82.909275
GalNAca1-3(Fuca1-2)Galb1-4GlcNAcb1-3GalNAca-Sp14	0	7.185549999999997
GalNAca1-3GalNAcb1-3Gala1-4Galb1-4Glcb-Sp0	0	-4.735399999999995
Gala1-3(Fuca1-2)Galb1-4(Fuca1-3)GlcNAcb1-3GalNAc-Sp14	1	120.67607500000004
GlcNAcb1-2(GlcNAcb1-6)Mana1-6(GlcNAcb1-2Mana1-3)Manb1-4GlcNAcb1-4GlcNAcb-Sp19	0	5.4301499999999985
Fuca1-2Galb1-3GlcNAcb1-3GalNAc-Sp14	0	2.156775
Gala1-3(Fuca1-2)Galb1-3GlcNAcb1-3GalNAc-Sp14	1	137.65064999999998
GalNAca1-3(Fuca1-2)Galb1-3GlcNAcb1-3GalNAc-Sp14	0	26.25545
Gala1-3Galb1-3GlcNAcb1-3GalNAc-Sp14	1	1213.0621250000004
Fuca1-2Galb1-3GlcNAcb1-2Mana1-6(Fuca1-2Galb1-3GlcNAcb1-2Mana1-3)Manb1-4GlcNAcb1-4(Fuca1-6)GlcNAcb-Sp22	0	-2.5274750000000026
Galb1-3GlcNAcb1-6(Galb1-3GlcNAcb1-2)Mana1-6(Galb1-3GlcNAcb1-2Mana1-3)Manb1-4GlcNAcb1-4GlcNAcb-Sp19	0	9.833175
Fuca1-3GlcNAcb1-6(Galb1-4GlcNAcb1-3)Galb1-4Glc-Sp21	0	12.798499999999995
GlcNAcb1-2Mana1-6(GlcNAcb1-4)(GlcNAcb1-2Mana1-3)Manb1-4GlcNAcb1-4GlcNAc-Sp21	0	-5.67775
GlcNAcb1-6(GlcNAcb1-2)Mana1-6(GlcNAcb1-4)(GlcNAcb1-2Mana1-3)Manb1-4GlcNAcb1-4GlcNAc-Sp21	0	4.973049999999999
Galb1-4GlcNAcb1-2Mana1-6(GlcNAcb1-4)(Galb1-4GlcNAcb1-2Mana1-3)Manb1-4GlcNAcb1-4GlcNAc-Sp21	0	8.186125
Galb1-4GlcNAcb1-2Mana1-6(GlcNAcb1-4)(Galb1-4GlcNAcb1-4(Galb1-4GlcNAcb1-2)Mana1-3)Manb1-4GlcNAcb1-4GlcNAc-Sp21	0	7.569499999999998
Galb1-4GlcNAcb1-6(Galb1-4GlcNAcb1-2)Mana1-6(GlcNAcb1-4)(Galb1-4GlcNAcb1-4(Galb1-4GlcNAcb1-2)Mana1-3)Manb1-4GlcNAcb1-4GlcNAc-Sp21	0	-0.13214999999999932
Galb1-4Galb-Sp10	0	7.038525000000004
Galb1-6Galb-Sp10	0	3.7971499999999883
Neu5Aca2-3Galb1-4GlcNAcb1-3Galb-Sp8	0	-10.321899999999996
GalNAcb1-6GalNAcb-Sp8	0	-3.813250000000002
(6S)Galb1-3GlcNAcb-Sp0	0	-32.391450000000006
(6S)Galb1-3(6S)GlcNAc-Sp0	0	-2.944025
Galb1-4(Fuca1-3)GlcNAcb1-6GalNAc-Sp14	0	18.729075
Fuca1-2Galb1-4GlcNAcb1-6(Fuca1-2Galb1-4GlcNAcb1-3)GalNAc-Sp14	0	0.2875
Gala1-3Fuca1-2Galb1-4GlcNAcb1-6(Gala1-3Fuca1-2Galb1-4GlcNAcb1-3)GalNAc-Sp14	1	4586.211575000001
GalNAca1-3(Fuca1-2)Galb1-4GlcNAcb1-6(GalNAca1-3(Fuca1-2)Galb1-4GlcNAcb1-3)GalNAc-Sp14	0	-5.428349999999996
Neu5Aca2-8Neu5Aca2-3Galb1-3GalNAcb1-4(Neu5Aca2-8Neu5Aca2-3)Galb1-4Glcb-Sp0	0	-1.6315499999999972
Gala1-3(Fuca1-2)Galb1-3GlcNAcb1-2Mana1-6(Gala1-3(Fuca1-2)Galb1-3GlcNAcb1-2Mana1-3)Manb1-4GlcNAcb1-4(Fuca1-6)GlcNAcb-Sp22	1	208.54025
Galb1-4GlcNAcb1-6(Galb1-4GlcNAcb1-2)Mana1-6(Galb1-4GlcNAcb1-2Mana1-3)Manb1-4GlcNAcb1-4GlcNAcb-Sp19	0	-5.067900000000002
Neu5Aca2-3Galb1-4GlcNAcb1-2Mana1-6(GlcNAcb1-4)(Neu5Aca2-3Galb1-4GlcNAcb1-2Mana1-3)Manb1-4GlcNAcb1-4GlcNAcb-Sp21	0	-11.473050000000002
Neu5Aca2-3Galb1-4GlcNAcb1-4Mana1-6(GlcNAcb1-4)(Neu5Aca2-3Galb1-4GlcNAcb1-4(Neu5Aca2-3Galb1-4GlcNAcb1-2)Mana1-3)Manb1-4GlcNAcb1-4GlcNAcb-Sp21	0	-5.184800000000001
Neu5Aca2-3Galb1-4GlcNAcb1-6(Neu5Aca2-3Galb1-4GlcNAcb1-2)Mana1-6(GlcNAcb1-4)(Neu5Aca2-3Galb1-4GlcNAcb1-2Mana1-3)Manb1-4GlcNAcb1-4GlcNAcb-Sp21	0	-7.65785
Neu5Aca2-3Galb1-4GlcNAcb1-6(Neu5Aca2-3Galb1-4GlcNAcb1-2)Mana1-6(GlcNAcb1-4)(Neu5Aca2-3Galb1-4GlcNAcb1-4(Neu5Aca2-3Galb1-4GlcNAcb1-2)Mana1-3)Manb1-4GlcNAcb1-4GlcNAcb-Sp21	0	-11.9653
Neu5Aca2-6Galb1-4GlcNAcb1-2Mana1-6(GlcNAcb1-4)(Neu5Aca2-6Galb1-4GlcNAcb1-2Mana1-3)Manb1-4GlcNAcb1-4GlcNAcb-Sp21	0	-9.783625
Neu5Aca2-6Galb1-4GlcNAcb1-4Mana1-6(GlcNAcb1-4)(Neu5Aca2-6Galb1-4GlcNAcb1-4(Neu5Aca2-6Galb1-4GlcNAcb1-2)Mana1-3)Manb1-4GlcNAcb1-4GlcNAcb-Sp21	0	-10.586775
Neu5Aca2-6Galb1-4GlcNAcb1-6(Neu5Aca2-6Galb1-4GlcNAcb1-2)Mana1-6(GlcNAcb1-4)(Neu5Aca2-6Galb1-4GlcNAcb1-2Mana1-3)Manb1-4GlcNAcb1-4GlcNAcb-Sp21	0	-1.0112249999999925
Neu5Aca2-6Galb1-4GlcNAcb1-6(Neu5Aca2-6Galb1-4GlcNAcb1-2)Mana1-6(GlcNAcb1-4)(Neu5Aca2-6Galb1-4GlcNAcb1-4(Neu5Aca2-6Galb1-4GlcNAcb1-2)Mana1-3)Manb1-4GlcNAcb1-4GlcNAcb-Sp21	0	2.8966250000000042
Gala1-3(Fuca1-2)Galb1-3GalNAcb-Sp8	1	2523.5690749999994
Glca1-4Glca1-4Glca1-4Glcb-Sp10	0	4.922450000000001
Fuca1-2Galb1-4(Fuca1-3)GlcNAcb1-2Mana1-6(Fuca1-2Galb1-4(Fuca1-3)GlcNAcb1-2Mana1-3)Manb1-4GlcNAcb1-4(Fuca1-6)GlcNAcb-Sp24	0	20.8071
Fuca1-2Galb1-3(Fuca1-4)GlcNAcb1-2Mana1-6(Fuca1-2Galb1-3(Fuca1-4)GlcNAcb1-2Mana1-3)Manb1-4GlcNAcb1-4(Fuca1-6)GlcNAcb1-4(Fuca1-6)GlcNAcb-Sp19	0	11.501625
Neu5Aca2-3Galb1-3GlcNAcb1-6(Neu5Aca2-3Galb1-4GlcNAcb1-2)Mana1-6(Neu5Aca2-3Galb1-3GlcNAcb1-2Mana1-3)Manb1-4GlcNAcb1-4GlcNAcb-Sp19	0	3.331125
Galb1-3GlcNAcb1-2Mana1-6(GlcNAcb1-4)(Galb1-3GlcNAcb1-2Mana1-3)Manb1-4GlcNAcb1-4GlcNAcb-Sp21	0	11.697550000000007
Neu5Aca2-3Galb1-4GlcNAcb1-2Mana-Sp0	0	-2.0978499999999998
Neu5Aca2-3Galb1-4GlcNAcb1-6GalNAca-Sp14	0	-9.519625
Neu5Aca2-6Galb1-4GlcNAcb1-6GalNAca-Sp14	0	4.758600000000001
Neu5Aca2-6Galb1-4GlcNAcb1-2Mana1-6(Neu5Aca2-6Galb1-4GlcNAcb1-2Mana1-3)Manb1-4GlcNAcb1-4(Fuca1-6)GlcNAcb-Sp24	0	-2.092425000000002
Mana1-6(Mana1-3)Manb1-4GlcNAcb1-4(Fuca1-6)GlcNAcb-Sp19	0	1.8645
Galb1-4GlcNAcb1-6(Galb1-4GlcNAcb1-2)Mana1-6(Galb1-4GlcNAcb1-2Mana1-3)Manb1-4GlcNAcb1-4(Fuca1-6)GlcNAcb-Sp24	0	-3.6485000000000016
Neu5Aca2-3Galb1-3GlcNAcb1-2Mana1-6(GlcNAcb1-4)(Neu5Aca2-3Galb1-3GlcNAcb1-2Mana1-3)Manb1-4GlcNAcb1-4GlcNAc-Sp21	0	12.533499999999995
Neu5Aca2-6Galb1-4GlcNAcb1-6(Fuca1-2Galb1-4(Fuca1-3)GlcNAcb1-3)Galb1-4Glc-Sp21	0	23.963175
Galb1-3GlcNAcb1-6GalNAca-Sp14	0	1.9903500000000007
Gala1-3Galb1-3GlcNAcb1-6GalNAca-Sp14	1	1044.491975
Galb1-3(Fuca1-4)GlcNAcb1-6GalNAca-Sp14	0	23.060374999999997
Neu5Aca2-3Galb1-3GlcNAcb1-6GalNAca-Sp14	0	0.8889999999999993
(3S)Galb1-3(Fuca1-4)GlcNAcb-Sp0	0	3.625700000000002
Galb1-4(Fuca1-3)GlcNAcb1-6(Neu5Aca2-6(Neu5Aca2-3Galb1-3)GlcNAcb1-3)Galb1-4Glc-Sp21	0	14.235
Fuca1-2Galb1-4GlcNAcb1-6GalNAca-Sp14	0	-0.240750000000002
Gala1-3Galb1-4GlcNAcb1-6GalNAca-Sp14	1	5483.94935
Galb1-4(Fuca1-3)GlcNAcb1-2Mana-Sp0	0	-1.0554500000000022
Fuca1-2(6S)Galb1-3(6S)GlcNAcb-Sp0	0	-2.63335
Neu5Aca2-6GalNAcb1-4(6S)GlcNAcb-Sp8	0	9.1996
GalNAcb1-4(Fuca1-3)(6S)GlcNAcb-Sp8	0	-4.644449999999999
(3S)GalNAcb1-4(Fuca1-3)GlcNAcb-Sp8	0	-6.924900000000001
Fuca1-2Galb1-3GlcNAcb1-6(Fuca1-2Galb1-3GlcNAcb1-3)GalNAca-Sp14	0	23.564825
GalNAca1-3(Fuca1-2)Galb1-3GlcNAcb1-6GalNAca-Sp14	0	-10.225875
Galb1-4GlcNAcb1-6(Galb1-4GlcNAcb1-2)Mana1-6(GlcNAcb1-4Galb1-4GlcNAcb1-4(Galb1-4GlcNAcb1-2)Mana1-3)Manb1-4GlcNAcb1-4(Fuca1-6)GlcNAc-Sp21	0	-3.6798
Galb1-3GlcNAca1-3Galb1-4GlcNAcb-Sp8	0	3.791224999999997
Galb1-3(6S)GlcNAcb-Sp8	0	-15.862900000000002
(6S)(4S)GalNAcb1-4GlcNAc-Sp8	0	-8.037825000000002
(3S)GalNAcb1-4(3S)GlcNAc-Sp8	0	-16.592725
GalNAcb1-4(6S)GlcNAc-Sp8	0	-4.783824999999997
(3S)GalNAcb1-4GlcNAc-Sp8	0	-7.112825000000003
(4S)GalNAcb-Sp10	0	2.2697249999999998
Galb1-4(6P)GlcNAcb-Sp0	0	9.241025
(6P)Galb1-4GlcNAcb-SP0	0	-9.799775
GalNAca1-3(Fuca1-2)Galb1-4GlcNAcb1-6GalNAc-Sp14	0	7.925450000000001
Neu5Aca2-6Galb1-4GlcNAcb1-2Man-Sp0	0	0.3336250000000014
Gala1-3Galb1-4GlcNAcb1-2Mana-Sp0	1	3114.0803
Gala1-3(Fuca1-2)Galb1-4GlcNAcb1-2Mana-Sp0	1	217.64125
GalNAca1-3(Fuca1-2)Galb1-4GlcNAcb1-2Mana-Sp0	0	-0.026749999999992724
Galb1-3GlcNAcb1-2Mana-Sp0	0	7.655399999999987
Neu5Aca2-3Galb1-3GlcNAcb1-2Mana-Sp0	0	6.177250000000001
Gala1-3Galb1-3GlcNAcb1-2Mana-Sp0	1	5637.055699999999
GalNAcb1-4GlcNAcb1-2Mana-Sp0	0	11.935750000000004
Neu5Aca2-3Galb1-3GlcNAcb1-4Galb1-4Glcb-Sp0	0	17.95794999999999
GlcNAcb1-2Mana1-6(GlcNAcb1-4)(GlcNAcb1-2Mana1-3)Manb1-4GlcNAcb1-4(Fuca1-6)GlcNAc-Sp21	0	-7.995475000000002
Galb1-4GlcNAcb1-2Mana1-6(GlcNAcb1-4)(Galb1-4GlcNAcb1-2Mana1-3)Manb1-4GlcNAcb1-4(Fuca1-6)GlcNAc-Sp21	0	2.0382749999999965
Galb1-4GlcNAcb1-2Mana1-6(Galb1-4GlcNAcb1-4)(Galb1-4GlcNAcb1-2Mana1-3)Manb1-4GlcNAcb1-4(Fuca1-6)GlcNAc-Sp21	0	12.50085
Fuca1-4(Galb1-3)GlcNAcb1-2Mana-Sp0	0	21.325275000000005
Neu5Aca2-3Galb1-4(Fuca1-3)GlcNAcb1-2Mana-Sp0	0	9.960675000000002
GalNAca1-3(Fuca1-2)Galb1-3GalNAcb1-3Gala1-4Galb1-4Glc-Sp21	0	-3.3861250000000016
Gala1-3(Fuca1-2)Galb1-3GalNAcb1-3Gala1-4Galb1-4Glc-Sp21	1	905.974225
Galb1-3GalNAcb1-3Gal-Sp21	0	-3.16475
GlcNAcb1-3Galb1-4GlcNAcb1-2Mana1-6(GlcNAcb1-3Galb1-4GlcNAcb1-2Mana1-3)Manb1-4GlcNAcb1-4GlcNAcb-Sp12	0	-3.847725000000001
Galb1-4GlcNAcb1-3Galb1-4GlcNAcb1-2Mana1-6(Galb1-4GlcNAcb1-3Galb1-4GlcNAcb1-2Mana1-3)Manb1-4GlcNAcb1-4GlcNAcb-Sp12	1	113.07225000000004
Galb1-4GlcNAcb1-3Galb1-4GlcNAcb1-2Mana1-6(Galb1-4GlcNAcb1-3Galb1-4GlcNAcb1-2Mana1-3)Manb1-4GlcNAcb1-4GlcNAcb-Sp24	0	10.200974999999996
Fuca1-2Galb1-4GlcNAcb1-3Galb1-4GlcNAcb1-2Mana1-6(Fuca1-2Galb1-4GlcNAcb1-3Galb1-4GlcNAcb1-2Mana1-3)Manb1-4GlcNAcb1-4GlcNAcb-Sp24	0	3.4885499999999965
GlcNAcb1-3Galb1-4GlcNAcb1-3Galb1-4GlcNAcb1-2Mana1-6(GlcNAcb1-3Galb1-4GlcNAcb1-3Galb1-4GlcNAcb1-2Mana1-3)Manb1-4GlcNAcb1-4GlcNAcb-Sp12	1	379.98732500000006
GlcNAcb1-3Galb1-4GlcNAcb1-3Galb1-4GlcNAcb1-2Mana1-6(GlcNAcb1-3Galb1-4GlcNAcb1-3Galb1-4GlcNAcb1-2Mana1-3)Manb1-4GlcNAcb1-4GlcNAcb-Sp25	1	89.6652
Galb1-4GlcNAcb1-3Galb1-4GlcNAcb1-3Galb1-4GlcNAcb1-2Mana1-6(Galb1-4GlcNAcb1-3Galb1-4GlcNAcb1-3Galb1-4GlcNAcb1-2Mana1-3)Manb1-4GlcNAcb1-4GlcNAcb-Sp12	1	205.08085
Galb1-4GlcNAcb1-3Galb1-4GlcNAcb1-3Galb1-4GlcNAcb1-2Mana1-6(Galb1-4GlcNAcb1-3Galb1-4GlcNAcb1-3Galb1-4GlcNAcb1-2Mana1-3)Manb1-4GlcNAcb1-4GlcNAcb-Sp24	0	1.7007249999999985
Galb1-4GlcNAcb1-3Galb1-4GlcNAcb1-3Galb1-4GlcNAcb1-3Galb1-4GlcNAcb1-2Mana1-6(Galb1-4GlcNAcb1-3Galb1-4GlcNAcb1-3Galb1-4GlcNAcb1-3Galb1-4GlcNAcb1-2Mana1-3)Manb1-4GlcNAcb1-4GlcNAcb-Sp25	0	12.677750000000005
Galb1-3GlcNAcb1-3Galb1-4GlcNAcb1-2Mana1-6(Galb1-3GlcNAcb1-3Galb1-4GlcNAcb1-2Mana1-3)Manb1-4GlcNAcb1-4GlcNAc-Sp25	0	-3.9379000000000017
Neu5Gca2-8Neu5Gca2-3Galb1-4GlcNAc-Sp0	0	-11.193649999999998
Neu5Aca2-8Neu5Gca2-3Galb1-4GlcNAc-Sp0	0	-2.037024999999998
Neu5Gca2-8Neu5Aca2-3Galb1-4GlcNAc-Sp0	0	-5.240124999999999
Neu5Gca2-8Neu5Gca2-3Galb1-4GlcNAcb1-3Galb1-4GlcNAc-Sp0	0	-1.7611749999999995
Neu5Gca2-8Neu5Gca2-6Galb1-4GlcNAc-Sp0	0	-1.9720000000000033
Neu5Aca2-8Neu5Aca2-3Galb1-4GlcNAc-Sp0	0	4.1431749999999985
GlcNAcb1-3Galb1-4GlcNAcb1-6(GlcNAcb1-3Galb1-4GlcNAcb1-2)Mana1-6(GlcNAcb1-3Galb1-4GlcNAcb1-2Mana1-3)Manb1-4GlcNAcb1-4GlcNAc-Sp24	1	87.138425
Galb1-4GlcNAcb1-3Galb1-4GlcNAcb1-6(Galb1-4GlcNAcb1-3Galb1-4GlcNAcb1-2)Mana1-6(Galb1-4GlcNAcb1-3Galb1-4GlcNAcb1-2Mana1-3)Mana1-4GlcNAcb1-4GlcNAc-Sp24	1	90.40284999999996
Gala1-3Galb1-4GlcNAcb1-2Mana1-6(Gala1-3Galb1-4GlcNAcb1-2Mana1-3)Manb1-4GlcNAcb1-4GlcNAc-Sp24	1	21918.837575
GalNAcb1-3GlcNAcb-Sp0	0	-0.5325749999999996
GlcNAcb1-3Galb1-4GlcNAcb1-3Galb1-4GlcNAcb1-3Galb1-4GlcNAcb1-3Galb1-4GlcNAcb1-2Mana1-6(GlcNAcb1-3Galb1-4GlcNAcb1-3Galb1-4GlcNAcb1-3Galb1-4GlcNAcb1-3Galb1-4GlcNAcb1-2Mana1-3)Manb1-4GlcNAcb1-4GlcNAcb-Sp25	1	258.68875
Galb1-4GlcNAcb1-3Galb1-4GlcNAcb1-3Galb1-4GlcNAcb1-3Galb1-4GlcNAcb1-3Galb1-4GlcNAcb1-2Mana1-6(Galb1-4GlcNAcb1-3Galb1-4GlcNAcb1-3Galb1-4GlcNAcb1-3Galb1-4GlcNAcb1-3Galb1-4GlcNAcb1-2Mana1-3)Manb1-4GlcNAcb1-4GlcNAcb-Sp25	0	6.356275
GlcNAb1-3Galb1-3GalNAc-Sp14	0	2.6266250000000007
(3S)GlcAb1-3Galb1-4GlcNAcb1-3Galb1-4Glc-Sp0	0	-7.490449999999999
Galb1-3GlcNAcb1-3Galb1-4GlcNAcb1-3Galb1-4GlcNAcb1-6(Galb1-3GlcNAcb1-3Galb1-4GlcNAcb1-3Galb1-4GlcNAb1-2)Mana1-6(Galb1-3GlcNAcb1-3Galb1-4GlcNAcb1-3Galb1-4GlcNAcb1-2Mana1-3)Manb1-4GlcNAcb1-4(Fuca1-6)GlcNAcb-Sp24	0	11.055449999999993
Neu5Aca2-8Neu5Aca2-3Galb1-3GalNAcb1-4(Neu5Aca2-3)Galb1-4Glc-Sp21	0	4.291225000000002
Galb1-4GlcNAcb1-3Galb1-4GlcNAcb1-2Mana1-6(Galb1-4GlcNAcb1-3Galb1-4GlcNAcb1-2Mana1-3)Manb1-4GlcNAcb1-4(Fuca1-6)GlcNAcb-Sp24	0	6.023049999999998
GlcNAcb1-3Galb1-4GlcNAcb1-3Galb1-4GlcNAcb1-2Mana1-6(GlcNAcb1-3Galb1-4GlcNAcb1-3Galb1-4GlcNAcb1-2Mana1-3)Manb1-4GlcNAcb1-4(Fuca1-6)GlcNAcb-Sp24	1	111.83257499999996
GlcNAcb1-3Galb1-4GlcNAcb1-3Galb1-4GlcNAcb1-3Galb1-4GlcNAcb1-2Mana1-6(GlcNAcb1-3Galb1-4GlcNAcb1-3Galb1-4GlcNAcb1-3Galb1-4GlcNAcb1-2Mana1-3)Manb1-4GlcNAcb1-4(Fuca1-6)GlcNAcb-Sp24	1	112.52285
Galb1-4GlcNAcb1-3Galb1-4GlcNAcb1-3Galb1-4GlcNAcb1-3Galb1-4GlcNAcb1-2Mana1-6(Galb1-4GlcNAcb1-3Galb1-4GlcNAcb1-3Galb1-4GlcNAcb1-3Galb1-4GlcNAcb1-2Mana1-3)Manb1-4GlcNAcb1-4(Fuca1-6)GlcNAcb-Sp24	0	9.376175000000002
GlcNAcb1-3Galb1-4GlcNAcb1-3Galb1-4GlcNAcb1-3Galb1-4GlcNAcb1-3Galb1-4GlcNAcb1-2Mana1-6(GlcNAcb1-3Galb1-4GlcNAcb1-3Galb1-4GlcNAcb1-3Galb1-4GlcNAcb1-3Galb1-4GlcNAcb1-2Mana1-3)Manb1-4GlcNAcb1-4(Fuca1-6)GlcNAcb-Sp19	1	171.324375
Galb1-4GlcNAcb1-3Galb1-4GlcNAcb1-3Galb1-4GlcNAcb1-3Galb1-4GlcNAcb1-3Galb1-4GlcNAcb1-2Mana1-6(Galb1-4GlcNAcb1-3Galb1-4GlcNAcb1-3Galb1-4GlcNAcb1-3Galb1-4GlcNAcb1-3Galb1-4GlcNAcb1-2Mana1-3)Manb1-4GlcNAcb1-4(Fuca1-6)GlcNAcb-Sp19	0	20.01535000000001
Galb1-4GlcNAcb1-3Galb1-4GlcNAcb1-6(Galb1-4GlcNAcb1-3Galb1-4GlcNAb1-2)Mana1-6(Galb1-4GlcNAcb1-3Galb1-4GlcNAcb1-2Mana1-3)Manb1-4GlcNAcb1-4(Fuca1-6)GlcNAcb-Sp24	0	13.014250000000008
Galb1-4GlcNAcb1-3Galb1-4GlcNAcb1-3Galb1-4GlcNAcb1-6(Galb1-4GlcNAcb1-3Galb1-4GlcNAcb1-3Galb1-4GlcNAb1-2)Mana1-6(Galb1-4GlcNAcb1-3Galb1-4GlcNAcb1-3Galb1-4GlcNAcb1-2Mana1-3)Manb1-4GlcNAcb1-4(Fuca1-6)GlcNAcb-Sp24	0	4.717675000000003
GlcNAcb1-3Galb1-4GlcNAcb1-3Galb1-4GlcNAcb1-3Galb1-4GlcNAcb1-3Galb1-4GlcNAcb1-6(GlcNAcb1-3Galb1-4GlcNAcb1-3Galb1-4GlcNAcb1-3Galb1-4GlcNAcb1-3Galb1-4GlcNAb1-2)Mana1-6(GlcNAcb1-3Galb1-4GlcNAcb1-3Galb1-4GlcNAcb1-3Galb1-4GlcNAcb1-3Galb1-4GlcNAcb1-2Mana1-3)Manb1-4GlcNAcb1-4(Fuca1-6)GlcNAcb-Sp24	1	361.00144999999986
Galb1-4GlcNAcb1-3Galb1-4GlcNAcb1-3Galb1-4GlcNAcb1-3Galb1-4GlcNAcb1-3Galb1-4GlcNAcb1-6(Galb1-4GlcNAcb1-3Galb1-4GlcNAcb1-3Galb1-4GlcNAcb1-3Galb1-4GlcNAcb1-3Galb1-4GlcNAb1-2)Mana1-6(Galb1-4GlcNAcb1-3Galb1-4GlcNAcb1-3Galb1-4GlcNAcb1-3Galb1-4GlcNAcb1-3Galb1-4GlcNAcb1-2Mana1-3)Manb1-4GlcNAcb1-4(Fuca1-6)GlcNAcb-Sp24	0	1.5092250000000025
Galb1-4GlcNAcb1-3Galb1-4GlcNAcb1-6(Galb1-4GlcNAcb1-3Galb1-4GlcNAcb1-3)GalNAca-Sp14	0	21.268799999999995
Neu5Aca2-3Galb1-4GlcNAcb1-3Galb1-4GlcNAcb1-3GalNAca-Sp14	0	2.7892499999999987
GlcNAcb1-3Galb1-4GlcNAcb1-3GalNAca-Sp14	0	-2.1393999999999984
GlcNAcb1-3Galb1-4GlcNAcb1-6(Galb1-3)GalNAca-Sp14	0	3.511750000000003
GlcNAcb1-3Galb1-4GlcNAcb1-6(GlcNAcb1-3Galb1-4GlcNAcb1-3)GalNAca-Sp14	0	7.436300000000003
Neu5Aca2-3Galb1-4GlcNAcb1-3Galb1-4GlcNAcb1-6(Neu5Aca2-3Galb1-4GlcNAcb1-3Galb1-4GlcNAcb1-3)GalNAca-Sp14	0	9.923999999999996
GlcNAcb1-3Galb1-4GlcNAcb1-3Galb1-4GlcNAcb1-3GalNAca-Sp14	0	-0.09155000000000156
Galb1-4GlcNAcb1-3Galb1-3GalNAca-Sp14	0	6.7825
Neu5Aca2-6Galb1-4GlcNAcb1-3Galb1-4GlcNAcb1-6(Galb1-3)GalNAca-Sp14	0	23.0392
Neu5Aca2-3Galb1-4GlcNAcb1-3Galb1-4GlcNAcb1-2Mana1-6(Neu5Aca2-3Galb1-4GlcNAcb1-3Galb1-4GlcNAcb1-2Mana1-3)Manb1-4GlcNAcb1-4GlcNAcb-Sp12	1	96.68869999999998
GlcNAcb1-6(Neu5Aca2-3Galb1-3)GalNAca-Sp14	0	1.0216250000000002
Neu5Aca2-3Galb1-4GlcNAcb1-3Galb1-4GlcNAcb1-3Galb1-4GlcNAcb1-2Mana1-6(Neu5Aca2-3Galb1-4GlcNAcb1-3Galb1-4GlcNAcb1-3Galb1-4GlcNAcb1-2Mana1-3)Manb1-4GlcNAcb1-4GlcNAcb-Sp12	1	103.139525
GlcNAcb1-3Fuca-Sp21	0	10.423524999999996
