# Supplementary material for: Identifying glycan motifs using a novel subtree mining approach
Source: BMC Bioinformatics. 2020 Feb 4;21:42. doi: 10.1186/s12859-020-3374-4 (PMC7001330; doi:10.1186/s12859-020-3374-4)
Supplement: Supplementary file 6 — Additional file 6 Training and test sets. CSV files for all training and test sets used for this manuscript. [file 12859_2020_3374_MOESM6_ESM.zip › CV_Folds/CV_Folds/fold_3/training_set_H3N8-HA_16686_v5.1_DATA.csv]

glycan	binding	rfu
Gala-Sp8	0	9.626024999999998
Glca-Sp8	0	15.893175000000005
Mana-Sp8	0	11.487849999999998
GalNAca-Sp8	0	10.904699999999998
Fuca-Sp8	0	3.330525
Fuca-Sp9	0	9.749550000000003
Rhaa-Sp8	0	12.726425
Neu5Aca-Sp8	0	11.522749999999998
Neu5Aca-Sp11	0	6.741300000000002
Neu5Acb-Sp8	1	69.58587499999997
Galb-Sp8	0	4.167925
Glcb-Sp8	0	0.05607499999999988
Manb-Sp8	0	7.790925
GalNAcb-Sp8	0	4.020625
GlcNAcb-Sp0	0	7.310200000000003
GlcNAcb-Sp8	0	1.4314000000000018
GlcN(Gc)b-Sp8	0	4.115924999999999
Galb1-4GlcNAcb1-6(Galb1-4GlcNAcb1-3)GalNAca-Sp8	0	7.317725
Galb1-4GlcNAcb1-6(Galb1-4GlcNAcb1-3)GalNAc-Sp14	0	7.03745
6S(3S)Galb1-4(6S)GlcNAcb-Sp0	0	11.894775
6S(3S)Galb1-4GlcNAcb-Sp0	0	18.780825
(3S)Galb1-4(Fuca1-3)(6S)Glc-Sp0	0	4.50835
(3S)Galb1-4Glcb-Sp8	0	10.71975
(3S)Galb1-4(6S)Glcb-Sp0	0	0.4877250000000002
(3S)Galb1-4(6S)Glcb-Sp8	0	8.472175
(3S)Galb1-3(Fuca1-4)GlcNAcb-Sp8	0	18.90925
(3S)Galb1-3GlcNAcb-Sp0	0	12.36855
(3S)Galb1-3GlcNAcb-Sp8	0	9.448675
(3S)Galb1-4(Fuca1-3)GlcNAc-Sp0	0	7.016624999999998
(3S)Galb1-4(Fuca1-3)GlcNAc-Sp8	0	10.724375
(3S)Galb1-4(6S)GlcNAcb-Sp0	0	0.675
(3S)Galb1-4(6S)GlcNAcb-Sp8	0	7.9304000000000014
(3S)Galb1-4GlcNAcb-Sp0	0	10.239875
(3S)Galb1-4GlcNAcb-Sp8	0	6.908974999999999
(3S)Galb-Sp8	0	12.750500000000002
(6S)(4S)Galb1-4GlcNAcb-Sp0	0	6.547675
(4S)Galb1-4GlcNAcb-Sp8	0	0.8721000000000014
(6S)Galb1-4Glcb-Sp0	0	3.5055749999999994
(6S)Galb1-4GlcNAcb-Sp8	0	7.047125000000001
(6S)Galb1-4(6S)Glcb-Sp8	0	8.51825
Neu5Aca2-3(6S)Galb1-4GlcNAcb-Sp8	0	6.620625
(6S)GlcNAcb-Sp8	0	16.263325000000002
Neu5,9Ac2a-Sp8	0	5.239375
Neu5,9Ac2a2-6Galb1-4GlcNAcb-Sp8	0	10.67375
Mana1-6(Mana1-3)Manb1-4GlcNAcb1-4GlcNAcb-Sp12	0	0.5641000000000003
Mana1-6(Mana1-3)Manb1-4GlcNAcb1-4GlcNAcb-Sp13	0	8.2481
GlcNAcb1-2Mana1-6(GlcNAcb1-2Mana1-3)Manb1-4GlcNAcb1-4GlcNAcb-Sp12	0	9.6465
GlcNAcb1-2Mana1-6(GlcNAcb1-2Mana1-3)Manb1-4GlcNAcb1-4GlcNAcb-Sp13	0	5.434025000000001
Galb1-4GlcNAcb1-2Mana1-6(Galb1-4GlcNAcb1-2Mana1-3)Manb1-4GlcNAcb1-4GlcNAcb-Sp12	0	-0.9241500000000004
Neu5Aca2-6Galb1-4GlcNAcb1-2Mana1-6(Neu5Aca2-6Galb1-4GlcNAcb1-2Mana1-3)Manb1-4GlcNAcb1-4GlcNAcb-Sp12	0	12.6595
Neu5Aca2-6Galb1-4GlcNAcb1-2Mana1-6(Neu5Aca2-6Galb1-4GlcNAcb1-2Mana1-3)Manb1-4GlcNAcb1-4GlcNAcb-Sp21	0	10.592550000000003
Neu5Aca2-6Galb1-4GlcNAcb1-2Mana1-6(Neu5Aca2-6Galb1-4GlcNAcb1-2Mana1-3)Manb1-4GlcNAcb1-4GlcNAcb-Sp24	0	8.055125
Fuca1-2Galb1-3GalNAcb1-3Gala-Sp9	0	2.5382249999999993
Fuca1-2Galb1-3GalNAcb1-3Gala1-4Galb1-4Glcb-Sp9	0	7.30665
Fuca1-2Galb1-3(Fuca1-4)GlcNAcb-Sp8	0	14.4791
Fuca1-2Galb1-3GalNAca-Sp8	0	0.1485000000000003
Fuca1-2Galb1-3GalNAca-Sp14	0	8.379774999999999
Fuca1-2Galb1-3GalNAcb1-4(Neu5Aca2-3)Galb1-4Glcb-Sp0	0	4.9012
Fuca1-2Galb1-3GlcNAcb1-3Galb1-4Glcb-Sp8	0	14.673849999999998
Fuca1-2Galb1-3GlcNAcb1-3Galb1-4Glcb-Sp10	0	3.068599999999998
Fuca1-2Galb1-3GlcNAcb-Sp0	0	4.568125
Fuca1-2Galb1-3GlcNAcb-Sp8	0	2.271324999999999
Fuca1-2Galb1-4(Fuca1-3)GlcNAcb1-3Galb1-4(Fuca1-3)GlcNAcb-Sp0	0	8.920274999999998
Fuca1-2Galb1-4(Fuca1-3)GlcNAcb1-3Galb1-4(Fuca1-3)GlcNAcb1-3Galb1-4(Fuca1-3)GlcNAcb-Sp0	0	4.428025
Fuca1-2Galb1-4(Fuca1-3)GlcNAcb-Sp0	0	7.244649999999997
Fuca1-2Galb1-4GlcNAcb1-3Galb1-4GlcNAcb-Sp0	0	8.10335
Fuca1-2Galb1-4GlcNAcb1-3Galb1-4GlcNAcb1-3Galb1-4GlcNAcb-Sp0	0	3.00835
Fuca1-2Galb1-4GlcNAcb-Sp0	0	-1.7230499999999993
Fuca1-2Galb1-4GlcNAcb-Sp8	0	4.122425
Fuca1-2Galb1-4Glcb-Sp0	0	-1.7558000000000002
Fuca1-2Galb-Sp8	0	4.607025
Fuca1-4GlcNAcb-Sp8	0	8.108150000000002
Fucb1-3GlcNAcb-Sp8	0	7.019800000000001
GalNAca1-3(Fuca1-2)Galb1-3GlcNAcb-Sp0	0	4.147675
GalNAca1-3(Fuca1-2)Galb1-4(Fuca1-3)GlcNAcb-Sp0	0	9.812325
(3S)Galb1-4(Fuca1-3)Glcb-Sp0	0	0.5281750000000005
GalNAca1-3(Fuca1-2)Galb1-4GlcNAcb-Sp0	0	5.093974999999999
GalNAca1-3(Fuca1-2)Galb1-4Glcb-Sp0	0	4.540800000000001
GalNAca1-3(Fuca1-2)Galb-Sp8	0	3.82685
GalNAca1-3(Fuca1-2)Galb-Sp18	0	8.758049999999999
GalNAca1-3GalNAcb-Sp8	0	2.4133750000000003
GalNAca1-3Galb-Sp8	0	4.89395
GalNAca1-4(Fuca1-2)Galb1-4GlcNAcb-Sp8	0	7.397324999999999
GalNAcb1-3GalNAca-Sp8	0	7.2281749999999985
GalNAcb1-3(Fuca1-2)Galb-Sp8	0	1.3123249999999995
GalNAcb1-3Gala1-4Galb1-4GlcNAcb-Sp0	0	10.3243
GalNAcb1-4GlcNAcb-Sp0	0	11.3448
GalNAcb1-4GlcNAcb-Sp8	0	7.076675
Gala1-2Galb-Sp8	0	6.068674999999998
Gala1-3(Fuca1-2)Galb1-4(Fuca1-3)GlcNAcb-Sp0	0	1.6305749999999986
Gala1-3(Fuca1-2)Galb1-4(Fuca1-3)GlcNAcb-Sp8	0	4.2443
Gala1-3(Fuca1-2)Galb1-4GlcNAc-Sp0	0	3.3843249999999987
Gala1-3(Fuca1-2)Galb1-4Glcb-Sp0	0	8.57
Gala1-3(Fuca1-2)Galb-Sp8	0	5.420650000000001
Gala1-4(Gala1-3)Galb1-4GlcNAcb-Sp8	0	8.814274999999997
Gala1-3GalNAca-Sp8	0	6.9722750000000016
Gala1-3GalNAca-Sp16	0	-2.46975
Gala1-3GalNAcb-Sp8	0	-0.6116750000000017
Gala1-3Galb1-4(Fuca1-3)GlcNAcb-Sp8	0	2.092150000000001
Gala1-3Galb1-4GlcNAcb-Sp8	0	10.954749999999995
Gala1-3Galb-Sp8	0	5.7413750000000014
Gala1-4(Fuca1-2)Galb1-4GlcNAcb-Sp8	0	12.51925
Gala1-4Galb1-4GlcNAcb-Sp0	0	8.5868
Gala1-4Galb1-4Glcb-Sp0	0	6.92775
Gala1-4GlcNAcb-Sp8	0	4.670699999999999
Gala1-6Glcb-Sp8	0	2.5275500000000006
Galb1-3(Fuca1-4)GlcNAcb1-3Galb1-4(Fuca1-3)GlcNAcb-Sp0	0	7.4268
Galb1-3GlcNAcb1-3Galb1-4(Fuca1-3)GlcNAcb-Sp0	0	9.601824999999998
Fuca1-4(Galb1-3)GlcNAcb-Sp8	0	2.6636750000000013
Galb1-4GlcNAcb1-6GalNAc-Sp14	0	6.806825000000003
GlcNAcb1-6(Galb1-3)GalNAca-Sp8	0	1.8756000000000004
GlcNAcb1-6(Galb1-3)GalNAca-Sp14	0	6.374224999999999
Neu5Aca2-6(Galb1-3)GalNAca-Sp14	0	3.894874999999999
Neu5Acb2-6(Galb1-3)GalNAca-Sp8	0	7.585324999999997
Neu5Aca2-6(Galb1-3)GlcNAcb1-4Galb1-4Glcb-Sp10	0	13.728049999999998
Galb1-3GalNAca-Sp8	0	8.784175000000003
Galb1-3GalNAca-Sp14	0	2.1728
Galb1-3GalNAca-Sp16	0	1.4500499999999992
Galb1-3GalNAcb-Sp8	0	6.955
Galb1-3GalNAcb1-3Gala1-4Galb1-4Glcb-Sp0	0	8.60555
Galb1-3GalNAcb1-4(Neu5Aca2-3)Galb1-4Glcb-Sp0	0	13.788074999999996
Galb1-3Galb-Sp8	0	11.65575
Galb1-3GlcNAcb1-3Galb1-4Glcb-Sp10	0	1.985
Galb1-3GlcNAcb-Sp8	0	10.718974999999997
Galb1-4(Fuca1-3)GlcNAcb1-3Galb1-4(Fuca1-3)GlcNAcb1-3Galb1-4(Fuca1-3)GlcNAcb-Sp0	0	-2.7918499999999997
Galb1-4(6S)Glcb-Sp0	0	-1.8899499999999991
Galb1-4GalNAca1-3(Fuca1-2)Galb1-4GlcNAcb-Sp8	0	9.110025000000002
Galb1-4GlcNAcb1-3GalNAca-Sp8	0	3.755374999999999
Galb1-4GlcNAcb1-3GalNAc-Sp14	0	6.161025
Galb1-4GlcNAcb1-3Galb1-4(Fuca1-3)GlcNAcb1-3Galb1-4(Fuca1-3)GlcNAcb-Sp0	0	-5.539925
Galb1-4GlcNAcb1-3Galb1-4GlcNAcb1-3Galb1-4GlcNAcb-Sp0	0	-1.7884000000000002
Galb1-4GlcNAcb1-3Galb1-4GlcNAcb-Sp0	0	7.915275000000004
Galb1-4GlcNAcb1-3Galb1-4Glcb-Sp0	0	3.8474000000000013
Galb1-4GlcNAcb1-3Galb1-4Glcb-Sp8	0	3.287275000000001
Galb1-4GlcNAcb1-6(Galb1-3)GalNAca-Sp8	0	6.1068
Galb1-4GlcNAcb1-6(Galb1-3)GalNAc-Sp14	0	12.11425
Galb1-4GlcNAcb-Sp0	0	4.271400000000001
Galb1-4GlcNAcb-Sp23	0	0.9507
Galb1-4Glcb-Sp8	0	3.893874999999999
GlcNAca1-3Galb1-4GlcNAcb-Sp8	0	6.188675
GlcNAcb1-2Galb1-3GalNAca-Sp8	0	-1.7996999999999987
GlcNAcb1-6(GlcNAcb1-3)GalNAca-Sp8	0	-1.5365000000000009
GlcNAcb1-6(GlcNAcb1-3)GalNAca-Sp14	0	2.3101000000000003
GlcNAcb1-6(GlcNAcb1-3)Galb1-4GlcNAcb-Sp8	0	9.75995
GlcNAcb1-3GalNAca-Sp8	0	2.2119
GlcNAcb1-3GalNAca-Sp14	0	1.2428250000000023
GlcNAcb1-3Galb-Sp8	0	-0.04807499999999987
GlcNAcb1-3Galb1-4GlcNAcb-Sp0	0	7.216725
GlcNAcb1-3Galb1-4GlcNAcb-Sp8	0	9.45515
GlcNAcb1-3Galb1-4GlcNAcb1-3Galb1-4GlcNAcb-Sp0	0	1.0495750000000008
GlcNAcb1-4-MDPLys	0	3.076525
GlcNAcb1-6(GlcNAcb1-4)GalNAca-Sp8	0	1.7944000000000004
GlcNAcb1-4Galb1-4GlcNAcb-Sp8	0	11.116425
GlcNAcb1-4GlcNAcb1-4GlcNAcb1-4GlcNAcb1-4GlcNAcb1-Sp8	0	4.113050000000001
GlcNAcb1-4GlcNAcb1-4GlcNAcb-Sp8	0	-0.3520000000000008
GlcNAcb1-6GalNAca-Sp8	0	5.479775
GlcNAcb1-6GalNAca-Sp14	0	4.165325000000001
Glca1-4Glcb-Sp8	0	6.332024999999998
Glca1-4Glca-Sp8	0	3.6723
Glca1-6Glca1-6Glcb-Sp8	0	0.02134999999999998
Glcb1-4Glcb-Sp8	0	6.475475
G-ol-Sp8	0	7.240874999999999
GlcAa-Sp8	0	2.470925
GlcAb-Sp8	0	4.792674999999998
GlcAb1-3Galb-Sp8	0	8.053225000000001
KDNa2-3Galb1-4GlcNAcb-Sp0	0	6.067475000000003
Mana1-2Mana1-2Mana1-3Mana-Sp9	0	4.338175
Mana1-2Mana1-3Mana-Sp9	0	8.24125
Mana1-6(Mana1-2Mana1-3)Mana1-6(Mana1-2Mana1-3)Manb1-4GlcNAcb1-4GlcNAcb-Sp12	0	2.7212000000000014
Mana1-2Mana1-6(Mana1-3)Mana1-6(Mana1-2Mana1-2Mana1-3)Manb1-4GlcNAcb1-4GlcNAcb-Sp12	0	4.1819000000000015
Mana1-2Mana1-6(Mana1-2Mana1-3)Mana1-6(Mana1-2Mana1-2Mana1-3)Manb1-4GlcNAcb1-4GlcNAcb-Sp12	0	4.581474999999998
Mana1-6(Mana1-3)Mana-Sp9	0	7.232924999999999
Mana1-2Mana1-2Mana1-6(Mana1-3)Mana-Sp9	0	13.476400000000002
Mana1-6(Mana1-3)Mana1-6(Mana1-2Mana1-3)Manb1-4GlcNAcb1-4GlcNAcb-Sp12	0	5.133050000000002
Mana1-6(Mana1-3)Mana1-6(Mana1-3)Manb1-4GlcNAcb1-4GlcNAcb-Sp12	0	18.3484
Manb1-4GlcNAcb-Sp0	0	5.856174999999999
Neu5Aca2-3Galb1-4GlcNAcb1-3Galb1-4(Fuca1-3)GlcNAcb-Sp0	0	2.8007000000000013
(3S)Galb1-4(Fuca1-3)(6S)GlcNAcb-Sp8	0	3.0894000000000004
Fuca1-2(6S)Galb1-4GlcNAcb-Sp0	0	7.279950000000002
Fuca1-2Galb1-4(6S)GlcNAcb-Sp8	0	9.285075000000004
Fuca1-2(6S)Galb1-4(6S)Glcb-Sp0	0	13.015175000000005
Neu5Aca2-3Galb1-3GalNAca-Sp8	1	147.70482499999997
Neu5Aca2-3Galb1-3GalNAca-Sp14	1	61.04122499999999
GalNAcb1-4(Neu5Aca2-8Neu5Aca2-8Neu5Aca2-8Neu5Aca2-3)Galb1-4Glcb-Sp0	0	8.721574999999998
GalNAcb1-4(Neu5Aca2-8Neu5Aca2-8Neu5Aca2-3)Galb1-4Glcb-Sp0	0	3.0612249999999994
GalNAcb1-4(Neu5Aca2-8Neu5Aca2-3)Galb1-4Glcb-Sp0	0	3.5704999999999982
Neu5Aca2-8Neu5Aca2-8Neu5Aca-Sp8	0	6.536025
Neu5Aca2-3(6S)Galb1-4(Fuca1-3)GlcNAcb-Sp8	0	-0.8655500000000007
GalNAcb1-4(Neu5Aca2-3)Galb1-4GlcNAcb-Sp8	0	0.1758249999999988
GalNAcb1-4(Neu5Aca2-3)Galb1-4Glcb-Sp0	0	3.8726
Neu5Aca2-3Galb1-3GalNAcb1-4(Neu5Aca2-3)Galb1-4Glcb-Sp0	1	283.3499750000001
Neu5Aca2-6(Neu5Aca2-3)GalNAca-Sp8	0	7.8348499999999985
Neu5Aca2-3GalNAca-Sp8	0	15.677474999999996
Neu5Aca2-3GalNAcb1-4GlcNAcb-Sp0	0	6.823475
Neu5Aca2-3Galb1-3(Fuca1-4)GlcNAcb-Sp8	1	272.317775
Neu5Aca2-3Galb1-3(Fuca1-4)GlcNAcb1-3Galb1-4(Fuca1-3)GlcNAcb-Sp0	1	331.13085
Neu5Aca2-3Galb1-4(Neu5Aca2-3Galb1-3)GlcNAcb-Sp8	1	886.9546749999997
Neu5Aca2-3Galb1-3(6S)GalNAca-Sp8	1	310.797375
Neu5Aca2-6(Neu5Aca2-3Galb1-3)GalNAca-Sp8	1	266.4729
Neu5Aca2-3Galb-Sp8	1	144.0697
Neu5Aca2-3Galb1-3GlcNAcb1-3Galb1-4GlcNAcb-Sp0	1	164.207875
Fuca1-2(6S)Galb1-4Glcb-Sp0	0	7.0405
Neu5Aca2-3Galb1-3GlcNAcb-Sp0	1	64.08847499999999
Neu5Aca2-3Galb1-3GlcNAcb-Sp8	1	86.01289999999999
Neu5Aca2-3Galb1-4(6S)GlcNAcb-Sp8	1	234.82265
Neu5Aca2-3Galb1-4(Fuca1-3)(6S)GlcNAcb-Sp8	1	396.4833
Neu5Aca2-3Galb1-4(Fuca1-3)GlcNAcb1-3Galb1-4(Fuca1-3)GlcNAcb1-3Galb1-4(Fuca1-3)GlcNAcb-Sp0	1	77.50604999999999
Neu5Aca2-3Galb1-4(Fuca1-3)GlcNAcb-Sp0	0	12.6583
Neu5Aca2-3Galb1-4(Fuca1-3)GlcNAcb-Sp8	1	194.071225
Neu5Aca2-3Galb1-4(Fuca1-3)GlcNAcb1-3Galb1-4GlcNAcb-Sp8	1	345.2946750000001
Neu5Aca2-3Galb1-4GlcNAcb1-3Galb1-4GlcNAcb1-3Galb1-4GlcNAcb-Sp0	1	409.387025
Neu5Aca2-3Galb1-4GlcNAcb-Sp0	1	222.00590000000003
Fuca1-2Galb1-4(6S)Glcb-Sp0	0	1.1787250000000014
Neu5Aca2-3Galb1-4Glcb-Sp0	1	209.3848
Neu5Aca2-3Galb1-4Glcb-Sp8	1	233.592025
Neu5Aca2-6GalNAca-Sp8	0	10.529575
Neu5Aca2-6GalNAcb1-4GlcNAcb-Sp0	0	1.3485499999999997
Neu5Aca2-6Galb1-4(6S)GlcNAcb-Sp8	0	6.883049999999997
Neu5Aca2-6Galb1-4GlcNAcb-Sp0	0	5.667024999999998
Neu5Aca2-6Galb1-4GlcNAcb-Sp8	0	8.878950000000003
Neu5Aca2-6Galb1-4GlcNAcb1-3Galb1-4(Fuca1-3)GlcNAcb1-3Galb1-4(Fuca1-3)GlcNAcb-Sp0	0	4.118174999999999
Neu5Aca2-6Galb1-4Glcb-Sp8	0	2.8784250000000013
Neu5Aca2-8Neu5Aca-Sp8	0	9.538049999999997
Neu5Aca2-8Neu5Aca2-3Galb1-4Glcb-Sp0	0	-3.5158
Galb1-3(Fuca1-4)GlcNAcb1-3Galb1-3(Fuca1-4)GlcNAcb-Sp0	0	11.2377
Neu5Acb2-6GalNAca-Sp8	0	1.9023750000000008
Neu5Gca2-3Galb1-4(Fuca1-3)GlcNAcb-Sp0	1	69.54634999999999
Neu5Gca2-3Galb1-4GlcNAcb-Sp0	0	18.9154
Neu5Gca2-6GalNAca-Sp0	0	12.909024999999994
Neu5Gca-Sp8	0	3.9882250000000012
Neu5Aca2-3Galb1-4GlcNAcb1-6(Galb1-3)GalNAca-Sp14	0	13.5106
Galb1-4(Fuca1-3)(6S)GlcNAcb-Sp0	0	2.455874999999999
Galb1-4(Fuca1-3)(6S)Glcb-Sp0	0	7.894825
Galb1-4(Fuca1-3)GlcNAcb1-3Galb1-3(Fuca1-4)GlcNAcb-Sp0	0	5.2559749999999985
Galb1-4GlcNAcb1-3Galb1-3GlcNAcb-Sp0	0	11.365700000000002
Neu5Aca2-3Galb1-3GlcNAcb1-3Galb1-3GlcNAcb-Sp0	1	70.27894999999998
4S(3S)Galb1-4GlcNAcb-Sp0	0	6.636025
(6S)Galb1-4(6S)GlcNAcb-Sp0	0	8.624175
(6P)Glcb-Sp10	0	2.8934
Neu5Aca2-3Galb1-4(Fuca1-3)GlcNAcb1-6(Galb1-3)GalNAca-Sp14	0	10.162075000000002
Neu5Aca2-6Galb1-4GlcNAcb1-2Mana1-6(Galb1-4GlcNAcb1-2Mana1-3)Manb1-4GlcNAcb1-4GlcNAcb-Sp12	0	4.706700000000001
GlcNAcb1-6(Galb1-4GlcNAcb1-3)Galb1-4GlcNAc-Sp0	0	6.6986
GalNAcb1-3Galb-Sp8	0	6.849625
Neu5Aca2-6Galb1-4GlcNAcb1-2Mana1-6(GlcNAcb1-2Mana1-3)Manb1-4GlcNAcb1-4GlcNAcb-Sp12	0	13.293824999999998
GlcNAcb1-3Man-Sp10	0	14.2521
GlcNAcb1-4GlcNAcb-Sp12	0	6.6731
MurNAcb1-4GlcNAcb-Sp10	0	7.978050000000001
Mana1-2Mana1-6(Mana1-3)Mana1-6(Mana1-2Mana1-2Mana1-3)Mana-Sp9	0	7.7807749999999976
Mana1-2Mana1-6(Mana1-2Mana1-3)Mana1-6(Mana1-2Mana1-2Mana1-3)Mana-Sp9	0	9.18545
Neu5Aca2-3Galb1-4GlcNAcb1-6(Neu5Aca2-3Galb1-3)GalNAca-Sp14	1	269.93487500000003
Neu5Aca2-6Galb1-4GlcNAcb1-2Mana1-6(Neu5Aca2-3Galb1-4GlcNAcb1-2Mana1-3)Manb1-4GlcNAcb1-4GlcNAcb-Sp12	0	13.012825
Galb1-4GlcNAcb1-2Mana1-6(Neu5Aca2-6Galb1-4GlcNAcb1-2Mana1-3)Manb1-4GlcNAcb1-4GlcNAcb-Sp12	0	4.793474999999999
GlcNAcb1-2Mana1-6(Neu5Aca2-6Galb1-4GlcNAcb1-2Mana1-3)Manb1-4GlcNAcb1-4GlcNAcb-Sp12	0	8.203800000000001
Neu5Aca2-8Neu5Acb-Sp17	0	5.86375
Neu5Aca2-8Neu5Aca2-8Neu5Acb-Sp8	0	5.008925
Neu5Gcb2-6Galb1-4GlcNAc-Sp8	0	2.505325
Neu5Aca2-3Galb1-4GlcNAcb1-2Mana1-6(Neu5Aca2-3Galb1-4GlcNAcb1-2Mana1-3)Manb1-4GlcNAcb1-4GlcNAcb-Sp12	1	441.79019999999986
Neu5,9Ac2a2-3Galb1-4GlcNAcb-Sp0	0	13.307274999999995
Neu5,9Ac2a2-3Galb1-3GlcNAcb-Sp0	0	11.960225000000005
Neu5Aca2-6Galb1-4GlcNAcb1-3Galb1-3GlcNAcb-Sp0	0	6.225
Neu5Aca2-6Galb1-4GlcNAcb1-3Galb1-4GlcNAcb1-3Galb1-4GlcNAcb-Sp0	0	5.782199999999999
Gala1-4Galb1-4GlcNAcb1-3Galb1-4Glcb-Sp0	0	2.096025000000001
GalNAcb1-3Gala1-4Galb1-4GlcNAcb1-3Galb1-4Glcb-Sp0	0	-1.416900000000001
GalNAca1-3(Fuca1-2)Galb1-4GlcNAcb1-3Galb1-4GlcNAcb-Sp0	0	5.265625
GlcNAca1-4Galb1-4GlcNAcb1-3Galb1-4GlcNAcb1-3Galb1-4GlcNAcb-Sp0	0	3.320549999999999
GlcNAca1-4Galb1-4GlcNAcb-Sp0	0	5.965250000000001
GlcNAca1-4Galb1-4GlcNAcb1-3Galb1-4Glcb-Sp0	0	8.035675
GlcNAca1-4Galb1-4GlcNAcb1-3Galb1-4(Fuca1-3)GlcNAcb1-3Galb1-4(Fuca1-3)GlcNAcb-Sp0	0	7.141400000000001
GlcNAca1-4Galb1-4GlcNAcb1-3Galb1-4GlcNAcb-Sp0	0	2.411
GlcNAca1-4Galb1-3GalNAc-Sp14	0	2.4571749999999994
Neu5Aca2-6Galb1-4GlcNAcb1-2Mana1-6(Mana1-3)Manb1-4GlcNAcb1-4GlcNAc-Sp12	0	1.5706750000000005
Mana1-6(Neu5Aca2-6Galb1-4GlcNAcb1-2Mana1-3)Manb1-4GlcNAcb1-4GlcNAc-Sp12	0	13.024375
Neu5Aca2-6Galb1-4GlcNAcb1-2Mana1-3Manb1-4GlcNAcb1-4GlcNAc-Sp12	0	12.21515
Galb1-4GlcNAcb1-2Mana1-3Manb1-4GlcNAcb1-4GlcNAc-Sp12	0	14.09765
GlcNAcb1-2Mana1-6(GlcNAcb1-2Mana1-3)Manb1-4GlcNAcb1-4(Fuca1-6)GlcNAcb-Sp22	0	0.43822500000000186
Galb1-4GlcNAcb1-2Mana1-6(Galb1-4GlcNAcb1-2Mana1-3)Manb1-4GlcNAcb1-4(Fuca1-6)GlcNAcb-Sp22	0	8.928875
Galb1-3GlcNAcb1-2Mana1-6(Galb1-3GlcNAcb1-2Mana1-3)Manb1-4GlcNAcb1-4(Fuca1-6)GlcNAcb-Sp22	0	7.932774999999999
(6S)GlcNAcb1-3Galb1-4GlcNAcb-Sp0	0	16.662225000000007
KDNa2-6Galb1-4GlcNAc-Sp0	0	7.656575
KDNa2-3Galb1-4Glc-Sp0	0	4.66025
KDNa2-3Galb1-3GalNAca-Sp14	0	-0.5999250000000003
Fuca1-2Galb1-3GlcNAcb1-2Mana1-6(Fuca1-2Galb1-3GlcNAcb1-2Mana1-3)Manb1-4GlcNAcb1-4GlcNAcb-Sp20	0	8.076649999999997
Fuca1-2Galb1-4GlcNAcb1-2Mana1-6(Fuca1-2Galb1-4GlcNAcb1-2Mana1-3)Manb1-4GlcNAcb1-4GlcNAcb-Sp20	0	8.312275
Gala1-3Galb1-4GlcNAcb1-2Mana1-6(Gala1-3Galb1-4GlcNAcb1-2Mana1-3)Manb1-4GlcNAcb1-4GlcNAcb-Sp20	0	2.7282999999999986
Fuca1-4(Galb1-3)GlcNAcb1-2Mana1-6(Fuca1-4(Galb1-3)GlcNAcb1-2Mana1-3)Manb1-4GlcNAcb1-4(Fuca1-6)GlcNAcb-Sp22	0	-0.9929250000000004
Galb1-4(Fuca1-3)GlcNAcb1-6(Fuca1-2Galb1-4GlcNAcb1-3)Galb1-4Glc-Sp21	0	7.3550749999999985
Gala1-3(Fuca1-2)Galb1-4GlcNAcb1-2Mana1-6(Gala1-3(Fuca1-2)Galb1-4GlcNAcb1-2Mana1-3)Manb1-4GlcNAcb1-4GlcNAcb-Sp20	0	10.928549999999998
Gala1-3Galb1-4(Fuca1-3)GlcNAcb1-2Mana1-6(Gala1-3Galb1-4(Fuca1-3)GlcNAcb1-2Mana1-3)Manb1-4GlcNAcb1-4GlcNAcb-Sp20	0	9.322100000000002
GalNAca1-3(Fuca1-2)Galb1-3GlcNAcb1-2Mana1-6(GalNAca1-3(Fuca1-2)Galb1-3GlcNAcb1-2Mana1-3)Manb1-4GlcNAcb1-4GlcNAcb-Sp20	0	6.811924999999999
Gala1-3(Fuca1-2)Galb1-3GlcNAcb1-2Mana1-6(Gala1-3(Fuca1-2)Galb1-3GlcNAcb1-2Mana1-3)Manb1-4GlcNAcb1-4GlcNAcb-Sp20	0	7.2004
Neu5Aca2-3Galb1-4GlcNAcb1-3GalNAc-Sp14	1	73.88097499999998
Neu5Aca2-6Galb1-4GlcNAcb1-3GalNAc-Sp14	0	0.04607499999999831
GalNAcb1-4GlcNAcb1-2Mana1-6(GalNAcb1-4GlcNAcb1-2Mana1-3)Manb1-4GlcNAcb1-4GlcNAc-Sp12	0	-0.5126
Galb1-3GalNAca1-3(Fuca1-2)Galb1-4GlcNAc-Sp0	0	-1.3789750000000005
Galb1-3GlcNAcb1-3Galb1-4GlcNAcb1-6(Galb1-3GlcNAcb1-3)Galb1-4Glcb-Sp0	0	7.630774999999999
Galb1-4(Fuca1-3)GlcNAcb1-6(Galb1-3GlcNAcb1-3)Galb1-4Glc-Sp21	0	1.971425
Galb1-4GlcNAcb1-6(Fuca1-4(Fuca1-2Galb1-3)GlcNAcb1-3)Galb1-4Glc-Sp21	0	7.546899999999999
Galb1-3GlcNAcb1-3Galb1-4(Fuca1-3)GlcNAcb1-6(Galb1-3GlcNAcb1-3)Galb1-4Glc-Sp21	0	4.841799999999998
Galb1-4GlcNAcb1-6(Galb1-4GlcNAcb1-2)Mana1-6(Galb1-4GlcNAcb1-4(Galb1-4GlcNAcb1-2)Mana1-3)Manb1-4GlcNAcb1-4GlcNAcb-Sp21	0	3.3560000000000003
GlcNAcb1-2Mana1-6(GlcNAcb1-4(GlcNAcb1-2)Mana1-3)Manb1-4GlcNAcb1-4GlcNAc-Sp21	0	6.5288999999999975
Fuca1-2Galb1-3GalNAca1-3(Fuca1-2)Galb1-4Glcb-Sp0	0	3.5060999999999987
Fuca1-2Galb1-3GalNAca1-3(Fuca1-2)Galb1-4GlcNAcb-Sp0	0	7.251649999999999
Galb1-3GlcNAcb1-3GalNAca-Sp14	0	3.940825000000001
GalNAcb1-4(Neu5Aca2-3)Galb1-4GlcNAcb1-3GalNAca-Sp14	0	3.2654250000000005
GalNAca1-3(Fuca1-2)Galb1-3GalNAca1-3(Fuca1-2)Galb1-4GlcNAcb-Sp0	1	147.369475
Gala1-3Galb1-3GlcNAcb1-2Mana1-6(Gala1-3Galb1-3GlcNAcb1-2Mana1-3)Manb1-4GlcNAcb1-4GlcNAc-Sp19	0	17.135824999999997
Neu5Aca2-3Galb1-3GlcNAcb1-2Mana1-6(Neu5Aca2-3Galb1-3GlcNAcb1-2Mana1-3)Manb1-4GlcNAcb1-4GlcNAc-Sp19	0	12.1253
GlcNAcb1-2Mana1-6(Galb1-4GlcNAcb1-2Mana1-3)Manb1-4GlcNAcb1-4GlcNAc-Sp12	0	1.3862249999999996
Galb1-4GlcNAcb1-2Mana1-6(GlcNAcb1-2Mana1-3)Manb1-4GlcNAcb1-4GlcNAc-Sp12	0	9.042350000000004
Neu5Aca2-3Galb1-3GlcNAcb1-3GalNAca-Sp14	1	69.375525
Fuca1-2Galb1-4GlcNAcb1-3GalNAca-Sp14	0	6.216474999999999
Galb1-4(Fuca1-3)GlcNAcb1-3GalNAca-Sp14	0	10.803549999999998
Gala1-3Galb1-4GlcNAcb1-3GalNAca-Sp14	0	-0.8222500000000008
Galb1-3GlcNAca1-6Galb1-4GlcNAcb-Sp0	0	13.2125
GalNAcb1-3Gala1-6Galb1-4Glcb-Sp8	0	-2.885324999999999
Gala1-3(Fuca1-2)Galb1-4(Fuca1-3)Glcb-Sp21	0	2.937175
Galb1-4GlcNAcb1-6(Neu5Aca2-6Galb1-3GlcNAcb1-3)Galb1-4Glc-Sp21	0	5.918125
Galb1-3GalNAcb1-4(Neu5Aca2-8Neu5Aca2-3)Galb1-4Glcb-Sp0	0	8.897249999999998
Neu5Aca2-3Galb1-3GalNAcb1-4(Neu5Aca2-8Neu5Aca2-3)Galb1-4Glcb-Sp0	0	4.3983500000000015
Gala1-3(Fuca1-2)Galb1-4GlcNAcb1-3GalNAca-Sp14	0	2.1611750000000005
GalNAca1-3(Fuca1-2)Galb1-4GlcNAcb1-3GalNAca-Sp14	0	1.135
Gala1-3(Fuca1-2)Galb1-4(Fuca1-3)GlcNAcb1-3GalNAc-Sp14	0	5.499825
GalNAca1-3(Fuca1-2)Galb1-4(Fuca1-3)GlcNAcb1-3GalNAc-Sp14	0	-2.31975
Galb1-4(Fuca1-3)GlcNAcb1-2Mana1-6(Galb1-4(Fuca1-3)GlcNAcb1-2Mana1-3)Manb1-4GlcNAcb1-4(Fuca1-6)GlcNAcb-Sp22	0	6.179025000000001
GlcNAcb1-2(GlcNAcb1-6)Mana1-6(GlcNAcb1-2Mana1-3)Manb1-4GlcNAcb1-4GlcNAcb-Sp19	0	8.226750000000003
Fuca1-2Galb1-3GlcNAcb1-3GalNAc-Sp14	0	5.623875
Gala1-3(Fuca1-2)Galb1-3GlcNAcb1-3GalNAc-Sp14	0	4.438200000000002
Gala1-3Galb1-3GlcNAcb1-3GalNAc-Sp14	0	12.211724999999998
Fuca1-2Galb1-3GlcNAcb1-2Mana1-6(Fuca1-2Galb1-3GlcNAcb1-2Mana1-3)Manb1-4GlcNAcb1-4(Fuca1-6)GlcNAcb-Sp22	0	12.738575
Gala1-3(Fuca1-2)Galb1-4GlcNAcb1-2Mana1-6(Gala1-3(Fuca1-2)Galb1-4GlcNAcb1-2Mana1-3)Manb1-4GlcNAcb1-4(Fuca1-6)GlcNAcb-Sp22	0	8.141599999999999
Galb1-3GlcNAcb1-6(Galb1-3GlcNAcb1-2)Mana1-6(Galb1-3GlcNAcb1-2Mana1-3)Manb1-4GlcNAcb1-4GlcNAcb-Sp19	0	7.911000000000001
Galb1-4GlcNAcb1-6(Fuca1-2Galb1-3GlcNAcb1-3)Galb1-4Glc-Sp21	0	3.6907249999999987
GlcNAcb1-2Mana1-6(GlcNAcb1-4)(GlcNAcb1-2Mana1-3)Manb1-4GlcNAcb1-4GlcNAc-Sp21	0	9.86565
GlcNAcb1-2Mana1-6(GlcNAcb1-4)(GlcNAcb1-4(GlcNAcb1-2)Mana1-3)Manb1-4GlcNAcb1-4GlcNAc-Sp21	0	2.190200000000001
GlcNAcb1-6(GlcNAcb1-2)Mana1-6(GlcNAcb1-4)(GlcNAcb1-2Mana1-3)Manb1-4GlcNAcb1-4GlcNAc-Sp21	0	1.9732999999999976
Galb1-4GlcNAcb1-6(Galb1-4GlcNAcb1-2)Mana1-6(GlcNAcb1-4)(Galb1-4GlcNAcb1-2Mana1-3)Manb1-4GlcNAcb1-4GlcNAc-Sp21	0	2.2358000000000007
Galb1-4GlcNAcb1-6(Galb1-4GlcNAcb1-2)Mana1-6(GlcNAcb1-4)(Galb1-4GlcNAcb1-4(Galb1-4GlcNAcb1-2)Mana1-3)Manb1-4GlcNAcb1-4GlcNAc-Sp21	0	4.3949500000000015
Galb1-4Galb-Sp10	0	16.082900000000002
Galb1-6Galb-Sp10	0	1.8322249999999995
(6S)Galb1-3GlcNAcb-Sp0	0	-1.4044999999999996
(6S)Galb1-3(6S)GlcNAc-Sp0	0	7.93405
Fuca1-2Galb1-4(Fuca1-3)GlcNAcb1-2Mana1-6(Fuca1-2Galb1-4(Fuca1-3)GlcNAcb1-4(Fuca1-2Galb1-4(Fuca1-3)GlcNAcb1-2)Mana1-3)Manb1-4GlcNAcb1-4GlcNAcb-Sp12	0	8.020175000000002
GalNAca1-3(Fuca1-2)Galb1-4GlcNAcb1-6(GalNAca1-3(Fuca1-2)Galb1-4GlcNAcb1-3)GalNAc-Sp14	0	9.046375
GalNAcb1-4Galb1-4Glcb-Sp0	0	3.9260249999999988
GalNAca1-3(Fuca1-2)Galb1-4GlcNAcb1-2Mana1-6(GalNAca1-3(Fuca1-2)Galb1-4GlcNAcb1-2Mana1-3)Manb1-4GlcNAcb1-4(Fuca1-6)GlcNAcb-Sp22	0	5.7830999999999975
Gala1-3(Fuca1-2)Galb1-3GlcNAcb1-2Mana1-6(Gala1-3(Fuca1-2)Galb1-3GlcNAcb1-2Mana1-3)Manb1-4GlcNAcb1-4(Fuca1-6)GlcNAcb-Sp22	0	15.639275
Neu5Aca2-6Galb1-4GlcNAcb1-6(Fuca1-2Galb1-3GlcNAcb1-3)Galb1-4Glc-Sp21	0	2.924825
Galb1-4GlcNAcb1-6(Galb1-4GlcNAcb1-2)Mana1-6(Galb1-4GlcNAcb1-2Mana1-3)Manb1-4GlcNAcb1-4GlcNAcb-Sp19	0	1.9093249999999995
Neu5Aca2-3Galb1-4GlcNAcb1-6(Neu5Aca2-3Galb1-4GlcNAcb1-2)Mana1-6(GlcNAcb1-4)(Neu5Aca2-3Galb1-4GlcNAcb1-4(Neu5Aca2-3Galb1-4GlcNAcb1-2)Mana1-3)Manb1-4GlcNAcb1-4GlcNAcb-Sp21	1	278.983125
Neu5Aca2-6Galb1-4GlcNAcb1-6(Neu5Aca2-6Galb1-4GlcNAcb1-2)Mana1-6(GlcNAcb1-4)(Neu5Aca2-6Galb1-4GlcNAcb1-2Mana1-3)Manb1-4GlcNAcb1-4GlcNAcb-Sp21	0	5.0996250000000005
Gala1-3(Fuca1-2)Galb1-3GalNAca-Sp8	0	9.139225
Glca1-6Glca1-6Glca1-6Glcb-Sp10	0	12.080750000000002
Glca1-4Glca1-4Glca1-4Glcb-Sp10	0	12.413699999999995
Neu5Aca2-3Galb1-4GlcNAcb1-6(Neu5Aca2-3Galb1-4GlcNAcb1-3)GalNAca-Sp14	1	414.73242499999986
Fuca1-2Galb1-4(Fuca1-3)GlcNAcb1-2Mana1-6(Fuca1-2Galb1-4(Fuca1-3)GlcNAcb1-2Mana1-3)Manb1-4GlcNAcb1-4(Fuca1-6)GlcNAcb-Sp24	0	4.65935
Neu5Aca2-3Galb1-3GlcNAcb1-6(Neu5Aca2-3Galb1-4GlcNAcb1-2)Mana1-6(Neu5Aca2-3Galb1-3GlcNAcb1-2Mana1-3)Manb1-4GlcNAcb1-4GlcNAcb-Sp19	1	720.3169250000002
GlcNAcb1-6(GlcNAcb1-2)Mana1-6(GlcNAcb1-2Mana1-3)Manb1-4GlcNAcb1-4(Fuca1-6)GlcNAcb-Sp24	0	8.5445
Neu5Aca2-6Galb1-4GlcNAcb1-6(Galb1-3GlcNAcb1-3)Galb1-4Glcb-Sp21	0	-1.4981999999999993
Neu5Aca2-3Galb1-4GlcNAcb1-6GalNAca-Sp14	1	165.340975
Neu5Aca2-6Galb1-4GlcNAcb1-6GalNAca-Sp14	0	13.252025
Neu5Aca2-6Galb1-4GlcNAcb1-6(Neu5Aca2-6Galb1-4GlcNAcb1-3)GalNAca-Sp14	0	6.449424999999998
Neu5Aca2-6Galb1-4GlcNAcb1-2Mana1-6(Neu5Aca2-6Galb1-4GlcNAcb1-2Mana1-3)Manb1-4GlcNAcb1-4(Fuca1-6)GlcNAcb-Sp24	0	5.830500000000002
Neu5Aca2-3Galb1-4GlcNAcb1-2Mana1-6(Neu5Aca2-3Galb1-4GlcNAcb1-2Mana1-3)Manb1-4GlcNAcb1-4(Fuca1-6)GlcNAcb-Sp24	1	135.06650000000002
Mana1-6(Mana1-3)Manb1-4GlcNAcb1-4(Fuca1-6)GlcNAcb-Sp19	0	4.377375000000002
Galb1-4GlcNAcb1-6(Galb1-4GlcNAcb1-2)Mana1-6(Galb1-4GlcNAcb1-2Mana1-3)Manb1-4GlcNAcb1-4(Fuca1-6)GlcNAcb-Sp24	0	13.6033
Neu5Aca2-3Galb1-3GlcNAcb1-2Mana1-6(GlcNAcb1-4)(Neu5Aca2-3Galb1-3GlcNAcb1-2Mana1-3)Manb1-4GlcNAcb1-4GlcNAc-Sp21	0	2.085699999999999
Neu5Aca2-6Galb1-4GlcNAcb1-6(Fuca1-2Galb1-4(Fuca1-3)GlcNAcb1-3)Galb1-4Glc-Sp21	0	1.646775
Galb1-3GlcNAcb1-6GalNAca-Sp14	0	7.607125
(3S)Galb1-3(Fuca1-4)GlcNAcb-Sp0	0	9.270174999999998
Gala1-3Galb1-4GlcNAcb1-6GalNAca-Sp14	0	6.149224999999999
Fuca1-2(6S)Galb1-3GlcNAcb-Sp0	0	-2.775
Gala1-3(Fuca1-2)Galb1-4GlcNAcb1-6GalNAca-Sp14	0	7.655625
Fuca1-2Galb1-4GlcNAcb1-2Mana-Sp0	0	2.96335
Fuca1-2Galb1-3(6S)GlcNAcb-Sp0	0	-0.5386000000000002
Fuca1-2(6S)Galb1-3(6S)GlcNAcb-Sp0	0	6.100674999999997
Neu5Aca2-6GalNAcb1-4(6S)GlcNAcb-Sp8	0	5.220399999999998
GalNAcb1-4(Fuca1-3)(6S)GlcNAcb-Sp8	0	13.888224999999998
(3S)GalNAcb1-4(Fuca1-3)GlcNAcb-Sp8	0	-0.540525000000001
GalNAca1-3(Fuca1-2)Galb1-3GlcNAcb1-6GalNAca-Sp14	0	6.3827250000000015
GlcNAcb1-6(GlcNAcb1-2)Mana1-6(GlcNAcb1-4)(GlcNAcb1-4(GlcNAcb1-2)Mana1-3)Manb1-4GlcNAcb1-4(Fuca1-6)GlcNAc-Sp21	0	8.8666
Galb1-4GlcNAcb1-6(Galb1-4GlcNAcb1-2)Mana1-6(GlcNAcb1-4Galb1-4GlcNAcb1-4(Galb1-4GlcNAcb1-2)Mana1-3)Manb1-4GlcNAcb1-4(Fuca1-6)GlcNAc-Sp21	0	6.206625
Galb1-3GlcNAca1-3Galb1-4GlcNAcb-Sp8	0	2.158075000000001
Galb1-3(6S)GlcNAcb-Sp8	0	4.299725
(6S)(4S)GalNAcb1-4GlcNAc-Sp8	0	6.596399999999999
(6S)GalNAcb1-4GlcNAc-Sp8	0	3.4894000000000003
(3S)GalNAcb1-4(3S)GlcNAc-Sp8	0	2.3657250000000003
GalNAcb1-4(6S)GlcNAc-Sp8	0	5.820074999999999
(3S)GalNAcb1-4GlcNAc-Sp8	0	12.975549999999998
(4S)GalNAcb-Sp10	0	1.2517999999999998
Neu5Aca2-6Galb1-4GlcNAcb1-2Man-Sp0	0	6.025150000000003
Gala1-3Galb1-4GlcNAcb1-2Mana-Sp0	0	4.671399999999998
Gala1-3(Fuca1-2)Galb1-4GlcNAcb1-2Mana-Sp0	0	7.99025
GalNAca1-3(Fuca1-2)Galb1-4GlcNAcb1-2Mana-Sp0	0	0.2622250000000008
Galb1-3GlcNAcb1-2Mana-Sp0	0	4.510599999999998
Gala1-3(Fuca1-2)Galb1-3GlcNAcb1-6GalNAc-Sp14	0	7.11285
Neu5Aca2-3Galb1-3GlcNAcb1-2Mana-Sp0	1	85.912775
Gala1-3Galb1-3GlcNAcb1-2Mana-Sp0	0	8.063524999999998
GalNAcb1-4GlcNAcb1-2Mana-Sp0	0	3.4453500000000017
Neu5Aca2-3Galb1-3GlcNAcb1-4Galb1-4Glcb-Sp0	0	13.7517
GlcNAcb1-2Mana1-6(GlcNAcb1-4)(GlcNAcb1-2Mana1-3)Manb1-4GlcNAcb1-4(Fuca1-6)GlcNAc-Sp21	0	7.445500000000001
Galb1-4GlcNAcb1-2Mana1-6(GlcNAcb1-4)(Galb1-4GlcNAcb1-2Mana1-3)Manb1-4GlcNAcb1-4(Fuca1-6)GlcNAc-Sp21	0	6.716875
Galb1-4GlcNAcb1-2Mana1-6(Galb1-4GlcNAcb1-4)(Galb1-4GlcNAcb1-2Mana1-3)Manb1-4GlcNAcb1-4(Fuca1-6)GlcNAc-Sp21	0	3.1413
Fuca1-4(Galb1-3)GlcNAcb1-2Mana-Sp0	0	9.204774999999996
Neu5Aca2-3Galb1-4(Fuca1-3)GlcNAcb1-2Mana-Sp0	1	193.496175
GlcNAcb1-3Galb1-4GlcNAcb1-6(GlcNAcb1-3)Galb1-4GlcNAc-Sp0	0	9.9542
GalNAca1-3(Fuca1-2)Galb1-3GalNAcb1-3Gala1-4Galb1-4Glc-Sp21	0	6.316374999999999
Gala1-3(Fuca1-2)Galb1-3GalNAcb1-3Gala1-4Galb1-4Glc-Sp21	0	2.058225
Galb1-3GalNAcb1-3Gal-Sp21	0	4.806725
GlcNAcb1-3Galb1-4GlcNAcb1-2Mana1-6(GlcNAcb1-3Galb1-4GlcNAcb1-2Mana1-3)Manb1-4GlcNAcb1-4GlcNAcb-Sp12	0	3.8985749999999983
Galb1-4GlcNAcb1-3Galb1-4GlcNAcb1-2Mana1-6(Galb1-4GlcNAcb1-3Galb1-4GlcNAcb1-2Mana1-3)Manb1-4GlcNAcb1-4GlcNAcb-Sp24	0	3.0578499999999997
Neu5Gca2-3Galb1-4GlcNAcb1-3Galb1-4GlcNAcb1-2Mana1-6(Neu5Gca2-3Galb1-4GlcNAcb1-3Galb1-4GlcNAcb1-2Mana1-3)Manb1-4GlcNAcb1-4GlcNAcb-Sp24	0	8.983075
Fuca1-2Galb1-4GlcNAcb1-3Galb1-4GlcNAcb1-2Mana1-6(Fuca1-2Galb1-4GlcNAcb1-3Galb1-4GlcNAcb1-2Mana1-3)Manb1-4GlcNAcb1-4GlcNAcb-Sp24	0	9.208725
GlcNAcb1-3Galb1-4GlcNAcb1-3Galb1-4GlcNAcb1-2Mana1-6(GlcNAcb1-3Galb1-4GlcNAcb1-3Galb1-4GlcNAcb1-2Mana1-3)Manb1-4GlcNAcb1-4GlcNAcb-Sp12	0	15.966825
GlcNAcb1-3Galb1-4GlcNAcb1-3Galb1-4GlcNAcb1-2Mana1-6(GlcNAcb1-3Galb1-4GlcNAcb1-3Galb1-4GlcNAcb1-2Mana1-3)Manb1-4GlcNAcb1-4GlcNAcb-Sp25	0	11.332150000000002
Galb1-4GlcNAcb1-3Galb1-4GlcNAcb1-3Galb1-4GlcNAcb1-2Mana1-6(Galb1-4GlcNAcb1-3Galb1-4GlcNAcb1-3Galb1-4GlcNAcb1-2Mana1-3)Manb1-4GlcNAcb1-4GlcNAcb-Sp24	0	6.5214500000000015
Galb1-4GlcNAcb1-3Galb1-4GlcNAcb1-3Galb1-4GlcNAcb1-3Galb1-4GlcNAcb1-2Mana1-6(Galb1-4GlcNAcb1-3Galb1-4GlcNAcb1-3Galb1-4GlcNAcb1-3Galb1-4GlcNAcb1-2Mana1-3)Manb1-4GlcNAcb1-4GlcNAcb-Sp25	0	8.7102
Galb1-3GlcNAcb1-3Galb1-4GlcNAcb1-2Mana1-6(Galb1-3GlcNAcb1-3Galb1-4GlcNAcb1-2Mana1-3)Manb1-4GlcNAcb1-4GlcNAc-Sp25	0	2.6175
Neu5Gca2-8Neu5Gca2-3Galb1-4GlcNAc-Sp0	0	11.533675
Neu5Aca2-8Neu5Gca2-3Galb1-4GlcNAc-Sp0	0	4.5787999999999975
Neu5Gca2-8Neu5Gca2-3Galb1-4GlcNAcb1-3Galb1-4GlcNAc-Sp0	0	9.155625
Neu5Gca2-8Neu5Gca2-6Galb1-4GlcNAc-Sp0	0	6.057299999999999
Neu5Aca2-8Neu5Aca2-3Galb1-4GlcNAc-Sp0	0	4.538725
GlcNAcb1-3Galb1-4GlcNAcb1-6(GlcNAcb1-3Galb1-4GlcNAcb1-2)Mana1-6(GlcNAcb1-3Galb1-4GlcNAcb1-2Mana1-3)Manb1-4GlcNAcb1-4GlcNAc-Sp24	0	4.700075000000001
Gala1-3Galb1-4GlcNAcb1-2Mana1-6(Gala1-3Galb1-4GlcNAcb1-2Mana1-3)Manb1-4GlcNAcb1-4GlcNAc-Sp24	0	5.256000000000002
GlcNAcb1-3Galb1-4GlcNAcb1-6(GlcNAcb1-3Galb1-3)GalNAca-Sp14	0	9.908650000000002
GalNAcb1-3GlcNAcb-Sp0	0	3.5269249999999994
GalNAcb1-4GlcNAcb1-3GalNAcb1-4GlcNAcb-Sp0	0	10.248800000000003
Galb1-4GlcNAcb1-3Galb1-4GlcNAcb1-3Galb1-4GlcNAcb1-3Galb1-4GlcNAcb1-3Galb1-4GlcNAcb1-2Mana1-6(Galb1-4GlcNAcb1-3Galb1-4GlcNAcb1-3Galb1-4GlcNAcb1-3Galb1-4GlcNAcb1-3Galb1-4GlcNAcb1-2Mana1-3)Manb1-4GlcNAcb1-4GlcNAcb-Sp25	0	1.4712999999999994
GlcNAb1-3Galb1-3GalNAc-Sp14	0	0.5542999999999996
Galb1-3GlcNAcb1-6(Galb1-3)GalNAc-Sp14	0	1.5309499999999991
Galb1-4GlcNAcb1-3Galb1-4GlcNAcb1-3Galb1-4GlcNAcb1-3Galb1-4GlcNAcb1-3Galb1-4GlcNAcb1-3Galb1-4GlcNAcb1-2Mana1-6(Galb1-4GlcNAcb1-3Galb1-4GlcNAcb1-3Galb1-4GlcNAcb1-3Galb1-4GlcNAcb1-3Galb1-4GlcNAcb1-3Galb1-4GlcNAcb1-2Mana1-3)Manb1-4GlcNAcb1-4GlcNAcb-Sp25	0	12.100625
(3S)GlcAb1-3Galb1-4GlcNAcb1-3Galb1-4Glc-Sp0	0	5.205499999999999
(3S)GlcAb1-3Galb1-4GlcNAcb1-2Mana-Sp0	0	4.383775000000002
Galb1-3GlcNAcb1-3Galb1-4GlcNAcb1-3Galb1-4GlcNAcb1-6(Galb1-3GlcNAcb1-3Galb1-4GlcNAcb1-3Galb1-4GlcNAb1-2)Mana1-6(Galb1-3GlcNAcb1-3Galb1-4GlcNAcb1-3Galb1-4GlcNAcb1-2Mana1-3)Manb1-4GlcNAcb1-4(Fuca1-6)GlcNAcb-Sp24	0	-0.008825000000000749
Galb1-3GlcNAcb1-3Galb1-4GlcNAcb1-6(Galb1-3GlcNAcb1-3Galb1-4GlcNAb1-2)Mana1-6(Galb1-3GlcNAcb1-3Galb1-4GlcNAcb1-2Mana1-3)Manb1-4GlcNAcb1-4(Fuca1-6)GlcNAcb-Sp24	0	12.454199999999995
Neu5Aca2-8Neu5Aca2-3Galb1-3GalNAcb1-4(Neu5Aca2-3)Galb1-4Glc-Sp21	0	8.9806
GlcNAcb1-3Galb1-4GlcNAcb1-2Mana1-6(GlcNAcb1-3Galb1-4GlcNAcb1-2Mana1-3)Manb1-4GlcNAcb1-4(Fuca1-6)GlcNAcb-Sp24	0	8.330400000000001
Galb1-4GlcNAcb1-3Galb1-4GlcNAcb1-2Mana1-6(Galb1-4GlcNAcb1-3Galb1-4GlcNAcb1-2Mana1-3)Manb1-4GlcNAcb1-4(Fuca1-6)GlcNAcb-Sp24	0	12.27
GlcNAcb1-3Galb1-4GlcNAcb1-3Galb1-4GlcNAcb1-2Mana1-6(GlcNAcb1-3Galb1-4GlcNAcb1-3Galb1-4GlcNAcb1-2Mana1-3)Manb1-4GlcNAcb1-4(Fuca1-6)GlcNAcb-Sp24	0	4.3290000000000015
Galb1-4GlcNAcb1-3Galb1-4GlcNAcb1-3Galb1-4GlcNAcb1-2Mana1-6(Galb1-4GlcNAcb1-3Galb1-4GlcNAcb1-3Galb1-4GlcNAcb1-2Mana1-3)Manb1-4GlcNAcb1-4(Fuca1-6)GlcNAcb-Sp24	0	7.966400000000001
Galb1-4GlcNAcb1-3Galb1-4GlcNAcb1-6(Galb1-4GlcNAcb1-3Galb1-4GlcNAb1-2)Mana1-6(Galb1-4GlcNAcb1-3Galb1-4GlcNAcb1-2Mana1-3)Manb1-4GlcNAcb1-4(Fuca1-6)GlcNAcb-Sp24	0	7.72845
GlcNAcb1-3Galb1-4GlcNAcb1-3Galb1-4GlcNAcb1-6(GlcNAcb1-3Galb1-4GlcNAcb1-3Galb1-4GlcNAb1-2)Mana1-6(GlcNAcb1-3Galb1-4GlcNAcb1-3Galb1-4GlcNAcb1-2Mana1-3)Manb1-4GlcNAcb1-4(Fuca1-6)GlcNAcb-Sp24	0	10.8279
Galb1-4GlcNAcb1-3Galb1-4GlcNAcb1-3Galb1-4GlcNAcb1-6(Galb1-4GlcNAcb1-3Galb1-4GlcNAcb1-3Galb1-4GlcNAb1-2)Mana1-6(Galb1-4GlcNAcb1-3Galb1-4GlcNAcb1-3Galb1-4GlcNAcb1-2Mana1-3)Manb1-4GlcNAcb1-4(Fuca1-6)GlcNAcb-Sp24	0	17.313275
Galb1-4GlcNAcb1-3Galb1-4GlcNAcb1-3Galb1-4GlcNAcb1-3Galb1-4GlcNAcb1-6(Galb1-4GlcNAcb1-3Galb1-4GlcNAcb1-3Galb1-4GlcNAcb1-3Galb1-4GlcNAb1-2)Mana1-6(Galb1-4GlcNAcb1-3Galb1-4GlcNAcb1-3Galb1-4GlcNAcb1-3Galb1-4GlcNAcb1-2Mana1-3)Manb1-4GlcNAcb1-4(Fuca1-6)GlcNAcb-Sp24	0	10.9208
GlcNAcb1-3Galb1-4GlcNAcb1-3Galb1-4GlcNAcb1-3Galb1-4GlcNAcb1-3Galb1-4GlcNAcb1-6(GlcNAcb1-3Galb1-4GlcNAcb1-3Galb1-4GlcNAcb1-3Galb1-4GlcNAcb1-3Galb1-4GlcNAb1-2)Mana1-6(GlcNAcb1-3Galb1-4GlcNAcb1-3Galb1-4GlcNAcb1-3Galb1-4GlcNAcb1-3Galb1-4GlcNAcb1-2Mana1-3)Manb1-4GlcNAcb1-4(Fuca1-6)GlcNAcb-Sp24	0	18.391575000000003
Galb1-4GlcNAcb1-3Galb1-4GlcNAcb1-3Galb1-4GlcNAcb1-3Galb1-4GlcNAcb1-3Galb1-4GlcNAcb1-6(Galb1-4GlcNAcb1-3Galb1-4GlcNAcb1-3Galb1-4GlcNAcb1-3Galb1-4GlcNAcb1-3Galb1-4GlcNAb1-2)Mana1-6(Galb1-4GlcNAcb1-3Galb1-4GlcNAcb1-3Galb1-4GlcNAcb1-3Galb1-4GlcNAcb1-3Galb1-4GlcNAcb1-2Mana1-3)Manb1-4GlcNAcb1-4(Fuca1-6)GlcNAcb-Sp24	0	14.222099999999998
Galb1-4GlcNAcb1-3Galb1-4GlcNAcb1-6(Galb1-3)GalNAca-Sp14	0	10.086875
Galb1-4GlcNAcb1-3Galb1-4GlcNAcb1-6(Galb1-4GlcNAcb1-3Galb1-4GlcNAcb1-3)GalNAca-Sp14	0	16.333025
GlcNAcb1-3Galb1-4GlcNAcb1-3GalNAca-Sp14	0	5.6634249999999975
GlcNAcb1-3Galb1-4GlcNAcb1-6(Galb1-3)GalNAca-Sp14	0	6.2403749999999985
GlcNAcb1-3Galb1-4GlcNAcb1-6(GlcNAcb1-3Galb1-4GlcNAcb1-3)GalNAca-Sp14	0	7.512200000000001
Neu5Aca2-3Galb1-4GlcNAcb1-3Galb1-4GlcNAcb1-6(Neu5Aca2-3Galb1-4GlcNAcb1-3Galb1-4GlcNAcb1-3)GalNAca-Sp14	1	52.619875
Neu5Aca2-6Galb1-4GlcNAcb1-3Galb1-4GlcNAcb1-3GalNAca-Sp14	0	5.167374999999999
GlcNAcb1-3Galb1-4GlcNAcb1-3Galb1-4GlcNAcb1-3GalNAca-Sp14	0	10.896575
Galb1-4GlcNAcb1-3Galb1-3GalNAca-Sp14	0	1.0012749999999992
Neu5Aca2-3Galb1-4GlcNAcb1-3Galb1-4GlcNAcb1-6(Galb1-3)GalNAca-Sp14	1	96.31554999999996
Neu5Aca2-6Galb1-4GlcNAcb1-3Galb1-4GlcNAcb1-6(Galb1-3)GalNAca-Sp14	0	0.5779250000000009
Neu5Aca2-6Galb1-4GlcNAcb1-6(Galb1-3)GalNAca-Sp14	0	0.34402500000000025
Neu5Aca2-6Galb1-4GlcNAcb1-3Galb1-4GlcNAcb1-6(Neu5Aca2-6Galb1-4GlcNAcb1-3Galb1-4GlcNAcb1-3)GalNAca-Sp14	0	11.056625
Neu5Aca2-6Galb1-4GlcNAcb1-3Galb1-4GlcNAcb1-3Galb1-4GlcNAcb1-2Mana1-6(Neu5Aca2-6Galb1-4GlcNAcb1-3Galb1-4GlcNAcb1-3Galb1-4GlcNAcb1-2Mana1-3)Manb1-4GlcNAcb1-4GlcNAcb-Sp12	0	12.52385
Neu5Aca2-6Galb1-4GlcNAcb1-3Galb1-4GlcNAcb1-2Mana1-6(Neu5Aca2-6Galb1-4GlcNAcb1-3Galb1-4GlcNAcb1-2Mana1-3)Manb1-4GlcNAcb1-4GlcNAcb-Sp12	0	5.256499999999999
GlcNAcb1-3Fuca-Sp21	0	16.507975000000002
Galb1-3GalNAcb1-4(Neu5Aca2-8Neu5Aca2-8Neu5Aca2-3)Galb1-4Glcb-Sp21	0	-2.4289749999999994
