# Supplementary material for: Identifying glycan motifs using a novel subtree mining approach
Source: BMC Bioinformatics. 2020 Feb 4;21:42. doi: 10.1186/s12859-020-3374-4 (PMC7001330; doi:10.1186/s12859-020-3374-4)
Supplement: Supplementary file 6 — Additional file 6 Training and test sets. CSV files for all training and test sets used for this manuscript. [file 12859_2020_3374_MOESM6_ESM.zip › CV_Folds/CV_Folds/fold_3/training_set_MAL-I_10ug_13883_v5.0_DATA.csv]

glycan	binding	rfu
Gala-Sp8	0	7.456149999999997
Glca-Sp8	0	0.9017999999999996
Mana-Sp8	0	29.865925000000004
GalNAca-Sp8	0	8.253600000000006
GalNAca-Sp15	0	12.035799999999993
Fuca-Sp8	0	-2.5959249999999976
Rhaa-Sp8	0	2.7239500000000003
Neu5Aca-Sp8	0	2.4643499999999925
Neu5Aca-Sp11	0	-3.4621250000000057
Galb-Sp8	0	34.04615
Glcb-Sp8	0	16.110100000000006
Manb-Sp8	0	32.844025
GalNAcb-Sp8	0	15.1525
GlcNAcb-Sp0	0	-1.601124999999998
GlcNAcb-Sp8	0	21.641224999999995
GlcN(Gc)b-Sp8	0	13.072324999999996
Galb1-4GlcNAcb1-6(Galb1-4GlcNAcb1-3)GalNAca-Sp8	0	-1.590599999999997
Galb1-4GlcNAcb1-6(Galb1-4GlcNAcb1-3)GalNAc-Sp14	0	15.230275000000002
GlcNAcb1-6(GlcNAcb1-4)(GlcNAcb1-3)GlcNAc-Sp8	0	13.134250000000002
6S(3S)Galb1-4(6S)GlcNAcb-Sp0	1	1318.981175
6S(3S)Galb1-4GlcNAcb-Sp0	0	-12.8982
(3S)Galb1-4(Fuca1-3)(6S)Glc-Sp0	1	759.4925499999998
(3S)Galb1-4Glcb-Sp8	1	10002.389000000001
(3S)Galb1-4(6S)Glcb-Sp0	1	9845.58355
(3S)Galb1-4(6S)Glcb-Sp8	1	12484.724324999996
(3S)Galb1-3(Fuca1-4)GlcNAcb-Sp8	0	-7.18275
(3S)Galb1-3GalNAca-Sp8	1	430.4278000000001
(3S)Galb1-4(Fuca1-3)GlcNAc-Sp0	0	5.024699999999996
(3S)Galb1-4(Fuca1-3)GlcNAc-Sp8	0	6.462975000000004
(3S)Galb1-4(6S)GlcNAcb-Sp0	1	9808.771325
(3S)Galb1-4(6S)GlcNAcb-Sp8	1	10529.5449
(3S)Galb1-4GlcNAcb-Sp8	1	9320.086725
(3S)Galb-Sp8	1	2573.514324999999
(6S)(4S)Galb1-4GlcNAcb-Sp0	0	-10.11485
(4S)Galb1-4GlcNAcb-Sp8	1	527.1759000000002
(6P)Mana-Sp8	0	5.862349999999994
(6S)Galb1-4Glcb-Sp0	0	9.98725
(6S)Galb1-4Glcb-Sp8	0	15.195849999999995
(6S)Galb1-4GlcNAcb-Sp8	1	1102.0641500000004
(6S)Galb1-4(6S)Glcb-Sp8	0	12.356500000000004
Neu5Aca2-3(6S)Galb1-4GlcNAcb-Sp8	0	-1.83315
(6S)GlcNAcb-Sp8	0	-4.717175000000001
Neu5,9Ac2a-Sp8	0	-18.600875000000006
Neu5,9Ac2a2-6Galb1-4GlcNAcb-Sp8	0	-7.707649999999999
Mana1-6(Mana1-3)Manb1-4GlcNAcb1-4GlcNAcb-Sp12	0	6.407950000000002
Mana1-6(Mana1-3)Manb1-4GlcNAcb1-4GlcNAcb-Sp13	0	-3.992899999999999
GlcNAcb1-2Mana1-6(GlcNAcb1-2Mana1-3)Manb1-4GlcNAcb1-4GlcNAcb-Sp13	0	-1.5260000000000034
Neu5Aca2-6Galb1-4GlcNAcb1-2Mana1-6(Neu5Aca2-6Galb1-4GlcNAcb1-2Mana1-3)Manb1-4GlcNAcb1-4GlcNAcb-Sp12	0	2.8270999999999984
Neu5Aca2-6Galb1-4GlcNAcb1-2Mana1-6(Neu5Aca2-6Galb1-4GlcNAcb1-2Mana1-3)Manb1-4GlcNAcb1-4GlcNAcb-Sp13	0	1.325625
Neu5Aca2-6Galb1-4GlcNAcb1-2Mana1-6(Neu5Aca2-6Galb1-4GlcNAcb1-2Mana1-3)Manb1-4GlcNAcb1-4GlcNAcb-Sp21	0	11.783475000000005
Neu5Aca2-6Galb1-4GlcNAcb1-2Mana1-6(Neu5Aca2-6Galb1-4GlcNAcb1-2Mana1-3)Manb1-4GlcNAcb1-4GlcNAcb-Sp24	0	16.706349999999997
Fuca1-2Galb1-3GalNAcb1-3Gala-Sp9	0	35.5574
Fuca1-2Galb1-3(Fuca1-4)GlcNAcb-Sp8	0	-5.134400000000003
Fuca1-2Galb1-3GalNAca-Sp8	0	-3.239625000000002
Fuca1-2Galb1-3GalNAca-Sp14	0	15.016125000000002
Fuca1-2Galb1-3GalNAcb1-4(Neu5Aca2-3)Galb1-4Glcb-Sp0	0	-5.313100000000004
Fuca1-2Galb1-3GalNAcb1-4(Neu5Aca2-3)Galb1-4Glcb-Sp9	0	-0.970049999999997
Fuca1-2Galb1-3GlcNAcb1-3Galb1-4Glcb-Sp8	0	21.267900000000008
Fuca1-2Galb1-3GlcNAcb1-3Galb1-4Glcb-Sp10	0	13.292225000000006
Fuca1-2Galb1-3GlcNAcb-Sp0	0	-0.5734749999999984
Fuca1-2Galb1-3GlcNAcb-Sp8	0	2.15375
Fuca1-2Galb1-4(Fuca1-3)GlcNAcb1-3Galb1-4(Fuca1-3)GlcNAcb-Sp0	0	10.533924999999996
Fuca1-2Galb1-4(Fuca1-3)GlcNAcb-Sp0	0	6.633475000000003
Fuca1-2Galb1-4(Fuca1-3)GlcNAcb-Sp8	0	-2.0593000000000004
Fuca1-2Galb1-4GlcNAcb1-3Galb1-4GlcNAcb-Sp0	0	-6.185675
Fuca1-2Galb1-4GlcNAcb1-3Galb1-4GlcNAcb1-3Galb1-4GlcNAcb-Sp0	0	-7.150175000000001
Fuca1-2Galb1-4GlcNAcb-Sp0	0	-3.785225000000001
Fuca1-2Galb1-4Glcb-Sp0	0	3.5459
Fuca1-2Galb-Sp8	0	-1.595625
Fuca1-3GlcNAcb-Sp8	0	0.8123000000000022
Fuca1-4GlcNAcb-Sp8	0	-1.6547999999999965
Fucb1-3GlcNAcb-Sp8	0	-7.304025000000002
GalNAca1-3(Fuca1-2)Galb1-3GlcNAcb-Sp0	0	1.4016500000000072
(3S)Galb1-4(Fuca1-3)Glcb-Sp0	0	37.09875
GalNAca1-3(Fuca1-2)Galb1-4GlcNAcb-Sp0	0	-0.269000000000001
GalNAca1-3(Fuca1-2)Galb1-4GlcNAcb-Sp8	0	2.915125
GalNAca1-3(Fuca1-2)Galb1-4Glcb-Sp0	0	-0.13435000000000485
GlcNAcb1-3Galb1-3GalNAca-Sp8	0	3.8544249999999987
GalNAca1-3(Fuca1-2)Galb-Sp8	0	6.474
GalNAca1-3(Fuca1-2)Galb-Sp18	0	-1.9508000000000028
GalNAca1-3GalNAcb-Sp8	0	-9.226824999999998
GalNAca1-4(Fuca1-2)Galb1-4GlcNAcb-Sp8	0	-9.739375
GalNAcb1-3GalNAca-Sp8	0	11.564625000000007
GalNAcb1-3(Fuca1-2)Galb-Sp8	0	-9.811049999999998
GalNAcb1-3Gala1-4Galb1-4GlcNAcb-Sp0	0	13.15125
GalNAcb1-4(Fuca1-3)GlcNAcb-Sp0	0	7.192100000000004
GalNAcb1-4GlcNAcb-Sp0	0	0.7852500000000013
Gala1-2Galb-Sp8	0	5.613950000000003
Gala1-3(Fuca1-2)Galb1-3GlcNAcb-Sp0	0	1.7197500000000012
Gala1-3(Fuca1-2)Galb1-3GlcNAcb-Sp8	0	8.786325
Gala1-3(Fuca1-2)Galb1-4(Fuca1-3)GlcNAcb-Sp0	0	8.51095
Gala1-3(Fuca1-2)Galb1-4(Fuca1-3)GlcNAcb-Sp8	0	10.746124999999996
Gala1-3(Fuca1-2)Galb1-4GlcNAc-Sp0	0	-2.9857250000000004
Gala1-3(Fuca1-2)Galb1-4Glcb-Sp0	0	20.499100000000006
Gala1-3(Fuca1-2)Galb-Sp18	0	13.22805
Gala1-4(Gala1-3)Galb1-4GlcNAcb-Sp8	0	19.39845
Gala1-3GalNAca-Sp8	0	17.019350000000006
Gala1-3GalNAca-Sp16	0	7.4858999999999964
Gala1-3GalNAcb-Sp8	0	-3.3292
Gala1-3Galb1-4(Fuca1-3)GlcNAcb-Sp8	0	0.920774999999999
Gala1-3Galb1-4Glcb-Sp0	0	17.981150000000003
Gala1-3Galb1-4Glc-Sp10	0	11.087
Gala1-3Galb-Sp8	0	15.198350000000005
Gala1-4(Fuca1-2)Galb1-4GlcNAcb-Sp8	0	10.874949999999998
Gala1-4Galb1-4GlcNAcb-Sp0	0	8.49765
Gala1-4Galb1-4Glcb-Sp0	0	15.82555
Gala1-4GlcNAcb-Sp8	0	-4.014775
Gala1-6Glcb-Sp8	0	-1.519449999999999
Galb1-2Galb-Sp8	0	4.445200000000003
Galb1-3(Fuca1-4)GlcNAcb1-3Galb1-4(Fuca1-3)GlcNAcb-Sp0	0	0.3533499999999989
Galb1-3GlcNAcb1-3Galb1-4(Fuca1-3)GlcNAcb-Sp0	0	1.0926000000000045
Galb1-3(Fuca1-4)GlcNAc-Sp0	0	14.499375
Galb1-4GlcNAcb1-6GalNAca-Sp8	0	6.9781999999999975
Galb1-4GlcNAcb1-6GalNAc-Sp14	0	7.5197499999999975
GlcNAcb1-6(Galb1-3)GalNAca-Sp8	0	0.9482249999999972
GlcNAcb1-6(Galb1-3)GalNAca-Sp14	0	1.9529999999999996
Neu5Aca2-6(Galb1-3)GalNAca-Sp8	0	-7.587975000000003
Neu5Aca2-6(Galb1-3)GalNAca-Sp14	0	-3.5425499999999985
Neu5Aca2-6(Galb1-3)GlcNAcb1-4Galb1-4Glcb-Sp10	0	7.7334999999999985
Galb1-3GalNAca-Sp8	0	36.42920000000001
Galb1-3GalNAcb-Sp8	0	25.06705
Galb1-3GalNAcb1-4(Neu5Aca2-3)Galb1-4Glcb-Sp0	0	-3.7331499999999984
Galb1-3GalNAcb1-4Galb1-4Glcb-Sp8	0	6.162099999999999
Galb1-3Galb-Sp8	0	10.020075
Galb1-3GlcNAcb1-3Galb1-4Glcb-Sp10	0	-2.6957500000000016
Galb1-3GlcNAcb-Sp0	0	-3.757825
Galb1-3GlcNAcb-Sp8	0	-6.2348
Galb1-4(Fuca1-3)GlcNAcb-Sp0	0	7.865649999999999
Galb1-4(Fuca1-3)GlcNAcb-Sp8	0	1.4792499999999986
Galb1-4(Fuca1-3)GlcNAcb1-3Galb1-4(Fuca1-3)GlcNAcb-Sp0	0	15.7028
Galb1-4(6S)Glcb-Sp0	1	1127.8634000000004
Galb1-4GalNAca1-3(Fuca1-2)Galb1-4GlcNAcb-Sp8	0	-3.0560499999999973
Galb1-4GalNAcb1-3(Fuca1-2)Galb1-4GlcNAcb-Sp8	0	-1.5595249999999972
Galb1-4GlcNAcb1-3GalNAca-Sp8	0	-6.1935249999999975
Galb1-4GlcNAcb1-3Galb1-4(Fuca1-3)GlcNAcb1-3Galb1-4(Fuca1-3)GlcNAcb-Sp0	0	14.816725000000002
Galb1-4GlcNAcb1-3Galb1-4GlcNAcb1-3Galb1-4GlcNAcb-Sp0	0	10.12515
Galb1-4GlcNAcb1-3Galb1-4GlcNAcb-Sp0	0	5.638674999999999
Galb1-4GlcNAcb1-6(Galb1-3)GalNAca-Sp8	0	25.17555
Galb1-4GlcNAcb1-6(Galb1-3)GalNAc-Sp14	0	-4.764249999999999
Galb1-4GlcNAcb-Sp23	0	0.7673749999999995
Galb1-4Glcb-Sp0	0	-3.385975000000002
GlcNAca1-3Galb1-4GlcNAcb-Sp8	0	-1.4229250000000009
GlcNAca1-6Galb1-4GlcNAcb-Sp8	0	3.8765
GlcNAcb1-2Galb1-3GalNAca-Sp8	0	-4.2142750000000015
GlcNAcb1-6(GlcNAcb1-3)GalNAca-Sp8	0	4.577449999999999
GlcNAcb1-6(GlcNAcb1-3)GalNAca-Sp14	0	9.599674999999998
GlcNAcb1-6(GlcNAcb1-3)Galb1-4GlcNAcb-Sp8	0	-27.70202500000001
GlcNAcb1-3GalNAca-Sp8	0	-1.6435749999999985
GlcNAcb1-3Galb-Sp8	0	0.2075749999999985
GlcNAcb1-3Galb1-4GlcNAcb-Sp0	0	-3.73025
GlcNAcb1-3Galb1-4GlcNAcb-Sp8	0	0.4652250000000002
GlcNAcb1-3Galb1-4GlcNAcb1-3Galb1-4GlcNAcb-Sp0	0	0.4318499999999972
GlcNAcb1-4-MDPLys	0	-4.447274999999994
GlcNAcb1-6(GlcNAcb1-4)GalNAca-Sp8	0	-8.984325000000002
GlcNAcb1-4Galb1-4GlcNAcb-Sp8	0	-0.20179999999999865
GlcNAcb1-4GlcNAcb1-4GlcNAcb1-4GlcNAcb1-4GlcNAcb1-Sp8	0	6.437075
GlcNAcb1-4GlcNAcb1-4GlcNAcb-Sp8	0	9.9014
GlcNAcb1-6GalNAca-Sp8	0	-0.8155249999999938
GlcNAcb1-6GalNAca-Sp14	0	18.409300000000005
GlcNAcb1-6Galb1-4GlcNAcb-Sp8	0	1.2157500000000017
Glca1-4Glcb-Sp8	0	15.3171
Glca1-4Glca-Sp8	0	-3.780674999999999
Glca1-6Glca1-6Glcb-Sp8	0	3.1475500000000025
Glcb1-4Glcb-Sp8	0	9.59105
G-ol-Sp8	0	14.44725
GlcAb-Sp8	0	15.251375000000005
GlcAb1-3Galb-Sp8	0	-3.3277500000000018
GlcAb1-6Galb-Sp8	0	2.9535749999999936
KDNa2-3Galb1-4GlcNAcb-Sp0	1	2787.960575
Mana1-2Mana1-6(Mana1-2Mana1-3)Mana-Sp9	0	-0.3799000000000028
Mana1-2Mana1-3Mana-Sp9	0	0.8052499999999991
Mana1-6(Mana1-2Mana1-3)Mana1-6(Mana1-2Mana1-3)Manb1-4GlcNAcb1-4GlcNAcb-Sp12	0	5.353874999999999
Mana1-2Mana1-6(Mana1-3)Mana1-6(Mana1-2Mana1-2Mana1-3)Manb1-4GlcNAcb1-4GlcNAcb-Sp12	0	-2.893374999999999
Mana1-6(Mana1-3)Mana-Sp9	0	19.805149999999994
Mana1-2Mana1-2Mana1-6(Mana1-3)Mana-Sp9	0	19.2124
Mana1-6(Mana1-3)Mana1-6(Mana1-2Mana1-3)Manb1-4GlcNAcb1-4GlcNAcb-Sp12	0	33.2282
Manb1-4GlcNAcb-Sp0	0	5.521300000000004
Neu5Aca2-3Galb1-4GlcNAcb1-3Galb1-4(Fuca1-3)GlcNAcb-Sp0	1	725.7867499999996
(3S)Galb1-4(Fuca1-3)(6S)GlcNAcb-Sp8	1	6087.570975000002
Fuca1-2(6S)Galb1-4GlcNAcb-Sp0	0	-3.3230249999999995
Fuca1-2(6S)Galb1-4(6S)Glcb-Sp0	0	1.8796249999999992
Neu5Aca2-3Galb1-3GalNAca-Sp14	0	19.781975000000006
GalNAcb1-4(Neu5Aca2-8Neu5Aca2-8Neu5Aca2-3)Galb1-4Glcb-Sp0	0	-2.0228249999999903
Neu5Aca2-8Neu5Aca2-8Neu5Aca2-3Galb1-4Glcb-Sp0	1	1998.147375
GalNAcb1-4(Neu5Aca2-8Neu5Aca2-3)Galb1-4Glcb-Sp0	0	-11.40625
Neu5Aca2-8Neu5Aca2-8Neu5Aca-Sp8	0	-5.923425
GalNAcb1-4(Neu5Aca2-3)Galb1-4GlcNAcb-Sp0	0	-2.671025
GalNAcb1-4(Neu5Aca2-3)Galb1-4GlcNAcb-Sp8	0	4.769875000000001
GalNAcb1-4(Neu5Aca2-3)Galb1-4Glcb-Sp0	0	-5.668825000000003
Neu5Aca2-3Galb1-3GalNAcb1-4(Neu5Aca2-3)Galb1-4Glcb-Sp0	0	9.118075
Neu5Aca2-6(Neu5Aca2-3)GalNAca-Sp8	0	-12.737324999999998
Neu5Aca2-3GalNAca-Sp8	0	-5.7479999999999976
Neu5Aca2-3GalNAcb1-4GlcNAcb-Sp0	0	-4.686275000000002
Neu5Aca2-3Galb1-3(Fuca1-4)GlcNAcb-Sp8	0	9.783450000000002
Neu5Aca2-3Galb1-3(Fuca1-4)GlcNAcb1-3Galb1-4(Fuca1-3)GlcNAcb-Sp0	0	-3.2741000000000007
Neu5Aca2-3Galb1-4(Neu5Aca2-3Galb1-3)GlcNAcb-Sp8	0	-6.178700000000003
Neu5Aca2-3Galb1-3(6S)GalNAca-Sp8	0	-4.301350000000003
Neu5Aca2-6(Neu5Aca2-3Galb1-3)GalNAca-Sp8	0	-10.28775
Neu5Aca2-6(Neu5Aca2-3Galb1-3)GalNAca-Sp14	0	11.746275
Neu5Aca2-3Galb-Sp8	0	5.089175000000001
Neu5Aca2-3Galb1-3GalNAcb1-3Gala1-4Galb1-4Glcb-Sp0	0	7.9479250000000015
Neu5Aca2-3Galb1-3GlcNAcb-Sp0	0	19.302275
Neu5Aca2-3Galb1-3GlcNAcb-Sp8	0	3.237774999999996
Neu5Aca2-3Galb1-4(6S)GlcNAcb-Sp8	1	1694.5622499999995
Neu5Aca2-3Galb1-4(Fuca1-3)(6S)GlcNAcb-Sp8	0	-1.8503500000000024
Neu5Aca2-3Galb1-4(Fuca1-3)GlcNAcb-Sp8	0	-5.972900000000001
Neu5Aca2-3Galb1-4(Fuca1-3)GlcNAcb1-3Galb-Sp8	0	-1.0885999999999996
Neu5Aca2-3Galb1-4(Fuca1-3)GlcNAcb1-3Galb1-4GlcNAcb-Sp8	0	12.14005
Neu5Aca2-3Galb1-4GlcNAcb-Sp0	1	1828.6197
Neu5Aca2-3Galb1-4GlcNAcb-Sp8	1	1855.687775
Neu5Aca2-3Galb1-4Glcb-Sp0	1	2519.224975
Neu5Aca2-3Galb1-4Glcb-Sp8	0	1.963274999999996
Neu5Aca2-6GalNAcb1-4GlcNAcb-Sp0	0	-2.5655499999999964
Neu5Aca2-6Galb1-4(6S)GlcNAcb-Sp8	0	4.812674999999999
Neu5Aca2-6Galb1-4GlcNAcb-Sp0	0	1.673799999999999
Neu5Aca2-6Galb1-4GlcNAcb-Sp8	0	12.586975
Neu5Aca2-6Galb1-4GlcNAcb1-3Galb1-4GlcNAcb-Sp0	0	11.45035
Neu5Aca2-6Galb1-4Glcb-Sp0	1	458.29855
Neu5Aca2-6Galb1-4Glcb-Sp8	0	17.23015
Neu5Aca2-6Galb-Sp8	0	3.0464500000000068
Neu5Aca2-8Neu5Aca2-3Galb1-4Glcb-Sp0	1	3006.926125
Galb1-3(Fuca1-4)GlcNAcb1-3Galb1-3(Fuca1-4)GlcNAcb-Sp0	0	-0.7180750000000007
Neu5Acb2-6Galb1-4GlcNAcb-Sp8	0	-9.718675000000003
Neu5Gca2-3Galb1-3(Fuca1-4)GlcNAcb-Sp0	0	3.0939
Neu5Gca2-3Galb1-3GlcNAcb-Sp0	0	10.277849999999997
Neu5Gca2-3Galb1-4(Fuca1-3)GlcNAcb-Sp0	0	0.03975000000000328
Neu5Gca2-3Galb1-4GlcNAcb-Sp0	1	2796.935675
Neu5Gca2-6GalNAca-Sp0	0	-6.584500000000002
Neu5Gca2-6Galb1-4GlcNAcb-Sp0	0	17.59995
Galb1-3GlcNAcb1-3Galb1-3GlcNAcb-Sp0	0	24.221300000000006
Galb1-4(Fuca1-3)GlcNAcb1-3Galb1-3(Fuca1-4)GlcNAcb-Sp0	0	12.464774999999996
Galb1-4GlcNAcb1-3Galb1-3GlcNAcb-Sp0	0	16.312550000000005
Neu5Aca2-3Galb1-3GlcNAcb1-3Galb1-3GlcNAcb-Sp0	0	4.977874999999994
Neu5Aca2-3Galb1-4GlcNAcb1-3Galb1-3GlcNAcb-Sp0	1	1162.5588750000004
(6S)Galb1-4(6S)GlcNAcb-Sp0	1	534.7596249999998
(6P)Glcb-Sp10	0	22.144174999999994
Neu5Aca2-6Galb1-4GlcNAcb1-2Mana1-6(Galb1-4GlcNAcb1-2Mana1-3)Manb1-4GlcNAcb1-4GlcNAcb-Sp12	0	-9.141475
Galb1-4GlcNAcb1-6(Galb1-4GlcNAcb1-3)Galb1-4GlcNAc-Sp0	0	-3.032150000000001
GlcNAcb1-6(Galb1-4GlcNAcb1-3)Galb1-4GlcNAc-Sp0	0	5.533825000000002
Galb1-4GlcNAca1-6Galb1-4GlcNAcb-Sp0	0	-2.1067
Galb1-4GlcNAcb1-6Galb1-4GlcNAcb-Sp0	0	1.4177749999999991
GlcAb1-3GlcNAcb-Sp8	0	9.354824999999998
Neu5Aca2-6Galb1-4GlcNAcb1-2Mana1-6(GlcNAcb1-2Mana1-3)Manb1-4GlcNAcb1-4GlcNAcb-Sp12	0	10.567774999999996
GlcNAcb1-3Man-Sp10	0	15.11485
GlcNAcb1-4GlcNAcb-Sp10	0	2.9712750000000017
MurNAcb1-4GlcNAcb-Sp10	0	-3.8050499999999983
Mana1-6Manb-Sp10	0	9.503
Mana1-6(Mana1-3)Mana1-6(Mana1-3)Manb-Sp10	0	14.546325
Mana1-2Mana1-6(Mana1-3)Mana1-6(Mana1-2Mana1-2Mana1-3)Mana-Sp9	0	11.771375
Mana1-2Mana1-6(Mana1-2Mana1-3)Mana1-6(Mana1-2Mana1-2Mana1-3)Mana-Sp9	0	18.5315
Neu5Aca2-6Galb1-4GlcNAcb1-2Mana1-6(Neu5Aca2-3Galb1-4GlcNAcb1-2Mana1-3)Manb1-4GlcNAcb1-4GlcNAcb-Sp12	1	266.189025
GlcNAcb1-2Mana1-6(Neu5Aca2-6Galb1-4GlcNAcb1-2Mana1-3)Manb1-4GlcNAcb1-4GlcNAcb-Sp12	0	12.889925000000005
Neu5Aca2-8Neu5Acb-Sp17	0	6.68975
Neu5Aca2-8Neu5Aca2-8Neu5Acb-Sp8	0	6.029925000000002
Neu5Gcb2-6Galb1-4GlcNAc-Sp8	0	12.3196
Galb1-3GlcNAcb1-2Mana1-6(Galb1-3GlcNAcb1-2Mana1-3)Manb1-4GlcNAcb1-4GlcNAcb-Sp19	0	-4.900750000000002
Neu5Aca2-3Galb1-4GlcNAcb1-2Mana1-6(Neu5Aca2-3Galb1-4GlcNAcb1-2Mana1-3)Manb1-4GlcNAcb1-4GlcNAcb-Sp12	1	6167.54135
Neu5Aca2-3Galb1-4GlcNAcb1-2Mana1-6(Neu5Aca2-6Galb1-4GlcNAcb1-2Mana1-3)Manb1-4GlcNAcb1-4GlcNAcb-Sp12	1	2633.7862250000007
Galb1-4(Fuca1-3)GlcNAcb1-2Mana1-6(Galb1-4(Fuca1-3)GlcNAcb1-2Mana1-3)Manb1-4GlcNAcb1-4GlcNAcb-Sp20	0	7.558225
Neu5,9Ac2a2-3Galb1-4GlcNAcb-Sp0	1	2445.782825
Neu5,9Ac2a2-3Galb1-3GlcNAcb-Sp0	0	-5.752650000000001
Neu5Aca2-6Galb1-4GlcNAcb1-3Galb1-3GlcNAcb-Sp0	0	13.416925
Gala1-4Galb1-4GlcNAcb1-3Galb1-4Glcb-Sp0	0	5.3232
GalNAcb1-3Gala1-4Galb1-4GlcNAcb1-3Galb1-4Glcb-Sp0	0	11.952749999999998
GalNAca1-3(Fuca1-2)Galb1-4GlcNAcb1-3Galb1-4GlcNAcb1-3Galb1-4GlcNAcb-Sp0	0	18.160799999999988
GlcNAca1-4Galb1-4GlcNAcb-Sp0	0	6.034300000000004
GlcNAca1-4Galb1-3GlcNAcb-Sp0	0	9.501575000000004
GlcNAca1-4Galb1-4GlcNAcb1-3Galb1-4Glcb-Sp0	0	6.020924999999997
Neu5Aca2-6Galb1-4GlcNAcb1-2Mana1-6(Mana1-3)Manb1-4GlcNAcb1-4GlcNAc-Sp12	0	2.8215499999999953
Mana1-6(Neu5Aca2-6Galb1-4GlcNAcb1-2Mana1-3)Manb1-4GlcNAcb1-4GlcNAc-Sp12	0	8.956825000000002
Neu5Aca2-6Galb1-4GlcNAcb1-2Mana1-3Manb1-4GlcNAcb1-4GlcNAc-Sp12	0	-2.57165
Mana1-6(Galb1-4GlcNAcb1-2Mana1-3)Manb1-4GlcNAcb1-4GlcNAcb-Sp12	0	8.015075
Galb1-4GlcNAcb1-2Mana1-6(Galb1-4GlcNAcb1-2Mana1-3)Manb1-4GlcNAcb1-4(Fuca1-6)GlcNAcb-Sp22	0	10.651875
Galb1-3GlcNAcb1-2Mana1-6(Galb1-3GlcNAcb1-2Mana1-3)Manb1-4GlcNAcb1-4(Fuca1-6)GlcNAcb-Sp22	0	17.375775
KDNa2-3Galb1-4(Fuca1-3)GlcNAc-Sp0	0	23.98542500000001
KDNa2-3Galb1-3GalNAca-Sp14	0	7.0440749999999985
Fuca1-2Galb1-4(Fuca1-3)GlcNAcb1-2Mana1-6(Fuca1-2Galb1-4(Fuca1-3)GlcNAcb1-2Mana1-3)Manb1-4GlcNAcb1-4GlcNAb-Sp20	0	35.4788
Gala1-3Galb1-4GlcNAcb1-2Mana1-6(Gala1-3Galb1-4GlcNAcb1-2Mana1-3)Manb1-4GlcNAcb1-4GlcNAcb-Sp20	0	19.707799999999995
Galb1-4GlcNAcb1-2Mana1-6(Mana1-3)Manb1-4GlcNAcb1-4GlcNAcb-Sp12	0	7.2910999999999975
Neu5Aca2-6GlcNAcb1-4GlcNAcb1-4GlcNAc-Sp21	0	-7.329149999999995
Galb1-4(Fuca1-3)GlcNAcb1-6(Fuca1-2Galb1-4GlcNAcb1-3)Galb1-4Glc-Sp21	0	8.178150000000002
Galb1-4GlcNAcb1-2Mana1-6(Galb1-4GlcNAcb1-4(Galb1-4GlcNAcb1-2)Mana1-3)Manb1-4GlcNAcb1-4GlcNAc-Sp21	0	22.255849999999995
GalNAca1-3(Fuca1-2)Galb1-4GlcNAcb1-2Mana1-6(GalNAca1-3(Fuca1-2)Galb1-4GlcNAcb1-2Mana1-3)Manb1-4GlcNAcb1-4GlcNAcb-Sp20	0	-12.28835
Gala1-3Galb1-4(Fuca1-3)GlcNAcb1-2Mana1-6(Gala1-3Galb1-4(Fuca1-3)GlcNAcb1-2Mana1-3)Manb1-4GlcNAcb1-4GlcNAcb-Sp20	0	-11.276175
GalNAca1-3(Fuca1-2)Galb1-3GlcNAcb1-2Mana1-6(GalNAca1-3(Fuca1-2)Galb1-3GlcNAcb1-2Mana1-3)Manb1-4GlcNAcb1-4GlcNAcb-Sp20	0	0.5984249999999989
Gala1-3(Fuca1-2)Galb1-3GlcNAcb1-2Mana1-6(Gala1-3(Fuca1-2)Galb1-3GlcNAcb1-2Mana1-3)Manb1-4GlcNAcb1-4GlcNAcb-Sp20	0	10.071974999999998
Fuca1-4(Fuca1-2Galb1-3)GlcNAcb1-2Mana1-3(Fuca1-4(Fuca1-2Galb1-3)GlcNAcb1-2Mana1-3)Manb1-4GlcNAcb1-4GlcNAcb-Sp19	0	28.09064999999999
Neu5Aca2-6Galb1-4GlcNAcb1-3GalNAc-Sp14	0	7.920550000000006
Galb1-3GalNAca1-3(Fuca1-2)Galb1-4Glc-Sp0	0	0.08097500000000224
Galb1-3GalNAca1-3(Fuca1-2)Galb1-4GlcNAc-Sp0	0	12.920975000000002
Galb1-3GlcNAcb1-3Galb1-4GlcNAcb1-6(Galb1-3GlcNAcb1-3)Galb1-4Glcb-Sp0	0	5.039599999999998
Galb1-4GlcNAcb1-6(Fuca1-4(Fuca1-2Galb1-3)GlcNAcb1-3)Galb1-4Glc-Sp21	0	1.850625
Galb1-4(Fuca1-3)GlcNAcb1-6(Fuca1-4(Fuca1-2Galb1-3)GlcNAcb1-3)Galb1-4Glc-Sp21	0	-7.129899999999999
Galb1-3GlcNAcb1-3Galb1-4(Fuca1-3)GlcNAcb1-6(Galb1-3GlcNAcb1-3)Galb1-4Glc-Sp21	0	8.233625000000004
Galb1-4GlcNAcb1-6(Galb1-4GlcNAcb1-2)Mana1-6(Galb1-4GlcNAcb1-4(Galb1-4GlcNAcb1-2)Mana1-3)Manb1-4GlcNAcb1-4GlcNAcb-Sp21	0	0.5598250000000036
GlcNAcb1-2Mana1-6(GlcNAcb1-4(GlcNAcb1-2)Mana1-3)Manb1-4GlcNAcb1-4GlcNAc-Sp21	0	13.652275
Fuca1-2Galb1-3GalNAca1-3(Fuca1-2)Galb1-4Glcb-Sp0	0	3.0096500000000006
Fuca1-2Galb1-3GalNAca1-3(Fuca1-2)Galb1-4GlcNAcb-Sp0	0	-1.5515000000000008
Galb1-3GlcNAcb1-3GalNAca-Sp14	0	0.8341999999999992
GalNAca1-3(Fuca1-2)Galb1-3GalNAca1-3(Fuca1-2)Galb1-4GlcNAcb-Sp0	0	23.76435
Gala1-3Galb1-3GlcNAcb1-2Mana1-6(Gala1-3Galb1-3GlcNAcb1-2Mana1-3)Manb1-4GlcNAcb1-4GlcNAc-Sp19	1	176.295
Gala1-3Galb1-3(Fuca1-4)GlcNAcb1-2Mana1-6(Gala1-3Galb1-3(Fuca1-4)GlcNAcb1-2Mana1-3)Manb1-4GlcNAcb1-4GlcNAc-Sp19	1	136.1868
Galb1-4GlcNAcb1-2Mana1-6(GlcNAcb1-2Mana1-3)Manb1-4GlcNAcb1-4GlcNAc-Sp12	0	-1.8653000000000013
Neu5Aca2-3Galb1-3GlcNAcb1-3GalNAca-Sp14	0	-0.6831250000000022
Fuca1-2Galb1-4GlcNAcb1-3GalNAca-Sp14	0	8.727949999999996
Galb1-4(Fuca1-3)GlcNAcb1-3GalNAca-Sp14	0	16.659125000000003
GalNAca1-3GalNAcb1-3Gala1-4Galb1-4GlcNAcb-Sp0	0	-1.5105249999999997
Gala1-4Galb1-4GlcNAcb1-2Mana1-6(Gala1-4Galb1-4GlcNAcb1-2Mana1-3)Manb1-4GlcNAcb1-4GlcNAcb-Sp24	0	37.01304999999999
Gala1-3Galb1-4GlcNAcb1-3GalNAca-Sp14	0	26.609
Galb1-3GlcNAcb1-6Galb1-4GlcNAcb-Sp0	0	19.0547
Gala1-3(Fuca1-2)Galb1-4(Fuca1-3)Glcb-Sp21	0	-0.6033749999999962
Galb1-3GalNAcb1-4(Neu5Aca2-8Neu5Aca2-3)Galb1-4Glcb-Sp0	0	1.9205749999999997
Gala1-3(Fuca1-2)Galb1-4GlcNAcb1-3GalNAca-Sp14	0	13.53285
GalNAca1-3(Fuca1-2)Galb1-4GlcNAcb1-3GalNAca-Sp14	0	28.15727500000001
GalNAca1-3GalNAcb1-3Gala1-4Galb1-4Glcb-Sp0	0	10.423675
Gala1-3(Fuca1-2)Galb1-4(Fuca1-3)GlcNAcb1-3GalNAc-Sp14	1	159.555475
GalNAca1-3(Fuca1-2)Galb1-4(Fuca1-3)GlcNAcb1-3GalNAc-Sp14	1	346.9215
Galb1-4(Fuca1-3)GlcNAcb1-2Mana1-6(Galb1-4(Fuca1-3)GlcNAcb1-2Mana1-3)Manb1-4GlcNAcb1-4(Fuca1-6)GlcNAcb-Sp22	1	157.87802500000004
Fuca1-2Galb1-4GlcNAcb1-2Mana1-6(Fuca1-2Galb1-4GlcNAcb1-2Mana1-3)Manb1-4GlcNAcb1-4(Fuca1-6)GlcNAcb-Sp22	0	11.295649999999993
Fuca1-2Galb1-3GlcNAcb1-3GalNAc-Sp14	0	-3.9444750000000015
Gala1-3(Fuca1-2)Galb1-3GlcNAcb1-3GalNAc-Sp14	0	-3.936700000000002
GalNAca1-3(Fuca1-2)Galb1-3GlcNAcb1-3GalNAc-Sp14	0	15.624950000000005
Gala1-3(Fuca1-2)Galb1-4GlcNAcb1-2Mana1-6(Gala1-3(Fuca1-2)Galb1-4GlcNAcb1-2Mana1-3)Manb1-4GlcNAcb1-4(Fuca1-6)GlcNAcb-Sp22	0	19.08195
Galb1-4GlcNAcb1-6(Fuca1-2Galb1-3GlcNAcb1-3)Galb1-4Glc-Sp21	0	11.981125
GlcNAcb1-2Mana1-6(GlcNAcb1-4)(GlcNAcb1-2Mana1-3)Manb1-4GlcNAcb1-4GlcNAc-Sp21	0	6.801675
GlcNAcb1-2Mana1-6(GlcNAcb1-4)(GlcNAcb1-4(GlcNAcb1-2)Mana1-3)Manb1-4GlcNAcb1-4GlcNAc-Sp21	0	-0.7514000000000021
GlcNAcb1-6(GlcNAcb1-2)Mana1-6(GlcNAcb1-4)(GlcNAcb1-2Mana1-3)Manb1-4GlcNAcb1-4GlcNAc-Sp21	0	-10.37215
GlcNAcb1-6(GlcNAcb1-2)Mana1-6(GlcNAcb1-4)(GlcNAcb1-4(GlcNAcb1-2)Mana1-3)Manb1-4GlcNAcb1-4GlcNAc-Sp21	0	8.882850000000003
Galb1-4GlcNAcb1-2Mana1-6(GlcNAcb1-4)(Galb1-4GlcNAcb1-2Mana1-3)Manb1-4GlcNAcb1-4GlcNAc-Sp21	0	-0.6253499999999974
Galb1-4GlcNAcb1-6(Galb1-4GlcNAcb1-2)Mana1-6(GlcNAcb1-4)(Galb1-4GlcNAcb1-2Mana1-3)Manb1-4GlcNAcb1-4GlcNAc-Sp21	0	-3.4978500000000063
Galb1-4GlcNAcb1-6(Galb1-4GlcNAcb1-2)Mana1-6(GlcNAcb1-4)(Galb1-4GlcNAcb1-4(Galb1-4GlcNAcb1-2)Mana1-3)Manb1-4GlcNAcb1-4GlcNAc-Sp21	0	22.780375
Galb1-4Galb-Sp10	0	4.120725000000004
Galb1-6Galb-Sp10	0	28.03912500000001
GalNAcb1-6GalNAcb-Sp8	0	-1.0384499999999974
(6S)Galb1-3(6S)GlcNAc-Sp0	0	-12.056174999999998
Fuca1-2Galb1-4(Fuca1-3)GlcNAcb1-2Mana1-6(Fuca1-2Galb1-4(Fuca1-3)GlcNAcb1-4(Fuca1-2Galb1-4(Fuca1-3)GlcNAcb1-2)Mana1-3)Manb1-4GlcNAcb1-4GlcNAcb-Sp12	0	13.542649999999998
Galb1-4GlcNAcb1-2Mana-Sp0	0	0.2561499999999981
Fuca1-2Galb1-4GlcNAcb1-6(Fuca1-2Galb1-4GlcNAcb1-3)GalNAc-Sp14	0	2.3950999999999962
Gala1-3Fuca1-2Galb1-4GlcNAcb1-6(Gala1-3Fuca1-2Galb1-4GlcNAcb1-3)GalNAc-Sp14	0	-3.2136749999999967
GalNAca1-3(Fuca1-2)Galb1-4GlcNAcb1-6(GalNAca1-3(Fuca1-2)Galb1-4GlcNAcb1-3)GalNAc-Sp14	0	-2.7276250000000037
Neu5Aca2-8Neu5Aca2-3Galb1-3GalNAcb1-4(Neu5Aca2-8Neu5Aca2-3)Galb1-4Glcb-Sp0	0	1.0984499999999997
GalNAcb1-4Galb1-4Glcb-Sp0	0	11.53755
GalNAca1-3(Fuca1-2)Galb1-4GlcNAcb1-2Mana1-6(GalNAca1-3(Fuca1-2)Galb1-4GlcNAcb1-2Mana1-3)Manb1-4GlcNAcb1-4(Fuca1-6)GlcNAcb-Sp22	0	28.32110000000001
Neu5Aca2-6Galb1-4GlcNAcb1-6(Fuca1-2Galb1-3GlcNAcb1-3)Galb1-4Glc-Sp21	0	-4.189249999999996
Neu5Aca2-3Galb1-4GlcNAcb1-2Mana1-6(GlcNAcb1-4)(Neu5Aca2-3Galb1-4GlcNAcb1-2Mana1-3)Manb1-4GlcNAcb1-4GlcNAcb-Sp21	1	198.49475000000004
Neu5Aca2-3Galb1-4GlcNAcb1-4Mana1-6(GlcNAcb1-4)(Neu5Aca2-3Galb1-4GlcNAcb1-4(Neu5Aca2-3Galb1-4GlcNAcb1-2)Mana1-3)Manb1-4GlcNAcb1-4GlcNAcb-Sp21	1	1710.3717749999996
Neu5Aca2-3Galb1-4GlcNAcb1-6(Neu5Aca2-3Galb1-4GlcNAcb1-2)Mana1-6(GlcNAcb1-4)(Neu5Aca2-3Galb1-4GlcNAcb1-2Mana1-3)Manb1-4GlcNAcb1-4GlcNAcb-Sp21	1	187.45740000000004
Neu5Aca2-3Galb1-4GlcNAcb1-6(Neu5Aca2-3Galb1-4GlcNAcb1-2)Mana1-6(GlcNAcb1-4)(Neu5Aca2-3Galb1-4GlcNAcb1-4(Neu5Aca2-3Galb1-4GlcNAcb1-2)Mana1-3)Manb1-4GlcNAcb1-4GlcNAcb-Sp21	1	1086.2269999999999
Neu5Aca2-6Galb1-4GlcNAcb1-2Mana1-6(GlcNAcb1-4)(Neu5Aca2-6Galb1-4GlcNAcb1-2Mana1-3)Manb1-4GlcNAcb1-4GlcNAcb-Sp21	0	5.329624999999994
Neu5Aca2-6Galb1-4GlcNAcb1-6(Neu5Aca2-6Galb1-4GlcNAcb1-2)Mana1-6(GlcNAcb1-4)(Neu5Aca2-6Galb1-4GlcNAcb1-2Mana1-3)Manb1-4GlcNAcb1-4GlcNAcb-Sp21	0	14.258775000000007
Gala1-3(Fuca1-2)Galb1-3GalNAca-Sp8	0	-4.707049999999995
Glca1-6Glca1-6Glca1-6Glcb-Sp10	0	15.725200000000005
Glca1-4Glca1-4Glca1-4Glcb-Sp10	0	2.4173750000000034
Neu5Aca2-3Galb1-4GlcNAcb1-6(Neu5Aca2-3Galb1-4GlcNAcb1-3)GalNAca-Sp14	1	2458.0371750000004
Fuca1-2Galb1-4(Fuca1-3)GlcNAcb1-2Mana1-6(Fuca1-2Galb1-4(Fuca1-3)GlcNAcb1-2Mana1-3)Manb1-4GlcNAcb1-4(Fuca1-6)GlcNAcb-Sp24	0	1.198775000000003
Fuca1-2Galb1-3(Fuca1-4)GlcNAcb1-2Mana1-6(Fuca1-2Galb1-3(Fuca1-4)GlcNAcb1-2Mana1-3)Manb1-4GlcNAcb1-4(Fuca1-6)GlcNAcb1-4(Fuca1-6)GlcNAcb-Sp19	0	-1.2717000000000027
Neu5Aca2-3Galb1-3GlcNAcb1-6(Neu5Aca2-3Galb1-4GlcNAcb1-2)Mana1-6(Neu5Aca2-3Galb1-3GlcNAcb1-2Mana1-3)Manb1-4GlcNAcb1-4GlcNAcb-Sp19	0	-7.680699999999997
Galb1-3GlcNAcb1-2Mana1-6(GlcNAcb1-4)(Galb1-3GlcNAcb1-2Mana1-3)Manb1-4GlcNAcb1-4GlcNAcb-Sp21	0	3.9145749999999992
Neu5Aca2-6Galb1-4GlcNAcb1-6(Galb1-3GlcNAcb1-3)Galb1-4Glcb-Sp21	0	-1.8776500000000027
Neu5Aca2-3Galb1-4GlcNAcb1-2Mana-Sp0	0	21.29915
Neu5Aca2-3Galb1-4GlcNAcb1-6GalNAca-Sp14	1	315.1417
Neu5Aca2-6Galb1-4GlcNAcb1-6GalNAca-Sp14	0	31.25355000000001
Neu5Aca2-6Galb1-4GlcNAcb1-6(Neu5Aca2-6Galb1-4GlcNAcb1-3)GalNAca-Sp14	0	-14.180950000000005
Neu5Aca2-3Galb1-4GlcNAcb1-2Mana1-6(Neu5Aca2-3Galb1-4GlcNAcb1-2Mana1-3)Manb1-4GlcNAcb1-4(Fuca1-6)GlcNAcb-Sp24	1	3513.726450000001
Mana1-6(Mana1-3)Manb1-4GlcNAcb1-4(Fuca1-6)GlcNAcb-Sp19	0	-3.0904749999999983
Galb1-4GlcNAcb1-6(Galb1-4GlcNAcb1-2)Mana1-6(Galb1-4GlcNAcb1-2Mana1-3)Manb1-4GlcNAcb1-4(Fuca1-6)GlcNAcb-Sp24	0	4.6825
Neu5Aca2-3Galb1-3GlcNAcb1-2Mana1-6(GlcNAcb1-4)(Neu5Aca2-3Galb1-3GlcNAcb1-2Mana1-3)Manb1-4GlcNAcb1-4GlcNAc-Sp21	0	29.319625
Neu5Aca2-6Galb1-4GlcNAcb1-6(Fuca1-2Galb1-4(Fuca1-3)GlcNAcb1-3)Galb1-4Glc-Sp21	0	12.3608
(3S)Galb1-3(Fuca1-4)GlcNAcb-Sp0	0	7.564425
Galb1-4(Fuca1-3)GlcNAcb1-6(Neu5Aca2-6(Neu5Aca2-3Galb1-3)GlcNAcb1-3)Galb1-4Glc-Sp21	0	-5.216349999999999
Fuca1-2Galb1-4GlcNAcb1-6GalNAca-Sp14	0	4.788575000000002
Gala1-3Galb1-4GlcNAcb1-6GalNAca-Sp14	0	1.4582499999999978
Galb1-4(Fuca1-3)GlcNAcb1-2Mana-Sp0	0	3.798424999999998
Fuca1-2(6S)Galb1-3GlcNAcb-Sp0	0	-15.288624999999994
Gala1-3(Fuca1-2)Galb1-4GlcNAcb1-6GalNAca-Sp14	0	5.8294250000000005
Fuca1-2Galb1-4GlcNAcb1-2Mana-Sp0	0	2.3094749999999973
Fuca1-2Galb1-3(6S)GlcNAcb-Sp0	0	-0.1448249999999991
Fuca1-2(6S)Galb1-3(6S)GlcNAcb-Sp0	0	-0.4844249999999999
GalNAcb1-4(Fuca1-3)(6S)GlcNAcb-Sp8	0	-1.0743500000000008
(3S)GalNAcb1-4(Fuca1-3)GlcNAcb-Sp8	0	-25.82080000000001
Fuca1-2Galb1-3GlcNAcb1-6(Fuca1-2Galb1-3GlcNAcb1-3)GalNAca-Sp14	0	2.8233
GalNAca1-3(Fuca1-2)Galb1-3GlcNAcb1-6GalNAca-Sp14	0	-1.2134500000000008
GlcNAcb1-6(GlcNAcb1-2)Mana1-6(GlcNAcb1-4)(GlcNAcb1-4(GlcNAcb1-2)Mana1-3)Manb1-4GlcNAcb1-4(Fuca1-6)GlcNAc-Sp21	0	-10.970674999999998
Galb1-4GlcNAcb1-6(Galb1-4GlcNAcb1-2)Mana1-6(GlcNAcb1-4Galb1-4GlcNAcb1-4(Galb1-4GlcNAcb1-2)Mana1-3)Manb1-4GlcNAcb1-4(Fuca1-6)GlcNAc-Sp21	0	8.589099999999998
Galb1-3GlcNAca1-3Galb1-4GlcNAcb-Sp8	0	1.1976750000000005
Galb1-3(6S)GlcNAcb-Sp8	0	1.7243750000000055
(6S)(4S)GalNAcb1-4GlcNAc-Sp8	0	9.311024999999997
(6S)GalNAcb1-4GlcNAc-Sp8	0	5.815700000000002
(3S)GalNAcb1-4(3S)GlcNAc-Sp8	0	-1.7729250000000043
GalNAcb1-4(6S)GlcNAc-Sp8	0	-14.339325000000008
(4S)GalNAcb-Sp10	0	-2.608375000000001
Galb1-4(6P)GlcNAcb-Sp0	0	-3.352824999999997
(6P)Galb1-4GlcNAcb-SP0	0	-7.8935749999999985
GalNAca1-3(Fuca1-2)Galb1-4GlcNAcb1-6GalNAc-Sp14	0	-0.4651749999999986
Neu5Aca2-6Galb1-4GlcNAcb1-2Man-Sp0	0	7.4927999999999955
Gala1-3Galb1-4GlcNAcb1-2Mana-Sp0	0	-0.9079999999999996
Gala1-3(Fuca1-2)Galb1-4GlcNAcb1-2Mana-Sp0	0	-2.3392750000000007
GalNAca1-3(Fuca1-2)Galb1-4GlcNAcb1-2Mana-Sp0	0	-11.575150000000004
Gala1-3(Fuca1-2)Galb1-3GlcNAcb1-6GalNAc-Sp14	0	29.587875000000004
GalNAcb1-4GlcNAcb1-2Mana-Sp0	0	-18.555275000000005
Neu5Aca2-3Galb1-3GlcNAcb1-4Galb1-4Glcb-Sp0	0	-9.682875000000003
GlcNAcb1-2Mana1-6(GlcNAcb1-4)(GlcNAcb1-2Mana1-3)Manb1-4GlcNAcb1-4(Fuca1-6)GlcNAc-Sp21	0	-1.7784499999999994
Galb1-4GlcNAcb1-2Mana1-6(GlcNAcb1-4)(Galb1-4GlcNAcb1-2Mana1-3)Manb1-4GlcNAcb1-4(Fuca1-6)GlcNAc-Sp21	0	8.319375
Galb1-4GlcNAcb1-2Mana1-6(Galb1-4GlcNAcb1-4)(Galb1-4GlcNAcb1-2Mana1-3)Manb1-4GlcNAcb1-4(Fuca1-6)GlcNAc-Sp21	0	4.556924999999994
Fuca1-4(Galb1-3)GlcNAcb1-2Mana-Sp0	0	18.928425
Neu5Aca2-3Galb1-4(Fuca1-3)GlcNAcb1-2Mana-Sp0	0	14.705324999999998
GlcNAcb1-3Galb1-4GlcNAcb1-6(GlcNAcb1-3)Galb1-4GlcNAc-Sp0	0	22.3829
GalNAca1-3(Fuca1-2)Galb1-3GalNAcb1-3Gala1-4Galb1-4Glc-Sp21	0	-7.304075000000001
Gala1-3(Fuca1-2)Galb1-3GalNAcb1-3Gala1-4Galb1-4Glc-Sp21	0	13.559550000000002
GlcNAcb1-3Galb1-4GlcNAcb1-2Mana1-6(GlcNAcb1-3Galb1-4GlcNAcb1-2Mana1-3)Manb1-4GlcNAcb1-4GlcNAcb-Sp12	0	-16.8144
GlcNAcb1-3Galb1-4GlcNAcb1-2Mana1-6(GlcNAcb1-3Galb1-4GlcNAcb1-2Mana1-3)Manb1-4GlcNAcb1-4GlcNAcb-Sp25	0	32.434675
Galb1-4GlcNAcb1-3Galb1-4GlcNAcb1-2Mana1-6(Galb1-4GlcNAcb1-3Galb1-4GlcNAcb1-2Mana1-3)Manb1-4GlcNAcb1-4GlcNAcb-Sp24	0	31.58487499999999
Neu5Gca2-3Galb1-4GlcNAcb1-3Galb1-4GlcNAcb1-2Mana1-6(Neu5Gca2-3Galb1-4GlcNAcb1-3Galb1-4GlcNAcb1-2Mana1-3)Manb1-4GlcNAcb1-4GlcNAcb-Sp24	1	8617.224900000001
GlcNAcb1-3Galb1-4GlcNAcb1-3Galb1-4GlcNAcb1-2Mana1-6(GlcNAcb1-3Galb1-4GlcNAcb1-3Galb1-4GlcNAcb1-2Mana1-3)Manb1-4GlcNAcb1-4GlcNAcb-Sp12	1	160.686575
GlcNAcb1-3Galb1-4GlcNAcb1-3Galb1-4GlcNAcb1-2Mana1-6(GlcNAcb1-3Galb1-4GlcNAcb1-3Galb1-4GlcNAcb1-2Mana1-3)Manb1-4GlcNAcb1-4GlcNAcb-Sp25	0	13.782675
Galb1-4GlcNAcb1-3Galb1-4GlcNAcb1-3Galb1-4GlcNAcb1-2Mana1-6(Galb1-4GlcNAcb1-3Galb1-4GlcNAcb1-3Galb1-4GlcNAcb1-2Mana1-3)Manb1-4GlcNAcb1-4GlcNAcb-Sp12	1	253.153725
GlcNAcb1-3Galb1-4GlcNAcb1-3Galb1-4GlcNAcb1-3Galb1-4GlcNAcb1-2Mana1-6(GlcNAcb1-3Galb1-4GlcNAcb1-3Galb1-4GlcNAcb1-3Galb1-4GlcNAcb1-2Mana1-3)Manb1-4GlcNAcb1-4GlcNAcb-Sp25	0	-15.508350000000005
Galb1-4GlcNAcb1-3Galb1-4GlcNAcb1-3Galb1-4GlcNAcb1-3Galb1-4GlcNAcb1-2Mana1-6(Galb1-4GlcNAcb1-3Galb1-4GlcNAcb1-3Galb1-4GlcNAcb1-3Galb1-4GlcNAcb1-2Mana1-3)Manb1-4GlcNAcb1-4GlcNAcb-Sp25	0	-14.359149999999996
Galb1-3GlcNAcb1-3Galb1-4GlcNAcb1-2Mana1-6(Galb1-3GlcNAcb1-3Galb1-4GlcNAcb1-2Mana1-3)Manb1-4GlcNAcb1-4GlcNAc-Sp25	0	-7.0001
Neu5Gca2-8Neu5Gca2-3Galb1-4GlcNAc-Sp0	1	3239.384325
Neu5Aca2-8Neu5Gca2-3Galb1-4GlcNAc-Sp0	1	3490.9007250000004
Neu5Gca2-8Neu5Aca2-3Galb1-4GlcNAc-Sp0	1	1929.22475
Neu5Gca2-8Neu5Gca2-3Galb1-4GlcNAcb1-3Galb1-4GlcNAc-Sp0	1	4387.8999
Galb1-4GlcNAcb1-3Galb1-4GlcNAcb1-6(Galb1-4GlcNAcb1-3Galb1-4GlcNAcb1-2)Mana1-6(Galb1-4GlcNAcb1-3Galb1-4GlcNAcb1-2Mana1-3)Mana1-4GlcNAcb1-4GlcNAc-Sp24	0	22.83765
Gala1-3Galb1-4GlcNAcb1-2Mana1-6(Gala1-3Galb1-4GlcNAcb1-2Mana1-3)Manb1-4GlcNAcb1-4GlcNAc-Sp24	1	155.649625
GlcNAcb1-3Galb1-4GlcNAcb1-6(GlcNAcb1-3Galb1-3)GalNAca-Sp14	0	10.469100000000003
GalNAcb1-4GlcNAcb1-3GalNAcb1-4GlcNAcb-Sp0	0	9.663999999999998
Galb1-4GlcNAcb1-3Galb1-4GlcNAcb1-3Galb1-4GlcNAcb1-3Galb1-4GlcNAcb1-3Galb1-4GlcNAcb1-2Mana1-6(Galb1-4GlcNAcb1-3Galb1-4GlcNAcb1-3Galb1-4GlcNAcb1-3Galb1-4GlcNAcb1-3Galb1-4GlcNAcb1-2Mana1-3)Manb1-4GlcNAcb1-4GlcNAcb-Sp25	0	-7.372449999999998
GlcNAb1-3Galb1-3GalNAc-Sp14	0	7.5306
(3S)GlcAb1-3Galb1-4GlcNAcb1-3Galb1-4Glc-Sp0	0	25.060275000000004
(3S)GlcAb1-3Galb1-4GlcNAcb1-2Mana-Sp0	0	-6.396675000000003
Neu5Aca2-8Neu5Aca2-3Galb1-3GalNAcb1-4(Neu5Aca2-3)Galb1-4Glc-Sp21	0	-19.26095
Galb1-4GlcNAcb1-3Galb1-4GlcNAcb1-2Mana1-6(Galb1-4GlcNAcb1-3Galb1-4GlcNAcb1-2Mana1-3)Manb1-4GlcNAcb1-4(Fuca1-6)GlcNAcb-Sp24	1	130.96179999999998
Galb1-4GlcNAcb1-3Galb1-4GlcNAcb1-3Galb1-4GlcNAcb1-2Mana1-6(Galb1-4GlcNAcb1-3Galb1-4GlcNAcb1-3Galb1-4GlcNAcb1-2Mana1-3)Manb1-4GlcNAcb1-4(Fuca1-6)GlcNAcb-Sp24	1	183.05595
GlcNAcb1-3Galb1-4GlcNAcb1-3Galb1-4GlcNAcb1-3Galb1-4GlcNAcb1-3Galb1-4GlcNAcb1-2Mana1-6(GlcNAcb1-3Galb1-4GlcNAcb1-3Galb1-4GlcNAcb1-3Galb1-4GlcNAcb1-3Galb1-4GlcNAcb1-2Mana1-3)Manb1-4GlcNAcb1-4(Fuca1-6)GlcNAcb-Sp19	0	-25.75509999999999
Galb1-4GlcNAcb1-3Galb1-4GlcNAcb1-6(Galb1-4GlcNAcb1-3Galb1-4GlcNAb1-2)Mana1-6(Galb1-4GlcNAcb1-3Galb1-4GlcNAcb1-2Mana1-3)Manb1-4GlcNAcb1-4(Fuca1-6)GlcNAcb-Sp24	1	243.64277500000003
GlcNAcb1-3Galb1-4GlcNAcb1-3Galb1-4GlcNAcb1-6(GlcNAcb1-3Galb1-4GlcNAcb1-3Galb1-4GlcNAb1-2)Mana1-6(GlcNAcb1-3Galb1-4GlcNAcb1-3Galb1-4GlcNAcb1-2Mana1-3)Manb1-4GlcNAcb1-4(Fuca1-6)GlcNAcb-Sp24	1	134.10697500000003
Galb1-4GlcNAcb1-3Galb1-4GlcNAcb1-3Galb1-4GlcNAcb1-6(Galb1-4GlcNAcb1-3Galb1-4GlcNAcb1-3Galb1-4GlcNAb1-2)Mana1-6(Galb1-4GlcNAcb1-3Galb1-4GlcNAcb1-3Galb1-4GlcNAcb1-2Mana1-3)Manb1-4GlcNAcb1-4(Fuca1-6)GlcNAcb-Sp24	1	206.14385000000004
GlcNAcb1-3Galb1-4GlcNAcb1-3Galb1-4GlcNAcb1-3Galb1-4GlcNAcb1-6(GlcNAcb1-3Galb1-4GlcNAcb1-3Galb1-4GlcNAcb1-3Galb1-4GlcNAb1-2)Mana1-6(GlcNAcb1-3Galb1-4GlcNAcb1-3Galb1-4GlcNAcb1-3Galb1-4GlcNAcb1-2Mana1-3)Manb1-4GlcNAcb1-4(Fuca1-6)GlcNAcb-Sp24	0	22.568775
GlcNAcb1-3Galb1-4GlcNAcb1-3Galb1-4GlcNAcb1-3Galb1-4GlcNAcb1-3Galb1-4GlcNAcb1-6(GlcNAcb1-3Galb1-4GlcNAcb1-3Galb1-4GlcNAcb1-3Galb1-4GlcNAcb1-3Galb1-4GlcNAb1-2)Mana1-6(GlcNAcb1-3Galb1-4GlcNAcb1-3Galb1-4GlcNAcb1-3Galb1-4GlcNAcb1-3Galb1-4GlcNAcb1-2Mana1-3)Manb1-4GlcNAcb1-4(Fuca1-6)GlcNAcb-Sp24	0	-26.194600000000005
Galb1-4GlcNAcb1-3Galb1-4GlcNAcb1-3Galb1-4GlcNAcb1-3Galb1-4GlcNAcb1-3Galb1-4GlcNAcb1-6(Galb1-4GlcNAcb1-3Galb1-4GlcNAcb1-3Galb1-4GlcNAcb1-3Galb1-4GlcNAcb1-3Galb1-4GlcNAb1-2)Mana1-6(Galb1-4GlcNAcb1-3Galb1-4GlcNAcb1-3Galb1-4GlcNAcb1-3Galb1-4GlcNAcb1-3Galb1-4GlcNAcb1-2Mana1-3)Manb1-4GlcNAcb1-4(Fuca1-6)GlcNAcb-Sp24	0	38.19880000000001
Galb1-4GlcNAcb1-3Galb1-4GlcNAcb1-3GalNAca-Sp14	1	123.1837
Neu5Aca2-3Galb1-4GlcNAcb1-3Galb1-4GlcNAcb1-3GalNAca-Sp14	1	760.848675
GlcNAcb1-3Galb1-4GlcNAcb1-3GalNAca-Sp14	0	5.713249999999999
GlcNAcb1-3Galb1-4GlcNAcb1-6(Galb1-3)GalNAca-Sp14	0	0.2092749999999981
GlcNAcb1-3Galb1-4GlcNAcb1-6(GlcNAcb1-3Galb1-4GlcNAcb1-3)GalNAca-Sp14	0	-0.6980250000000012
Neu5Aca2-3Galb1-4GlcNAcb1-3Galb1-4GlcNAcb1-6(Neu5Aca2-3Galb1-4GlcNAcb1-3Galb1-4GlcNAcb1-3)GalNAca-Sp14	1	3992.9366750000013
Neu5Aca2-6Galb1-4GlcNAcb1-3Galb1-4GlcNAcb1-3GalNAca-Sp14	0	22.10985
Galb1-4GlcNAcb1-3Galb1-3GalNAca-Sp14	0	24.914624999999994
Neu5Aca2-6Galb1-4GlcNAcb1-3Galb1-4GlcNAcb1-6(Galb1-3)GalNAca-Sp14	0	-7.238225000000008
Neu5Aca2-6Galb1-4GlcNAcb1-6(Galb1-3)GalNAca-Sp14	0	7.826024999999998
Neu5Aca2-3Galb1-4GlcNAcb1-3Galb1-4GlcNAcb1-2Mana1-6(Neu5Aca2-3Galb1-4GlcNAcb1-3Galb1-4GlcNAcb1-2Mana1-3)Manb1-4GlcNAcb1-4GlcNAcb-Sp12	1	1072.5198
GlcNAcb1-6(Neu5Aca2-3Galb1-3)GalNAca-Sp14	0	4.277549999999996
Neu5Aca2-6Galb1-4GlcNAcb1-3Galb1-4GlcNAcb1-6(Neu5Aca2-6Galb1-4GlcNAcb1-3Galb1-4GlcNAcb1-3)GalNAca-Sp14	1	281.93114999999995
Neu5Aca2-6Galb1-4GlcNAcb1-3Galb1-4GlcNAcb1-3Galb1-4GlcNAcb1-2Mana1-6(Neu5Aca2-6Galb1-4GlcNAcb1-3Galb1-4GlcNAcb1-3Galb1-4GlcNAcb1-2Mana1-3)Manb1-4GlcNAcb1-4GlcNAcb-Sp12	1	131.273625
Neu5Aca2-3Galb1-4GlcNAcb1-3Galb1-4GlcNAcb1-3Galb1-4GlcNAcb1-2Mana1-6(Neu5Aca2-3Galb1-4GlcNAcb1-3Galb1-4GlcNAcb1-3Galb1-4GlcNAcb1-2Mana1-3)Manb1-4GlcNAcb1-4GlcNAcb-Sp12	1	188.4843
GlcNAcb1-3Fuca-Sp21	0	-14.964325
Galb1-3GalNAcb1-4(Neu5Aca2-8Neu5Aca2-8Neu5Aca2-3)Galb1-4Glcb-Sp21	0	36.63872500000001
