# Supplementary material for: Identifying glycan motifs using a novel subtree mining approach
Source: BMC Bioinformatics. 2020 Feb 4;21:42. doi: 10.1186/s12859-020-3374-4 (PMC7001330; doi:10.1186/s12859-020-3374-4)
Supplement: Supplementary file 6 — Additional file 6 Training and test sets. CSV files for all training and test sets used for this manuscript. [file 12859_2020_3374_MOESM6_ESM.zip › CV_Folds/CV_Folds/fold_3/training_set_SNA_10ug_13631_v5.0_DATA.csv]

glycan	binding	rfu
Gala-Sp8	0	1144.7273
Glca-Sp8	0	1749.7408250000005
Mana-Sp8	0	1416.6633000000004
GalNAca-Sp8	0	303.959925
GalNAca-Sp15	0	956.5606
Fuca-Sp8	0	730.1449249999997
Fuca-Sp9	0	96.07915
Rhaa-Sp8	0	469.0901
Neu5Aca-Sp8	0	119.80872499999992
Neu5Aca-Sp11	0	157.4690499999997
Neu5Acb-Sp8	0	378.766875
Galb-Sp8	0	419.25522500000017
Glcb-Sp8	0	122.51590000000004
Manb-Sp8	0	91.74752500000002
GalNAcb-Sp8	0	98.442075
GlcNAcb-Sp0	0	17.973000000000006
GlcNAcb-Sp8	0	154.21625
GlcN(Gc)b-Sp8	0	192.56517499999995
Galb1-4GlcNAcb1-6(Galb1-4GlcNAcb1-3)GalNAca-Sp8	0	63.50184999999999
Galb1-4GlcNAcb1-6(Galb1-4GlcNAcb1-3)GalNAc-Sp14	0	206.15532499999995
GlcNAcb1-6(GlcNAcb1-4)(GlcNAcb1-3)GlcNAc-Sp8	0	205.0901
6S(3S)Galb1-4(6S)GlcNAcb-Sp0	0	505.680875
6S(3S)Galb1-4GlcNAcb-Sp0	0	314.7684250000001
(3S)Galb1-4(Fuca1-3)(6S)Glc-Sp0	0	348.40654999999987
(3S)Galb1-4Glcb-Sp8	0	1373.3494250000006
(3S)Galb1-4(6S)Glcb-Sp0	0	1882.2075
(3S)Galb1-4(6S)Glcb-Sp8	0	1347.1120499999995
(3S)Galb1-3(Fuca1-4)GlcNAcb-Sp8	0	145.31817500000002
(3S)Galb1-3GalNAca-Sp8	0	252.406525
(3S)Galb1-3GlcNAcb-Sp0	0	33.05607500000001
(3S)Galb1-3GlcNAcb-Sp8	0	215.6182
(3S)Galb1-4(Fuca1-3)GlcNAc-Sp0	0	278.451475
(3S)Galb1-4(Fuca1-3)GlcNAc-Sp8	0	188.104925
(3S)Galb1-4(6S)GlcNAcb-Sp0	0	445.903325
(3S)Galb1-4(6S)GlcNAcb-Sp8	0	1241.8719500000002
(3S)Galb1-4GlcNAcb-Sp0	0	153.609975
(3S)Galb-Sp8	0	-4.869375
(4S)Galb1-4GlcNAcb-Sp8	0	-6.168824999999997
(6P)Mana-Sp8	0	1043.1994
(6S)Galb1-4Glcb-Sp0	0	39.89800000000001
(6S)Galb1-4Glcb-Sp8	0	256.7899
(6S)Galb1-4GlcNAcb-Sp8	0	121.60215
(6S)Galb1-4(6S)Glcb-Sp8	0	1364.7370500000004
Neu5Aca2-3(6S)Galb1-4GlcNAcb-Sp8	0	120.346625
(6S)GlcNAcb-Sp8	0	502.15562500000016
Neu5,9Ac2a-Sp8	0	-6.5291250000000005
Neu5,9Ac2a2-6Galb1-4GlcNAcb-Sp8	1	43136.77430000001
Mana1-6(Mana1-3)Manb1-4GlcNAcb1-4GlcNAcb-Sp12	0	195.20337500000005
Mana1-6(Mana1-3)Manb1-4GlcNAcb1-4GlcNAcb-Sp13	0	734.1220749999999
GlcNAcb1-2Mana1-6(GlcNAcb1-2Mana1-3)Manb1-4GlcNAcb1-4GlcNAcb-Sp12	0	120.482425
GlcNAcb1-2Mana1-6(GlcNAcb1-2Mana1-3)Manb1-4GlcNAcb1-4GlcNAcb-Sp13	0	349.56937499999987
Galb1-4GlcNAcb1-2Mana1-6(Galb1-4GlcNAcb1-2Mana1-3)Manb1-4GlcNAcb1-4GlcNAcb-Sp12	0	107.072375
Neu5Aca2-6Galb1-4GlcNAcb1-2Mana1-6(Neu5Aca2-6Galb1-4GlcNAcb1-2Mana1-3)Manb1-4GlcNAcb1-4GlcNAcb-Sp12	1	39908.640925
Neu5Aca2-6Galb1-4GlcNAcb1-2Mana1-6(Neu5Aca2-6Galb1-4GlcNAcb1-2Mana1-3)Manb1-4GlcNAcb1-4GlcNAcb-Sp13	1	38386.2182
Neu5Aca2-6Galb1-4GlcNAcb1-2Mana1-6(Neu5Aca2-6Galb1-4GlcNAcb1-2Mana1-3)Manb1-4GlcNAcb1-4GlcNAcb-Sp21	1	40522.848575
Neu5Aca2-6Galb1-4GlcNAcb1-2Mana1-6(Neu5Aca2-6Galb1-4GlcNAcb1-2Mana1-3)Manb1-4GlcNAcb1-4GlcNAcb-Sp24	1	41260.65035000002
Fuca1-2Galb1-3GalNAcb1-3Gala-Sp9	0	1025.8134250000003
Fuca1-2Galb1-3GalNAcb1-3Gala1-4Galb1-4Glcb-Sp9	0	122.16324999999998
Fuca1-2Galb1-3(Fuca1-4)GlcNAcb-Sp8	0	24.007725
Fuca1-2Galb1-3GalNAca-Sp8	0	92.74492500000002
Fuca1-2Galb1-3GalNAca-Sp14	0	539.8047
Fuca1-2Galb1-3GalNAcb1-4(Neu5Aca2-3)Galb1-4Glcb-Sp0	0	12.04485
Fuca1-2Galb1-3GlcNAcb1-3Galb1-4Glcb-Sp8	0	77.53387500000002
Fuca1-2Galb1-3GlcNAcb1-3Galb1-4Glcb-Sp10	0	96.835825
Fuca1-2Galb1-3GlcNAcb-Sp0	0	667.20355
Fuca1-2Galb1-3GlcNAcb-Sp8	0	135.18862499999997
Fuca1-2Galb1-4(Fuca1-3)GlcNAcb1-3Galb1-4(Fuca1-3)GlcNAcb-Sp0	0	40.680075000000016
Fuca1-2Galb1-4(Fuca1-3)GlcNAcb1-3Galb1-4(Fuca1-3)GlcNAcb1-3Galb1-4(Fuca1-3)GlcNAcb-Sp0	0	143.308475
Fuca1-2Galb1-4(Fuca1-3)GlcNAcb-Sp0	0	59.25107500000003
Fuca1-2Galb1-4GlcNAcb1-3Galb1-4GlcNAcb1-3Galb1-4GlcNAcb-Sp0	0	735.429925
Fuca1-2Galb1-4GlcNAcb-Sp0	0	61.83227500000001
Fuca1-2Galb1-4GlcNAcb-Sp8	0	224.4177
Fuca1-2Galb1-4Glcb-Sp0	0	418.55277500000005
Fuca1-2Galb-Sp8	0	415.411925
Fuca1-3GlcNAcb-Sp8	0	143.9432499999999
Fucb1-3GlcNAcb-Sp8	0	83.00217500000002
GalNAca1-3(Fuca1-2)Galb1-3GlcNAcb-Sp0	0	95.450275
GalNAca1-3(Fuca1-2)Galb1-4(Fuca1-3)GlcNAcb-Sp0	0	272.74890000000005
(3S)Galb1-4(Fuca1-3)Glcb-Sp0	0	90.863425
GalNAca1-3(Fuca1-2)Galb1-4GlcNAcb-Sp0	0	149.477875
GalNAca1-3(Fuca1-2)Galb1-4GlcNAcb-Sp8	0	155.5188
GlcNAcb1-3Galb1-3GalNAca-Sp8	0	94.10969999999998
GalNAca1-3(Fuca1-2)Galb-Sp18	0	10.990675
GalNAca1-3GalNAcb-Sp8	0	-1.9144250000000085
GalNAca1-3Galb-Sp8	0	85.673725
GalNAca1-4(Fuca1-2)Galb1-4GlcNAcb-Sp8	0	28.14532500000001
GalNAcb1-3GalNAca-Sp8	0	94.5162
GalNAcb1-3(Fuca1-2)Galb-Sp8	0	123.70120000000004
GalNAcb1-3Gala1-4Galb1-4GlcNAcb-Sp0	0	144.454975
GalNAcb1-4(Fuca1-3)GlcNAcb-Sp0	0	365.42917500000016
GalNAcb1-4GlcNAcb-Sp8	0	59.34987499999999
Gala1-3(Fuca1-2)Galb1-3GlcNAcb-Sp0	0	110.95902499999998
Gala1-3(Fuca1-2)Galb1-4(Fuca1-3)GlcNAcb-Sp0	0	83.14184999999998
Gala1-3(Fuca1-2)Galb1-4Glcb-Sp0	0	770.7765249999999
Gala1-3(Fuca1-2)Galb-Sp8	0	323.73112500000013
Gala1-3(Fuca1-2)Galb-Sp18	0	607.294075
Gala1-4(Gala1-3)Galb1-4GlcNAcb-Sp8	0	56.95747500000002
Gala1-3GalNAca-Sp8	0	88.46475000000002
Gala1-3GalNAcb-Sp8	0	460.09647500000017
Gala1-3Galb1-4(Fuca1-3)GlcNAcb-Sp8	0	115.55604999999996
Gala1-3Galb1-3GlcNAcb-Sp0	0	32.16635000000001
Gala1-3Galb1-4GlcNAcb-Sp8	0	37.76405
Gala1-3Galb1-4Glcb-Sp0	0	49.67402500000003
Gala1-3Galb-Sp8	0	33.004549999999945
Gala1-4Galb1-4GlcNAcb-Sp8	0	209.91545
Gala1-4Galb1-4Glcb-Sp0	0	248.474175
Gala1-4GlcNAcb-Sp8	0	1233.9833999999996
Gala1-6Glcb-Sp8	0	234.17657500000004
Galb1-3(Fuca1-4)GlcNAcb1-3Galb1-4(Fuca1-3)GlcNAcb-Sp0	0	46.564975
Galb1-3(Fuca1-4)GlcNAc-Sp0	0	203.33032500000004
Fuca1-4(Galb1-3)GlcNAcb-Sp8	0	248.93617499999996
Galb1-4GlcNAcb1-6GalNAca-Sp8	0	213.52775
GlcNAcb1-6(Galb1-3)GalNAca-Sp14	0	22.062200000000004
Neu5Aca2-6(Galb1-3)GalNAca-Sp14	0	170.139475
Neu5Acb2-6(Galb1-3)GalNAca-Sp8	0	136.93514999999996
Neu5Aca2-6(Galb1-3)GlcNAcb1-4Galb1-4Glcb-Sp10	0	39.421974999999975
Galb1-3GalNAca-Sp14	0	208.89135000000005
Galb1-3GalNAca-Sp16	0	56.93135000000001
Galb1-3GalNAcb-Sp8	0	417.869575
Galb1-3GalNAcb1-3Gala1-4Galb1-4Glcb-Sp0	0	244.60604999999995
Galb1-3GalNAcb1-4(Neu5Aca2-3)Galb1-4Glcb-Sp0	0	619.12665
Galb1-3GalNAcb1-4Galb1-4Glcb-Sp8	0	81.15225000000002
Galb1-3Galb-Sp8	0	645.708275
Galb1-3GlcNAcb1-3Galb1-4GlcNAcb-Sp0	0	265.53534999999994
Galb1-3GlcNAcb1-3Galb1-4Glcb-Sp10	0	593.039025
Galb1-3GlcNAcb-Sp8	0	289.988575
Galb1-4(Fuca1-3)GlcNAcb-Sp8	0	136.189025
Galb1-4(Fuca1-3)GlcNAcb1-3Galb1-4(Fuca1-3)GlcNAcb1-3Galb1-4(Fuca1-3)GlcNAcb-Sp0	0	148.70112499999996
Galb1-4GalNAcb1-3(Fuca1-2)Galb1-4GlcNAcb-Sp8	0	53.01665000000001
Galb1-4GlcNAcb1-3GalNAca-Sp8	0	57.47494999999999
Galb1-4GlcNAcb1-3Galb1-4(Fuca1-3)GlcNAcb1-3Galb1-4(Fuca1-3)GlcNAcb-Sp0	0	102.48497500000003
Galb1-4GlcNAcb1-3Galb1-4GlcNAcb-Sp0	0	63.70815
Galb1-4GlcNAcb1-3Galb1-4Glcb-Sp0	0	95.01787500000003
Galb1-4GlcNAcb1-3Galb1-4Glcb-Sp8	0	368.8524000000001
Galb1-4GlcNAcb1-6(Galb1-3)GalNAca-Sp8	0	41.78802499999999
Galb1-4GlcNAcb1-6(Galb1-3)GalNAc-Sp14	0	322.7272000000001
Galb1-4GlcNAcb-Sp0	0	57.02275
Galb1-4GlcNAcb-Sp8	0	823.8337249999997
Galb1-4GlcNAcb-Sp23	0	390.78625
Galb1-4Glcb-Sp0	0	1444.2530749999994
Galb1-4Glcb-Sp8	0	385.1595
GlcNAca1-6Galb1-4GlcNAcb-Sp8	0	215.17914999999996
GlcNAcb1-6(GlcNAcb1-3)GalNAca-Sp8	0	204.48465000000004
GlcNAcb1-6(GlcNAcb1-3)GalNAca-Sp14	0	6.904549999999998
GlcNAcb1-3GalNAca-Sp8	0	131.27137500000003
GlcNAcb1-3GalNAca-Sp14	0	76.456875
GlcNAcb1-3Galb-Sp8	0	25.03195000000001
GlcNAcb1-3Galb1-4GlcNAcb-Sp0	0	39.132625
GlcNAcb1-3Galb1-4GlcNAcb-Sp8	0	-0.5370500000000007
GlcNAcb1-3Galb1-4GlcNAcb1-3Galb1-4GlcNAcb-Sp0	0	61.66947500000002
GlcNAcb1-3Galb1-4Glcb-Sp0	0	52.92700000000002
GlcNAcb1-4-MDPLys	0	140.92885000000004
GlcNAcb1-6(GlcNAcb1-4)GalNAca-Sp8	0	99.258725
GlcNAcb1-4Galb1-4GlcNAcb-Sp8	0	46.376975000000016
GlcNAcb1-4GlcNAcb1-4GlcNAcb1-4GlcNAcb1-4GlcNAcb1-Sp8	0	573.6751749999999
GlcNAcb1-4GlcNAcb1-4GlcNAcb-Sp8	0	79.31267499999998
GlcNAcb1-6GalNAca-Sp8	0	251.332375
GlcNAcb1-6Galb1-4GlcNAcb-Sp8	0	354.17542499999985
Glca1-4Glcb-Sp8	0	85.07045
Glca1-4Glca-Sp8	0	705.81445
Glca1-6Glca1-6Glcb-Sp8	0	488.9985
Glcb1-6Glcb-Sp8	0	379.93405
G-ol-Sp8	0	311.99985
GlcAa-Sp8	0	308.395325
GlcAb-Sp8	0	672.9065749999999
GlcAb1-6Galb-Sp8	0	407.33787500000017
KDNa2-3Galb1-3GlcNAcb-Sp0	0	156.91789999999997
KDNa2-3Galb1-4GlcNAcb-Sp0	0	34.37145000000001
Mana1-2Mana1-2Mana1-3Mana-Sp9	0	39.780575
Mana1-6(Mana1-2Mana1-3)Mana1-6(Mana1-2Mana1-3)Manb1-4GlcNAcb1-4GlcNAcb-Sp12	0	333.591375
Mana1-2Mana1-6(Mana1-3)Mana1-6(Mana1-2Mana1-2Mana1-3)Manb1-4GlcNAcb1-4GlcNAcb-Sp12	0	868.5403499999996
Mana1-6(Mana1-3)Mana-Sp9	0	86.49997499999998
Mana1-2Mana1-2Mana1-6(Mana1-3)Mana-Sp9	0	6.879175000000004
Mana1-6(Mana1-3)Mana1-6(Mana1-2Mana1-3)Manb1-4GlcNAcb1-4GlcNAcb-Sp12	0	740.1220749999997
Mana1-6(Mana1-3)Mana1-6(Mana1-3)Manb1-4GlcNAcb1-4GlcNAcb-Sp12	0	178.16680000000005
Manb1-4GlcNAcb-Sp0	0	263.200075
Neu5Aca2-3Galb1-4GlcNAcb1-3Galb1-4(Fuca1-3)GlcNAcb-Sp0	0	77.19497500000001
Fuca1-2(6S)Galb1-4GlcNAcb-Sp0	0	135.019675
Fuca1-2Galb1-4(6S)GlcNAcb-Sp8	0	426.93640000000005
Fuca1-2(6S)Galb1-4(6S)Glcb-Sp0	0	417.96017500000005
Neu5Aca2-3Galb1-3GalNAca-Sp8	0	13.925349999999995
Neu5Aca2-3Galb1-3GalNAca-Sp14	0	593.825175
GalNAcb1-4(Neu5Aca2-8Neu5Aca2-8Neu5Aca2-8Neu5Aca2-3)Galb1-4Glcb-Sp0	0	299.20550000000014
GalNAcb1-4(Neu5Aca2-8Neu5Aca2-8Neu5Aca2-3)Galb1-4Glcb-Sp0	0	55.372175
Neu5Aca2-8Neu5Aca2-8Neu5Aca2-3Galb1-4Glcb-Sp0	0	152.84157499999995
GalNAcb1-4(Neu5Aca2-8Neu5Aca2-3)Galb1-4Glcb-Sp0	0	101.74652500000002
Neu5Aca2-8Neu5Aca2-8Neu5Aca-Sp8	0	63.49640000000002
GalNAcb1-4(Neu5Aca2-3)Galb1-4GlcNAcb-Sp0	0	57.87395000000003
GalNAcb1-4(Neu5Aca2-3)Galb1-4GlcNAcb-Sp8	0	58.58515000000001
GalNAcb1-4(Neu5Aca2-3)Galb1-4Glcb-Sp0	0	-0.4684500000000007
Neu5Aca2-6(Neu5Aca2-3)GalNAca-Sp8	0	28.641899999999996
Neu5Aca2-3GalNAca-Sp8	0	68.038125
Neu5Aca2-3GalNAcb1-4GlcNAcb-Sp0	0	168.27492500000002
Neu5Aca2-3Galb1-3(6S)GlcNAc-Sp8	0	307.85822499999995
Neu5Aca2-3Galb1-3(Fuca1-4)GlcNAcb-Sp8	0	90.83712499999993
Neu5Aca2-3Galb1-3(Fuca1-4)GlcNAcb1-3Galb1-4(Fuca1-3)GlcNAcb-Sp0	0	467.572125
Neu5Aca2-3Galb1-4(Neu5Aca2-3Galb1-3)GlcNAcb-Sp8	0	-8.055599999999998
Neu5Aca2-6(Neu5Aca2-3Galb1-3)GalNAca-Sp8	0	134.93675
Neu5Aca2-3Galb-Sp8	0	45.32105
Neu5Aca2-3Galb1-3GalNAcb1-3Gala1-4Galb1-4Glcb-Sp0	0	164.52412500000003
Fuca1-2(6S)Galb1-4Glcb-Sp0	0	222.27092500000003
Neu5Aca2-3Galb1-3GlcNAcb-Sp0	0	30.848074999999994
Neu5Aca2-3Galb1-3GlcNAcb-Sp8	0	581.9493749999998
Neu5Aca2-3Galb1-4(6S)GlcNAcb-Sp8	0	139.7655
Neu5Aca2-3Galb1-4(Fuca1-3)GlcNAcb1-3Galb1-4(Fuca1-3)GlcNAcb1-3Galb1-4(Fuca1-3)GlcNAcb-Sp0	0	20.536100000000012
Neu5Aca2-3Galb1-4(Fuca1-3)GlcNAcb-Sp0	0	426.70384999999993
Neu5Aca2-3Galb1-4(Fuca1-3)GlcNAcb-Sp8	0	24.93617499999999
Neu5Aca2-3Galb1-4(Fuca1-3)GlcNAcb1-3Galb-Sp8	0	8.487999999999992
Neu5Aca2-3Galb1-4(Fuca1-3)GlcNAcb1-3Galb1-4GlcNAcb-Sp8	0	585.6006000000001
Neu5Aca2-3Galb1-4GlcNAcb1-3Galb1-4GlcNAcb1-3Galb1-4GlcNAcb-Sp0	0	111.9598
Neu5Aca2-3Galb1-4GlcNAcb-Sp8	0	57.6324
Neu5Aca2-3Galb1-4GlcNAcb1-3Galb1-4GlcNAcb-Sp0	0	38.12029999999999
Fuca1-2Galb1-4(6S)Glcb-Sp0	0	242.91327500000003
Neu5Aca2-3Galb1-4Glcb-Sp0	0	237.371325
Neu5Aca2-3Galb1-4Glcb-Sp8	0	334.2792750000001
Neu5Aca2-6GalNAca-Sp8	0	1474.1188499999994
Neu5Aca2-6Galb1-4(6S)GlcNAcb-Sp8	1	41313.5279
Neu5Aca2-6Galb1-4GlcNAcb-Sp0	1	32337.60865
Neu5Aca2-6Galb1-4GlcNAcb-Sp8	1	37710.309299999986
Neu5Aca2-6Galb1-4GlcNAcb1-3Galb1-4(Fuca1-3)GlcNAcb1-3Galb1-4(Fuca1-3)GlcNAcb-Sp0	1	37395.22140000002
Neu5Aca2-6Galb1-4GlcNAcb1-3Galb1-4GlcNAcb-Sp0	1	40227.121975
Neu5Aca2-8Neu5Aca-Sp8	0	94.24992500000003
Galb1-3(Fuca1-4)GlcNAcb1-3Galb1-3(Fuca1-4)GlcNAcb-Sp0	0	46.514575000000036
Neu5Acb2-6Galb1-4GlcNAcb-Sp8	0	113.00122500000002
Neu5Gca2-3Galb1-3(Fuca1-4)GlcNAcb-Sp0	0	1345.3882
Neu5Gca2-3Galb1-3GlcNAcb-Sp0	0	81.75477499999997
Neu5Gca2-3Galb1-4(Fuca1-3)GlcNAcb-Sp0	0	866.7801000000003
Neu5Gca2-3Galb1-4Glcb-Sp0	0	1311.581225
Neu5Gca2-6GalNAca-Sp0	0	66.82022500000001
Neu5Gca2-6Galb1-4GlcNAcb-Sp0	1	32892.565525
Galb1-3GlcNAcb1-3Galb1-3GlcNAcb-Sp0	0	84.19139999999999
Galb1-4(Fuca1-3)(6S)Glcb-Sp0	0	210.49330000000003
Galb1-4(Fuca1-3)GlcNAcb1-3Galb1-3(Fuca1-4)GlcNAcb-Sp0	0	114.62189999999997
Galb1-4GlcNAcb1-3Galb1-3GlcNAcb-Sp0	0	249.41037500000004
Neu5Aca2-3Galb1-4GlcNAcb1-3Galb1-3GlcNAcb-Sp0	0	95.14600000000002
4S(3S)Galb1-4GlcNAcb-Sp0	0	617.266975
(6S)Galb1-4(6S)GlcNAcb-Sp0	0	875.645
(6P)Glcb-Sp10	0	483.09569999999985
Galb1-3Galb1-4GlcNAcb-Sp8	0	34.13427499999997
Neu5Aca2-6Galb1-4GlcNAcb1-2Mana1-6(Galb1-4GlcNAcb1-2Mana1-3)Manb1-4GlcNAcb1-4GlcNAcb-Sp12	1	43465.53694999999
Galb1-4GlcNAcb1-6(Galb1-4GlcNAcb1-3)Galb1-4GlcNAc-Sp0	0	42.99142499999998
Galb1-4GlcNAcb1-6Galb1-4GlcNAcb-Sp0	0	879.36725
GalNAcb1-3Galb-Sp8	0	34.905550000000005
GlcAb1-3GlcNAcb-Sp8	0	537.3430500000002
Neu5Aca2-6Galb1-4GlcNAcb1-2Mana1-6(GlcNAcb1-2Mana1-3)Manb1-4GlcNAcb1-4GlcNAcb-Sp12	1	31326.205175
GlcNAcb1-3Man-Sp10	0	222.77960000000004
GlcNAcb1-4GlcNAcb-Sp10	0	42.81705000000001
GlcNAcb1-4GlcNAcb-Sp12	0	502.89200000000005
MurNAcb1-4GlcNAcb-Sp10	0	47.99037499999999
Mana1-6Manb-Sp10	0	481.413775
Mana1-6(Mana1-3)Mana1-6(Mana1-3)Manb-Sp10	0	128.97465
Mana1-2Mana1-6(Mana1-3)Mana1-6(Mana1-2Mana1-2Mana1-3)Mana-Sp9	0	205.1007
Mana1-2Mana1-6(Mana1-2Mana1-3)Mana1-6(Mana1-2Mana1-2Mana1-3)Mana-Sp9	0	444.942775
Galb1-4GlcNAcb1-2Mana1-6(Neu5Aca2-6Galb1-4GlcNAcb1-2Mana1-3)Manb1-4GlcNAcb1-4GlcNAcb-Sp12	1	36956.366625
GlcNAcb1-2Mana1-6(Neu5Aca2-6Galb1-4GlcNAcb1-2Mana1-3)Manb1-4GlcNAcb1-4GlcNAcb-Sp12	1	36346.63975
Neu5Aca2-8Neu5Aca2-8Neu5Acb-Sp8	0	212.8693
Neu5Gcb2-6Galb1-4GlcNAc-Sp8	0	49.2457
Galb1-3GlcNAcb1-2Mana1-6(Galb1-3GlcNAcb1-2Mana1-3)Manb1-4GlcNAcb1-4GlcNAcb-Sp19	0	304.98625
Neu5,9Ac2a2-3Galb1-4GlcNAcb-Sp0	0	358.2486
Neu5,9Ac2a2-3Galb1-3GlcNAcb-Sp0	0	489.63952500000005
Neu5Aca2-3Galb1-3(Fuca1-4)GlcNAcb1-3Galb1-3(Fuca1-4)GlcNAcb-Sp0	0	604.051475
Gala1-4Galb1-4GlcNAcb1-3Galb1-4Glcb-Sp0	0	83.59150000000002
GalNAcb1-3Gala1-4Galb1-4GlcNAcb1-3Galb1-4Glcb-Sp0	0	137.1143
GalNAca1-3(Fuca1-2)Galb1-4GlcNAcb1-3Galb1-4GlcNAcb-Sp0	0	30.89304999999999
GalNAca1-3(Fuca1-2)Galb1-4GlcNAcb1-3Galb1-4GlcNAcb1-3Galb1-4GlcNAcb-Sp0	0	438.43185
GlcNAca1-4Galb1-4GlcNAcb1-3Galb1-4GlcNAcb1-3Galb1-4GlcNAcb-Sp0	0	336.516075
GlcNAca1-4Galb1-4GlcNAcb-Sp0	0	338.66144999999983
GlcNAca1-4Galb1-4GlcNAcb1-3Galb1-4GlcNAcb-Sp0	0	238.051425
GlcNAca1-4Galb1-3GalNAc-Sp14	0	300.3326
Neu5Aca2-6Galb1-4GlcNAcb1-2Mana1-6(Mana1-3)Manb1-4GlcNAcb1-4GlcNAc-Sp12	1	36697.71407500002
Mana1-6(Neu5Aca2-6Galb1-4GlcNAcb1-2Mana1-3)Manb1-4GlcNAcb1-4GlcNAc-Sp12	1	38116.776925
Neu5Aca2-6Galb1-4GlcNAcb1-2Mana1-6Manb1-4GlcNAcb1-4GlcNAc-Sp12	1	40117.19152499999
Neu5Aca2-6Galb1-4GlcNAcb1-2Mana1-3Manb1-4GlcNAcb1-4GlcNAc-Sp12	1	35984.405475000014
Galb1-4GlcNAcb1-2Mana1-3Manb1-4GlcNAcb1-4GlcNAc-Sp12	0	764.4491999999998
Mana1-6(Galb1-4GlcNAcb1-2Mana1-3)Manb1-4GlcNAcb1-4GlcNAcb-Sp12	0	617.9401250000002
(6S)GlcNAcb1-3Galb1-4GlcNAcb-Sp0	0	329.87525000000005
KDNa2-3Galb1-4(Fuca1-3)GlcNAc-Sp0	0	582.08185
KDNa2-3Galb1-4Glc-Sp0	0	278.391875
Fuca1-2Galb1-4GlcNAcb1-2Mana1-6(Fuca1-2Galb1-4GlcNAcb1-2Mana1-3)Manb1-4GlcNAcb1-4GlcNAcb-Sp20	0	221.35782500000005
Gala1-3Galb1-4GlcNAcb1-2Mana1-6(Gala1-3Galb1-4GlcNAcb1-2Mana1-3)Manb1-4GlcNAcb1-4GlcNAcb-Sp20	0	117.78629999999997
Fuca1-4(Galb1-3)GlcNAcb1-2Mana1-6(Fuca1-4(Galb1-3)GlcNAcb1-2Mana1-3)Manb1-4GlcNAcb1-4(Fuca1-6)GlcNAcb-Sp22	0	488.08012499999984
Neu5Aca2-6GlcNAcb1-4GlcNAc-Sp21	0	568.4605499999999
Neu5Aca2-6GlcNAcb1-4GlcNAcb1-4GlcNAc-Sp21	0	96.24220000000004
Galb1-4(Fuca1-3)GlcNAcb1-6(Fuca1-2Galb1-4GlcNAcb1-3)Galb1-4Glc-Sp21	0	318.04725
Galb1-4GlcNAcb1-2Mana1-6(Galb1-4GlcNAcb1-4(Galb1-4GlcNAcb1-2)Mana1-3)Manb1-4GlcNAcb1-4GlcNAc-Sp21	0	450.8435749999999
Gala1-3(Fuca1-2)Galb1-4GlcNAcb1-2Mana1-6(Gala1-3(Fuca1-2)Galb1-4GlcNAcb1-2Mana1-3)Manb1-4GlcNAcb1-4GlcNAcb-Sp20	0	127.96519999999998
GalNAca1-3(Fuca1-2)Galb1-3GlcNAcb1-2Mana1-6(GalNAca1-3(Fuca1-2)Galb1-3GlcNAcb1-2Mana1-3)Manb1-4GlcNAcb1-4GlcNAcb-Sp20	0	393.155475
Neu5Aca2-3Galb1-4(Fuca1-3)GlcNAcb1-3GalNAca-Sp14	0	1656.0059749999994
Galb1-3GalNAca1-3(Fuca1-2)Galb1-4Glc-Sp0	0	548.1184499999998
Galb1-3GlcNAcb1-3Galb1-4GlcNAcb1-6(Galb1-3GlcNAcb1-3)Galb1-4Glcb-Sp0	0	300.419725
Galb1-4(Fuca1-3)GlcNAcb1-6(Galb1-3GlcNAcb1-3)Galb1-4Glc-Sp21	0	56.04045000000001
Galb1-4GlcNAcb1-6(Fuca1-4(Fuca1-2Galb1-3)GlcNAcb1-3)Galb1-4Glc-Sp21	0	82.680725
Galb1-4(Fuca1-3)GlcNAcb1-6(Fuca1-4(Fuca1-2Galb1-3)GlcNAcb1-3)Galb1-4Glc-Sp21	0	32.36840000000001
Galb1-3GlcNAcb1-3Galb1-4(Fuca1-3)GlcNAcb1-6(Galb1-3GlcNAcb1-3)Galb1-4Glc-Sp21	0	37.41575
Galb1-4GlcNAcb1-6(Galb1-4GlcNAcb1-2)Mana1-6(Galb1-4GlcNAcb1-4(Galb1-4GlcNAcb1-2)Mana1-3)Manb1-4GlcNAcb1-4GlcNAcb-Sp21	0	31.02072500000001
GlcNAcb1-2Mana1-6(GlcNAcb1-4(GlcNAcb1-2)Mana1-3)Manb1-4GlcNAcb1-4GlcNAc-Sp21	0	62.60947500000001
Fuca1-2Galb1-3GalNAca1-3(Fuca1-2)Galb1-4Glcb-Sp0	0	87.50842500000002
Fuca1-2Galb1-3GalNAca1-3(Fuca1-2)Galb1-4GlcNAcb-Sp0	0	190.5913
Galb1-3GlcNAcb1-3GalNAca-Sp14	0	99.67235
GalNAcb1-4(Neu5Aca2-3)Galb1-4GlcNAcb1-3GalNAca-Sp14	0	161.65317500000003
GalNAca1-3(Fuca1-2)Galb1-3GalNAca1-3(Fuca1-2)Galb1-4GlcNAcb-Sp0	0	-16.451225000000004
Gala1-3Galb1-3GlcNAcb1-2Mana1-6(Gala1-3Galb1-3GlcNAcb1-2Mana1-3)Manb1-4GlcNAcb1-4GlcNAc-Sp19	0	333.11590000000007
Gala1-3Galb1-3(Fuca1-4)GlcNAcb1-2Mana1-6(Gala1-3Galb1-3(Fuca1-4)GlcNAcb1-2Mana1-3)Manb1-4GlcNAcb1-4GlcNAc-Sp19	0	166.4491
GlcNAcb1-2Mana1-6(Galb1-4GlcNAcb1-2Mana1-3)Manb1-4GlcNAcb1-4GlcNAc-Sp12	0	272.60054999999994
Galb1-4GlcNAcb1-2Mana1-6(GlcNAcb1-2Mana1-3)Manb1-4GlcNAcb1-4GlcNAc-Sp12	0	519.4089250000002
Neu5Aca2-3Galb1-3GlcNAcb1-3GalNAca-Sp14	0	572.2398000000002
Fuca1-2Galb1-4GlcNAcb1-3GalNAca-Sp14	0	1858.8361
Galb1-4(Fuca1-3)GlcNAcb1-3GalNAca-Sp14	0	1222.3302000000006
Gala1-4Galb1-4GlcNAcb1-2Mana1-6(Gala1-4Galb1-4GlcNAcb1-2Mana1-3)Manb1-4GlcNAcb1-4GlcNAcb-Sp24	0	661.2762749999998
Gala1-3Galb1-4GlcNAcb1-3GalNAca-Sp14	0	127.80400000000004
Galb1-3GlcNAcb1-6Galb1-4GlcNAcb-Sp0	0	105.10362499999997
Galb1-3GlcNAca1-6Galb1-4GlcNAcb-Sp0	0	80.66505000000002
GalNAcb1-3Gala1-6Galb1-4Glcb-Sp8	0	34.79565
Gala1-3(Fuca1-2)Galb1-4(Fuca1-3)Glcb-Sp21	0	34.28045
Galb1-3GalNAcb1-4(Neu5Aca2-8Neu5Aca2-3)Galb1-4Glcb-Sp0	0	16.95212499999999
Neu5Aca2-3Galb1-3GalNAcb1-4(Neu5Aca2-8Neu5Aca2-3)Galb1-4Glcb-Sp0	0	336.575125
Gala1-3(Fuca1-2)Galb1-4GlcNAcb1-3GalNAca-Sp14	0	86.474975
GalNAca1-3(Fuca1-2)Galb1-4GlcNAcb1-3GalNAca-Sp14	0	435.879475
GalNAca1-3GalNAcb1-3Gala1-4Galb1-4Glcb-Sp0	0	31.420625
Fuca1-2Galb1-4(Fuca1-3)GlcNAcb1-3GalNAca-Sp14	0	774.3594749999997
Gala1-3(Fuca1-2)Galb1-4(Fuca1-3)GlcNAcb1-3GalNAc-Sp14	0	235.20262499999993
GalNAca1-3(Fuca1-2)Galb1-4(Fuca1-3)GlcNAcb1-3GalNAc-Sp14	0	601.3148000000002
Galb1-4(Fuca1-3)GlcNAcb1-2Mana1-6(Galb1-4(Fuca1-3)GlcNAcb1-2Mana1-3)Manb1-4GlcNAcb1-4(Fuca1-6)GlcNAcb-Sp22	0	234.45050000000003
Fuca1-2Galb1-4GlcNAcb1-2Mana1-6(Fuca1-2Galb1-4GlcNAcb1-2Mana1-3)Manb1-4GlcNAcb1-4(Fuca1-6)GlcNAcb-Sp22	0	1338.6216250000002
GlcNAcb1-2(GlcNAcb1-6)Mana1-6(GlcNAcb1-2Mana1-3)Manb1-4GlcNAcb1-4GlcNAcb-Sp19	0	278.33477500000004
Fuca1-2Galb1-3GlcNAcb1-3GalNAc-Sp14	0	1281.567375
Gala1-3(Fuca1-2)Galb1-3GlcNAcb1-3GalNAc-Sp14	0	248.65032499999992
GalNAca1-3(Fuca1-2)Galb1-3GlcNAcb1-3GalNAc-Sp14	0	1928.1825000000006
Gala1-3Galb1-3GlcNAcb1-3GalNAc-Sp14	0	245.036925
Fuca1-2Galb1-3GlcNAcb1-2Mana1-6(Fuca1-2Galb1-3GlcNAcb1-2Mana1-3)Manb1-4GlcNAcb1-4(Fuca1-6)GlcNAcb-Sp22	0	1605.3204
Galb1-3GlcNAcb1-6(Galb1-3GlcNAcb1-2)Mana1-6(Galb1-3GlcNAcb1-2Mana1-3)Manb1-4GlcNAcb1-4GlcNAcb-Sp19	0	945.641625
Galb1-4GlcNAcb1-6(Fuca1-2Galb1-3GlcNAcb1-3)Galb1-4Glc-Sp21	0	147.78932500000005
Fuca1-3GlcNAcb1-6(Galb1-4GlcNAcb1-3)Galb1-4Glc-Sp21	0	362.4239
GlcNAcb1-2Mana1-6(GlcNAcb1-4)(GlcNAcb1-4(GlcNAcb1-2)Mana1-3)Manb1-4GlcNAcb1-4GlcNAc-Sp21	0	-6.84625
GlcNAcb1-6(GlcNAcb1-2)Mana1-6(GlcNAcb1-4)(GlcNAcb1-4(GlcNAcb1-2)Mana1-3)Manb1-4GlcNAcb1-4GlcNAc-Sp21	0	-4.9901749999999865
Galb1-4GlcNAcb1-2Mana1-6(GlcNAcb1-4)(Galb1-4GlcNAcb1-2Mana1-3)Manb1-4GlcNAcb1-4GlcNAc-Sp21	0	8.325
Galb1-4GlcNAcb1-2Mana1-6(GlcNAcb1-4)(Galb1-4GlcNAcb1-4(Galb1-4GlcNAcb1-2)Mana1-3)Manb1-4GlcNAcb1-4GlcNAc-Sp21	0	182.85745000000003
Galb1-4GlcNAcb1-6(Galb1-4GlcNAcb1-2)Mana1-6(GlcNAcb1-4)(Galb1-4GlcNAcb1-2Mana1-3)Manb1-4GlcNAcb1-4GlcNAc-Sp21	0	22.70680000000001
Galb1-6Galb-Sp10	0	282.168625
Neu5Aca2-3Galb1-4GlcNAcb1-3Galb-Sp8	0	20.400174999999987
Fuca1-2Galb1-4GlcNAcb1-2Mana1-6(Fuca1-2Galb1-4GlcNAcb1-2(Fuca1-2Galb1-4GlcNAcb1-4)Mana1-3)Manb1-4GlcNAcb1-4GlcNAcb-Sp12	0	315.625725
Gala1-3Fuca1-2Galb1-4GlcNAcb1-6(Gala1-3Fuca1-2Galb1-4GlcNAcb1-3)GalNAc-Sp14	0	839.0963750000003
GalNAca1-3(Fuca1-2)Galb1-4GlcNAcb1-6(GalNAca1-3(Fuca1-2)Galb1-4GlcNAcb1-3)GalNAc-Sp14	0	397.073025
Neu5Aca2-8Neu5Aca2-3Galb1-3GalNAcb1-4(Neu5Aca2-8Neu5Aca2-3)Galb1-4Glcb-Sp0	0	763.3639750000003
GalNAcb1-4Galb1-4Glcb-Sp0	0	738.6135999999998
GalNAca1-3(Fuca1-2)Galb1-4GlcNAcb1-2Mana1-6(GalNAca1-3(Fuca1-2)Galb1-4GlcNAcb1-2Mana1-3)Manb1-4GlcNAcb1-4(Fuca1-6)GlcNAcb-Sp22	0	1210.8135
Galb1-4GlcNAcb1-6(Galb1-4GlcNAcb1-2)Mana1-6(Galb1-4GlcNAcb1-2Mana1-3)Manb1-4GlcNAcb1-4GlcNAcb-Sp19	0	56.9228
Neu5Aca2-3Galb1-4GlcNAcb1-2Mana1-6(GlcNAcb1-4)(Neu5Aca2-3Galb1-4GlcNAcb1-2Mana1-3)Manb1-4GlcNAcb1-4GlcNAcb-Sp21	0	-2.033249999999988
Neu5Aca2-3Galb1-4GlcNAcb1-4Mana1-6(GlcNAcb1-4)(Neu5Aca2-3Galb1-4GlcNAcb1-4(Neu5Aca2-3Galb1-4GlcNAcb1-2)Mana1-3)Manb1-4GlcNAcb1-4GlcNAcb-Sp21	0	114.67447499999996
Neu5Aca2-3Galb1-4GlcNAcb1-6(Neu5Aca2-3Galb1-4GlcNAcb1-2)Mana1-6(GlcNAcb1-4)(Neu5Aca2-3Galb1-4GlcNAcb1-2Mana1-3)Manb1-4GlcNAcb1-4GlcNAcb-Sp21	0	22.865950000000005
Neu5Aca2-6Galb1-4GlcNAcb1-2Mana1-6(GlcNAcb1-4)(Neu5Aca2-6Galb1-4GlcNAcb1-2Mana1-3)Manb1-4GlcNAcb1-4GlcNAcb-Sp21	1	38065.989225
Neu5Aca2-6Galb1-4GlcNAcb1-4Mana1-6(GlcNAcb1-4)(Neu5Aca2-6Galb1-4GlcNAcb1-4(Neu5Aca2-6Galb1-4GlcNAcb1-2)Mana1-3)Manb1-4GlcNAcb1-4GlcNAcb-Sp21	1	37015.38212499998
Neu5Aca2-6Galb1-4GlcNAcb1-6(Neu5Aca2-6Galb1-4GlcNAcb1-2)Mana1-6(GlcNAcb1-4)(Neu5Aca2-6Galb1-4GlcNAcb1-2Mana1-3)Manb1-4GlcNAcb1-4GlcNAcb-Sp21	1	33313.7192
Neu5Aca2-6Galb1-4GlcNAcb1-6(Neu5Aca2-6Galb1-4GlcNAcb1-2)Mana1-6(GlcNAcb1-4)(Neu5Aca2-6Galb1-4GlcNAcb1-4(Neu5Aca2-6Galb1-4GlcNAcb1-2)Mana1-3)Manb1-4GlcNAcb1-4GlcNAcb-Sp21	1	39630.55235
Gala1-3(Fuca1-2)Galb1-3GalNAcb-Sp8	0	457.3569250000001
Glca1-6Glca1-6Glca1-6Glcb-Sp10	0	718.0479
Glca1-4Glca1-4Glca1-4Glcb-Sp10	0	592.1898249999998
Fuca1-2Galb1-3(Fuca1-4)GlcNAcb1-2Mana1-6(Fuca1-2Galb1-3(Fuca1-4)GlcNAcb1-2Mana1-3)Manb1-4GlcNAcb1-4(Fuca1-6)GlcNAcb1-4(Fuca1-6)GlcNAcb-Sp19	0	182.739725
GlcNAcb1-6(GlcNAcb1-2)Mana1-6(GlcNAcb1-2Mana1-3)Manb1-4GlcNAcb1-4(Fuca1-6)GlcNAcb-Sp24	0	132.131325
Neu5Aca2-6Galb1-4GlcNAcb1-6(Galb1-3GlcNAcb1-3)Galb1-4Glcb-Sp21	1	30297.422724999997
Neu5Aca2-3Galb1-4GlcNAcb1-6GalNAca-Sp14	0	859.34135
Neu5Aca2-6Galb1-4GlcNAcb1-6GalNAca-Sp14	0	685.7929499999998
Neu5Aca2-6Galb1-4GlcNAcb1-6(Neu5Aca2-6Galb1-4GlcNAcb1-3)GalNAca-Sp14	1	53295.69035
Neu5Aca2-3Galb1-4GlcNAcb1-2Mana1-6(Neu5Aca2-3Galb1-4GlcNAcb1-2Mana1-3)Manb1-4GlcNAcb1-4(Fuca1-6)GlcNAcb-Sp24	0	26.25282500000001
Mana1-6(Mana1-3)Manb1-4GlcNAcb1-4(Fuca1-6)GlcNAcb-Sp19	0	183.496275
Galb1-4GlcNAcb1-6(Galb1-4GlcNAcb1-2)Mana1-6(Galb1-4GlcNAcb1-2Mana1-3)Manb1-4GlcNAcb1-4(Fuca1-6)GlcNAcb-Sp24	0	98.42669999999998
Galb1-3GlcNAcb1-6GalNAca-Sp14	0	-19.476449999999968
Gala1-3Galb1-3GlcNAcb1-6GalNAca-Sp14	0	399.332525
(3S)Galb1-3(Fuca1-4)GlcNAcb-Sp0	0	391.0467
Galb1-4(Fuca1-3)GlcNAcb1-6(Neu5Aca2-6(Neu5Aca2-3Galb1-3)GlcNAcb1-3)Galb1-4Glc-Sp21	0	124.34662500000002
Fuca1-2Galb1-4GlcNAcb1-6GalNAca-Sp14	0	529.8755499999999
Galb1-4(Fuca1-3)GlcNAcb1-2Mana-Sp0	0	96.899975
Gala1-3(Fuca1-2)Galb1-4GlcNAcb1-6GalNAca-Sp14	0	476.42795
Fuca1-2Galb1-3(6S)GlcNAcb-Sp0	0	391.7758
Fuca1-2(6S)Galb1-3(6S)GlcNAcb-Sp0	0	1608.8407250000002
GalNAcb1-4(Fuca1-3)(6S)GlcNAcb-Sp8	0	385.773175
(3S)GalNAcb1-4(Fuca1-3)GlcNAcb-Sp8	0	177.07860000000005
Fuca1-2Galb1-3GlcNAcb1-6(Fuca1-2Galb1-3GlcNAcb1-3)GalNAca-Sp14	0	184.624625
GalNAca1-3(Fuca1-2)Galb1-3GlcNAcb1-6GalNAca-Sp14	0	36.0446
GlcNAcb1-6(GlcNAcb1-2)Mana1-6(GlcNAcb1-4)(GlcNAcb1-4(GlcNAcb1-2)Mana1-3)Manb1-4GlcNAcb1-4(Fuca1-6)GlcNAc-Sp21	0	40.501875
Galb1-4GlcNAcb1-6(Galb1-4GlcNAcb1-2)Mana1-6(GlcNAcb1-4Galb1-4GlcNAcb1-4(Galb1-4GlcNAcb1-2)Mana1-3)Manb1-4GlcNAcb1-4(Fuca1-6)GlcNAc-Sp21	0	-1.4678499999999914
Galb1-3GlcNAca1-3Galb1-4GlcNAcb-Sp8	0	991.724625
Galb1-3(6S)GlcNAcb-Sp8	0	36.52077500000001
(6S)(4S)GalNAcb1-4GlcNAc-Sp8	0	250.501175
(6S)GalNAcb1-4GlcNAc-Sp8	0	1182.117925
GalNAcb1-4(6S)GlcNAc-Sp8	0	256.1042
(3S)GalNAcb1-4GlcNAc-Sp8	0	-1.2168250000000285
Galb1-4(6P)GlcNAcb-Sp0	0	189.63635
GalNAca1-3(Fuca1-2)Galb1-4GlcNAcb1-6GalNAc-Sp14	0	334.4881499999999
Gala1-3Galb1-4GlcNAcb1-2Mana-Sp0	0	317.19135000000006
Gala1-3(Fuca1-2)Galb1-4GlcNAcb1-2Mana-Sp0	0	266.619925
GalNAca1-3(Fuca1-2)Galb1-4GlcNAcb1-2Mana-Sp0	0	628.84175
Galb1-3GlcNAcb1-2Mana-Sp0	0	352.2605000000001
Gala1-3(Fuca1-2)Galb1-3GlcNAcb1-6GalNAc-Sp14	0	191.688325
Neu5Aca2-3Galb1-3GlcNAcb1-2Mana-Sp0	0	1730.7829499999998
Gala1-3Galb1-3GlcNAcb1-2Mana-Sp0	0	70.04945
GalNAcb1-4GlcNAcb1-2Mana-Sp0	0	37.730625
GlcNAcb1-2Mana1-6(GlcNAcb1-4)(GlcNAcb1-2Mana1-3)Manb1-4GlcNAcb1-4(Fuca1-6)GlcNAc-Sp21	0	40.48192500000005
Galb1-4GlcNAcb1-2Mana1-6(GlcNAcb1-4)(Galb1-4GlcNAcb1-2Mana1-3)Manb1-4GlcNAcb1-4(Fuca1-6)GlcNAc-Sp21	0	9.356724999999997
Neu5Aca2-3Galb1-4(Fuca1-3)GlcNAcb1-2Mana-Sp0	0	236.07625
GlcNAcb1-3Galb1-4GlcNAcb1-6(GlcNAcb1-3)Galb1-4GlcNAc-Sp0	0	27.39694999999999
GalNAca1-3(Fuca1-2)Galb1-3GalNAcb1-3Gala1-4Galb1-4Glc-Sp21	0	331.7863250000001
Gala1-3(Fuca1-2)Galb1-3GalNAcb1-3Gala1-4Galb1-4Glc-Sp21	0	48.259874999999994
Galb1-3GalNAcb1-3Gal-Sp21	0	235.36487500000007
GlcNAcb1-3Galb1-4GlcNAcb1-2Mana1-6(GlcNAcb1-3Galb1-4GlcNAcb1-2Mana1-3)Manb1-4GlcNAcb1-4GlcNAcb-Sp12	0	316.98625
GlcNAcb1-3Galb1-4GlcNAcb1-2Mana1-6(GlcNAcb1-3Galb1-4GlcNAcb1-2Mana1-3)Manb1-4GlcNAcb1-4GlcNAcb-Sp25	0	323.23139999999995
Galb1-4GlcNAcb1-3Galb1-4GlcNAcb1-2Mana1-6(Galb1-4GlcNAcb1-3Galb1-4GlcNAcb1-2Mana1-3)Manb1-4GlcNAcb1-4GlcNAcb-Sp24	0	963.240175
Fuca1-2Galb1-4GlcNAcb1-3Galb1-4GlcNAcb1-2Mana1-6(Fuca1-2Galb1-4GlcNAcb1-3Galb1-4GlcNAcb1-2Mana1-3)Manb1-4GlcNAcb1-4GlcNAcb-Sp24	0	1427.3635000000006
GlcNAcb1-3Galb1-4GlcNAcb1-3Galb1-4GlcNAcb1-2Mana1-6(GlcNAcb1-3Galb1-4GlcNAcb1-3Galb1-4GlcNAcb1-2Mana1-3)Manb1-4GlcNAcb1-4GlcNAcb-Sp12	0	1694.3509749999994
GlcNAcb1-3Galb1-4GlcNAcb1-3Galb1-4GlcNAcb1-2Mana1-6(GlcNAcb1-3Galb1-4GlcNAcb1-3Galb1-4GlcNAcb1-2Mana1-3)Manb1-4GlcNAcb1-4GlcNAcb-Sp25	0	1296.5965999999996
Galb1-4GlcNAcb1-3Galb1-4GlcNAcb1-3Galb1-4GlcNAcb1-2Mana1-6(Galb1-4GlcNAcb1-3Galb1-4GlcNAcb1-3Galb1-4GlcNAcb1-2Mana1-3)Manb1-4GlcNAcb1-4GlcNAcb-Sp12	0	532.8361250000003
Galb1-4GlcNAcb1-3Galb1-4GlcNAcb1-3Galb1-4GlcNAcb1-2Mana1-6(Galb1-4GlcNAcb1-3Galb1-4GlcNAcb1-3Galb1-4GlcNAcb1-2Mana1-3)Manb1-4GlcNAcb1-4GlcNAcb-Sp24	0	849.9962499999998
GlcNAcb1-3Galb1-4GlcNAcb1-3Galb1-4GlcNAcb1-3Galb1-4GlcNAcb1-2Mana1-6(GlcNAcb1-3Galb1-4GlcNAcb1-3Galb1-4GlcNAcb1-3Galb1-4GlcNAcb1-2Mana1-3)Manb1-4GlcNAcb1-4GlcNAcb-Sp25	0	127.11915000000002
Neu5Gca2-8Neu5Gca2-3Galb1-4GlcNAc-Sp0	0	77.23692500000001
Neu5Aca2-8Neu5Gca2-3Galb1-4GlcNAc-Sp0	0	90.2252
Neu5Gca2-8Neu5Aca2-3Galb1-4GlcNAc-Sp0	0	4.990575000000007
Neu5Gca2-8Neu5Gca2-3Galb1-4GlcNAcb1-3Galb1-4GlcNAc-Sp0	0	146.13245
Neu5Aca2-8Neu5Aca2-3Galb1-4GlcNAc-Sp0	0	102.842325
GlcNAcb1-3Galb1-4GlcNAcb1-6(GlcNAcb1-3Galb1-4GlcNAcb1-2)Mana1-6(GlcNAcb1-3Galb1-4GlcNAcb1-2Mana1-3)Manb1-4GlcNAcb1-4GlcNAc-Sp24	0	893.5711750000003
Gala1-3Galb1-4GlcNAcb1-2Mana1-6(Gala1-3Galb1-4GlcNAcb1-2Mana1-3)Manb1-4GlcNAcb1-4GlcNAc-Sp24	0	323.757725
GlcNAcb1-3Galb1-4GlcNAcb1-6(GlcNAcb1-3Galb1-3)GalNAca-Sp14	0	464.70530000000014
GalNAcb1-3GlcNAcb-Sp0	0	54.96932500000001
GalNAcb1-4GlcNAcb1-3GalNAcb1-4GlcNAcb-Sp0	0	325.9901250000001
GlcNAcb1-3Galb1-4GlcNAcb1-3Galb1-4GlcNAcb1-3Galb1-4GlcNAcb1-3Galb1-4GlcNAcb1-2Mana1-6(GlcNAcb1-3Galb1-4GlcNAcb1-3Galb1-4GlcNAcb1-3Galb1-4GlcNAcb1-3Galb1-4GlcNAcb1-2Mana1-3)Manb1-4GlcNAcb1-4GlcNAcb-Sp25	0	279.33472500000005
Galb1-4GlcNAcb1-3Galb1-4GlcNAcb1-3Galb1-4GlcNAcb1-3Galb1-4GlcNAcb1-3Galb1-4GlcNAcb1-2Mana1-6(Galb1-4GlcNAcb1-3Galb1-4GlcNAcb1-3Galb1-4GlcNAcb1-3Galb1-4GlcNAcb1-3Galb1-4GlcNAcb1-2Mana1-3)Manb1-4GlcNAcb1-4GlcNAcb-Sp25	0	607.0621500000002
GlcNAb1-3Galb1-3GalNAc-Sp14	0	65.82584999999999
Galb1-3GlcNAcb1-6(Galb1-3)GalNAc-Sp14	0	76.668
(3S)GlcAb1-3Galb1-4GlcNAcb1-3Galb1-4Glc-Sp0	0	102.31232500000002
Galb1-3GlcNAcb1-3Galb1-4GlcNAcb1-3Galb1-4GlcNAcb1-6(Galb1-3GlcNAcb1-3Galb1-4GlcNAcb1-3Galb1-4GlcNAb1-2)Mana1-6(Galb1-3GlcNAcb1-3Galb1-4GlcNAcb1-3Galb1-4GlcNAcb1-2Mana1-3)Manb1-4GlcNAcb1-4(Fuca1-6)GlcNAcb-Sp24	0	457.29285
Galb1-3GlcNAcb1-3Galb1-4GlcNAcb1-6(Galb1-3GlcNAcb1-3Galb1-4GlcNAb1-2)Mana1-6(Galb1-3GlcNAcb1-3Galb1-4GlcNAcb1-2Mana1-3)Manb1-4GlcNAcb1-4(Fuca1-6)GlcNAcb-Sp24	0	138.68832499999985
Neu5Aca2-8Neu5Aca2-3Galb1-3GalNAcb1-4(Neu5Aca2-3)Galb1-4Glc-Sp21	0	19.490875
Galb1-4GlcNAcb1-3Galb1-4GlcNAcb1-2Mana1-6(Galb1-4GlcNAcb1-3Galb1-4GlcNAcb1-2Mana1-3)Manb1-4GlcNAcb1-4(Fuca1-6)GlcNAcb-Sp24	0	443.3937750000002
GlcNAcb1-3Galb1-4GlcNAcb1-3Galb1-4GlcNAcb1-2Mana1-6(GlcNAcb1-3Galb1-4GlcNAcb1-3Galb1-4GlcNAcb1-2Mana1-3)Manb1-4GlcNAcb1-4(Fuca1-6)GlcNAcb-Sp24	0	732.19985
Galb1-4GlcNAcb1-3Galb1-4GlcNAcb1-3Galb1-4GlcNAcb1-2Mana1-6(Galb1-4GlcNAcb1-3Galb1-4GlcNAcb1-3Galb1-4GlcNAcb1-2Mana1-3)Manb1-4GlcNAcb1-4(Fuca1-6)GlcNAcb-Sp24	0	301.5465250000001
GlcNAcb1-3Galb1-4GlcNAcb1-3Galb1-4GlcNAcb1-3Galb1-4GlcNAcb1-2Mana1-6(GlcNAcb1-3Galb1-4GlcNAcb1-3Galb1-4GlcNAcb1-3Galb1-4GlcNAcb1-2Mana1-3)Manb1-4GlcNAcb1-4(Fuca1-6)GlcNAcb-Sp24	0	782.4989500000001
Galb1-4GlcNAcb1-3Galb1-4GlcNAcb1-3Galb1-4GlcNAcb1-3Galb1-4GlcNAcb1-2Mana1-6(Galb1-4GlcNAcb1-3Galb1-4GlcNAcb1-3Galb1-4GlcNAcb1-3Galb1-4GlcNAcb1-2Mana1-3)Manb1-4GlcNAcb1-4(Fuca1-6)GlcNAcb-Sp24	0	334.141575
GlcNAcb1-3Galb1-4GlcNAcb1-3Galb1-4GlcNAcb1-3Galb1-4GlcNAcb1-3Galb1-4GlcNAcb1-2Mana1-6(GlcNAcb1-3Galb1-4GlcNAcb1-3Galb1-4GlcNAcb1-3Galb1-4GlcNAcb1-3Galb1-4GlcNAcb1-2Mana1-3)Manb1-4GlcNAcb1-4(Fuca1-6)GlcNAcb-Sp19	0	752.29975
GlcNAcb1-3Galb1-4GlcNAcb1-3Galb1-4GlcNAcb1-6(GlcNAcb1-3Galb1-4GlcNAcb1-3Galb1-4GlcNAb1-2)Mana1-6(GlcNAcb1-3Galb1-4GlcNAcb1-3Galb1-4GlcNAcb1-2Mana1-3)Manb1-4GlcNAcb1-4(Fuca1-6)GlcNAcb-Sp24	0	16.242399999999975
Galb1-4GlcNAcb1-3Galb1-4GlcNAcb1-3Galb1-4GlcNAcb1-6(Galb1-4GlcNAcb1-3Galb1-4GlcNAcb1-3Galb1-4GlcNAb1-2)Mana1-6(Galb1-4GlcNAcb1-3Galb1-4GlcNAcb1-3Galb1-4GlcNAcb1-2Mana1-3)Manb1-4GlcNAcb1-4(Fuca1-6)GlcNAcb-Sp24	0	850.9085749999998
GlcNAcb1-3Galb1-4GlcNAcb1-3Galb1-4GlcNAcb1-3Galb1-4GlcNAcb1-6(GlcNAcb1-3Galb1-4GlcNAcb1-3Galb1-4GlcNAcb1-3Galb1-4GlcNAb1-2)Mana1-6(GlcNAcb1-3Galb1-4GlcNAcb1-3Galb1-4GlcNAcb1-3Galb1-4GlcNAcb1-2Mana1-3)Manb1-4GlcNAcb1-4(Fuca1-6)GlcNAcb-Sp24	0	150.99495000000005
GlcNAcb1-3Galb1-4GlcNAcb1-3Galb1-4GlcNAcb1-3Galb1-4GlcNAcb1-3Galb1-4GlcNAcb1-6(GlcNAcb1-3Galb1-4GlcNAcb1-3Galb1-4GlcNAcb1-3Galb1-4GlcNAcb1-3Galb1-4GlcNAb1-2)Mana1-6(GlcNAcb1-3Galb1-4GlcNAcb1-3Galb1-4GlcNAcb1-3Galb1-4GlcNAcb1-3Galb1-4GlcNAcb1-2Mana1-3)Manb1-4GlcNAcb1-4(Fuca1-6)GlcNAcb-Sp24	0	1091.7522500000002
Galb1-4GlcNAcb1-3Galb1-4GlcNAcb1-3Galb1-4GlcNAcb1-3Galb1-4GlcNAcb1-3Galb1-4GlcNAcb1-6(Galb1-4GlcNAcb1-3Galb1-4GlcNAcb1-3Galb1-4GlcNAcb1-3Galb1-4GlcNAcb1-3Galb1-4GlcNAb1-2)Mana1-6(Galb1-4GlcNAcb1-3Galb1-4GlcNAcb1-3Galb1-4GlcNAcb1-3Galb1-4GlcNAcb1-3Galb1-4GlcNAcb1-2Mana1-3)Manb1-4GlcNAcb1-4(Fuca1-6)GlcNAcb-Sp24	0	471.554275
Galb1-4GlcNAcb1-3Galb1-4GlcNAcb1-3GalNAca-Sp14	0	1598.2309
Galb1-4GlcNAcb1-3Galb1-4GlcNAcb1-6(Galb1-3)GalNAca-Sp14	0	1090.97195
Galb1-4GlcNAcb1-3Galb1-4GlcNAcb1-6(Galb1-4GlcNAcb1-3Galb1-4GlcNAcb1-3)GalNAca-Sp14	0	1078.1002
GlcNAcb1-3Galb1-4GlcNAcb1-3GalNAca-Sp14	0	237.15095
GlcNAcb1-3Galb1-4GlcNAcb1-6(GlcNAcb1-3Galb1-4GlcNAcb1-3)GalNAca-Sp14	0	210.64167499999994
Neu5Aca2-3Galb1-4GlcNAcb1-3Galb1-4GlcNAcb1-6(Neu5Aca2-3Galb1-4GlcNAcb1-3Galb1-4GlcNAcb1-3)GalNAca-Sp14	0	283.103125
Neu5Aca2-6Galb1-4GlcNAcb1-3Galb1-4GlcNAcb1-3GalNAca-Sp14	1	37629.484775
GlcNAcb1-3Galb1-4GlcNAcb1-3Galb1-4GlcNAcb1-3GalNAca-Sp14	0	96.3382
Galb1-4GlcNAcb1-3Galb1-3GalNAca-Sp14	0	72.08665000000002
Neu5Aca2-3Galb1-4GlcNAcb1-3Galb1-4GlcNAcb1-6(Galb1-3)GalNAca-Sp14	0	323.3732750000001
Neu5Aca2-6Galb1-4GlcNAcb1-3Galb1-4GlcNAcb1-6(Galb1-3)GalNAca-Sp14	1	33938.458224999995
Neu5Aca2-6Galb1-4GlcNAcb1-6(Galb1-3)GalNAca-Sp14	1	36014.891500000005
Neu5Aca2-3Galb1-4GlcNAcb1-3Galb1-4GlcNAcb1-2Mana1-6(Neu5Aca2-3Galb1-4GlcNAcb1-3Galb1-4GlcNAcb1-2Mana1-3)Manb1-4GlcNAcb1-4GlcNAcb-Sp12	0	1057.0619000000004
GlcNAcb1-6(Neu5Aca2-3Galb1-3)GalNAca-Sp14	0	328.42325000000005
Neu5Aca2-6Galb1-4GlcNAcb1-3Galb1-4GlcNAcb1-6(Neu5Aca2-6Galb1-4GlcNAcb1-3Galb1-4GlcNAcb1-3)GalNAca-Sp14	1	32111.98342500001
Neu5Aca2-6Galb1-4GlcNAcb1-3Galb1-4GlcNAcb1-3Galb1-4GlcNAcb1-2Mana1-6(Neu5Aca2-6Galb1-4GlcNAcb1-3Galb1-4GlcNAcb1-3Galb1-4GlcNAcb1-2Mana1-3)Manb1-4GlcNAcb1-4GlcNAcb-Sp12	1	35360.169549999984
Neu5Aca2-3Galb1-4GlcNAcb1-3Galb1-4GlcNAcb1-3Galb1-4GlcNAcb1-2Mana1-6(Neu5Aca2-3Galb1-4GlcNAcb1-3Galb1-4GlcNAcb1-3Galb1-4GlcNAcb1-2Mana1-3)Manb1-4GlcNAcb1-4GlcNAcb-Sp12	0	523.88955
Galb1-3GalNAcb1-4(Neu5Aca2-8Neu5Aca2-8Neu5Aca2-3)Galb1-4Glcb-Sp21	0	182.93557500000003
