# Supplementary material for: Identifying glycan motifs using a novel subtree mining approach
Source: BMC Bioinformatics. 2020 Feb 4;21:42. doi: 10.1186/s12859-020-3374-4 (PMC7001330; doi:10.1186/s12859-020-3374-4)
Supplement: Supplementary file 6 — Additional file 6 Training and test sets. CSV files for all training and test sets used for this manuscript. [file 12859_2020_3374_MOESM6_ESM.zip › CV_Folds/CV_Folds/fold_3/training_set_UEAI_100ug_13806_v5.0_DATA.csv]

glycan	binding	rfu
Gala-Sp8	0	8.613025000000004
Glca-Sp8	0	18.8964
Mana-Sp8	0	14.128075000000004
GalNAca-Sp8	0	-5.532299999999997
GalNAca-Sp15	0	12.529500000000004
Fuca-Sp8	1	6891.90375
Fuca-Sp9	1	7245.6441749999985
Rhaa-Sp8	0	-7.834325
Neu5Aca-Sp11	0	-13.602600000000002
Neu5Acb-Sp8	0	-26.1896
Galb-Sp8	0	4.829125000000005
Manb-Sp8	0	6.277275
GalNAcb-Sp8	0	11.344624999999995
GlcNAcb-Sp0	0	-19.49395
GlcNAcb-Sp8	0	-0.7859249999999989
GlcN(Gc)b-Sp8	0	19.876875
Galb1-4GlcNAcb1-6(Galb1-4GlcNAcb1-3)GalNAca-Sp8	0	20.630299999999988
Galb1-4GlcNAcb1-6(Galb1-4GlcNAcb1-3)GalNAc-Sp14	0	21.99972500000001
GlcNAcb1-6(GlcNAcb1-4)(GlcNAcb1-3)GlcNAc-Sp8	0	-4.5647499999999965
6S(3S)Galb1-4(6S)GlcNAcb-Sp0	0	-39.18637499999999
6S(3S)Galb1-4GlcNAcb-Sp0	0	8.351325000000003
(3S)Galb1-4(Fuca1-3)(6S)Glc-Sp0	1	186.05685
(3S)Galb1-4Glcb-Sp8	0	13.645650000000005
(3S)Galb1-4(6S)Glcb-Sp0	0	4.6158
(3S)Galb1-4(6S)Glcb-Sp8	0	-6.4175749999999985
(3S)Galb1-3(Fuca1-4)GlcNAcb-Sp8	1	711.3495999999999
(3S)Galb1-3GalNAca-Sp8	0	-21.626025
(3S)Galb1-3GlcNAcb-Sp0	0	-11.715799999999998
(3S)Galb1-3GlcNAcb-Sp8	0	-14.72975
(3S)Galb1-4(Fuca1-3)GlcNAc-Sp0	0	10.357025
(3S)Galb1-4(Fuca1-3)GlcNAc-Sp8	0	-26.16285
(3S)Galb1-4(6S)GlcNAcb-Sp0	0	0.5079250000000002
(3S)Galb1-4(6S)GlcNAcb-Sp8	0	-29.567674999999994
(3S)Galb1-4GlcNAcb-Sp0	0	2.094075000000004
(3S)Galb1-4GlcNAcb-Sp8	0	0.22625
(3S)Galb-Sp8	0	7.844149999999999
(6S)(4S)Galb1-4GlcNAcb-Sp0	0	-5.433200000000002
(4S)Galb1-4GlcNAcb-Sp8	0	-22.286050000000003
(6S)Galb1-4Glcb-Sp0	0	-8.707124999999998
(6S)Galb1-4GlcNAcb-Sp8	0	-11.484749999999993
(6S)Galb1-4(6S)Glcb-Sp8	0	7.067400000000003
Neu5Aca2-3(6S)Galb1-4GlcNAcb-Sp8	0	-10.582774999999998
(6S)GlcNAcb-Sp8	0	-18.700425
Neu5,9Ac2a-Sp8	0	-44.66685
Neu5,9Ac2a2-6Galb1-4GlcNAcb-Sp8	0	-7.61505
Mana1-6(Mana1-3)Manb1-4GlcNAcb1-4GlcNAcb-Sp12	0	-4.505525000000004
Mana1-6(Mana1-3)Manb1-4GlcNAcb1-4GlcNAcb-Sp13	0	8.780850000000001
GlcNAcb1-2Mana1-6(GlcNAcb1-2Mana1-3)Manb1-4GlcNAcb1-4GlcNAcb-Sp12	0	-4.484074999999997
GlcNAcb1-2Mana1-6(GlcNAcb1-2Mana1-3)Manb1-4GlcNAcb1-4GlcNAcb-Sp13	0	-2.158825
Galb1-4GlcNAcb1-2Mana1-6(Galb1-4GlcNAcb1-2Mana1-3)Manb1-4GlcNAcb1-4GlcNAcb-Sp12	0	17.299950000000006
Neu5Aca2-6Galb1-4GlcNAcb1-2Mana1-6(Neu5Aca2-6Galb1-4GlcNAcb1-2Mana1-3)Manb1-4GlcNAcb1-4GlcNAcb-Sp12	0	6.947749999999999
Neu5Aca2-6Galb1-4GlcNAcb1-2Mana1-6(Neu5Aca2-6Galb1-4GlcNAcb1-2Mana1-3)Manb1-4GlcNAcb1-4GlcNAcb-Sp13	0	-14.747874999999995
Neu5Aca2-6Galb1-4GlcNAcb1-2Mana1-6(Neu5Aca2-6Galb1-4GlcNAcb1-2Mana1-3)Manb1-4GlcNAcb1-4GlcNAcb-Sp21	0	-3.693025000000002
Neu5Aca2-6Galb1-4GlcNAcb1-2Mana1-6(Neu5Aca2-6Galb1-4GlcNAcb1-2Mana1-3)Manb1-4GlcNAcb1-4GlcNAcb-Sp24	0	-4.069250000000004
Fuca1-2Galb1-3GalNAcb1-3Gala-Sp9	0	11.47965
Fuca1-2Galb1-3GalNAcb1-3Gala1-4Galb1-4Glcb-Sp9	0	4.682775
Fuca1-2Galb1-3(Fuca1-4)GlcNAcb-Sp8	0	15.541525000000005
Fuca1-2Galb1-3GalNAca-Sp8	0	-8.12785
Fuca1-2Galb1-3GalNAca-Sp14	0	6.714574999999996
Fuca1-2Galb1-3GalNAcb1-4(Neu5Aca2-3)Galb1-4Glcb-Sp9	0	-0.3060499999999955
Fuca1-2Galb1-3GlcNAcb1-3Galb1-4Glcb-Sp8	0	36.68292500000001
Fuca1-2Galb1-3GlcNAcb-Sp0	1	1624.8975249999994
Fuca1-2Galb1-3GlcNAcb-Sp8	1	3043.9622249999993
Fuca1-2Galb1-4(Fuca1-3)GlcNAcb1-3Galb1-4(Fuca1-3)GlcNAcb-Sp0	1	5088.6602
Fuca1-2Galb1-4(Fuca1-3)GlcNAcb1-3Galb1-4(Fuca1-3)GlcNAcb1-3Galb1-4(Fuca1-3)GlcNAcb-Sp0	1	3296.0331250000013
Fuca1-2Galb1-4(Fuca1-3)GlcNAcb-Sp0	1	30150.39715
Fuca1-2Galb1-4GlcNAcb1-3Galb1-4GlcNAcb-Sp0	1	21911.4639
Fuca1-2Galb1-4GlcNAcb1-3Galb1-4GlcNAcb1-3Galb1-4GlcNAcb-Sp0	1	25040.84205
Fuca1-2Galb1-4Glcb-Sp0	1	32090.2657
Fuca1-2Galb-Sp8	1	14378.176124999998
Fuca1-3GlcNAcb-Sp8	1	14509.6872
Fucb1-3GlcNAcb-Sp8	0	-15.945549999999995
GalNAca1-3(Fuca1-2)Galb1-3GlcNAcb-Sp0	0	-13.471849999999995
GalNAca1-3(Fuca1-2)Galb1-4(Fuca1-3)GlcNAcb-Sp0	0	42.32595000000001
(3S)Galb1-4(Fuca1-3)Glcb-Sp0	0	11.1054
GalNAca1-3(Fuca1-2)Galb1-4GlcNAcb-Sp0	0	2.9045249999999943
GalNAca1-3(Fuca1-2)Galb1-4Glcb-Sp0	0	22.81502500000001
GlcNAcb1-3Galb1-3GalNAca-Sp8	0	23.55167500000001
GalNAca1-3(Fuca1-2)Galb-Sp8	0	-8.89674999999999
GalNAca1-3GalNAcb-Sp8	0	-17.60604999999999
GalNAca1-3Galb-Sp8	0	3.673474999999996
GalNAca1-4(Fuca1-2)Galb1-4GlcNAcb-Sp8	1	33608.5489
GalNAcb1-3GalNAca-Sp8	0	23.32035
GalNAcb1-3Gala1-4Galb1-4GlcNAcb-Sp0	0	-5.144374999999986
GalNAcb1-4GlcNAcb-Sp0	0	-28.92622499999999
GalNAcb1-4GlcNAcb-Sp8	0	2.355100000000004
Gala1-2Galb-Sp8	0	4.438975000000001
Gala1-3(Fuca1-2)Galb1-3GlcNAcb-Sp0	0	11.318074999999995
Gala1-3(Fuca1-2)Galb1-3GlcNAcb-Sp8	0	14.2624
Gala1-3(Fuca1-2)Galb1-4(Fuca1-3)GlcNAcb-Sp0	0	34.482725
Gala1-3(Fuca1-2)Galb1-4GlcNAc-Sp0	0	17.091575000000006
Gala1-4(Gala1-3)Galb1-4GlcNAcb-Sp8	0	20.046225000000007
Gala1-3GalNAca-Sp8	0	14.422600000000005
Gala1-3GalNAca-Sp16	0	2.578225
Gala1-3GalNAcb-Sp8	0	1.8323250000000009
Gala1-3Galb1-4(Fuca1-3)GlcNAcb-Sp8	0	8.909475
Gala1-3Galb1-4GlcNAcb-Sp8	0	8.815399999999997
Gala1-3Galb1-4Glcb-Sp0	0	28.94050000000001
Gala1-3Galb1-4Glc-Sp10	0	37.02755
Gala1-3Galb-Sp8	0	-35.11225
Gala1-4(Fuca1-2)Galb1-4GlcNAcb-Sp8	1	33628.097874999985
Gala1-4Galb1-4GlcNAcb-Sp0	0	31.06945
Gala1-4Galb1-4GlcNAcb-Sp8	0	-3.5898499999999984
Gala1-6Glcb-Sp8	0	12.691225
Galb1-2Galb-Sp8	0	-8.965349999999997
Galb1-3(Fuca1-4)GlcNAcb1-3Galb1-4(Fuca1-3)GlcNAcb-Sp0	1	650.096
Galb1-3GlcNAcb1-3Galb1-4(Fuca1-3)GlcNAcb-Sp0	0	-1.8831749999999976
Galb1-3(Fuca1-4)GlcNAc-Sp0	1	570.3825999999998
Fuca1-4(Galb1-3)GlcNAcb-Sp8	1	983.0770749999997
Galb1-4GlcNAcb1-6GalNAca-Sp8	0	-5.395600000000003
Galb1-4GlcNAcb1-6GalNAc-Sp14	0	17.32775000000001
Neu5Aca2-6(Galb1-3)GalNAca-Sp8	0	-5.412525000000002
Neu5Aca2-6(Galb1-3)GalNAca-Sp14	0	10.791825000000005
Neu5Acb2-6(Galb1-3)GalNAca-Sp8	0	-12.529050000000002
Neu5Aca2-6(Galb1-3)GlcNAcb1-4Galb1-4Glcb-Sp10	0	-6.368299999999994
Galb1-3GalNAca-Sp8	0	-1.7786250000000017
Galb1-3GalNAca-Sp14	0	17.355325
Galb1-3GalNAca-Sp16	0	0.9971999999999994
Galb1-3GalNAcb1-4(Neu5Aca2-3)Galb1-4Glcb-Sp0	0	-5.837349999999994
Galb1-3GalNAcb1-4Galb1-4Glcb-Sp8	0	35.392225
Galb1-3Galb-Sp8	0	5.6869
Galb1-3GlcNAcb1-3Galb1-4GlcNAcb-Sp0	0	14.675824999999994
Galb1-3GlcNAcb1-3Galb1-4Glcb-Sp10	0	2.2258499999999977
Galb1-3GlcNAcb-Sp0	0	-6.100149999999997
Galb1-4(Fuca1-3)GlcNAcb-Sp0	0	3.266325000000002
Galb1-4(Fuca1-3)GlcNAcb-Sp8	1	1961.38655
Galb1-4(Fuca1-3)GlcNAcb1-3Galb1-4(Fuca1-3)GlcNAcb-Sp0	0	2.2373000000000007
Galb1-4(6S)Glcb-Sp8	0	4.857249999999997
Galb1-4GlcNAcb1-3GalNAca-Sp8	0	9.208925000000004
Galb1-4GlcNAcb1-3GalNAc-Sp14	0	-2.8033749999999986
Galb1-4GlcNAcb1-3Galb1-4(Fuca1-3)GlcNAcb1-3Galb1-4(Fuca1-3)GlcNAcb-Sp0	0	17.23185000000001
Galb1-4GlcNAcb1-3Galb1-4GlcNAcb-Sp0	0	7.646250000000005
Galb1-4GlcNAcb1-3Galb1-4Glcb-Sp0	0	14.589974999999995
Galb1-4GlcNAcb1-3Galb1-4Glcb-Sp8	0	-13.816550000000005
Galb1-4GlcNAcb1-6(Galb1-3)GalNAca-Sp8	0	-3.0850249999999946
Galb1-4GlcNAcb1-6(Galb1-3)GalNAc-Sp14	0	-7.929974999999995
Galb1-4GlcNAcb-Sp0	0	-1.8815999999999988
Galb1-4GlcNAcb-Sp8	0	-6.363
Galb1-4GlcNAcb-Sp23	0	-5.988924999999999
Galb1-4Glcb-Sp0	0	3.2455250000000007
GlcNAca1-3Galb1-4GlcNAcb-Sp8	0	8.682599999999997
GlcNAca1-6Galb1-4GlcNAcb-Sp8	0	-13.572350000000005
GlcNAcb1-2Galb1-3GalNAca-Sp8	0	-6.6152000000000015
GlcNAcb1-6(GlcNAcb1-3)GalNAca-Sp14	0	20.483225000000004
GlcNAcb1-6(GlcNAcb1-3)Galb1-4GlcNAcb-Sp8	0	-9.477599999999997
GlcNAcb1-3Galb-Sp8	0	0.3646749999999983
GlcNAcb1-3Galb1-4GlcNAcb-Sp0	0	12.633000000000004
GlcNAcb1-3Galb1-4GlcNAcb1-3Galb1-4GlcNAcb-Sp0	0	32.464925
GlcNAcb1-3Galb1-4Glcb-Sp0	0	1.9393000000000102
GlcNAcb1-4-MDPLys	0	-1.308399999999999
GlcNAcb1-6(GlcNAcb1-4)GalNAca-Sp8	0	-0.7023250000000019
GlcNAcb1-4Galb1-4GlcNAcb-Sp8	0	-7.354975000000002
GlcNAcb1-4GlcNAcb1-4GlcNAcb1-4GlcNAcb1-4GlcNAcb1-4GlcNAcb1-Sp8	0	33.46972499999998
GlcNAcb1-4GlcNAcb1-4GlcNAcb1-4GlcNAcb1-4GlcNAcb1-Sp8	0	-0.5568999999999917
GlcNAcb1-6GalNAca-Sp8	0	-16.386575
GlcNAcb1-6GalNAca-Sp14	0	-16.418775
GlcNAcb1-6Galb1-4GlcNAcb-Sp8	0	-20.162525
Glca1-4Glcb-Sp8	0	-4.165275000000005
Glca1-6Glca1-6Glcb-Sp8	0	11.432675
Glcb1-6Glcb-Sp8	0	31.13015
G-ol-Sp8	1	181.4278
GlcAb-Sp8	0	43.524275
GlcAb1-3Galb-Sp8	0	-14.833899999999993
GlcAb1-6Galb-Sp8	0	14.67172500000001
KDNa2-3Galb1-3GlcNAcb-Sp0	0	-9.377399999999994
KDNa2-3Galb1-4GlcNAcb-Sp0	0	-2.9019250000000016
Mana1-2Mana1-2Mana1-3Mana-Sp9	0	-1.388074999999997
Mana1-2Mana1-6(Mana1-2Mana1-3)Mana-Sp9	0	3.7140749999999976
Mana1-2Mana1-3Mana-Sp9	0	8.147799999999991
Mana1-6(Mana1-2Mana1-3)Mana1-6(Mana1-2Mana1-3)Manb1-4GlcNAcb1-4GlcNAcb-Sp12	0	-10.720025
Mana1-2Mana1-6(Mana1-2Mana1-3)Mana1-6(Mana1-2Mana1-2Mana1-3)Manb1-4GlcNAcb1-4GlcNAcb-Sp12	0	20.8975
Mana1-2Mana1-2Mana1-6(Mana1-3)Mana-Sp9	0	12.183800000000002
Mana1-6(Mana1-3)Mana1-6(Mana1-2Mana1-3)Manb1-4GlcNAcb1-4GlcNAcb-Sp12	0	9.508299999999991
Mana1-6(Mana1-3)Mana1-6(Mana1-3)Manb1-4GlcNAcb1-4GlcNAcb-Sp12	0	-21.7003
(3S)Galb1-4(Fuca1-3)(6S)GlcNAcb-Sp8	0	-6.575199999999999
Fuca1-2(6S)Galb1-4GlcNAcb-Sp0	1	23610.38935
Fuca1-2Galb1-4(6S)GlcNAcb-Sp8	1	28024.34815
Neu5Aca2-3Galb1-3GalNAca-Sp8	0	-9.946550000000002
Neu5Aca2-3Galb1-3GalNAca-Sp14	0	-13.471850000000005
GalNAcb1-4(Neu5Aca2-8Neu5Aca2-8Neu5Aca2-8Neu5Aca2-3)Galb1-4Glcb-Sp0	0	0.572375000000001
GalNAcb1-4(Neu5Aca2-8Neu5Aca2-8Neu5Aca2-3)Galb1-4Glcb-Sp0	0	10.290075000000002
Neu5Aca2-8Neu5Aca2-8Neu5Aca2-3Galb1-4Glcb-Sp0	0	37.125
GalNAcb1-4(Neu5Aca2-8Neu5Aca2-3)Galb1-4Glcb-Sp0	0	25.15985000000002
Neu5Aca2-8Neu5Aca2-8Neu5Aca-Sp8	0	-28.909425
Neu5Aca2-3(6S)Galb1-4(Fuca1-3)GlcNAcb-Sp8	0	-10.502575000000002
GalNAcb1-4(Neu5Aca2-3)Galb1-4GlcNAcb-Sp0	0	-4.515899999999997
GalNAcb1-4(Neu5Aca2-3)Galb1-4GlcNAcb-Sp8	0	-3.174800000000001
Neu5Aca2-3Galb1-3GalNAcb1-4(Neu5Aca2-3)Galb1-4Glcb-Sp0	0	-8.698050000000002
Neu5Aca2-3GalNAcb1-4GlcNAcb-Sp0	0	-12.4831
Neu5Aca2-3Galb1-3(6S)GlcNAc-Sp8	0	-3.7658999999999954
Neu5Aca2-3Galb1-4(Neu5Aca2-3Galb1-3)GlcNAcb-Sp8	0	-16.996824999999998
Neu5Aca2-3Galb1-3(6S)GalNAca-Sp8	0	-5.584399999999999
Neu5Aca2-6(Neu5Aca2-3Galb1-3)GalNAca-Sp8	0	-7.067075000000001
Neu5Aca2-6(Neu5Aca2-3Galb1-3)GalNAca-Sp14	0	-6.08325
Neu5Aca2-3Galb-Sp8	0	-2.434199999999997
Neu5Aca2-3Galb1-3GalNAcb1-3Gala1-4Galb1-4Glcb-Sp0	0	26.56362500000001
Neu5Aca2-3Galb1-3GlcNAcb1-3Galb1-4GlcNAcb-Sp0	0	1.8103750000000003
Fuca1-2(6S)Galb1-4Glcb-Sp0	1	34749.87215
Neu5Aca2-3Galb1-3GlcNAcb-Sp0	0	-12.686799999999993
Neu5Aca2-3Galb1-3GlcNAcb-Sp8	0	-4.977274999999999
Neu5Aca2-3Galb1-4(6S)GlcNAcb-Sp8	0	2.5039000000000087
Neu5Aca2-3Galb1-4(Fuca1-3)(6S)GlcNAcb-Sp8	0	-6.925400000000009
Neu5Aca2-3Galb1-4(Fuca1-3)GlcNAcb1-3Galb1-4(Fuca1-3)GlcNAcb1-3Galb1-4(Fuca1-3)GlcNAcb-Sp0	0	37.26975
Neu5Aca2-3Galb1-4(Fuca1-3)GlcNAcb-Sp0	0	6.100825000000002
Neu5Aca2-3Galb1-4(Fuca1-3)GlcNAcb-Sp8	0	-9.42945
Neu5Aca2-3Galb1-4(Fuca1-3)GlcNAcb1-3Galb-Sp8	0	-9.990825
Neu5Aca2-3Galb1-4(Fuca1-3)GlcNAcb1-3Galb1-4GlcNAcb-Sp8	0	-2.7736999999999945
Neu5Aca2-3Galb1-4GlcNAcb-Sp0	0	-26.077775000000006
Neu5Aca2-3Galb1-4GlcNAcb-Sp8	0	-2.218125000000008
Neu5Aca2-3Galb1-4GlcNAcb1-3Galb1-4GlcNAcb-Sp0	0	-14.622099999999996
Fuca1-2Galb1-4(6S)Glcb-Sp0	1	32176.11035000001
Neu5Aca2-3Galb1-4Glcb-Sp8	0	-5.171500000000002
Neu5Aca2-6GalNAca-Sp8	0	-8.524525
Neu5Aca2-6GalNAcb1-4GlcNAcb-Sp0	0	11.95150000000001
Neu5Aca2-6Galb1-4(6S)GlcNAcb-Sp8	0	0.18567500000000334
Neu5Aca2-6Galb1-4GlcNAcb-Sp0	0	-4.413575000000002
Neu5Aca2-6Galb1-4GlcNAcb1-3Galb1-4(Fuca1-3)GlcNAcb1-3Galb1-4(Fuca1-3)GlcNAcb-Sp0	0	43.4771
Neu5Aca2-6Galb1-4GlcNAcb1-3Galb1-4GlcNAcb-Sp0	0	2.4986999999999995
Neu5Aca2-6Galb1-4Glcb-Sp0	0	-18.256325000000004
Neu5Aca2-6Galb-Sp8	0	-0.8950499999999977
Neu5Aca2-8Neu5Aca-Sp8	0	-5.112675000000005
Neu5Aca2-8Neu5Aca2-3Galb1-4Glcb-Sp0	0	-12.942125
Galb1-3(Fuca1-4)GlcNAcb1-3Galb1-3(Fuca1-4)GlcNAcb-Sp0	1	196.640775
Neu5Acb2-6GalNAca-Sp8	0	-4.705475
Neu5Acb2-6Galb1-4GlcNAcb-Sp8	0	-4.486075000000003
Neu5Gca2-3Galb1-3GlcNAcb-Sp0	0	1.1461000000000006
Neu5Gca2-3Galb1-4(Fuca1-3)GlcNAcb-Sp0	0	1.5448250000000032
Neu5Gca2-3Galb1-4GlcNAcb-Sp0	0	-10.769775
Neu5Gca2-3Galb1-4Glcb-Sp0	0	20.23802500000001
Neu5Gca2-6GalNAca-Sp0	0	-5.031225000000003
Neu5Aca2-3Galb1-4GlcNAcb1-6(Galb1-3)GalNAca-Sp14	0	-20.090024999999994
Galb1-3GlcNAcb1-3Galb1-3GlcNAcb-Sp0	0	15.82235
Galb1-4(Fuca1-3)(6S)GlcNAcb-Sp0	0	-6.01375
Galb1-4(Fuca1-3)(6S)Glcb-Sp0	0	31.00935
Galb1-4(Fuca1-3)GlcNAcb1-3Galb1-3(Fuca1-4)GlcNAcb-Sp0	0	28.80789999999999
Galb1-4GlcNAcb1-3Galb1-3GlcNAcb-Sp0	0	30.75672500000001
Neu5Aca2-3Galb1-3GlcNAcb1-3Galb1-3GlcNAcb-Sp0	0	-2.755275000000012
Neu5Aca2-3Galb1-4GlcNAcb1-3Galb1-3GlcNAcb-Sp0	0	12.653000000000004
4S(3S)Galb1-4GlcNAcb-Sp0	0	-21.199850000000012
(6S)Galb1-4(6S)GlcNAcb-Sp0	0	-49.17230000000001
(6P)Glcb-Sp10	0	6.0272000000000086
Galb1-3Galb1-4GlcNAcb-Sp8	0	9.023225000000004
Neu5Aca2-6Galb1-4GlcNAcb1-2Mana1-6(Galb1-4GlcNAcb1-2Mana1-3)Manb1-4GlcNAcb1-4GlcNAcb-Sp12	0	9.146425
Galb1-4GlcNAcb1-6(Galb1-4GlcNAcb1-3)Galb1-4GlcNAc-Sp0	0	26.00232500000001
GlcNAcb1-6(Galb1-4GlcNAcb1-3)Galb1-4GlcNAc-Sp0	0	-13.871275000000002
Galb1-4GlcNAca1-6Galb1-4GlcNAcb-Sp0	0	-9.382825
Galb1-4GlcNAcb1-6Galb1-4GlcNAcb-Sp0	0	6.010974999999995
GalNAcb1-3Galb-Sp8	0	23.987825000000008
Neu5Aca2-6Galb1-4GlcNAcb1-2Mana1-6(GlcNAcb1-2Mana1-3)Manb1-4GlcNAcb1-4GlcNAcb-Sp12	0	9.596974999999997
GlcNAcb1-3Man-Sp10	0	-4.718574999999994
GlcNAcb1-4GlcNAcb-Sp10	0	9.638625
GlcNAcb1-4GlcNAcb-Sp12	0	-6.144675000000007
MurNAcb1-4GlcNAcb-Sp10	0	-6.860925000000003
Mana1-6Manb-Sp10	0	2.278975000000002
Mana1-6(Mana1-3)Mana1-6(Mana1-3)Manb-Sp10	0	-0.2810249999999961
Mana1-2Mana1-6(Mana1-3)Mana1-6(Mana1-2Mana1-2Mana1-3)Mana-Sp9	0	28.557925000000004
Neu5Aca2-6Galb1-4GlcNAcb1-2Mana1-6(Neu5Aca2-3Galb1-4GlcNAcb1-2Mana1-3)Manb1-4GlcNAcb1-4GlcNAcb-Sp12	0	-2.8288999999999906
Galb1-4GlcNAcb1-2Mana1-6(Neu5Aca2-6Galb1-4GlcNAcb1-2Mana1-3)Manb1-4GlcNAcb1-4GlcNAcb-Sp12	0	16.069624999999995
GlcNAcb1-2Mana1-6(Neu5Aca2-6Galb1-4GlcNAcb1-2Mana1-3)Manb1-4GlcNAcb1-4GlcNAcb-Sp12	0	-31.706575
Neu5Aca2-8Neu5Acb-Sp17	0	31.925825
Neu5Aca2-8Neu5Aca2-8Neu5Acb-Sp8	0	-9.520600000000016
Neu5Gcb2-6Galb1-4GlcNAc-Sp8	0	6.485424999999998
Galb1-3GlcNAcb1-2Mana1-6(Galb1-3GlcNAcb1-2Mana1-3)Manb1-4GlcNAcb1-4GlcNAcb-Sp19	0	29.35757500000001
Neu5Aca2-3Galb1-4GlcNAcb1-2Mana1-6(Neu5Aca2-3Galb1-4GlcNAcb1-2Mana1-3)Manb1-4GlcNAcb1-4GlcNAcb-Sp12	0	-5.701125000000001
Galb1-4(Fuca1-3)GlcNAcb1-2Mana1-6(Galb1-4(Fuca1-3)GlcNAcb1-2Mana1-3)Manb1-4GlcNAcb1-4GlcNAcb-Sp20	0	6.988250000000003
Neu5Aca2-6Galb1-4GlcNAcb1-3Galb1-3GlcNAcb-Sp0	0	-11.399525000000004
Neu5Aca2-3Galb1-3(Fuca1-4)GlcNAcb1-3Galb1-3(Fuca1-4)GlcNAcb-Sp0	0	18.196525
Gala1-4Galb1-4GlcNAcb1-3Galb1-4Glcb-Sp0	0	16.722849999999994
GalNAcb1-3Gala1-4Galb1-4GlcNAcb1-3Galb1-4Glcb-Sp0	0	-0.34627499999999856
GalNAca1-3(Fuca1-2)Galb1-4GlcNAcb1-3Galb1-4GlcNAcb-Sp0	0	10.479500000000002
GlcNAca1-4Galb1-4GlcNAcb1-3Galb1-4GlcNAcb1-3Galb1-4GlcNAcb-Sp0	0	23.80284999999999
GlcNAca1-4Galb1-4GlcNAcb-Sp0	0	-12.5625
GlcNAca1-4Galb1-4GlcNAcb1-3Galb1-4GlcNAcb-Sp0	0	-8.981550000000006
Neu5Aca2-6Galb1-4GlcNAcb1-2Mana1-6(Mana1-3)Manb1-4GlcNAcb1-4GlcNAc-Sp12	0	9.968224999999997
Mana1-6(Neu5Aca2-6Galb1-4GlcNAcb1-2Mana1-3)Manb1-4GlcNAcb1-4GlcNAc-Sp12	0	10.480449999999998
Neu5Aca2-6Galb1-4GlcNAcb1-2Mana1-6Manb1-4GlcNAcb1-4GlcNAc-Sp12	0	12.501449999999998
Neu5Aca2-6Galb1-4GlcNAcb1-2Mana1-3Manb1-4GlcNAcb1-4GlcNAc-Sp12	0	-1.93685
Galb1-4GlcNAcb1-2Mana1-3Manb1-4GlcNAcb1-4GlcNAc-Sp12	0	7.6361500000000015
Mana1-6(Galb1-4GlcNAcb1-2Mana1-3)Manb1-4GlcNAcb1-4GlcNAcb-Sp12	0	-6.4077499999999965
GlcNAcb1-2Mana1-6(GlcNAcb1-2Mana1-3)Manb1-4GlcNAcb1-4(Fuca1-6)GlcNAcb-Sp22	0	23.09480000000001
Galb1-4GlcNAcb1-2Mana1-6(Galb1-4GlcNAcb1-2Mana1-3)Manb1-4GlcNAcb1-4(Fuca1-6)GlcNAcb-Sp22	0	18.271950000000004
(6S)GlcNAcb1-3Galb1-4GlcNAcb-Sp0	0	-2.7496750000000034
KDNa2-3Galb1-4(Fuca1-3)GlcNAc-Sp0	0	2.5688999999999997
KDNa2-6Galb1-4GlcNAc-Sp0	0	-3.187374999999996
KDNa2-3Galb1-4Glc-Sp0	0	20.99532500000001
KDNa2-3Galb1-3GalNAca-Sp14	0	10.989150000000004
Fuca1-2Galb1-4GlcNAcb1-2Mana1-6(Fuca1-2Galb1-4GlcNAcb1-2Mana1-3)Manb1-4GlcNAcb1-4GlcNAcb-Sp20	1	21062.441225
Fuca1-2Galb1-4(Fuca1-3)GlcNAcb1-2Mana1-6(Fuca1-2Galb1-4(Fuca1-3)GlcNAcb1-2Mana1-3)Manb1-4GlcNAcb1-4GlcNAb-Sp20	0	25.3561
Galb1-4GlcNAcb1-2Mana1-6(Mana1-3)Manb1-4GlcNAcb1-4GlcNAcb-Sp12	0	5.559974999999994
Neu5Aca2-6GlcNAcb1-4GlcNAc-Sp21	0	-28.76922499999999
Galb1-4GlcNAcb1-2Mana1-6(Galb1-4GlcNAcb1-4(Galb1-4GlcNAcb1-2)Mana1-3)Manb1-4GlcNAcb1-4GlcNAc-Sp21	0	35.59247500000001
GalNAca1-3(Fuca1-2)Galb1-4GlcNAcb1-2Mana1-6(GalNAca1-3(Fuca1-2)Galb1-4GlcNAcb1-2Mana1-3)Manb1-4GlcNAcb1-4GlcNAcb-Sp20	0	29.99910000000001
Gala1-3(Fuca1-2)Galb1-4GlcNAcb1-2Mana1-6(Gala1-3(Fuca1-2)Galb1-4GlcNAcb1-2Mana1-3)Manb1-4GlcNAcb1-4GlcNAcb-Sp20	0	11.714100000000006
Gala1-3Galb1-4(Fuca1-3)GlcNAcb1-2Mana1-6(Gala1-3Galb1-4(Fuca1-3)GlcNAcb1-2Mana1-3)Manb1-4GlcNAcb1-4GlcNAcb-Sp20	0	-0.33647500000000363
GalNAca1-3(Fuca1-2)Galb1-3GlcNAcb1-2Mana1-6(GalNAca1-3(Fuca1-2)Galb1-3GlcNAcb1-2Mana1-3)Manb1-4GlcNAcb1-4GlcNAcb-Sp20	0	7.730100000000004
Gala1-3(Fuca1-2)Galb1-3GlcNAcb1-2Mana1-6(Gala1-3(Fuca1-2)Galb1-3GlcNAcb1-2Mana1-3)Manb1-4GlcNAcb1-4GlcNAcb-Sp20	0	1.7629249999999956
Fuca1-4(Fuca1-2Galb1-3)GlcNAcb1-2Mana1-3(Fuca1-4(Fuca1-2Galb1-3)GlcNAcb1-2Mana1-3)Manb1-4GlcNAcb1-4GlcNAcb-Sp19	0	16.378074999999995
Neu5Aca2-3Galb1-4GlcNAcb1-3GalNAc-Sp14	0	-1.3979249999999972
Neu5Aca2-3Galb1-4(Fuca1-3)GlcNAcb1-3GalNAca-Sp14	0	3.8074250000000016
Galb1-3GalNAca1-3(Fuca1-2)Galb1-4GlcNAc-Sp0	0	10.6823
Galb1-3GlcNAcb1-3Galb1-4GlcNAcb1-6(Galb1-3GlcNAcb1-3)Galb1-4Glcb-Sp0	0	-0.05402499999999577
Galb1-4(Fuca1-3)GlcNAcb1-6(Galb1-3GlcNAcb1-3)Galb1-4Glc-Sp21	0	10.624024999999993
Galb1-4GlcNAcb1-6(Fuca1-4(Fuca1-2Galb1-3)GlcNAcb1-3)Galb1-4Glc-Sp21	0	22.89042500000001
Galb1-4(Fuca1-3)GlcNAcb1-6(Fuca1-4(Fuca1-2Galb1-3)GlcNAcb1-3)Galb1-4Glc-Sp21	0	-2.629399999999997
Galb1-3GlcNAcb1-3Galb1-4(Fuca1-3)GlcNAcb1-6(Galb1-3GlcNAcb1-3)Galb1-4Glc-Sp21	0	25.938975
Galb1-4GlcNAcb1-6(Galb1-4GlcNAcb1-2)Mana1-6(Galb1-4GlcNAcb1-4(Galb1-4GlcNAcb1-2)Mana1-3)Manb1-4GlcNAcb1-4GlcNAcb-Sp21	0	22.885
GlcNAcb1-2Mana1-6(GlcNAcb1-4(GlcNAcb1-2)Mana1-3)Manb1-4GlcNAcb1-4GlcNAc-Sp21	0	3.0255249999999982
GalNAca1-3(Fuca1-2)Galb1-3GalNAca1-3(Fuca1-2)Galb1-4GlcNAcb-Sp0	0	41.86597500000001
Gala1-3Galb1-3GlcNAcb1-2Mana1-6(Gala1-3Galb1-3GlcNAcb1-2Mana1-3)Manb1-4GlcNAcb1-4GlcNAc-Sp19	0	38.792325
Neu5Aca2-3Galb1-3GlcNAcb1-2Mana1-6(Neu5Aca2-3Galb1-3GlcNAcb1-2Mana1-3)Manb1-4GlcNAcb1-4GlcNAc-Sp19	0	30.214699999999997
GlcNAcb1-2Mana1-6(Galb1-4GlcNAcb1-2Mana1-3)Manb1-4GlcNAcb1-4GlcNAc-Sp12	0	-0.4037499999999952
Neu5Aca2-3Galb1-3GlcNAcb1-3GalNAca-Sp14	0	1.4860250000000017
Fuca1-2Galb1-4GlcNAcb1-3GalNAca-Sp14	1	199.11165000000003
Galb1-4(Fuca1-3)GlcNAcb1-3GalNAca-Sp14	0	23.775324999999995
GalNAca1-3GalNAcb1-3Gala1-4Galb1-4GlcNAcb-Sp0	0	-15.893725000000007
Gala1-4Galb1-3GlcNAcb1-2Mana1-6(Gala1-4Galb1-3GlcNAcb1-2Mana1-3)Manb1-4GlcNAcb1-4GlcNAcb-Sp19	0	11.170050000000007
Galb1-3GlcNAcb1-6Galb1-4GlcNAcb-Sp0	0	-11.06925
Galb1-4GlcNAcb1-6(Neu5Aca2-6Galb1-3GlcNAcb1-3)Galb1-4Glc-Sp21	1	269.12445
Gala1-3(Fuca1-2)Galb1-4GlcNAcb1-3GalNAca-Sp14	0	18.40305
GalNAca1-3(Fuca1-2)Galb1-4GlcNAcb1-3GalNAca-Sp14	0	5.693925
GalNAca1-3GalNAcb1-3Gala1-4Galb1-4Glcb-Sp0	0	14.485975000000005
Fuca1-2Galb1-4(Fuca1-3)GlcNAcb1-3GalNAca-Sp14	1	219.012425
Gala1-3(Fuca1-2)Galb1-4(Fuca1-3)GlcNAcb1-3GalNAc-Sp14	1	237.133775
Gala1-3(Fuca1-2)Galb1-3GlcNAcb1-3GalNAc-Sp14	0	-19.656
GalNAca1-3(Fuca1-2)Galb1-3GlcNAcb1-3GalNAc-Sp14	0	11.937075
Gala1-3Galb1-3GlcNAcb1-3GalNAc-Sp14	0	-10.97955
Fuca1-2Galb1-3GlcNAcb1-2Mana1-6(Fuca1-2Galb1-3GlcNAcb1-2Mana1-3)Manb1-4GlcNAcb1-4(Fuca1-6)GlcNAcb-Sp22	0	-3.721949999999993
Gala1-3(Fuca1-2)Galb1-4GlcNAcb1-2Mana1-6(Gala1-3(Fuca1-2)Galb1-4GlcNAcb1-2Mana1-3)Manb1-4GlcNAcb1-4(Fuca1-6)GlcNAcb-Sp22	0	35.5412
Fuca1-3GlcNAcb1-6(Galb1-4GlcNAcb1-3)Galb1-4Glc-Sp21	0	-17.723499999999994
GlcNAcb1-2Mana1-6(GlcNAcb1-4)(GlcNAcb1-4(GlcNAcb1-2)Mana1-3)Manb1-4GlcNAcb1-4GlcNAc-Sp21	0	-7.744025000000002
GlcNAcb1-6(GlcNAcb1-2)Mana1-6(GlcNAcb1-4)(GlcNAcb1-2Mana1-3)Manb1-4GlcNAcb1-4GlcNAc-Sp21	0	-20.786475
GlcNAcb1-6(GlcNAcb1-2)Mana1-6(GlcNAcb1-4)(GlcNAcb1-4(GlcNAcb1-2)Mana1-3)Manb1-4GlcNAcb1-4GlcNAc-Sp21	0	-6.819499999999998
Galb1-4GlcNAcb1-2Mana1-6(GlcNAcb1-4)(Galb1-4GlcNAcb1-2Mana1-3)Manb1-4GlcNAcb1-4GlcNAc-Sp21	0	-7.62727499999999
Galb1-4GlcNAcb1-6(Galb1-4GlcNAcb1-2)Mana1-6(GlcNAcb1-4)(Galb1-4GlcNAcb1-4(Galb1-4GlcNAcb1-2)Mana1-3)Manb1-4GlcNAcb1-4GlcNAc-Sp21	0	29.63327500000001
Galb1-6Galb-Sp10	0	14.872875
Neu5Aca2-3Galb1-4GlcNAcb1-3Galb-Sp8	0	-25.27432500000002
GalNAcb1-6GalNAcb-Sp8	0	-1.7522499999999963
(6S)Galb1-3(6S)GlcNAc-Sp0	0	-25.295525000000005
Galb1-4GlcNAcb1-2Mana-Sp0	0	-16.251675000000002
Fuca1-2Galb1-4GlcNAcb1-6(Fuca1-2Galb1-4GlcNAcb1-3)GalNAc-Sp14	1	27644.21535000001
Gala1-3Fuca1-2Galb1-4GlcNAcb1-6(Gala1-3Fuca1-2Galb1-4GlcNAcb1-3)GalNAc-Sp14	0	-0.008824999999998084
GalNAca1-3(Fuca1-2)Galb1-4GlcNAcb1-6(GalNAca1-3(Fuca1-2)Galb1-4GlcNAcb1-3)GalNAc-Sp14	1	543.1249500000001
Neu5Aca2-8Neu5Aca2-3Galb1-3GalNAcb1-4(Neu5Aca2-8Neu5Aca2-3)Galb1-4Glcb-Sp0	0	-23.756799999999995
GalNAca1-3(Fuca1-2)Galb1-4GlcNAcb1-2Mana1-6(GalNAca1-3(Fuca1-2)Galb1-4GlcNAcb1-2Mana1-3)Manb1-4GlcNAcb1-4(Fuca1-6)GlcNAcb-Sp22	0	17.28195000000001
Neu5Aca2-6Galb1-4GlcNAcb1-6(Fuca1-2Galb1-3GlcNAcb1-3)Galb1-4Glc-Sp21	1	468.89385
GalNAca1-3(Fuca1-2)Galb1-3GlcNAcb1-2Mana1-6(GalNAca1-3(Fuca1-2)Galb1-3GlcNAcb1-2Mana1-3)Manb1-4GlcNAcb1-4(Fuca1-6)GlcNAcb-Sp22	0	27.735700000000005
Galb1-4GlcNAcb1-6(Galb1-4GlcNAcb1-2)Mana1-6(Galb1-4GlcNAcb1-2Mana1-3)Manb1-4GlcNAcb1-4GlcNAcb-Sp19	0	2.5074749999999995
Neu5Aca2-3Galb1-4GlcNAcb1-2Mana1-6(GlcNAcb1-4)(Neu5Aca2-3Galb1-4GlcNAcb1-2Mana1-3)Manb1-4GlcNAcb1-4GlcNAcb-Sp21	0	-10.271825000000003
Neu5Aca2-3Galb1-4GlcNAcb1-4Mana1-6(GlcNAcb1-4)(Neu5Aca2-3Galb1-4GlcNAcb1-4(Neu5Aca2-3Galb1-4GlcNAcb1-2)Mana1-3)Manb1-4GlcNAcb1-4GlcNAcb-Sp21	0	-8.259574999999998
Neu5Aca2-6Galb1-4GlcNAcb1-2Mana1-6(GlcNAcb1-4)(Neu5Aca2-6Galb1-4GlcNAcb1-2Mana1-3)Manb1-4GlcNAcb1-4GlcNAcb-Sp21	0	-17.655774999999988
Neu5Aca2-6Galb1-4GlcNAcb1-6(Neu5Aca2-6Galb1-4GlcNAcb1-2)Mana1-6(GlcNAcb1-4)(Neu5Aca2-6Galb1-4GlcNAcb1-4(Neu5Aca2-6Galb1-4GlcNAcb1-2)Mana1-3)Manb1-4GlcNAcb1-4GlcNAcb-Sp21	0	-11.580724999999989
Gala1-3(Fuca1-2)Galb1-3GalNAcb-Sp8	0	-13.875374999999995
Glca1-6Glca1-6Glca1-6Glcb-Sp10	0	3.1238750000000017
Glca1-4Glca1-4Glca1-4Glcb-Sp10	0	-1.4122499999999931
Fuca1-2Galb1-4(Fuca1-3)GlcNAcb1-2Mana1-6(Fuca1-2Galb1-4(Fuca1-3)GlcNAcb1-2Mana1-3)Manb1-4GlcNAcb1-4(Fuca1-6)GlcNAcb-Sp24	1	865.0895
Fuca1-2Galb1-3(Fuca1-4)GlcNAcb1-2Mana1-6(Fuca1-2Galb1-3(Fuca1-4)GlcNAcb1-2Mana1-3)Manb1-4GlcNAcb1-4(Fuca1-6)GlcNAcb1-4(Fuca1-6)GlcNAcb-Sp19	0	34.19707500000001
Neu5Aca2-3Galb1-3GlcNAcb1-6(Neu5Aca2-3Galb1-4GlcNAcb1-2)Mana1-6(Neu5Aca2-3Galb1-3GlcNAcb1-2Mana1-3)Manb1-4GlcNAcb1-4GlcNAcb-Sp19	0	-14.60875
Neu5Aca2-6Galb1-4GlcNAcb1-6(Galb1-3GlcNAcb1-3)Galb1-4Glcb-Sp21	0	22.707250000000005
Neu5Aca2-3Galb1-4GlcNAcb1-6GalNAca-Sp14	0	-13.491300000000004
Neu5Aca2-6Galb1-4GlcNAcb1-6GalNAca-Sp14	0	6.143949999999998
Neu5Aca2-6Galb1-4GlcNAcb1-6(Neu5Aca2-6Galb1-4GlcNAcb1-3)GalNAca-Sp14	0	6.3142249999999915
Neu5Aca2-6Galb1-4GlcNAcb1-2Mana1-6(Neu5Aca2-6Galb1-4GlcNAcb1-2Mana1-3)Manb1-4GlcNAcb1-4(Fuca1-6)GlcNAcb-Sp24	0	36.43825
Neu5Aca2-3Galb1-4GlcNAcb1-2Mana1-6(Neu5Aca2-3Galb1-4GlcNAcb1-2Mana1-3)Manb1-4GlcNAcb1-4(Fuca1-6)GlcNAcb-Sp24	0	12.512825000000007
Mana1-6(Mana1-3)Manb1-4GlcNAcb1-4(Fuca1-6)GlcNAcb-Sp19	0	39.77877499999999
Neu5Aca2-6Galb1-4GlcNAcb1-6(Fuca1-2Galb1-4(Fuca1-3)GlcNAcb1-3)Galb1-4Glc-Sp21	0	21.785400000000006
Neu5Aca2-3Galb1-3GlcNAcb1-6GalNAca-Sp14	0	-21.4315
(3S)Galb1-3(Fuca1-4)GlcNAcb-Sp0	1	356.17625
Fuca1-2Galb1-4GlcNAcb1-6GalNAca-Sp14	1	24822.309225
Gala1-3Galb1-4GlcNAcb1-6GalNAca-Sp14	0	-15.266100000000002
Fuca1-2(6S)Galb1-3GlcNAcb-Sp0	1	943.075925
Gala1-3(Fuca1-2)Galb1-4GlcNAcb1-6GalNAca-Sp14	0	-6.082825
Fuca1-2Galb1-3(6S)GlcNAcb-Sp0	1	3103.015199999999
Neu5Aca2-6GalNAcb1-4(6S)GlcNAcb-Sp8	0	-2.060925000000001
GalNAcb1-4(Fuca1-3)(6S)GlcNAcb-Sp8	0	-10.126699999999996
(3S)GalNAcb1-4(Fuca1-3)GlcNAcb-Sp8	0	13.540549999999996
Fuca1-2Galb1-3GlcNAcb1-6(Fuca1-2Galb1-3GlcNAcb1-3)GalNAca-Sp14	0	-1.2304499999999976
GalNAca1-3(Fuca1-2)Galb1-3GlcNAcb1-6GalNAca-Sp14	0	-5.910824999999999
GlcNAcb1-6(GlcNAcb1-2)Mana1-6(GlcNAcb1-4)(GlcNAcb1-4(GlcNAcb1-2)Mana1-3)Manb1-4GlcNAcb1-4(Fuca1-6)GlcNAc-Sp21	0	-16.5221
Galb1-4GlcNAcb1-6(Galb1-4GlcNAcb1-2)Mana1-6(GlcNAcb1-4Galb1-4GlcNAcb1-4(Galb1-4GlcNAcb1-2)Mana1-3)Manb1-4GlcNAcb1-4(Fuca1-6)GlcNAc-Sp21	0	33.31367500000001
Galb1-3GlcNAca1-3Galb1-4GlcNAcb-Sp8	0	-15.7603
Galb1-3(6S)GlcNAcb-Sp8	0	3.1144249999999905
(6S)(4S)GalNAcb1-4GlcNAc-Sp8	0	-16.767799999999994
(6S)GalNAcb1-4GlcNAc-Sp8	0	7.0434999999999945
(3S)GalNAcb1-4(3S)GlcNAc-Sp8	0	10.617024999999998
GalNAcb1-4(6S)GlcNAc-Sp8	0	-34.425025
(3S)GalNAcb1-4GlcNAc-Sp8	0	-8.557325000000006
(4S)GalNAcb-Sp10	0	-19.354700000000005
Galb1-4(6P)GlcNAcb-Sp0	0	-1.66664999999999
(6P)Galb1-4GlcNAcb-SP0	0	-12.182324999999995
GalNAca1-3(Fuca1-2)Galb1-4GlcNAcb1-6GalNAc-Sp14	0	-1.7169249999999998
Gala1-3Galb1-4GlcNAcb1-2Mana-Sp0	0	-3.798500000000004
Gala1-3(Fuca1-2)Galb1-4GlcNAcb1-2Mana-Sp0	0	-3.374500000000001
GalNAca1-3(Fuca1-2)Galb1-4GlcNAcb1-2Mana-Sp0	0	-4.42315
Galb1-3GlcNAcb1-2Mana-Sp0	0	4.006
Gala1-3(Fuca1-2)Galb1-3GlcNAcb1-6GalNAc-Sp14	0	4.005800000000004
Gala1-3Galb1-3GlcNAcb1-2Mana-Sp0	0	14.638725000000017
GalNAcb1-4GlcNAcb1-2Mana-Sp0	0	-10.79025
GlcNAcb1-2Mana1-6(GlcNAcb1-4)(GlcNAcb1-2Mana1-3)Manb1-4GlcNAcb1-4(Fuca1-6)GlcNAc-Sp21	0	22.483124999998843
Galb1-4GlcNAcb1-2Mana1-6(GlcNAcb1-4)(Galb1-4GlcNAcb1-2Mana1-3)Manb1-4GlcNAcb1-4(Fuca1-6)GlcNAc-Sp21	0	14.800450000000005
Galb1-4GlcNAcb1-2Mana1-6(Galb1-4GlcNAcb1-4)(Galb1-4GlcNAcb1-2Mana1-3)Manb1-4GlcNAcb1-4(Fuca1-6)GlcNAc-Sp21	0	8.947099999999997
Fuca1-4(Galb1-3)GlcNAcb1-2Mana-Sp0	0	9.938700000000011
GalNAca1-3(Fuca1-2)Galb1-3GalNAcb1-3Gala1-4Galb1-4Glc-Sp21	0	-27.461175000000004
Galb1-3GalNAcb1-3Gal-Sp21	0	-14.89867499999999
GlcNAcb1-3Galb1-4GlcNAcb1-2Mana1-6(GlcNAcb1-3Galb1-4GlcNAcb1-2Mana1-3)Manb1-4GlcNAcb1-4GlcNAcb-Sp12	0	-26.089950000000005
GlcNAcb1-3Galb1-4GlcNAcb1-2Mana1-6(GlcNAcb1-3Galb1-4GlcNAcb1-2Mana1-3)Manb1-4GlcNAcb1-4GlcNAcb-Sp25	0	-2.1159500000000047
Galb1-4GlcNAcb1-3Galb1-4GlcNAcb1-2Mana1-6(Galb1-4GlcNAcb1-3Galb1-4GlcNAcb1-2Mana1-3)Manb1-4GlcNAcb1-4GlcNAcb-Sp12	1	171.26292500000002
Galb1-4GlcNAcb1-3Galb1-4GlcNAcb1-2Mana1-6(Galb1-4GlcNAcb1-3Galb1-4GlcNAcb1-2Mana1-3)Manb1-4GlcNAcb1-4GlcNAcb-Sp24	0	10.292624999999996
Neu5Gca2-3Galb1-4GlcNAcb1-3Galb1-4GlcNAcb1-2Mana1-6(Neu5Gca2-3Galb1-4GlcNAcb1-3Galb1-4GlcNAcb1-2Mana1-3)Manb1-4GlcNAcb1-4GlcNAcb-Sp24	0	-5.989099999999998
Fuca1-2Galb1-4GlcNAcb1-3Galb1-4GlcNAcb1-2Mana1-6(Fuca1-2Galb1-4GlcNAcb1-3Galb1-4GlcNAcb1-2Mana1-3)Manb1-4GlcNAcb1-4GlcNAcb-Sp24	1	39415.3765
GlcNAcb1-3Galb1-4GlcNAcb1-3Galb1-4GlcNAcb1-2Mana1-6(GlcNAcb1-3Galb1-4GlcNAcb1-3Galb1-4GlcNAcb1-2Mana1-3)Manb1-4GlcNAcb1-4GlcNAcb-Sp25	0	23.188374999999986
Galb1-4GlcNAcb1-3Galb1-4GlcNAcb1-3Galb1-4GlcNAcb1-2Mana1-6(Galb1-4GlcNAcb1-3Galb1-4GlcNAcb1-3Galb1-4GlcNAcb1-2Mana1-3)Manb1-4GlcNAcb1-4GlcNAcb-Sp12	1	300.00085
Galb1-4GlcNAcb1-3Galb1-4GlcNAcb1-3Galb1-4GlcNAcb1-2Mana1-6(Galb1-4GlcNAcb1-3Galb1-4GlcNAcb1-3Galb1-4GlcNAcb1-2Mana1-3)Manb1-4GlcNAcb1-4GlcNAcb-Sp24	0	28.0037
Galb1-4GlcNAcb1-3Galb1-4GlcNAcb1-3Galb1-4GlcNAcb1-3Galb1-4GlcNAcb1-2Mana1-6(Galb1-4GlcNAcb1-3Galb1-4GlcNAcb1-3Galb1-4GlcNAcb1-3Galb1-4GlcNAcb1-2Mana1-3)Manb1-4GlcNAcb1-4GlcNAcb-Sp25	0	26.35677500000001
Galb1-3GlcNAcb1-3Galb1-4GlcNAcb1-2Mana1-6(Galb1-3GlcNAcb1-3Galb1-4GlcNAcb1-2Mana1-3)Manb1-4GlcNAcb1-4GlcNAc-Sp25	0	-3.864974999999992
Neu5Aca2-8Neu5Gca2-3Galb1-4GlcNAc-Sp0	0	-4.527349999999995
Neu5Gca2-8Neu5Aca2-3Galb1-4GlcNAc-Sp0	0	-19.956975
Neu5Gca2-8Neu5Gca2-3Galb1-4GlcNAcb1-3Galb1-4GlcNAc-Sp0	0	-6.9425499999999944
Neu5Gca2-8Neu5Gca2-6Galb1-4GlcNAc-Sp0	0	7.152899999999995
Galb1-4GlcNAcb1-3Galb1-4GlcNAcb1-6(Galb1-4GlcNAcb1-3Galb1-4GlcNAcb1-2)Mana1-6(Galb1-4GlcNAcb1-3Galb1-4GlcNAcb1-2Mana1-3)Mana1-4GlcNAcb1-4GlcNAc-Sp24	0	-4.986875
Gala1-3Galb1-4GlcNAcb1-2Mana1-6(Gala1-3Galb1-4GlcNAcb1-2Mana1-3)Manb1-4GlcNAcb1-4GlcNAc-Sp24	0	27.508075
GlcNAcb1-3Galb1-4GlcNAcb1-6(GlcNAcb1-3Galb1-3)GalNAca-Sp14	0	-5.556325000000005
GalNAcb1-3GlcNAcb-Sp0	0	-16.323175000000006
GalNAcb1-4GlcNAcb1-3GalNAcb1-4GlcNAcb-Sp0	0	-17.040575
GlcNAcb1-3Galb1-4GlcNAcb1-3Galb1-4GlcNAcb1-3Galb1-4GlcNAcb1-3Galb1-4GlcNAcb1-2Mana1-6(GlcNAcb1-3Galb1-4GlcNAcb1-3Galb1-4GlcNAcb1-3Galb1-4GlcNAcb1-3Galb1-4GlcNAcb1-2Mana1-3)Manb1-4GlcNAcb1-4GlcNAcb-Sp25	0	7.906174999999994
Galb1-4GlcNAcb1-3Galb1-4GlcNAcb1-3Galb1-4GlcNAcb1-3Galb1-4GlcNAcb1-3Galb1-4GlcNAcb1-2Mana1-6(Galb1-4GlcNAcb1-3Galb1-4GlcNAcb1-3Galb1-4GlcNAcb1-3Galb1-4GlcNAcb1-3Galb1-4GlcNAcb1-2Mana1-3)Manb1-4GlcNAcb1-4GlcNAcb-Sp25	0	-4.318024999999988
Galb1-4GlcNAcb1-3Galb1-4GlcNAcb1-3Galb1-4GlcNAcb1-3Galb1-4GlcNAcb1-3Galb1-4GlcNAcb1-3Galb1-4GlcNAcb1-2Mana1-6(Galb1-4GlcNAcb1-3Galb1-4GlcNAcb1-3Galb1-4GlcNAcb1-3Galb1-4GlcNAcb1-3Galb1-4GlcNAcb1-3Galb1-4GlcNAcb1-2Mana1-3)Manb1-4GlcNAcb1-4GlcNAcb-Sp25	0	23.35619999999999
(3S)GlcAb1-3Galb1-4GlcNAcb1-3Galb1-4Glc-Sp0	0	12.839150000000005
Galb1-3GlcNAcb1-3Galb1-4GlcNAcb1-6(Galb1-3GlcNAcb1-3Galb1-4GlcNAb1-2)Mana1-6(Galb1-3GlcNAcb1-3Galb1-4GlcNAcb1-2Mana1-3)Manb1-4GlcNAcb1-4(Fuca1-6)GlcNAcb-Sp24	0	2.370224999999998
Neu5Aca2-8Neu5Aca2-3Galb1-3GalNAcb1-4(Neu5Aca2-3)Galb1-4Glc-Sp21	0	-15.522899999999991
GlcNAcb1-3Galb1-4GlcNAcb1-3Galb1-4GlcNAcb1-3Galb1-4GlcNAcb1-2Mana1-6(GlcNAcb1-3Galb1-4GlcNAcb1-3Galb1-4GlcNAcb1-3Galb1-4GlcNAcb1-2Mana1-3)Manb1-4GlcNAcb1-4(Fuca1-6)GlcNAcb-Sp24	0	21.831900000000005
GlcNAcb1-3Galb1-4GlcNAcb1-3Galb1-4GlcNAcb1-3Galb1-4GlcNAcb1-3Galb1-4GlcNAcb1-2Mana1-6(GlcNAcb1-3Galb1-4GlcNAcb1-3Galb1-4GlcNAcb1-3Galb1-4GlcNAcb1-3Galb1-4GlcNAcb1-2Mana1-3)Manb1-4GlcNAcb1-4(Fuca1-6)GlcNAcb-Sp19	0	27.17255
Galb1-4GlcNAcb1-3Galb1-4GlcNAcb1-6(Galb1-4GlcNAcb1-3Galb1-4GlcNAb1-2)Mana1-6(Galb1-4GlcNAcb1-3Galb1-4GlcNAcb1-2Mana1-3)Manb1-4GlcNAcb1-4(Fuca1-6)GlcNAcb-Sp24	1	249.34872499999992
Galb1-4GlcNAcb1-3Galb1-4GlcNAcb1-3Galb1-4GlcNAcb1-6(Galb1-4GlcNAcb1-3Galb1-4GlcNAcb1-3Galb1-4GlcNAb1-2)Mana1-6(Galb1-4GlcNAcb1-3Galb1-4GlcNAcb1-3Galb1-4GlcNAcb1-2Mana1-3)Manb1-4GlcNAcb1-4(Fuca1-6)GlcNAcb-Sp24	1	232.9511
GlcNAcb1-3Galb1-4GlcNAcb1-3Galb1-4GlcNAcb1-3Galb1-4GlcNAcb1-3Galb1-4GlcNAcb1-6(GlcNAcb1-3Galb1-4GlcNAcb1-3Galb1-4GlcNAcb1-3Galb1-4GlcNAcb1-3Galb1-4GlcNAb1-2)Mana1-6(GlcNAcb1-3Galb1-4GlcNAcb1-3Galb1-4GlcNAcb1-3Galb1-4GlcNAcb1-3Galb1-4GlcNAcb1-2Mana1-3)Manb1-4GlcNAcb1-4(Fuca1-6)GlcNAcb-Sp24	0	-15.289424999999989
Galb1-4GlcNAcb1-3Galb1-4GlcNAcb1-3Galb1-4GlcNAcb1-3Galb1-4GlcNAcb1-3Galb1-4GlcNAcb1-6(Galb1-4GlcNAcb1-3Galb1-4GlcNAcb1-3Galb1-4GlcNAcb1-3Galb1-4GlcNAcb1-3Galb1-4GlcNAb1-2)Mana1-6(Galb1-4GlcNAcb1-3Galb1-4GlcNAcb1-3Galb1-4GlcNAcb1-3Galb1-4GlcNAcb1-3Galb1-4GlcNAcb1-2Mana1-3)Manb1-4GlcNAcb1-4(Fuca1-6)GlcNAcb-Sp24	0	21.638075
Galb1-4GlcNAcb1-3Galb1-4GlcNAcb1-3GalNAca-Sp14	1	171.478625
Neu5Aca2-3Galb1-4GlcNAcb1-3Galb1-4GlcNAcb1-3GalNAca-Sp14	0	7.399825000000009
GlcNAcb1-3Galb1-4GlcNAcb1-3GalNAca-Sp14	0	-7.7555749999999914
GlcNAcb1-3Galb1-4GlcNAcb1-6(Galb1-3)GalNAca-Sp14	0	-0.6786749999999984
GlcNAcb1-3Galb1-4GlcNAcb1-6(GlcNAcb1-3Galb1-4GlcNAcb1-3)GalNAca-Sp14	0	-7.880725000000003
Neu5Aca2-3Galb1-4GlcNAcb1-3Galb1-4GlcNAcb1-6(Neu5Aca2-3Galb1-4GlcNAcb1-3Galb1-4GlcNAcb1-3)GalNAca-Sp14	0	30.1618
Neu5Aca2-6Galb1-4GlcNAcb1-3Galb1-4GlcNAcb1-3GalNAca-Sp14	0	14.00865000000001
Galb1-4GlcNAcb1-3Galb1-3GalNAca-Sp14	0	-3.1616750000000065
Neu5Aca2-3Galb1-4GlcNAcb1-3Galb1-4GlcNAcb1-6(Galb1-3)GalNAca-Sp14	0	24.589049999999997
Neu5Aca2-6Galb1-4GlcNAcb1-6(Galb1-3)GalNAca-Sp14	0	-23.27215
GlcNAcb1-6(Neu5Aca2-3Galb1-3)GalNAca-Sp14	0	-8.993725000000003
Neu5Aca2-6Galb1-4GlcNAcb1-3Galb1-4GlcNAcb1-6(Neu5Aca2-6Galb1-4GlcNAcb1-3Galb1-4GlcNAcb1-3)GalNAca-Sp14	1	165.252175
Galb1-3GalNAcb1-4(Neu5Aca2-8Neu5Aca2-8Neu5Aca2-3)Galb1-4Glcb-Sp21	0	30.51949999999999
