# Supplementary material for: Identifying glycan motifs using a novel subtree mining approach
Source: BMC Bioinformatics. 2020 Feb 4;21:42. doi: 10.1186/s12859-020-3374-4 (PMC7001330; doi:10.1186/s12859-020-3374-4)
Supplement: Supplementary file 6 — Additional file 6 Training and test sets. CSV files for all training and test sets used for this manuscript. [file 12859_2020_3374_MOESM6_ESM.zip › CV_Folds/CV_Folds/fold_3/training_set_WGA_14057_1ug_v5.0_DATA.csv]

glycan	binding	rfu
Gala-Sp8	0	81.95615000000002
Glca-Sp8	0	95.50647499999998
GalNAca-Sp15	0	47.60265000000001
Fuca-Sp8	0	12.140974999999996
Fuca-Sp9	0	5.757399999999998
Rhaa-Sp8	0	20.439375
Neu5Aca-Sp8	0	76.79125
Neu5Aca-Sp11	0	30.3083
Neu5Acb-Sp8	0	11.383075000000002
Galb-Sp8	0	21.250025
Manb-Sp8	0	50.44445000000001
GlcNAcb-Sp0	1	6200.440675000002
GlcN(Gc)b-Sp8	0	22.00399999999999
Galb1-4GlcNAcb1-6(Galb1-4GlcNAcb1-3)GalNAc-Sp14	0	11.449475
GlcNAcb1-6(GlcNAcb1-4)(GlcNAcb1-3)GlcNAc-Sp8	0	150.003425
6S(3S)Galb1-4(6S)GlcNAcb-Sp0	0	28.723925
6S(3S)Galb1-4GlcNAcb-Sp0	0	49.6366
(3S)Galb1-4(Fuca1-3)(6S)Glc-Sp0	0	34.2572
(3S)Galb1-4Glcb-Sp8	0	86.40934999999998
(3S)Galb1-4(6S)Glcb-Sp0	0	29.976299999999995
(3S)Galb1-4(6S)Glcb-Sp8	0	25.397525
(3S)Galb1-3(Fuca1-4)GlcNAcb-Sp8	0	14.961149999999998
(3S)Galb1-3GlcNAcb-Sp0	0	14.430124999999995
(3S)Galb1-3GlcNAcb-Sp8	0	13.8503
(3S)Galb1-4(Fuca1-3)GlcNAc-Sp8	0	15.266374999999995
(3S)Galb-Sp8	0	8.232575
(6S)(4S)Galb1-4GlcNAcb-Sp0	0	13.200300000000002
(6P)Mana-Sp8	0	23.857525000000006
(6S)Galb1-4Glcb-Sp0	0	30.51139999999998
(6S)Galb1-4Glcb-Sp8	0	49.068625
(6S)Galb1-4GlcNAcb-Sp8	0	22.651525
(6S)Galb1-4(6S)Glcb-Sp8	0	2.254450000000002
Neu5Aca2-3(6S)Galb1-4GlcNAcb-Sp8	0	19.509675
(6S)GlcNAcb-Sp8	1	21238.920025
Neu5,9Ac2a-Sp8	0	50.39070000000001
GlcNAcb1-2Mana1-6(GlcNAcb1-2Mana1-3)Manb1-4GlcNAcb1-4GlcNAcb-Sp13	1	4292.741349999998
Galb1-4GlcNAcb1-2Mana1-6(Galb1-4GlcNAcb1-2Mana1-3)Manb1-4GlcNAcb1-4GlcNAcb-Sp12	1	2729.981025
Neu5Aca2-6Galb1-4GlcNAcb1-2Mana1-6(Neu5Aca2-6Galb1-4GlcNAcb1-2Mana1-3)Manb1-4GlcNAcb1-4GlcNAcb-Sp12	0	18.26535
Neu5Aca2-6Galb1-4GlcNAcb1-2Mana1-6(Neu5Aca2-6Galb1-4GlcNAcb1-2Mana1-3)Manb1-4GlcNAcb1-4GlcNAcb-Sp13	0	59.78347500000001
Neu5Aca2-6Galb1-4GlcNAcb1-2Mana1-6(Neu5Aca2-6Galb1-4GlcNAcb1-2Mana1-3)Manb1-4GlcNAcb1-4GlcNAcb-Sp21	1	33513.80122499999
Neu5Aca2-6Galb1-4GlcNAcb1-2Mana1-6(Neu5Aca2-6Galb1-4GlcNAcb1-2Mana1-3)Manb1-4GlcNAcb1-4GlcNAcb-Sp24	0	57.79700000000001
Fuca1-2Galb1-3GalNAcb1-3Gala-Sp9	0	14.506100000000005
Fuca1-2Galb1-3GalNAcb1-3Gala1-4Galb1-4Glcb-Sp9	0	14.8201
Fuca1-2Galb1-3(Fuca1-4)GlcNAcb-Sp8	0	23.159575000000004
Fuca1-2Galb1-3GalNAca-Sp8	0	1.2630999999999997
Fuca1-2Galb1-3GalNAca-Sp14	0	3.1256749999999998
Fuca1-2Galb1-3GalNAcb1-4(Neu5Aca2-3)Galb1-4Glcb-Sp0	0	26.523625000000006
Fuca1-2Galb1-3GalNAcb1-4(Neu5Aca2-3)Galb1-4Glcb-Sp9	0	43.5688
Fuca1-2Galb1-3GlcNAcb1-3Galb1-4Glcb-Sp8	0	7.481174999999999
Fuca1-2Galb1-3GlcNAcb1-3Galb1-4Glcb-Sp10	0	1.968650000000002
Fuca1-2Galb1-3GlcNAcb-Sp0	0	11.934525000000002
Fuca1-2Galb1-3GlcNAcb-Sp8	0	29.739025
Fuca1-2Galb1-4(Fuca1-3)GlcNAcb1-3Galb1-4(Fuca1-3)GlcNAcb-Sp0	0	10.789925000000002
Fuca1-2Galb1-4(Fuca1-3)GlcNAcb1-3Galb1-4(Fuca1-3)GlcNAcb1-3Galb1-4(Fuca1-3)GlcNAcb-Sp0	0	9.5599
Fuca1-2Galb1-4(Fuca1-3)GlcNAcb-Sp0	0	43.89602500000001
Fuca1-2Galb1-4(Fuca1-3)GlcNAcb-Sp8	0	19.5846
Fuca1-2Galb1-4GlcNAcb1-3Galb1-4GlcNAcb-Sp0	1	14195.203525000004
Fuca1-2Galb1-4GlcNAcb1-3Galb1-4GlcNAcb1-3Galb1-4GlcNAcb-Sp0	1	15441.11335
Fuca1-2Galb1-4GlcNAcb-Sp0	0	65.44859999999998
Fuca1-2Galb1-4Glcb-Sp0	0	24.970800000000004
Fuca1-2Galb-Sp8	0	21.7793
Fuca1-3GlcNAcb-Sp8	0	4.105599999999999
Fuca1-4GlcNAcb-Sp8	0	10.097449999999998
Fucb1-3GlcNAcb-Sp8	0	2.9938749999999974
GalNAca1-3(Fuca1-2)Galb1-3GlcNAcb-Sp0	0	2.799175
GalNAca1-3(Fuca1-2)Galb1-4(Fuca1-3)GlcNAcb-Sp0	0	33.983025
(3S)Galb1-4(Fuca1-3)Glcb-Sp0	0	127.29145000000004
GalNAca1-3(Fuca1-2)Galb1-4GlcNAcb-Sp8	1	32701.965949999994
GalNAca1-3(Fuca1-2)Galb1-4Glcb-Sp0	0	11.39655
GalNAca1-3(Fuca1-2)Galb-Sp8	1	5638.8711
GalNAca1-3Galb-Sp8	1	13285.921149999998
GalNAca1-4(Fuca1-2)Galb1-4GlcNAcb-Sp8	1	26100.92275
GalNAcb1-3Gala1-4Galb1-4GlcNAcb-Sp0	1	8588.859775
GalNAcb1-4(Fuca1-3)GlcNAcb-Sp0	1	35298.082725
GalNAcb1-4GlcNAcb-Sp0	1	28496.731775000004
GalNAcb1-4GlcNAcb-Sp8	1	34644.666375
Gala1-2Galb-Sp8	0	35.32712499999999
Gala1-3(Fuca1-2)Galb1-3GlcNAcb-Sp0	0	121.685225
Gala1-3(Fuca1-2)Galb1-3GlcNAcb-Sp8	0	71.28475
Gala1-3(Fuca1-2)Galb1-4(Fuca1-3)GlcNAcb-Sp0	0	19.000725
Gala1-3(Fuca1-2)Galb1-4(Fuca1-3)GlcNAcb-Sp8	0	7.669475
Gala1-3(Fuca1-2)Galb1-4GlcNAc-Sp0	1	25875.052675
Gala1-3(Fuca1-2)Galb1-4Glcb-Sp0	0	15.673400000000004
Gala1-3(Fuca1-2)Galb-Sp8	0	10.595074999999998
Gala1-3(Fuca1-2)Galb-Sp18	0	12.983950000000002
Gala1-4(Gala1-3)Galb1-4GlcNAcb-Sp8	1	34221.593225
Gala1-3GalNAca-Sp8	0	26.981600000000004
Gala1-3GalNAca-Sp16	0	14.496374999999995
Gala1-3GalNAcb-Sp8	0	5.043400000000002
Gala1-3Galb1-4(Fuca1-3)GlcNAcb-Sp8	0	30.3437
Gala1-3Galb1-3GlcNAcb-Sp0	0	41.076425000000015
Gala1-3Galb1-4GlcNAcb-Sp8	1	4812.500825000001
Gala1-3Galb1-4Glcb-Sp0	0	12.606175000000002
Gala1-3Galb1-4Glc-Sp10	0	13.865850000000005
Gala1-3Galb-Sp8	0	16.59545
Gala1-4(Fuca1-2)Galb1-4GlcNAcb-Sp8	1	27268.89582500001
Gala1-4Galb1-4GlcNAcb-Sp0	1	13507.3219
Gala1-4GlcNAcb-Sp8	0	19.196524999999994
Gala1-6Glcb-Sp8	0	23.69717499999999
Galb1-3(Fuca1-4)GlcNAcb1-3Galb1-4(Fuca1-3)GlcNAcb-Sp0	0	15.544049999999995
Galb1-3GlcNAcb1-3Galb1-4(Fuca1-3)GlcNAcb-Sp0	0	6.307275000000002
Galb1-3(Fuca1-4)GlcNAc-Sp8	0	5.690125
Fuca1-4(Galb1-3)GlcNAcb-Sp8	0	3.57315
Galb1-4GlcNAcb1-6GalNAca-Sp8	1	32015.862025
Galb1-4GlcNAcb1-6GalNAc-Sp14	0	15.436225000000006
GlcNAcb1-6(Galb1-3)GalNAca-Sp8	1	6339.850100000002
Neu5Aca2-6(Galb1-3)GalNAca-Sp14	0	6.528050000000002
Neu5Acb2-6(Galb1-3)GalNAca-Sp8	0	4.227550000000001
Neu5Aca2-6(Galb1-3)GlcNAcb1-4Galb1-4Glcb-Sp10	0	19.112900000000003
Galb1-3GalNAca-Sp8	0	13.379149999999996
Galb1-3GalNAca-Sp14	0	8.832674999999998
Galb1-3GalNAca-Sp16	0	3.905875000000005
Galb1-3GalNAcb-Sp8	0	6.683575000000002
Galb1-3GalNAcb1-3Gala1-4Galb1-4Glcb-Sp0	0	31.3929
Galb1-3GalNAcb1-4(Neu5Aca2-3)Galb1-4Glcb-Sp0	0	7.526300000000001
Galb1-3GalNAcb1-4Galb1-4Glcb-Sp8	0	30.114925
Galb1-3Galb-Sp8	0	12.6041
Galb1-3GlcNAcb1-3Galb1-4Glcb-Sp10	0	5.053874999999998
Galb1-3GlcNAcb-Sp0	0	20.35555
Galb1-3GlcNAcb-Sp8	0	208.24205
Galb1-4(Fuca1-3)GlcNAcb-Sp8	0	6.7984500000000025
Galb1-4(Fuca1-3)GlcNAcb1-3Galb1-4(Fuca1-3)GlcNAcb-Sp0	0	76.45935
Galb1-4(6S)Glcb-Sp0	0	18.935975
Galb1-4GalNAca1-3(Fuca1-2)Galb1-4GlcNAcb-Sp8	1	14208.782
Galb1-4GlcNAcb1-3GalNAca-Sp8	0	26.2993
Galb1-4GlcNAcb1-3GalNAc-Sp14	0	6.626424999999998
Galb1-4GlcNAcb1-3Galb1-4GlcNAcb1-3Galb1-4GlcNAcb-Sp0	1	3414.923275
Galb1-4GlcNAcb1-3Galb1-4GlcNAcb-Sp0	1	8318.96165
Galb1-4GlcNAcb1-3Galb1-4Glcb-Sp0	0	7.555875000000002
Galb1-4GlcNAcb-Sp0	1	12226.139025
Galb1-4GlcNAcb-Sp8	1	7648.378100000001
Galb1-4Glcb-Sp0	0	10.31575
GlcNAca1-6Galb1-4GlcNAcb-Sp8	1	4147.257525
GlcNAcb1-6(GlcNAcb1-3)GalNAca-Sp8	1	11459.479275000003
GlcNAcb1-6(GlcNAcb1-3)GalNAca-Sp14	0	26.539375
GlcNAcb1-6(GlcNAcb1-3)Galb1-4GlcNAcb-Sp8	1	34002.616925
GlcNAcb1-3GalNAca-Sp14	0	14.376700000000005
GlcNAcb1-3Galb1-4GlcNAcb-Sp0	1	29162.386600000005
GlcNAcb1-3Galb1-4GlcNAcb1-3Galb1-4GlcNAcb-Sp0	1	35718.332475
GlcNAcb1-4-MDPLys	1	23223.6889
GlcNAcb1-6(GlcNAcb1-4)GalNAca-Sp8	1	14357.878575
GlcNAcb1-4Galb1-4GlcNAcb-Sp8	1	5152.437925
GlcNAcb1-4GlcNAcb1-4GlcNAcb1-4GlcNAcb1-4GlcNAcb1-4GlcNAcb1-Sp8	1	25008.544925
GlcNAcb1-4GlcNAcb1-4GlcNAcb1-4GlcNAcb1-4GlcNAcb1-Sp8	1	24152.487325
GlcNAcb1-4GlcNAcb1-4GlcNAcb-Sp8	1	28053.602175
GlcNAcb1-6GalNAca-Sp8	1	29109.480625
GlcNAcb1-6GalNAca-Sp14	0	50.3075
GlcNAcb1-6Galb1-4GlcNAcb-Sp8	1	32057.607400000004
Glca1-4Glcb-Sp8	0	28.54360000000001
Glca1-4Glca-Sp8	0	6.007225
Glca1-6Glca1-6Glcb-Sp8	0	17.685575
Glcb1-4Glcb-Sp8	0	26.58745
Glcb1-6Glcb-Sp8	0	15.061075
GlcAa-Sp8	0	5.4378249999999975
GlcAb-Sp8	0	51.28125
GlcAb1-3Galb-Sp8	0	13.522824999999996
GlcAb1-6Galb-Sp8	0	26.90525
KDNa2-3Galb1-3GlcNAcb-Sp0	0	9.48655
KDNa2-3Galb1-4GlcNAcb-Sp0	0	44.93729999999999
Mana1-2Mana1-3Mana-Sp9	0	17.3138
Mana1-2Mana1-6(Mana1-2Mana1-3)Mana1-6(Mana1-2Mana1-2Mana1-3)Manb1-4GlcNAcb1-4GlcNAcb-Sp12	0	44.99295000000001
Mana1-6(Mana1-3)Mana-Sp9	0	5.361899999999997
Mana1-2Mana1-2Mana1-6(Mana1-3)Mana-Sp9	0	26.43845000000001
Mana1-6(Mana1-3)Mana1-6(Mana1-2Mana1-3)Manb1-4GlcNAcb1-4GlcNAcb-Sp12	0	289.527325
Mana1-6(Mana1-3)Mana1-6(Mana1-3)Manb1-4GlcNAcb1-4GlcNAcb-Sp12	0	24.78495
Manb1-4GlcNAcb-Sp0	0	14.904075
(3S)Galb1-4(Fuca1-3)(6S)GlcNAcb-Sp8	0	4.0321500000000015
Fuca1-2(6S)Galb1-4GlcNAcb-Sp0	0	8.576949999999998
Fuca1-2Galb1-4(6S)GlcNAcb-Sp8	1	2888.5182000000004
Fuca1-2(6S)Galb1-4(6S)Glcb-Sp0	0	19.686550000000004
Neu5Aca2-3Galb1-3GalNAca-Sp8	0	120.3051
Neu5Aca2-3Galb1-3GalNAca-Sp14	0	-4.616774999999999
GalNAcb1-4(Neu5Aca2-8Neu5Aca2-8Neu5Aca2-8Neu5Aca2-3)Galb1-4Glcb-Sp0	0	14.903975
GalNAcb1-4(Neu5Aca2-8Neu5Aca2-8Neu5Aca2-3)Galb1-4Glcb-Sp0	0	43.19859999999999
Neu5Aca2-8Neu5Aca2-8Neu5Aca2-3Galb1-4Glcb-Sp0	0	2.8866
GalNAcb1-4(Neu5Aca2-3)Galb1-4GlcNAcb-Sp0	0	7.496024999999999
GalNAcb1-4(Neu5Aca2-3)Galb1-4GlcNAcb-Sp8	0	25.08599999999999
GalNAcb1-4(Neu5Aca2-3)Galb1-4Glcb-Sp0	0	6.924624999999998
Neu5Aca2-3Galb1-3GalNAcb1-4(Neu5Aca2-3)Galb1-4Glcb-Sp0	0	2.65252499999999
Neu5Aca2-6(Neu5Aca2-3)GalNAca-Sp8	0	17.073974999999994
Neu5Aca2-3GalNAca-Sp8	0	0.05197500000000055
Neu5Aca2-3Galb1-3(6S)GlcNAc-Sp8	0	78.403075
Neu5Aca2-3Galb1-3(Fuca1-4)GlcNAcb-Sp8	0	34.6443
Neu5Aca2-3Galb1-3(Fuca1-4)GlcNAcb1-3Galb1-4(Fuca1-3)GlcNAcb-Sp0	0	176.71122499999996
Neu5Aca2-6(Neu5Aca2-3Galb1-3)GalNAca-Sp8	0	54.09475000000001
Neu5Aca2-6(Neu5Aca2-3Galb1-3)GalNAca-Sp14	0	274.8919
Neu5Aca2-3Galb-Sp8	0	17.048724999999994
Neu5Aca2-3Galb1-3GalNAcb1-3Gala1-4Galb1-4Glcb-Sp0	0	23.518075
Neu5Aca2-3Galb1-3GlcNAcb-Sp0	0	43.976000000000006
Neu5Aca2-3Galb1-4(6S)GlcNAcb-Sp8	1	10308.619975
Neu5Aca2-3Galb1-4(Fuca1-3)(6S)GlcNAcb-Sp8	0	6.209425
Neu5Aca2-3Galb1-4(Fuca1-3)GlcNAcb-Sp8	0	158.35165000000003
Neu5Aca2-3Galb1-4(Fuca1-3)GlcNAcb1-3Galb1-4GlcNAcb-Sp8	1	10430.7432
Neu5Aca2-3Galb1-4GlcNAcb1-3Galb1-4GlcNAcb1-3Galb1-4GlcNAcb-Sp0	1	31541.414600000004
Neu5Aca2-3Galb1-4GlcNAcb-Sp0	1	11745.0801
Neu5Aca2-3Galb1-4GlcNAcb-Sp8	1	16423.438400000006
Neu5Aca2-3Galb1-4GlcNAcb1-3Galb1-4GlcNAcb-Sp0	1	20767.937575
Fuca1-2Galb1-4(6S)Glcb-Sp0	0	11.896575000000002
Neu5Aca2-3Galb1-4Glcb-Sp0	0	15.967525
Neu5Aca2-3Galb1-4Glcb-Sp8	0	12.254475
Neu5Aca2-6GalNAcb1-4GlcNAcb-Sp0	1	30694.118525000005
Neu5Aca2-6Galb1-4(6S)GlcNAcb-Sp8	0	20.623400000000004
Neu5Aca2-6Galb1-4GlcNAcb-Sp0	0	18.713025
Neu5Aca2-6Galb1-4GlcNAcb-Sp8	0	3.494349999999999
Neu5Aca2-6Galb1-4GlcNAcb1-3Galb1-4(Fuca1-3)GlcNAcb1-3Galb1-4(Fuca1-3)GlcNAcb-Sp0	0	20.52565
Neu5Aca2-6Galb1-4GlcNAcb1-3Galb1-4GlcNAcb-Sp0	1	2733.7004499999994
Neu5Aca2-6Galb1-4Glcb-Sp0	0	10.0121
Neu5Aca2-6Galb1-4Glcb-Sp8	0	26.829325
Neu5Aca2-6Galb-Sp8	0	44.813325000000006
Neu5Aca2-8Neu5Aca-Sp8	0	13.028350000000005
Galb1-3(Fuca1-4)GlcNAcb1-3Galb1-3(Fuca1-4)GlcNAcb-Sp0	0	7.08925
Neu5Acb2-6GalNAca-Sp8	1	10526.060349999998
Neu5Gca2-3Galb1-3(Fuca1-4)GlcNAcb-Sp0	0	7.149300000000002
Neu5Gca2-3Galb1-3GlcNAcb-Sp0	0	18.755750000000006
Neu5Gca2-3Galb1-4(Fuca1-3)GlcNAcb-Sp0	0	10.310674999999996
Neu5Gca2-3Galb1-4Glcb-Sp0	0	8.919524999999998
Neu5Gca-Sp8	0	18.19825
Neu5Aca2-3Galb1-4GlcNAcb1-6(Galb1-3)GalNAca-Sp14	0	50.74242500000001
Galb1-3GlcNAcb1-3Galb1-3GlcNAcb-Sp0	0	4.149850000000002
Galb1-4(Fuca1-3)(6S)GlcNAcb-Sp0	0	23.494525
Galb1-4GlcNAcb1-3Galb1-3GlcNAcb-Sp0	0	8.224475
Neu5Aca2-3Galb1-3GlcNAcb1-3Galb1-3GlcNAcb-Sp0	0	63.56017500000002
Neu5Aca2-3Galb1-4GlcNAcb1-3Galb1-3GlcNAcb-Sp0	0	244.58665
4S(3S)Galb1-4GlcNAcb-Sp0	1	7681.765625000003
(6S)Galb1-4(6S)GlcNAcb-Sp0	0	20.733349999999994
(6P)Glcb-Sp10	0	103.52765000000002
Neu5Aca2-3Galb1-4(Fuca1-3)GlcNAcb1-6(Galb1-3)GalNAca-Sp14	0	36.83342499999999
Galb1-3Galb1-4GlcNAcb-Sp8	0	16.703650000000003
GlcNAcb1-6(Galb1-4GlcNAcb1-3)Galb1-4GlcNAc-Sp0	1	35223.920024999985
Galb1-4GlcNAca1-6Galb1-4GlcNAcb-Sp0	0	4.330599999999997
Galb1-4GlcNAcb1-6Galb1-4GlcNAcb-Sp0	1	24830.70745
GalNAcb1-3Galb-Sp8	0	34.947325000000006
GlcAb1-3GlcNAcb-Sp8	0	6.392899999999997
GlcNAcb1-4GlcNAcb-Sp10	1	32264.87865
GlcNAcb1-4GlcNAcb-Sp12	1	26937.547775
Mana1-6(Mana1-3)Mana1-6(Mana1-3)Manb-Sp10	0	34.960725
Mana1-2Mana1-6(Mana1-2Mana1-3)Mana1-6(Mana1-2Mana1-2Mana1-3)Mana-Sp9	0	5.131599999999999
Neu5Aca2-3Galb1-4GlcNAcb1-6(Neu5Aca2-3Galb1-3)GalNAca-Sp14	1	8822.129725
Neu5Aca2-6Galb1-4GlcNAcb1-2Mana1-6(Neu5Aca2-3Galb1-4GlcNAcb1-2Mana1-3)Manb1-4GlcNAcb1-4GlcNAcb-Sp12	1	7252.977275
Galb1-4GlcNAcb1-2Mana1-6(Neu5Aca2-6Galb1-4GlcNAcb1-2Mana1-3)Manb1-4GlcNAcb1-4GlcNAcb-Sp12	0	44.121325
GlcNAcb1-2Mana1-6(Neu5Aca2-6Galb1-4GlcNAcb1-2Mana1-3)Manb1-4GlcNAcb1-4GlcNAcb-Sp12	0	72.87642500000003
Neu5Aca2-8Neu5Acb-Sp17	0	16.660700000000006
Neu5Aca2-8Neu5Aca2-8Neu5Acb-Sp8	0	3.956325
Neu5Gcb2-6Galb1-4GlcNAc-Sp8	0	12.665175000000005
Neu5Aca2-3Galb1-4GlcNAcb1-2Mana1-6(Neu5Aca2-3Galb1-4GlcNAcb1-2Mana1-3)Manb1-4GlcNAcb1-4GlcNAcb-Sp12	1	36947.41925
Neu5Aca2-3Galb1-4GlcNAcb1-2Mana1-6(Neu5Aca2-6Galb1-4GlcNAcb1-2Mana1-3)Manb1-4GlcNAcb1-4GlcNAcb-Sp12	1	9003.618875
Neu5,9Ac2a2-3Galb1-4GlcNAcb-Sp0	1	12323.811125
GalNAcb1-3Gala1-4Galb1-4GlcNAcb1-3Galb1-4Glcb-Sp0	0	17.045450000000002
GalNAca1-3(Fuca1-2)Galb1-4GlcNAcb1-3Galb1-4GlcNAcb-Sp0	1	35074.4756
Neu5Aca2-3Galb1-4(Fuca1-3)GlcNAcb1-6(Neu5Aca2-3Galb1-3)GalNAc-Sp14	0	73.46934999999998
GlcNAca1-4Galb1-4GlcNAcb1-3Galb1-4GlcNAcb1-3Galb1-4GlcNAcb-Sp0	1	37842.21620000002
GlcNAca1-4Galb1-4GlcNAcb-Sp0	1	12282.994225
GlcNAca1-4Galb1-3GlcNAcb-Sp0	1	22143.540575000006
GlcNAca1-4Galb1-4GlcNAcb1-3Galb1-4Glcb-Sp0	1	26766.862375000004
GlcNAca1-4Galb1-4GlcNAcb1-3Galb1-4(Fuca1-3)GlcNAcb1-3Galb1-4(Fuca1-3)GlcNAcb-Sp0	1	28442.2063
GlcNAca1-4Galb1-4GlcNAcb1-3Galb1-4GlcNAcb-Sp0	1	20351.1455
GlcNAca1-4Galb1-3GalNAc-Sp14	1	26666.030975
Neu5Aca2-6Galb1-4GlcNAcb1-2Mana1-6(Mana1-3)Manb1-4GlcNAcb1-4GlcNAc-Sp12	0	14.258775
Mana1-6(Neu5Aca2-6Galb1-4GlcNAcb1-2Mana1-3)Manb1-4GlcNAcb1-4GlcNAc-Sp12	0	41.00335
Neu5Aca2-6Galb1-4GlcNAcb1-2Mana1-3Manb1-4GlcNAcb1-4GlcNAc-Sp12	1	27202.05365
Galb1-4GlcNAcb1-2Mana1-3Manb1-4GlcNAcb1-4GlcNAc-Sp12	1	35213.175299999995
Galb1-4GlcNAcb1-2Mana1-6Manb1-4GlcNAcb1-4GlcNAc-Sp12	0	16.735249999999994
GlcNAcb1-2Mana1-6(GlcNAcb1-2Mana1-3)Manb1-4GlcNAcb1-4(Fuca1-6)GlcNAcb-Sp22	0	36.309675
Galb1-4GlcNAcb1-2Mana1-6(Galb1-4GlcNAcb1-2Mana1-3)Manb1-4GlcNAcb1-4(Fuca1-6)GlcNAcb-Sp22	0	11.198525000000005
Galb1-3GlcNAcb1-2Mana1-6(Galb1-3GlcNAcb1-2Mana1-3)Manb1-4GlcNAcb1-4(Fuca1-6)GlcNAcb-Sp22	0	16.538274999999995
KDNa2-3Galb1-4(Fuca1-3)GlcNAc-Sp0	0	12.11515
KDNa2-6Galb1-4GlcNAc-Sp0	0	9.60655
KDNa2-3Galb1-4Glc-Sp0	0	20.196400000000008
KDNa2-3Galb1-3GalNAca-Sp14	0	25.487400000000004
Fuca1-2Galb1-4GlcNAcb1-2Mana1-6(Fuca1-2Galb1-4GlcNAcb1-2Mana1-3)Manb1-4GlcNAcb1-4GlcNAcb-Sp20	0	204.98377500000004
Galb1-4GlcNAcb1-2Mana1-6(Mana1-3)Manb1-4GlcNAcb1-4GlcNAcb-Sp12	0	8.283525000000003
Fuca1-4(Galb1-3)GlcNAcb1-2Mana1-6(Fuca1-4(Galb1-3)GlcNAcb1-2Mana1-3)Manb1-4GlcNAcb1-4(Fuca1-6)GlcNAcb-Sp22	0	185.4854
Neu5Aca2-6GlcNAcb1-4GlcNAc-Sp21	1	14186.350725
Galb1-4(Fuca1-3)GlcNAcb1-6(Fuca1-2Galb1-4GlcNAcb1-3)Galb1-4Glc-Sp21	0	18.828050000000005
GalNAca1-3(Fuca1-2)Galb1-4GlcNAcb1-2Mana1-6(GalNAca1-3(Fuca1-2)Galb1-4GlcNAcb1-2Mana1-3)Manb1-4GlcNAcb1-4GlcNAcb-Sp20	1	13244.361425
Gala1-3Galb1-4(Fuca1-3)GlcNAcb1-2Mana1-6(Gala1-3Galb1-4(Fuca1-3)GlcNAcb1-2Mana1-3)Manb1-4GlcNAcb1-4GlcNAcb-Sp20	0	119.478425
Gala1-3(Fuca1-2)Galb1-3GlcNAcb1-2Mana1-6(Gala1-3(Fuca1-2)Galb1-3GlcNAcb1-2Mana1-3)Manb1-4GlcNAcb1-4GlcNAcb-Sp20	0	62.8691
Fuca1-4(Fuca1-2Galb1-3)GlcNAcb1-2Mana1-3(Fuca1-4(Fuca1-2Galb1-3)GlcNAcb1-2Mana1-3)Manb1-4GlcNAcb1-4GlcNAcb-Sp19	0	46.26632500000001
Neu5Aca2-3Galb1-4GlcNAcb1-3GalNAc-Sp14	0	2.410625
Neu5Aca2-6Galb1-4GlcNAcb1-3GalNAc-Sp14	0	-2.709375
Neu5Aca2-3Galb1-4(Fuca1-3)GlcNAcb1-3GalNAca-Sp14	0	32.8545
GalNAcb1-4GlcNAcb1-2Mana1-6(GalNAcb1-4GlcNAcb1-2Mana1-3)Manb1-4GlcNAcb1-4GlcNAc-Sp12	1	20468.6715
Galb1-3GalNAca1-3(Fuca1-2)Galb1-4Glc-Sp0	0	12.529775
Galb1-3GalNAca1-3(Fuca1-2)Galb1-4GlcNAc-Sp0	1	17339.349449999998
Galb1-3GlcNAcb1-3Galb1-4GlcNAcb1-6(Galb1-3GlcNAcb1-3)Galb1-4Glcb-Sp0	1	3346.4732750000007
Galb1-4(Fuca1-3)GlcNAcb1-6(Galb1-3GlcNAcb1-3)Galb1-4Glc-Sp21	0	12.73335
Galb1-4(Fuca1-3)GlcNAcb1-6(Fuca1-4(Fuca1-2Galb1-3)GlcNAcb1-3)Galb1-4Glc-Sp21	0	2.278724999999998
Galb1-3GlcNAcb1-3Galb1-4(Fuca1-3)GlcNAcb1-6(Galb1-3GlcNAcb1-3)Galb1-4Glc-Sp21	0	2.9067749999999983
Galb1-4GlcNAcb1-6(Galb1-4GlcNAcb1-2)Mana1-6(Galb1-4GlcNAcb1-4(Galb1-4GlcNAcb1-2)Mana1-3)Manb1-4GlcNAcb1-4GlcNAcb-Sp21	0	51.789275
Fuca1-2Galb1-3GalNAca1-3(Fuca1-2)Galb1-4Glcb-Sp0	0	7.197324999999998
GalNAca1-3(Fuca1-2)Galb1-3GalNAca1-3(Fuca1-2)Galb1-4GlcNAcb-Sp0	1	23599.7865
Gala1-3Galb1-3GlcNAcb1-2Mana1-6(Gala1-3Galb1-3GlcNAcb1-2Mana1-3)Manb1-4GlcNAcb1-4GlcNAc-Sp19	0	43.977375
Gala1-3Galb1-3(Fuca1-4)GlcNAcb1-2Mana1-6(Gala1-3Galb1-3(Fuca1-4)GlcNAcb1-2Mana1-3)Manb1-4GlcNAcb1-4GlcNAc-Sp19	0	76.29110000000001
Neu5Aca2-3Galb1-3GlcNAcb1-2Mana1-6(Neu5Aca2-3Galb1-3GlcNAcb1-2Mana1-3)Manb1-4GlcNAcb1-4GlcNAc-Sp19	0	-16.77477499999999
GlcNAcb1-2Mana1-6(Galb1-4GlcNAcb1-2Mana1-3)Manb1-4GlcNAcb1-4GlcNAc-Sp12	1	5119.229625
Galb1-4GlcNAcb1-2Mana1-6(GlcNAcb1-2Mana1-3)Manb1-4GlcNAcb1-4GlcNAc-Sp12	1	5476.87705
Neu5Aca2-3Galb1-3GlcNAcb1-3GalNAca-Sp14	0	69.20057500000001
Fuca1-2Galb1-4GlcNAcb1-3GalNAca-Sp14	0	12.402175000000002
Galb1-4(Fuca1-3)GlcNAcb1-3GalNAca-Sp14	0	6.240400000000001
Gala1-3Galb1-4GlcNAcb1-3GalNAca-Sp14	0	20.1632
Galb1-3GlcNAca1-6Galb1-4GlcNAcb-Sp0	0	9.33875
GalNAcb1-3Gala1-6Galb1-4Glcb-Sp8	0	46.57335000000001
Gala1-3(Fuca1-2)Galb1-4(Fuca1-3)Glcb-Sp21	0	13.1949
Galb1-3GalNAcb1-4(Neu5Aca2-8Neu5Aca2-3)Galb1-4Glcb-Sp0	0	7.117750000000003
GalNAca1-3(Fuca1-2)Galb1-4GlcNAcb1-3GalNAca-Sp14	0	2.1326750000000008
GalNAca1-3GalNAcb1-3Gala1-4Galb1-4Glcb-Sp0	0	3.950250000000001
Gala1-3(Fuca1-2)Galb1-4(Fuca1-3)GlcNAcb1-3GalNAc-Sp14	0	14.226074999999998
Galb1-4(Fuca1-3)GlcNAcb1-2Mana1-6(Galb1-4(Fuca1-3)GlcNAcb1-2Mana1-3)Manb1-4GlcNAcb1-4(Fuca1-6)GlcNAcb-Sp22	0	26.020425000000003
Fuca1-2Galb1-4GlcNAcb1-2Mana1-6(Fuca1-2Galb1-4GlcNAcb1-2Mana1-3)Manb1-4GlcNAcb1-4(Fuca1-6)GlcNAcb-Sp22	0	91.95175000000003
GlcNAcb1-2(GlcNAcb1-6)Mana1-6(GlcNAcb1-2Mana1-3)Manb1-4GlcNAcb1-4GlcNAcb-Sp19	1	3400.31505
Fuca1-2Galb1-3GlcNAcb1-3GalNAc-Sp14	0	8.694825
GalNAca1-3(Fuca1-2)Galb1-3GlcNAcb1-3GalNAc-Sp14	0	16.113075
Gala1-3Galb1-3GlcNAcb1-3GalNAc-Sp14	0	6.77065
Fuca1-2Galb1-3GlcNAcb1-2Mana1-6(Fuca1-2Galb1-3GlcNAcb1-2Mana1-3)Manb1-4GlcNAcb1-4(Fuca1-6)GlcNAcb-Sp22	0	56.53069999999998
Gala1-3(Fuca1-2)Galb1-4GlcNAcb1-2Mana1-6(Gala1-3(Fuca1-2)Galb1-4GlcNAcb1-2Mana1-3)Manb1-4GlcNAcb1-4(Fuca1-6)GlcNAcb-Sp22	0	30.155875
Fuca1-3GlcNAcb1-6(Galb1-4GlcNAcb1-3)Galb1-4Glc-Sp21	0	37.709225
GlcNAcb1-2Mana1-6(GlcNAcb1-4)(GlcNAcb1-2Mana1-3)Manb1-4GlcNAcb1-4GlcNAc-Sp21	1	32835.5415
GlcNAcb1-2Mana1-6(GlcNAcb1-4)(GlcNAcb1-4(GlcNAcb1-2)Mana1-3)Manb1-4GlcNAcb1-4GlcNAc-Sp21	1	15851.21715
GlcNAcb1-6(GlcNAcb1-2)Mana1-6(GlcNAcb1-4)(GlcNAcb1-2Mana1-3)Manb1-4GlcNAcb1-4GlcNAc-Sp21	1	2338.5116000000007
GlcNAcb1-6(GlcNAcb1-2)Mana1-6(GlcNAcb1-4)(GlcNAcb1-4(GlcNAcb1-2)Mana1-3)Manb1-4GlcNAcb1-4GlcNAc-Sp21	1	5435.828925000002
Galb1-4GlcNAcb1-2Mana1-6(GlcNAcb1-4)(Galb1-4GlcNAcb1-2Mana1-3)Manb1-4GlcNAcb1-4GlcNAc-Sp21	1	3284.797
Galb1-4GlcNAcb1-2Mana1-6(GlcNAcb1-4)(Galb1-4GlcNAcb1-4(Galb1-4GlcNAcb1-2)Mana1-3)Manb1-4GlcNAcb1-4GlcNAc-Sp21	0	44.62482499999999
Galb1-4GlcNAcb1-6(Galb1-4GlcNAcb1-2)Mana1-6(GlcNAcb1-4)(Galb1-4GlcNAcb1-4(Galb1-4GlcNAcb1-2)Mana1-3)Manb1-4GlcNAcb1-4GlcNAc-Sp21	0	13.008074999999998
Galb1-4Galb-Sp10	0	7.365674999999998
GalNAcb1-6GalNAcb-Sp8	1	16324.504225
(6S)Galb1-3GlcNAcb-Sp0	0	9.597975000000002
(6S)Galb1-3(6S)GlcNAc-Sp0	0	4.9801
Fuca1-2Galb1-4GlcNAcb1-2Mana1-6(Fuca1-2Galb1-4GlcNAcb1-2(Fuca1-2Galb1-4GlcNAcb1-4)Mana1-3)Manb1-4GlcNAcb1-4GlcNAcb-Sp12	0	102.77230000000002
Fuca1-2Galb1-4(Fuca1-3)GlcNAcb1-2Mana1-6(Fuca1-2Galb1-4(Fuca1-3)GlcNAcb1-4(Fuca1-2Galb1-4(Fuca1-3)GlcNAcb1-2)Mana1-3)Manb1-4GlcNAcb1-4GlcNAcb-Sp12	0	52.48617500000002
Galb1-4(Fuca1-3)GlcNAcb1-6GalNAc-Sp14	0	27.31887499999999
Galb1-4GlcNAcb1-2Mana-Sp0	0	19.608700000000027
Fuca1-2Galb1-4GlcNAcb1-6(Fuca1-2Galb1-4GlcNAcb1-3)GalNAc-Sp14	0	43.353075
Gala1-3Fuca1-2Galb1-4GlcNAcb1-6(Gala1-3Fuca1-2Galb1-4GlcNAcb1-3)GalNAc-Sp14	0	19.084525
Neu5Aca2-8Neu5Aca2-3Galb1-3GalNAcb1-4(Neu5Aca2-8Neu5Aca2-3)Galb1-4Glcb-Sp0	0	6.517475000000001
GalNAcb1-4Galb1-4Glcb-Sp0	0	31.71195
Gala1-3(Fuca1-2)Galb1-3GlcNAcb1-2Mana1-6(Gala1-3(Fuca1-2)Galb1-3GlcNAcb1-2Mana1-3)Manb1-4GlcNAcb1-4(Fuca1-6)GlcNAcb-Sp22	0	5.0575249999999965
GalNAca1-3(Fuca1-2)Galb1-3GlcNAcb1-2Mana1-6(GalNAca1-3(Fuca1-2)Galb1-3GlcNAcb1-2Mana1-3)Manb1-4GlcNAcb1-4(Fuca1-6)GlcNAcb-Sp22	0	4.06335
Neu5Aca2-3Galb1-4GlcNAcb1-2Mana1-6(GlcNAcb1-4)(Neu5Aca2-3Galb1-4GlcNAcb1-2Mana1-3)Manb1-4GlcNAcb1-4GlcNAcb-Sp21	1	11085.13755
Neu5Aca2-3Galb1-4GlcNAcb1-4Mana1-6(GlcNAcb1-4)(Neu5Aca2-3Galb1-4GlcNAcb1-4(Neu5Aca2-3Galb1-4GlcNAcb1-2)Mana1-3)Manb1-4GlcNAcb1-4GlcNAcb-Sp21	1	8536.798200000001
Neu5Aca2-3Galb1-4GlcNAcb1-6(Neu5Aca2-3Galb1-4GlcNAcb1-2)Mana1-6(GlcNAcb1-4)(Neu5Aca2-3Galb1-4GlcNAcb1-2Mana1-3)Manb1-4GlcNAcb1-4GlcNAcb-Sp21	1	25727.97285
Neu5Aca2-3Galb1-4GlcNAcb1-6(Neu5Aca2-3Galb1-4GlcNAcb1-2)Mana1-6(GlcNAcb1-4)(Neu5Aca2-3Galb1-4GlcNAcb1-4(Neu5Aca2-3Galb1-4GlcNAcb1-2)Mana1-3)Manb1-4GlcNAcb1-4GlcNAcb-Sp21	1	8673.8567
Neu5Aca2-6Galb1-4GlcNAcb1-2Mana1-6(GlcNAcb1-4)(Neu5Aca2-6Galb1-4GlcNAcb1-2Mana1-3)Manb1-4GlcNAcb1-4GlcNAcb-Sp21	1	8618.820674999999
Neu5Aca2-6Galb1-4GlcNAcb1-4Mana1-6(GlcNAcb1-4)(Neu5Aca2-6Galb1-4GlcNAcb1-4(Neu5Aca2-6Galb1-4GlcNAcb1-2)Mana1-3)Manb1-4GlcNAcb1-4GlcNAcb-Sp21	0	13.664950000000005
Neu5Aca2-6Galb1-4GlcNAcb1-6(Neu5Aca2-6Galb1-4GlcNAcb1-2)Mana1-6(GlcNAcb1-4)(Neu5Aca2-6Galb1-4GlcNAcb1-4(Neu5Aca2-6Galb1-4GlcNAcb1-2)Mana1-3)Manb1-4GlcNAcb1-4GlcNAcb-Sp21	0	-2.075575000000001
Gala1-3(Fuca1-2)Galb1-3GalNAca-Sp8	0	12.727775
Gala1-3(Fuca1-2)Galb1-3GalNAcb-Sp8	0	7.230350000000001
Glca1-6Glca1-6Glca1-6Glcb-Sp10	0	11.359050000000005
Glca1-4Glca1-4Glca1-4Glcb-Sp10	0	34.044425
Fuca1-2Galb1-4(Fuca1-3)GlcNAcb1-2Mana1-6(Fuca1-2Galb1-4(Fuca1-3)GlcNAcb1-2Mana1-3)Manb1-4GlcNAcb1-4(Fuca1-6)GlcNAcb-Sp24	0	219.504775
Neu5Aca2-3Galb1-3GlcNAcb1-6(Neu5Aca2-3Galb1-4GlcNAcb1-2)Mana1-6(Neu5Aca2-3Galb1-3GlcNAcb1-2Mana1-3)Manb1-4GlcNAcb1-4GlcNAcb-Sp19	1	7350.117349999998
GlcNAcb1-6(GlcNAcb1-2)Mana1-6(GlcNAcb1-2Mana1-3)Manb1-4GlcNAcb1-4(Fuca1-6)GlcNAcb-Sp24	0	80.537425
Galb1-3GlcNAcb1-2Mana1-6(GlcNAcb1-4)(Galb1-3GlcNAcb1-2Mana1-3)Manb1-4GlcNAcb1-4GlcNAcb-Sp21	1	30499.760725
Neu5Aca2-3Galb1-4GlcNAcb1-2Mana-Sp0	0	34.729175000000005
Neu5Aca2-6Galb1-4GlcNAcb1-6GalNAca-Sp14	0	12.250125
Neu5Aca2-6Galb1-4GlcNAcb1-6(Neu5Aca2-6Galb1-4GlcNAcb1-3)GalNAca-Sp14	0	10.439199999999996
Neu5Aca2-6Galb1-4GlcNAcb1-2Mana1-6(Neu5Aca2-6Galb1-4GlcNAcb1-2Mana1-3)Manb1-4GlcNAcb1-4(Fuca1-6)GlcNAcb-Sp24	0	33.33985
Neu5Aca2-3Galb1-4GlcNAcb1-2Mana1-6(Neu5Aca2-3Galb1-4GlcNAcb1-2Mana1-3)Manb1-4GlcNAcb1-4(Fuca1-6)GlcNAcb-Sp24	1	18237.8577
Mana1-6(Mana1-3)Manb1-4GlcNAcb1-4(Fuca1-6)GlcNAcb-Sp19	0	-3.9979999999999993
Galb1-4GlcNAcb1-6(Galb1-4GlcNAcb1-2)Mana1-6(Galb1-4GlcNAcb1-2Mana1-3)Manb1-4GlcNAcb1-4(Fuca1-6)GlcNAcb-Sp24	0	8.909650000000003
Neu5Aca2-3Galb1-3GlcNAcb1-2Mana1-6(GlcNAcb1-4)(Neu5Aca2-3Galb1-3GlcNAcb1-2Mana1-3)Manb1-4GlcNAcb1-4GlcNAc-Sp21	0	5.721674999999997
Gala1-3Galb1-3GlcNAcb1-6GalNAca-Sp14	0	8.752049999999997
Galb1-3(Fuca1-4)GlcNAcb1-6GalNAca-Sp14	0	6.840225
Neu5Aca2-3Galb1-3GlcNAcb1-6GalNAca-Sp14	0	77.78757500000002
(3S)Galb1-3(Fuca1-4)GlcNAcb-Sp0	0	15.308725
Fuca1-2Galb1-4GlcNAcb1-6GalNAca-Sp14	0	141.36287500000003
Fuca1-2(6S)Galb1-3GlcNAcb-Sp0	0	9.420499999999997
Gala1-3(Fuca1-2)Galb1-4GlcNAcb1-6GalNAca-Sp14	0	7.872725000000001
Fuca1-2Galb1-4GlcNAcb1-2Mana-Sp0	0	12.255750000000004
Fuca1-2Galb1-3(6S)GlcNAcb-Sp0	0	24.433925
Fuca1-2(6S)Galb1-3(6S)GlcNAcb-Sp0	0	135.69070000000002
Neu5Aca2-6GalNAcb1-4(6S)GlcNAcb-Sp8	1	7216.063125000002
(3S)GalNAcb1-4(Fuca1-3)GlcNAcb-Sp8	0	6.835399999999997
Fuca1-2Galb1-3GlcNAcb1-6(Fuca1-2Galb1-3GlcNAcb1-3)GalNAca-Sp14	0	36.6193
GalNAca1-3(Fuca1-2)Galb1-3GlcNAcb1-6GalNAca-Sp14	0	3.8247000000000066
GlcNAcb1-6(GlcNAcb1-2)Mana1-6(GlcNAcb1-4)(GlcNAcb1-4(GlcNAcb1-2)Mana1-3)Manb1-4GlcNAcb1-4(Fuca1-6)GlcNAc-Sp21	0	39.989575
Galb1-4GlcNAcb1-6(Galb1-4GlcNAcb1-2)Mana1-6(GlcNAcb1-4Galb1-4GlcNAcb1-4(Galb1-4GlcNAcb1-2)Mana1-3)Manb1-4GlcNAcb1-4(Fuca1-6)GlcNAc-Sp21	0	25.55985
Galb1-3(6S)GlcNAcb-Sp8	0	4.386749999999998
(6S)(4S)GalNAcb1-4GlcNAc-Sp8	0	13.260225000000002
GalNAcb1-4(6S)GlcNAc-Sp8	1	32006.523074999994
(3S)GalNAcb1-4GlcNAc-Sp8	1	15495.5648
(4S)GalNAcb-Sp10	0	6.902425000000001
Galb1-4(6P)GlcNAcb-Sp0	0	108.463575
(6P)Galb1-4GlcNAcb-SP0	0	-34.35907499999999
GalNAca1-3(Fuca1-2)Galb1-4GlcNAcb1-6GalNAc-Sp14	1	21206.975225
Neu5Aca2-6Galb1-4GlcNAcb1-2Man-Sp0	0	18.593475
Gala1-3(Fuca1-2)Galb1-4GlcNAcb1-2Mana-Sp0	0	13.263324999999998
GalNAca1-3(Fuca1-2)Galb1-4GlcNAcb1-2Mana-Sp0	0	48.8044
Galb1-3GlcNAcb1-2Mana-Sp0	0	12.864124999999996
Gala1-3(Fuca1-2)Galb1-3GlcNAcb1-6GalNAc-Sp14	0	0.3682999999999996
Gala1-3Galb1-3GlcNAcb1-2Mana-Sp0	0	89.08754999999998
GalNAcb1-4GlcNAcb1-2Mana-Sp0	1	35734.64222499999
GlcNAcb1-2Mana1-6(GlcNAcb1-4)(GlcNAcb1-2Mana1-3)Manb1-4GlcNAcb1-4(Fuca1-6)GlcNAc-Sp21	1	40499.88355
Galb1-4GlcNAcb1-2Mana1-6(Galb1-4GlcNAcb1-4)(Galb1-4GlcNAcb1-2Mana1-3)Manb1-4GlcNAcb1-4(Fuca1-6)GlcNAc-Sp21	1	9440.7362
Fuca1-4(Galb1-3)GlcNAcb1-2Mana-Sp0	0	85.35900000000002
Neu5Aca2-3Galb1-4(Fuca1-3)GlcNAcb1-2Mana-Sp0	0	41.9918
GlcNAcb1-3Galb1-4GlcNAcb1-6(GlcNAcb1-3)Galb1-4GlcNAc-Sp0	1	30061.40735
GalNAca1-3(Fuca1-2)Galb1-3GalNAcb1-3Gala1-4Galb1-4Glc-Sp21	0	4.4780750000000005
Gala1-3(Fuca1-2)Galb1-3GalNAcb1-3Gala1-4Galb1-4Glc-Sp21	0	8.74505
Galb1-3GalNAcb1-3Gal-Sp21	0	16.929199999999998
GlcNAcb1-3Galb1-4GlcNAcb1-2Mana1-6(GlcNAcb1-3Galb1-4GlcNAcb1-2Mana1-3)Manb1-4GlcNAcb1-4GlcNAcb-Sp25	1	37282.351574999986
Neu5Gca2-3Galb1-4GlcNAcb1-3Galb1-4GlcNAcb1-2Mana1-6(Neu5Gca2-3Galb1-4GlcNAcb1-3Galb1-4GlcNAcb1-2Mana1-3)Manb1-4GlcNAcb1-4GlcNAcb-Sp24	0	240.6858
Fuca1-2Galb1-4GlcNAcb1-3Galb1-4GlcNAcb1-2Mana1-6(Fuca1-2Galb1-4GlcNAcb1-3Galb1-4GlcNAcb1-2Mana1-3)Manb1-4GlcNAcb1-4GlcNAcb-Sp24	1	2344.265675
GlcNAcb1-3Galb1-4GlcNAcb1-3Galb1-4GlcNAcb1-2Mana1-6(GlcNAcb1-3Galb1-4GlcNAcb1-3Galb1-4GlcNAcb1-2Mana1-3)Manb1-4GlcNAcb1-4GlcNAcb-Sp25	1	39284.546424999986
Galb1-4GlcNAcb1-3Galb1-4GlcNAcb1-3Galb1-4GlcNAcb1-3Galb1-4GlcNAcb1-2Mana1-6(Galb1-4GlcNAcb1-3Galb1-4GlcNAcb1-3Galb1-4GlcNAcb1-3Galb1-4GlcNAcb1-2Mana1-3)Manb1-4GlcNAcb1-4GlcNAcb-Sp25	1	7686.653750000001
Galb1-3GlcNAcb1-3Galb1-4GlcNAcb1-2Mana1-6(Galb1-3GlcNAcb1-3Galb1-4GlcNAcb1-2Mana1-3)Manb1-4GlcNAcb1-4GlcNAc-Sp25	0	167.31177499999995
Neu5Aca2-8Neu5Gca2-3Galb1-4GlcNAc-Sp0	0	199.0691
Neu5Gca2-8Neu5Gca2-6Galb1-4GlcNAc-Sp0	0	3.9448250000000016
Neu5Aca2-8Neu5Aca2-3Galb1-4GlcNAc-Sp0	0	269.5925
GlcNAcb1-3Galb1-4GlcNAcb1-6(GlcNAcb1-3Galb1-4GlcNAcb1-2)Mana1-6(GlcNAcb1-3Galb1-4GlcNAcb1-2Mana1-3)Manb1-4GlcNAcb1-4GlcNAc-Sp24	1	26769.977075000006
GlcNAcb1-3Galb1-4GlcNAcb1-6(GlcNAcb1-3Galb1-3)GalNAca-Sp14	1	12231.913249999998
GalNAcb1-4GlcNAcb1-3GalNAcb1-4GlcNAcb-Sp0	1	30626.125849999997
Galb1-4GlcNAcb1-3Galb1-4GlcNAcb1-3Galb1-4GlcNAcb1-3Galb1-4GlcNAcb1-3Galb1-4GlcNAcb1-2Mana1-6(Galb1-4GlcNAcb1-3Galb1-4GlcNAcb1-3Galb1-4GlcNAcb1-3Galb1-4GlcNAcb1-3Galb1-4GlcNAcb1-2Mana1-3)Manb1-4GlcNAcb1-4GlcNAcb-Sp25	1	10373.2396
GlcNAb1-3Galb1-3GalNAc-Sp14	0	18.153175
(3S)GlcAb1-3Galb1-4GlcNAcb1-3Galb1-4Glc-Sp0	0	18.918199999999995
(3S)GlcAb1-3Galb1-4GlcNAcb1-2Mana-Sp0	0	0.09394999999999776
GlcNAcb1-3Galb1-4GlcNAcb1-2Mana1-6(GlcNAcb1-3Galb1-4GlcNAcb1-2Mana1-3)Manb1-4GlcNAcb1-4(Fuca1-6)GlcNAcb-Sp24	1	31693.758775
Galb1-4GlcNAcb1-3Galb1-4GlcNAcb1-3Galb1-4GlcNAcb1-2Mana1-6(Galb1-4GlcNAcb1-3Galb1-4GlcNAcb1-3Galb1-4GlcNAcb1-2Mana1-3)Manb1-4GlcNAcb1-4(Fuca1-6)GlcNAcb-Sp24	1	3223.2096
GlcNAcb1-3Galb1-4GlcNAcb1-3Galb1-4GlcNAcb1-3Galb1-4GlcNAcb1-2Mana1-6(GlcNAcb1-3Galb1-4GlcNAcb1-3Galb1-4GlcNAcb1-3Galb1-4GlcNAcb1-2Mana1-3)Manb1-4GlcNAcb1-4(Fuca1-6)GlcNAcb-Sp24	1	35307.897025
GlcNAcb1-3Galb1-4GlcNAcb1-3Galb1-4GlcNAcb1-3Galb1-4GlcNAcb1-3Galb1-4GlcNAcb1-2Mana1-6(GlcNAcb1-3Galb1-4GlcNAcb1-3Galb1-4GlcNAcb1-3Galb1-4GlcNAcb1-3Galb1-4GlcNAcb1-2Mana1-3)Manb1-4GlcNAcb1-4(Fuca1-6)GlcNAcb-Sp19	1	41521.024200000014
Galb1-4GlcNAcb1-3Galb1-4GlcNAcb1-3Galb1-4GlcNAcb1-3Galb1-4GlcNAcb1-3Galb1-4GlcNAcb1-2Mana1-6(Galb1-4GlcNAcb1-3Galb1-4GlcNAcb1-3Galb1-4GlcNAcb1-3Galb1-4GlcNAcb1-3Galb1-4GlcNAcb1-2Mana1-3)Manb1-4GlcNAcb1-4(Fuca1-6)GlcNAcb-Sp19	1	16163.901425
GlcNAcb1-3Galb1-4GlcNAcb1-3Galb1-4GlcNAcb1-3Galb1-4GlcNAcb1-3Galb1-4GlcNAcb1-6(GlcNAcb1-3Galb1-4GlcNAcb1-3Galb1-4GlcNAcb1-3Galb1-4GlcNAcb1-3Galb1-4GlcNAb1-2)Mana1-6(GlcNAcb1-3Galb1-4GlcNAcb1-3Galb1-4GlcNAcb1-3Galb1-4GlcNAcb1-3Galb1-4GlcNAcb1-2Mana1-3)Manb1-4GlcNAcb1-4(Fuca1-6)GlcNAcb-Sp24	1	34871.71022499999
Galb1-4GlcNAcb1-3Galb1-4GlcNAcb1-3Galb1-4GlcNAcb1-3Galb1-4GlcNAcb1-3Galb1-4GlcNAcb1-6(Galb1-4GlcNAcb1-3Galb1-4GlcNAcb1-3Galb1-4GlcNAcb1-3Galb1-4GlcNAcb1-3Galb1-4GlcNAb1-2)Mana1-6(Galb1-4GlcNAcb1-3Galb1-4GlcNAcb1-3Galb1-4GlcNAcb1-3Galb1-4GlcNAcb1-3Galb1-4GlcNAcb1-2Mana1-3)Manb1-4GlcNAcb1-4(Fuca1-6)GlcNAcb-Sp24	1	14225.262325000003
Galb1-4GlcNAcb1-3Galb1-4GlcNAcb1-3GalNAca-Sp14	0	91.9083
Galb1-4GlcNAcb1-3Galb1-4GlcNAcb1-6(Galb1-3)GalNAca-Sp14	0	130.19572499999998
Neu5Aca2-3Galb1-4GlcNAcb1-3Galb1-4GlcNAcb1-3GalNAca-Sp14	0	29.314375
GlcNAcb1-3Galb1-4GlcNAcb1-3GalNAca-Sp14	0	198.39145
GlcNAcb1-3Galb1-4GlcNAcb1-6(Galb1-3)GalNAca-Sp14	1	2427.85765
GlcNAcb1-3Galb1-4GlcNAcb1-6(GlcNAcb1-3Galb1-4GlcNAcb1-3)GalNAca-Sp14	1	9307.175924999998
Neu5Aca2-3Galb1-4GlcNAcb1-3Galb1-4GlcNAcb1-6(Neu5Aca2-3Galb1-4GlcNAcb1-3Galb1-4GlcNAcb1-3)GalNAca-Sp14	1	7716.576200000001
GlcNAcb1-3Galb1-4GlcNAcb1-3Galb1-4GlcNAcb1-3GalNAca-Sp14	1	4880.07915
Galb1-4GlcNAcb1-3Galb1-3GalNAca-Sp14	0	5.0413
Neu5Aca2-3Galb1-4GlcNAcb1-3Galb1-4GlcNAcb1-6(Galb1-3)GalNAca-Sp14	0	213.51715
Neu5Aca2-6Galb1-4GlcNAcb1-3Galb1-4GlcNAcb1-6(Galb1-3)GalNAca-Sp14	0	43.41
Neu5Aca2-6Galb1-4GlcNAcb1-6(Galb1-3)GalNAca-Sp14	0	26.8697
Neu5Aca2-3Galb1-4GlcNAcb1-3Galb1-4GlcNAcb1-2Mana1-6(Neu5Aca2-3Galb1-4GlcNAcb1-3Galb1-4GlcNAcb1-2Mana1-3)Manb1-4GlcNAcb1-4GlcNAcb-Sp12	1	14144.4071
GlcNAcb1-6(Neu5Aca2-3Galb1-3)GalNAca-Sp14	0	16.421674999999997
Neu5Aca2-6Galb1-4GlcNAcb1-3Galb1-4GlcNAcb1-6(Neu5Aca2-6Galb1-4GlcNAcb1-3Galb1-4GlcNAcb1-3)GalNAca-Sp14	0	138.32132499999997
GlcNAcb1-3Fuca-Sp21	1	12433.23445
Galb1-3GalNAcb1-4(Neu5Aca2-8Neu5Aca2-8Neu5Aca2-3)Galb1-4Glcb-Sp21	0	18.012900000000005
