# Supplementary material for: Identifying glycan motifs using a novel subtree mining approach
Source: BMC Bioinformatics. 2020 Feb 4;21:42. doi: 10.1186/s12859-020-3374-4 (PMC7001330; doi:10.1186/s12859-020-3374-4)
Supplement: Supplementary file 6 — Additional file 6 Training and test sets. CSV files for all training and test sets used for this manuscript. [file 12859_2020_3374_MOESM6_ESM.zip › CV_Folds/CV_Folds/fold_4/test_set_ABA_14361_100ug_v5.0_DATA.csv]

glycan	binding	rfu
Gala-Sp8	1	1711.4518999999998
Glca-Sp8	1	1924.027175
Rhaa-Sp8	0	117.275375
GalNAcb-Sp8	0	70.550375
GlcNAcb-Sp8	1	1728.45475
6S(3S)Galb1-4(6S)GlcNAcb-Sp0	0	15.395875
(3S)Galb1-4(Fuca1-3)(6S)Glc-Sp0	0	28.166025
(3S)Galb1-4Glcb-Sp8	1	1066.1516
(6S)Galb1-4Glcb-Sp8	0	37.28375
(6S)Galb1-4GlcNAcb-Sp8	0	15.428875
Neu5,9Ac2a-Sp8	0	19.7666
Galb1-4GlcNAcb1-2Mana1-6(Galb1-4GlcNAcb1-2Mana1-3)Manb1-4GlcNAcb1-4GlcNAcb-Sp12	0	41.2919
Fuca1-2Galb1-3GalNAcb1-3Gala-Sp9	0	53.70575
Fuca1-2Galb1-3GalNAcb1-3Gala1-4Galb1-4Glcb-Sp9	0	68.138925
Fuca1-2Galb1-3GalNAcb1-4(Neu5Aca2-3)Galb1-4Glcb-Sp0	0	22.03735
Fuca1-2Galb1-3GlcNAcb1-3Galb1-4Glcb-Sp10	0	31.5329
Fuca1-2Galb1-4(Fuca1-3)GlcNAcb1-3Galb1-4(Fuca1-3)GlcNAcb1-3Galb1-4(Fuca1-3)GlcNAcb-Sp0	0	33.200225
Fuca1-4GlcNAcb-Sp8	0	10.774200000000004
Fucb1-3GlcNAcb-Sp8	0	166.2222000000001
GalNAca1-3(Fuca1-2)Galb1-4(Fuca1-3)GlcNAcb-Sp0	0	130.95955
(3S)Galb1-4(Fuca1-3)Glcb-Sp0	0	59.706225
Gala1-4(Gala1-3)Galb1-4GlcNAcb-Sp8	0	15.719399999999998
Gala1-4Galb1-4GlcNAcb-Sp0	0	36.3368
Gala1-6Glcb-Sp8	0	75.814925
Galb1-3GlcNAcb1-3Galb1-4(Fuca1-3)GlcNAcb-Sp0	0	15.979225
Neu5Acb2-6(Galb1-3)GalNAca-Sp8	0	10.4122
Galb1-3GlcNAcb-Sp0	0	8.503875000000004
Galb1-4(Fuca1-3)GlcNAcb1-3Galb1-4(Fuca1-3)GlcNAcb1-3Galb1-4(Fuca1-3)GlcNAcb-Sp0	0	20.17365
Galb1-4GlcNAcb1-3Galb1-4(Fuca1-3)GlcNAcb1-3Galb1-4(Fuca1-3)GlcNAcb-Sp0	0	81.014125
Galb1-4GlcNAcb1-3Galb1-4GlcNAcb1-3Galb1-4GlcNAcb-Sp0	0	16.217774999999996
Galb1-4GlcNAcb-Sp8	0	15.918599999999998
Galb1-4Glcb-Sp0	0	75.473625
Galb1-4Glcb-Sp8	0	72.564275
GlcNAcb1-6(GlcNAcb1-3)GalNAca-Sp8	1	3454.02325
GlcNAcb1-3Galb-Sp8	0	2.3674250000000026
GlcNAcb1-4Galb1-4GlcNAcb-Sp8	0	-10.43847500000004
GlcNAcb1-4GlcNAcb1-4GlcNAcb-Sp8	1	2084.1317750000007
Mana1-2Mana1-6(Mana1-2Mana1-3)Mana-Sp9	0	9.108524999999998
Mana1-2Mana1-6(Mana1-3)Mana1-6(Mana1-2Mana1-2Mana1-3)Manb1-4GlcNAcb1-4GlcNAcb-Sp12	0	22.453
Mana1-6(Mana1-3)Mana1-6(Mana1-3)Manb1-4GlcNAcb1-4GlcNAcb-Sp12	0	63.123925
Neu5Aca2-3Galb1-4GlcNAcb1-3Galb1-4(Fuca1-3)GlcNAcb-Sp0	0	18.494525000000007
GalNAcb1-4(Neu5Aca2-8Neu5Aca2-8Neu5Aca2-3)Galb1-4Glcb-Sp0	0	43.133125
Neu5Aca2-8Neu5Aca2-8Neu5Aca2-3Galb1-4Glcb-Sp0	0	31.830450000000006
Neu5Aca2-3Galb1-3GalNAcb1-4(Neu5Aca2-3)Galb1-4Glcb-Sp0	0	-27.325825
Neu5Aca2-3Galb1-3GalNAcb1-3Gala1-4Galb1-4Glcb-Sp0	0	75.532725
Neu5Aca2-3Galb1-4(Fuca1-3)GlcNAcb1-3Galb1-4GlcNAcb-Sp8	0	43.53162500000001
Neu5Aca2-3Galb1-4GlcNAcb-Sp8	0	28.60225
Neu5Aca2-6GalNAcb1-4GlcNAcb-Sp0	0	31.615475000000004
Neu5Aca2-6Galb1-4Glcb-Sp8	0	16.941475000000008
Neu5Aca2-8Neu5Aca-Sp8	0	15.559975
Neu5Aca2-8Neu5Aca2-3Galb1-4Glcb-Sp0	0	11.858624999999995
Neu5Gca2-3Galb1-4(Fuca1-3)GlcNAcb-Sp0	0	1.09875
Neu5Gca2-6GalNAca-Sp0	0	51.648025
Neu5Gca-Sp8	0	26.611975
Galb1-4(Fuca1-3)GlcNAcb1-3Galb1-3(Fuca1-4)GlcNAcb-Sp0	0	126.151875
Neu5Aca2-3Galb1-3GlcNAcb1-3Galb1-3GlcNAcb-Sp0	0	57.5033
Neu5Aca2-3Galb1-4(Fuca1-3)GlcNAcb1-6(Galb1-3)GalNAca-Sp14	0	59.18572500000002
GlcNAcb1-6(Galb1-4GlcNAcb1-3)Galb1-4GlcNAc-Sp0	1	5780.5561499999985
Galb1-4GlcNAca1-6Galb1-4GlcNAcb-Sp0	0	97.50805
GalNAcb1-3Galb-Sp8	0	100.68900000000002
Neu5Aca2-6Galb1-4GlcNAcb1-2Mana1-6(GlcNAcb1-2Mana1-3)Manb1-4GlcNAcb1-4GlcNAcb-Sp12	1	9764.260225
Neu5Aca2-3Galb1-4GlcNAcb1-2Mana1-6(Neu5Aca2-3Galb1-4GlcNAcb1-2Mana1-3)Manb1-4GlcNAcb1-4GlcNAcb-Sp12	0	30.140550000000005
Neu5,9Ac2a2-3Galb1-3GlcNAcb-Sp0	0	136.26850000000002
Neu5Aca2-3Galb1-3(Fuca1-4)GlcNAcb1-3Galb1-3(Fuca1-4)GlcNAcb-Sp0	0	48.830075
Gala1-4Galb1-4GlcNAcb1-3Galb1-4Glcb-Sp0	0	27.4592
Neu5Aca2-6Galb1-4GlcNAcb1-2Mana1-6Manb1-4GlcNAcb1-4GlcNAc-Sp12	0	15.339075
Gala1-3Galb1-4GlcNAcb1-2Mana1-6(Gala1-3Galb1-4GlcNAcb1-2Mana1-3)Manb1-4GlcNAcb1-4GlcNAcb-Sp20	0	46.904975
Neu5Aca2-6GlcNAcb1-4GlcNAc-Sp21	0	5.855275000000002
Neu5Aca2-6GlcNAcb1-4GlcNAcb1-4GlcNAc-Sp21	0	6.774875000000002
Galb1-4GlcNAcb1-2Mana1-6(Galb1-4GlcNAcb1-4(Galb1-4GlcNAcb1-2)Mana1-3)Manb1-4GlcNAcb1-4GlcNAc-Sp21	0	25.70535
Gala1-3Galb1-4(Fuca1-3)GlcNAcb1-2Mana1-6(Gala1-3Galb1-4(Fuca1-3)GlcNAcb1-2Mana1-3)Manb1-4GlcNAcb1-4GlcNAcb-Sp20	0	19.00985
Neu5Aca2-3Galb1-4(Fuca1-3)GlcNAcb1-3GalNAca-Sp14	0	154.882925
Fuca1-2Galb1-3GalNAca1-3(Fuca1-2)Galb1-4Glcb-Sp0	0	23.187
Galb1-3GlcNAcb1-3GalNAca-Sp14	0	49.581325
GlcNAcb1-2Mana1-6(Galb1-4GlcNAcb1-2Mana1-3)Manb1-4GlcNAcb1-4GlcNAc-Sp12	1	6561.627700000001
Galb1-3GlcNAca1-6Galb1-4GlcNAcb-Sp0	0	29.190025
Neu5Aca2-3Galb1-3GalNAcb1-4(Neu5Aca2-8Neu5Aca2-3)Galb1-4Glcb-Sp0	0	32.7265
GalNAca1-3(Fuca1-2)Galb1-4(Fuca1-3)GlcNAcb1-3GalNAc-Sp14	0	28.793524999999995
Gala1-3(Fuca1-2)Galb1-3GlcNAcb1-3GalNAc-Sp14	0	135.33447500000003
GalNAca1-3(Fuca1-2)Galb1-3GlcNAcb1-3GalNAc-Sp14	0	39.12354999999997
Galb1-4GlcNAcb1-6(Galb1-4GlcNAcb1-2)Mana1-6(GlcNAcb1-4)(Galb1-4GlcNAcb1-2Mana1-3)Manb1-4GlcNAcb1-4GlcNAc-Sp21	0	33.42655000000001
Galb1-4(Fuca1-3)GlcNAcb1-6GalNAc-Sp14	0	83.99492499999997
GalNAca1-3(Fuca1-2)Galb1-4GlcNAcb1-2Mana1-6(GalNAca1-3(Fuca1-2)Galb1-4GlcNAcb1-2Mana1-3)Manb1-4GlcNAcb1-4(Fuca1-6)GlcNAcb-Sp22	0	52.43095
Neu5Aca2-3Galb1-4GlcNAcb1-6(Neu5Aca2-3Galb1-4GlcNAcb1-2)Mana1-6(GlcNAcb1-4)(Neu5Aca2-3Galb1-4GlcNAcb1-2Mana1-3)Manb1-4GlcNAcb1-4GlcNAcb-Sp21	0	8.7088
Neu5Aca2-6Galb1-4GlcNAcb1-4Mana1-6(GlcNAcb1-4)(Neu5Aca2-6Galb1-4GlcNAcb1-4(Neu5Aca2-6Galb1-4GlcNAcb1-2)Mana1-3)Manb1-4GlcNAcb1-4GlcNAcb-Sp21	0	25.28985
Fuca1-2Galb1-3(Fuca1-4)GlcNAcb1-2Mana1-6(Fuca1-2Galb1-3(Fuca1-4)GlcNAcb1-2Mana1-3)Manb1-4GlcNAcb1-4(Fuca1-6)GlcNAcb1-4(Fuca1-6)GlcNAcb-Sp19	0	56.269725
Neu5Aca2-3Galb1-3GlcNAcb1-6(Neu5Aca2-3Galb1-4GlcNAcb1-2)Mana1-6(Neu5Aca2-3Galb1-3GlcNAcb1-2Mana1-3)Manb1-4GlcNAcb1-4GlcNAcb-Sp19	0	78.0193
Neu5Aca2-6Galb1-4GlcNAcb1-6GalNAca-Sp14	0	61.25892500000001
Neu5Aca2-6Galb1-4GlcNAcb1-6(Neu5Aca2-6Galb1-4GlcNAcb1-3)GalNAca-Sp14	0	32.46809999999999
Gala1-3Galb1-3GlcNAcb1-6GalNAca-Sp14	0	16.552400000000002
GalNAcb1-4(Fuca1-3)(6S)GlcNAcb-Sp8	0	8.378475
Fuca1-2Galb1-3GlcNAcb1-6(Fuca1-2Galb1-3GlcNAcb1-3)GalNAca-Sp14	0	38.748125
GlcNAcb1-6(GlcNAcb1-2)Mana1-6(GlcNAcb1-4)(GlcNAcb1-4(GlcNAcb1-2)Mana1-3)Manb1-4GlcNAcb1-4(Fuca1-6)GlcNAc-Sp21	0	27.06237499999999
Galb1-3(6S)GlcNAcb-Sp8	0	2.652725000000002
(6S)(4S)GalNAcb1-4GlcNAc-Sp8	0	-0.8263749999999987
GalNAca1-3(Fuca1-2)Galb1-4GlcNAcb1-2Mana-Sp0	0	84.12217499999997
Gala1-3(Fuca1-2)Galb1-3GlcNAcb1-6GalNAc-Sp14	0	60.6159
Neu5Aca2-3Galb1-3GlcNAcb1-4Galb1-4Glcb-Sp0	0	37.31955000000001
GlcNAcb1-2Mana1-6(GlcNAcb1-4)(GlcNAcb1-2Mana1-3)Manb1-4GlcNAcb1-4(Fuca1-6)GlcNAc-Sp21	1	3794.0113
GalNAca1-3(Fuca1-2)Galb1-3GalNAcb1-3Gala1-4Galb1-4Glc-Sp21	0	28.45920000000001
Gala1-3(Fuca1-2)Galb1-3GalNAcb1-3Gala1-4Galb1-4Glc-Sp21	0	8.37625
Galb1-4GlcNAcb1-3Galb1-4GlcNAcb1-2Mana1-6(Galb1-4GlcNAcb1-3Galb1-4GlcNAcb1-2Mana1-3)Manb1-4GlcNAcb1-4GlcNAcb-Sp12	1	1933.1922
GlcNAcb1-3Galb1-4GlcNAcb1-3Galb1-4GlcNAcb1-2Mana1-6(GlcNAcb1-3Galb1-4GlcNAcb1-3Galb1-4GlcNAcb1-2Mana1-3)Manb1-4GlcNAcb1-4GlcNAcb-Sp25	1	9444.582949999998
Galb1-4GlcNAcb1-3Galb1-4GlcNAcb1-3Galb1-4GlcNAcb1-2Mana1-6(Galb1-4GlcNAcb1-3Galb1-4GlcNAcb1-3Galb1-4GlcNAcb1-2Mana1-3)Manb1-4GlcNAcb1-4GlcNAcb-Sp24	0	125.503675
GalNAcb1-3GlcNAcb-Sp0	0	21.548275000000004
GlcNAb1-3Galb1-3GalNAc-Sp14	1	2121.7514999999994
GlcNAcb1-3Galb1-4GlcNAcb1-3Galb1-4GlcNAcb1-2Mana1-6(GlcNAcb1-3Galb1-4GlcNAcb1-3Galb1-4GlcNAcb1-2Mana1-3)Manb1-4GlcNAcb1-4(Fuca1-6)GlcNAcb-Sp24	1	8170.853825
GlcNAcb1-3Galb1-4GlcNAcb1-3Galb1-4GlcNAcb1-3Galb1-4GlcNAcb1-3Galb1-4GlcNAcb1-2Mana1-6(GlcNAcb1-3Galb1-4GlcNAcb1-3Galb1-4GlcNAcb1-3Galb1-4GlcNAcb1-3Galb1-4GlcNAcb1-2Mana1-3)Manb1-4GlcNAcb1-4(Fuca1-6)GlcNAcb-Sp19	1	4147.495250000002
GlcNAcb1-3Galb1-4GlcNAcb1-6(GlcNAcb1-3Galb1-4GlcNAcb1-3)GalNAca-Sp14	1	3785.606324999999
