# Supplementary material for: Identifying glycan motifs using a novel subtree mining approach
Source: BMC Bioinformatics. 2020 Feb 4;21:42. doi: 10.1186/s12859-020-3374-4 (PMC7001330; doi:10.1186/s12859-020-3374-4)
Supplement: Supplementary file 6 — Additional file 6 Training and test sets. CSV files for all training and test sets used for this manuscript. [file 12859_2020_3374_MOESM6_ESM.zip › CV_Folds/CV_Folds/fold_4/test_set_ConA_13799-10ug_V5.0_DATA.csv]

glycan	binding	rfu
Mana-Sp8	1	2659.68845
Fuca-Sp9	0	30.29095
Neu5Acb-Sp8	0	9.5247
GalNAcb-Sp8	0	16.296574999999994
GlcNAcb-Sp8	0	24.928
(3S)Galb1-3GlcNAcb-Sp0	0	17.978125
(3S)Galb1-3GlcNAcb-Sp8	0	9.106375
(3S)Galb1-4(6S)GlcNAcb-Sp8	0	23.34542499999999
(3S)Galb-Sp8	0	26.38325
(6S)Galb1-4Glcb-Sp8	0	17.217125000000006
(6S)Galb1-4GlcNAcb-Sp8	0	11.735374999999998
(6S)GlcNAcb-Sp8	0	7.808999999999998
Mana1-6(Mana1-3)Manb1-4GlcNAcb1-4GlcNAcb-Sp12	1	25022.242125000004
GlcNAcb1-2Mana1-6(GlcNAcb1-2Mana1-3)Manb1-4GlcNAcb1-4GlcNAcb-Sp12	1	20605.969575000006
Neu5Aca2-6Galb1-4GlcNAcb1-2Mana1-6(Neu5Aca2-6Galb1-4GlcNAcb1-2Mana1-3)Manb1-4GlcNAcb1-4GlcNAcb-Sp24	1	32517.48195
Fuca1-2Galb1-3GalNAcb1-3Gala-Sp9	0	70.55587500000001
Fuca1-2Galb1-3GalNAcb1-4(Neu5Aca2-3)Galb1-4Glcb-Sp0	0	71.335475
Fuca1-2Galb1-4GlcNAcb1-3Galb1-4GlcNAcb1-3Galb1-4GlcNAcb-Sp0	0	23.496975
Fuca1-2Galb1-4GlcNAcb-Sp0	0	11.33335
Fuca1-2Galb1-4Glcb-Sp0	0	8.801125000000003
Fuca1-2Galb-Sp8	0	10.703900000000004
GalNAcb1-4GlcNAcb-Sp0	0	28.941275
Gala1-3(Fuca1-2)Galb-Sp18	0	25.95445
Gala1-3GalNAca-Sp16	0	16.0683
Gala1-3Galb1-4(Fuca1-3)GlcNAcb-Sp8	0	13.795675
Gala1-4Galb1-4GlcNAcb-Sp0	0	18.963075000000003
Galb1-3(Fuca1-4)GlcNAc-Sp0	0	12.777125000000005
GlcNAcb1-6(Galb1-3)GalNAca-Sp8	0	32.11505
Galb1-3GalNAca-Sp14	0	23.09369999999999
Galb1-3GalNAca-Sp16	0	8.776
Galb1-3Galb-Sp8	0	25.609050000000003
Galb1-3GlcNAcb1-3Galb1-4Glcb-Sp10	0	9.958725
Galb1-3GlcNAcb-Sp0	0	10.56115
Galb1-4(Fuca1-3)GlcNAcb-Sp0	0	10.55645
Galb1-4(6S)Glcb-Sp8	0	30.435825000000005
Galb1-4Glcb-Sp0	0	23.35684999999999
GlcNAca1-6Galb1-4GlcNAcb-Sp8	0	26.835975
GlcNAcb1-6(GlcNAcb1-3)GalNAca-Sp14	0	19.587575
GlcNAcb1-3GalNAca-Sp8	0	12.322299999999993
GlcNAcb1-3Galb1-4Glcb-Sp0	0	23.989324999999994
GlcNAcb1-4-MDPLys	0	12.772975000000002
GlcNAcb1-6GalNAca-Sp14	0	6.020825000000004
GlcAa-Sp8	0	11.9332
Mana1-2Mana1-6(Mana1-2Mana1-3)Mana-Sp9	1	23389.829525000005
Mana1-6(Mana1-3)Mana1-6(Mana1-2Mana1-3)Manb1-4GlcNAcb1-4GlcNAcb-Sp12	1	32225.463500000016
Fuca1-2(6S)Galb1-4(6S)Glcb-Sp0	0	60.531975
GalNAcb1-4(Neu5Aca2-8Neu5Aca2-8Neu5Aca2-8Neu5Aca2-3)Galb1-4Glcb-Sp0	0	55.31712499999999
GalNAcb1-4(Neu5Aca2-3)Galb1-4GlcNAcb-Sp0	0	5.4048250000000015
Neu5Aca2-3Galb1-3(6S)GlcNAc-Sp8	0	37.910075000000006
Neu5Aca2-3Galb1-4(Neu5Aca2-3Galb1-3)GlcNAcb-Sp8	0	14.938999999999993
Neu5Aca2-3Galb1-3(6S)GalNAca-Sp8	0	10.809125
Fuca1-2(6S)Galb1-4Glcb-Sp0	0	16.1074
Neu5Aca2-3Galb1-4(6S)GlcNAcb-Sp8	0	9.358425
Neu5Aca2-3Galb1-4(Fuca1-3)GlcNAcb-Sp0	0	20.59695
Neu5Aca2-3Galb1-4GlcNAcb1-3Galb1-4GlcNAcb1-3Galb1-4GlcNAcb-Sp0	0	11.894675
Neu5Aca2-3Galb1-4GlcNAcb-Sp8	0	7.805725000000002
Neu5Aca2-3Galb1-4Glcb-Sp8	0	51.394675
Neu5Aca2-6Galb1-4GlcNAcb-Sp0	0	15.042374999999995
Neu5Aca2-6Galb1-4GlcNAcb1-3Galb1-4GlcNAcb-Sp0	0	13.410074999999996
Neu5Gca2-3Galb1-4GlcNAcb-Sp0	0	15.870925
Neu5Gca2-6GalNAca-Sp0	0	15.7714
Neu5Gca-Sp8	0	16.193525
Galb1-3GlcNAcb1-3Galb1-3GlcNAcb-Sp0	0	13.573224999999995
4S(3S)Galb1-4GlcNAcb-Sp0	0	2.7234750000000023
GlcNAcb1-4GlcNAcb-Sp10	0	15.756225000000004
Mana1-6(Mana1-3)Mana1-6(Mana1-3)Manb-Sp10	1	30439.089225
Mana1-2Mana1-6(Mana1-3)Mana1-6(Mana1-2Mana1-2Mana1-3)Mana-Sp9	1	31159.186925
Neu5Aca2-3Galb1-4GlcNAcb1-6(Neu5Aca2-3Galb1-3)GalNAca-Sp14	0	6.6235750000000015
Neu5Aca2-8Neu5Acb-Sp17	0	32.12605
Galb1-4(Fuca1-3)GlcNAcb1-2Mana1-6(Galb1-4(Fuca1-3)GlcNAcb1-2Mana1-3)Manb1-4GlcNAcb1-4GlcNAcb-Sp20	1	7604.177024999999
Neu5Aca2-6Galb1-4GlcNAcb1-3Galb1-3GlcNAcb-Sp0	0	16.793825
GalNAca1-3(Fuca1-2)Galb1-4GlcNAcb1-3Galb1-4GlcNAcb-Sp0	0	13.292600000000002
Neu5Aca2-6Galb1-4GlcNAcb1-2Mana1-6(Mana1-3)Manb1-4GlcNAcb1-4GlcNAc-Sp12	1	31341.337275
Mana1-6(Neu5Aca2-6Galb1-4GlcNAcb1-2Mana1-3)Manb1-4GlcNAcb1-4GlcNAc-Sp12	1	30973.021025
Neu5Aca2-6Galb1-4GlcNAcb1-2Mana1-6Manb1-4GlcNAcb1-4GlcNAc-Sp12	0	41.290975
Mana1-6(Galb1-4GlcNAcb1-2Mana1-3)Manb1-4GlcNAcb1-4GlcNAcb-Sp12	1	30321.692650000005
(6S)GlcNAcb1-3Galb1-4GlcNAcb-Sp0	0	10.63775
GlcNAcb1-2Mana1-6(GlcNAcb1-4(GlcNAcb1-2)Mana1-3)Manb1-4GlcNAcb1-4GlcNAc-Sp21	1	6160.9413
Gala1-3Galb1-3(Fuca1-4)GlcNAcb1-2Mana1-6(Gala1-3Galb1-3(Fuca1-4)GlcNAcb1-2Mana1-3)Manb1-4GlcNAcb1-4GlcNAc-Sp19	1	18562.2481
Fuca1-2Galb1-4GlcNAcb1-3GalNAca-Sp14	0	39.3873
Galb1-4(Fuca1-3)GlcNAcb1-3GalNAca-Sp14	0	42.74305
Gala1-3Galb1-4GlcNAcb1-3GalNAca-Sp14	0	9.46285
Neu5Aca2-3Galb1-3GalNAcb1-4(Neu5Aca2-8Neu5Aca2-3)Galb1-4Glcb-Sp0	0	75.465625
Gala1-3(Fuca1-2)Galb1-4GlcNAcb1-3GalNAca-Sp14	0	96.55007499999996
GalNAca1-3(Fuca1-2)Galb1-4GlcNAcb1-3GalNAca-Sp14	0	28.1645
Fuca1-2Galb1-4GlcNAcb1-2Mana1-6(Fuca1-2Galb1-4GlcNAcb1-2Mana1-3)Manb1-4GlcNAcb1-4(Fuca1-6)GlcNAcb-Sp22	1	8606.5565
Galb1-6Galb-Sp10	0	27.896125
GalNAcb1-6GalNAcb-Sp8	0	21.350849999999994
GalNAcb1-4Galb1-4Glcb-Sp0	0	30.7315
Galb1-4GlcNAcb1-6(Galb1-4GlcNAcb1-2)Mana1-6(Galb1-4GlcNAcb1-2Mana1-3)Manb1-4GlcNAcb1-4GlcNAcb-Sp19	1	8725.71185
Neu5Aca2-6Galb1-4GlcNAcb1-2Mana1-6(GlcNAcb1-4)(Neu5Aca2-6Galb1-4GlcNAcb1-2Mana1-3)Manb1-4GlcNAcb1-4GlcNAcb-Sp21	0	168.5954
Gala1-3(Fuca1-2)Galb1-3GalNAca-Sp8	0	11.161400000000002
Neu5Aca2-3Galb1-4GlcNAcb1-6(Neu5Aca2-3Galb1-4GlcNAcb1-3)GalNAca-Sp14	0	28.772125
Neu5Aca2-6Galb1-4GlcNAcb1-6(Galb1-3GlcNAcb1-3)Galb1-4Glcb-Sp21	0	23.770100000000006
Neu5Aca2-6Galb1-4GlcNAcb1-6GalNAca-Sp14	0	88.0203
Galb1-4GlcNAcb1-6(Galb1-4GlcNAcb1-2)Mana1-6(Galb1-4GlcNAcb1-2Mana1-3)Manb1-4GlcNAcb1-4(Fuca1-6)GlcNAcb-Sp24	1	5085.510425
Fuca1-2(6S)Galb1-3GlcNAcb-Sp0	0	18.249975
Neu5Aca2-6GalNAcb1-4(6S)GlcNAcb-Sp8	0	28.064375
GalNAcb1-4(Fuca1-3)(6S)GlcNAcb-Sp8	0	18.686675
(6S)(4S)GalNAcb1-4GlcNAc-Sp8	0	6.1149499999999986
(4S)GalNAcb-Sp10	0	90.315725
(6P)Galb1-4GlcNAcb-SP0	0	11.005974999999996
Galb1-4GlcNAcb1-2Mana1-6(Galb1-4GlcNAcb1-4)(Galb1-4GlcNAcb1-2Mana1-3)Manb1-4GlcNAcb1-4(Fuca1-6)GlcNAc-Sp21	0	103.28625
Fuca1-4(Galb1-3)GlcNAcb1-2Mana-Sp0	0	40.03957499999999
GalNAca1-3(Fuca1-2)Galb1-3GalNAcb1-3Gala1-4Galb1-4Glc-Sp21	0	33.88605000000001
Galb1-4GlcNAcb1-3Galb1-4GlcNAcb1-3Galb1-4GlcNAcb1-2Mana1-6(Galb1-4GlcNAcb1-3Galb1-4GlcNAcb1-3Galb1-4GlcNAcb1-2Mana1-3)Manb1-4GlcNAcb1-4GlcNAcb-Sp24	1	22373.810725000007
GalNAcb1-3GlcNAcb-Sp0	0	18.081225000000003
Galb1-4GlcNAcb1-3Galb1-4GlcNAcb1-3Galb1-4GlcNAcb1-3Galb1-4GlcNAcb1-3Galb1-4GlcNAcb1-3Galb1-4GlcNAcb1-2Mana1-6(Galb1-4GlcNAcb1-3Galb1-4GlcNAcb1-3Galb1-4GlcNAcb1-3Galb1-4GlcNAcb1-3Galb1-4GlcNAcb1-3Galb1-4GlcNAcb1-2Mana1-3)Manb1-4GlcNAcb1-4GlcNAcb-Sp25	1	14479.293274999995
(3S)GlcAb1-3Galb1-4GlcNAcb1-3Galb1-4Glc-Sp0	0	22.8934
Galb1-3GlcNAcb1-3Galb1-4GlcNAcb1-6(Galb1-3GlcNAcb1-3Galb1-4GlcNAb1-2)Mana1-6(Galb1-3GlcNAcb1-3Galb1-4GlcNAcb1-2Mana1-3)Manb1-4GlcNAcb1-4(Fuca1-6)GlcNAcb-Sp24	1	8883.150950000001
GlcNAcb1-3Galb1-4GlcNAcb1-3Galb1-4GlcNAcb1-3Galb1-4GlcNAcb1-3Galb1-4GlcNAcb1-2Mana1-6(GlcNAcb1-3Galb1-4GlcNAcb1-3Galb1-4GlcNAcb1-3Galb1-4GlcNAcb1-3Galb1-4GlcNAcb1-2Mana1-3)Manb1-4GlcNAcb1-4(Fuca1-6)GlcNAcb-Sp19	1	21316.497325
Galb1-4GlcNAcb1-3Galb1-4GlcNAcb1-3Galb1-4GlcNAcb1-3Galb1-4GlcNAcb1-3Galb1-4GlcNAcb1-2Mana1-6(Galb1-4GlcNAcb1-3Galb1-4GlcNAcb1-3Galb1-4GlcNAcb1-3Galb1-4GlcNAcb1-3Galb1-4GlcNAcb1-2Mana1-3)Manb1-4GlcNAcb1-4(Fuca1-6)GlcNAcb-Sp19	1	17990.346775
