# Supplementary material for: Identifying glycan motifs using a novel subtree mining approach
Source: BMC Bioinformatics. 2020 Feb 4;21:42. doi: 10.1186/s12859-020-3374-4 (PMC7001330; doi:10.1186/s12859-020-3374-4)
Supplement: Supplementary file 6 — Additional file 6 Training and test sets. CSV files for all training and test sets used for this manuscript. [file 12859_2020_3374_MOESM6_ESM.zip › CV_Folds/CV_Folds/fold_4/test_set_DBA_100ug_13897_v5.0_DATA.csv]

glycan	binding	rfu
Rhaa-Sp8	0	4.7477499999999955
Galb-Sp8	0	2.99495
GlcNAcb-Sp0	0	-13.83125
GlcN(Gc)b-Sp8	0	-2.474499999999999
(3S)Galb1-4(Fuca1-3)GlcNAc-Sp8	0	-4.592974999999996
(3S)Galb1-4(6S)GlcNAcb-Sp0	0	0.059900000000002514
(3S)Galb-Sp8	0	-7.98535
(6P)Mana-Sp8	0	14.828574999999995
Neu5Aca2-3(6S)Galb1-4GlcNAcb-Sp8	0	-13.677675000000004
(6S)GlcNAcb-Sp8	0	-1.3509750000000018
Mana1-6(Mana1-3)Manb1-4GlcNAcb1-4GlcNAcb-Sp12	0	-2.44375
GlcNAcb1-2Mana1-6(GlcNAcb1-2Mana1-3)Manb1-4GlcNAcb1-4GlcNAcb-Sp13	0	-5.6590000000000025
Neu5Aca2-6Galb1-4GlcNAcb1-2Mana1-6(Neu5Aca2-6Galb1-4GlcNAcb1-2Mana1-3)Manb1-4GlcNAcb1-4GlcNAcb-Sp21	0	2.307974999999999
Fuca1-2Galb1-3GlcNAcb1-3Galb1-4Glcb-Sp10	0	2.7169750000000046
Fuca1-2Galb1-3GlcNAcb-Sp0	0	-20.2179
Fuca1-2Galb1-4(Fuca1-3)GlcNAcb1-3Galb1-4(Fuca1-3)GlcNAcb-Sp0	0	-7.465999999999997
Fuca1-2Galb1-4(Fuca1-3)GlcNAcb-Sp0	0	-4.413800000000009
Fuca1-2Galb1-4GlcNAcb-Sp8	1	995.756175
Gala1-3GalNAca-Sp16	0	-6.5935000000000015
Gala1-4Galb1-4GlcNAcb-Sp8	0	12.703325000000005
Galb1-2Galb-Sp8	0	-1.2665249999999997
Galb1-3GlcNAcb1-3Galb1-4(Fuca1-3)GlcNAcb-Sp0	0	40.802725
Neu5Aca2-6(Galb1-3)GalNAca-Sp8	0	-8.875500000000002
Galb1-3GalNAcb1-3Gala1-4Galb1-4Glcb-Sp0	0	28.71945
Galb1-3GlcNAcb1-3Galb1-4Glcb-Sp10	0	-6.674949999999999
Galb1-4(6S)Glcb-Sp0	0	-8.878325
Galb1-4(6S)Glcb-Sp8	0	15.148475000000012
Galb1-4GlcNAcb1-3Galb1-4(Fuca1-3)GlcNAcb1-3Galb1-4(Fuca1-3)GlcNAcb-Sp0	0	18.814475000000012
Galb1-4GlcNAcb1-3Galb1-4GlcNAcb-Sp0	0	9.975125000000002
Galb1-4GlcNAcb1-3Galb1-4Glcb-Sp0	0	-22.49925000000001
Galb1-4GlcNAcb1-6(Galb1-3)GalNAca-Sp8	0	5.905625
Galb1-4GlcNAcb-Sp23	0	-10.327075
GlcNAcb1-3Galb1-4GlcNAcb1-3Galb1-4GlcNAcb-Sp0	0	0.17545000000000144
GlcNAcb1-6(GlcNAcb1-4)GalNAca-Sp8	0	-11.755300000000002
GlcNAcb1-4GlcNAcb1-4GlcNAcb1-4GlcNAcb1-4GlcNAcb1-Sp8	0	11.943125
GlcNAcb1-6GalNAca-Sp8	0	-9.063300000000002
Glcb1-4Glcb-Sp8	0	27.449475
Glcb1-6Glcb-Sp8	0	-6.161925
KDNa2-3Galb1-4GlcNAcb-Sp0	0	-9.211124999999996
Mana1-2Mana1-2Mana1-6(Mana1-3)Mana-Sp9	0	19.9081
(3S)Galb1-4(Fuca1-3)(6S)GlcNAcb-Sp8	1	1200.0502499999998
Neu5Aca2-8Neu5Aca2-8Neu5Aca-Sp8	0	-5.011975000000003
Neu5Aca2-6(Neu5Aca2-3)GalNAca-Sp8	0	-10.888450000000004
Neu5Aca2-3Galb1-4(Neu5Aca2-3Galb1-3)GlcNAcb-Sp8	0	8.007075
Neu5Aca2-3Galb1-3(6S)GalNAca-Sp8	0	-4.914125
Fuca1-2(6S)Galb1-4Glcb-Sp0	0	20.130375000000004
Neu5Aca2-3Galb1-3GlcNAcb-Sp8	0	-21.290150000000004
Neu5Aca2-3Galb1-4(6S)GlcNAcb-Sp8	0	-43.011525
Neu5Aca2-3Galb1-4(Fuca1-3)GlcNAcb1-3Galb-Sp8	0	-14.846624999999998
Neu5Aca2-3Galb1-4GlcNAcb-Sp0	0	-14.156600000000005
Neu5Aca2-3Galb1-4GlcNAcb1-3Galb1-4GlcNAcb-Sp0	0	0.5622249999999979
Neu5Aca2-6GalNAca-Sp8	0	-7.9736249999999975
Neu5Aca2-6Galb1-4(6S)GlcNAcb-Sp8	0	-3.063875000000001
Neu5Aca2-6Galb1-4GlcNAcb1-3Galb1-4GlcNAcb-Sp0	0	-1.5993250000000003
Neu5Aca2-8Neu5Aca-Sp8	0	4.8430499999999945
Galb1-3(Fuca1-4)GlcNAcb1-3Galb1-3(Fuca1-4)GlcNAcb-Sp0	0	-1.433600000000002
Galb1-3GlcNAcb1-3Galb1-3GlcNAcb-Sp0	0	6.456300000000002
Galb1-4(Fuca1-3)(6S)Glcb-Sp0	0	16.438975000000006
Galb1-4GlcNAcb1-3Galb1-3GlcNAcb-Sp0	0	-18.20525
Neu5Aca2-3Galb1-4GlcNAcb1-3Galb1-3GlcNAcb-Sp0	0	-11.63285
Galb1-4GlcNAcb1-6(Galb1-4GlcNAcb1-3)Galb1-4GlcNAc-Sp0	0	-1.3883500000000026
Mana1-6(Mana1-3)Mana1-6(Mana1-3)Manb-Sp10	0	10.066725000000003
Neu5Aca2-3Galb1-4GlcNAcb1-6(Neu5Aca2-3Galb1-3)GalNAca-Sp14	0	19.44235
Neu5Aca2-6Galb1-4GlcNAcb1-2Mana1-6(Neu5Aca2-3Galb1-4GlcNAcb1-2Mana1-3)Manb1-4GlcNAcb1-4GlcNAcb-Sp12	0	-10.641475000000003
GlcNAcb1-2Mana1-6(Neu5Aca2-6Galb1-4GlcNAcb1-2Mana1-3)Manb1-4GlcNAcb1-4GlcNAcb-Sp12	0	-14.947375
Neu5Gcb2-6Galb1-4GlcNAc-Sp8	0	9.558000000000003
Galb1-4(Fuca1-3)GlcNAcb1-2Mana1-6(Galb1-4(Fuca1-3)GlcNAcb1-2Mana1-3)Manb1-4GlcNAcb1-4GlcNAcb-Sp20	0	29.70975
GalNAca1-3(Fuca1-2)Galb1-4GlcNAcb1-3Galb1-4GlcNAcb-Sp0	1	773.3589749999999
GlcNAca1-4Galb1-4GlcNAcb1-3Galb1-4GlcNAcb1-3Galb1-4GlcNAcb-Sp0	0	0.7260250000000035
Neu5Aca2-6GlcNAcb1-4GlcNAc-Sp21	0	-15.320775
Neu5Aca2-6GlcNAcb1-4GlcNAcb1-4GlcNAc-Sp21	0	-22.933950000000006
Gala1-3Galb1-4(Fuca1-3)GlcNAcb1-2Mana1-6(Gala1-3Galb1-4(Fuca1-3)GlcNAcb1-2Mana1-3)Manb1-4GlcNAcb1-4GlcNAcb-Sp20	1	453.1508499999998
Neu5Aca2-3Galb1-4GlcNAcb1-3GalNAc-Sp14	0	-6.005374999999997
Galb1-3GalNAca1-3(Fuca1-2)Galb1-4GlcNAc-Sp0	0	-13.758625
Gala1-3Galb1-3GlcNAcb1-2Mana1-6(Gala1-3Galb1-3GlcNAcb1-2Mana1-3)Manb1-4GlcNAcb1-4GlcNAc-Sp19	1	128.22865000000002
Neu5Aca2-3Galb1-3GlcNAcb1-3GalNAca-Sp14	0	0.7162500000000005
Gala1-3Galb1-4GlcNAcb1-3GalNAca-Sp14	0	6.820324999999998
GalNAcb1-3Gala1-6Galb1-4Glcb-Sp8	0	3.2424
GalNAca1-3(Fuca1-2)Galb1-4(Fuca1-3)GlcNAcb1-3GalNAc-Sp14	1	205.43452499999995
Gala1-3Galb1-3GlcNAcb1-3GalNAc-Sp14	0	7.386074999999997
Fuca1-3GlcNAcb1-6(Galb1-4GlcNAcb1-3)Galb1-4Glc-Sp21	0	-4.06750000000001
GlcNAcb1-6(GlcNAcb1-2)Mana1-6(GlcNAcb1-4)(GlcNAcb1-4(GlcNAcb1-2)Mana1-3)Manb1-4GlcNAcb1-4GlcNAc-Sp21	0	1.3361500000000035
Galb1-4GlcNAcb1-2Mana1-6(GlcNAcb1-4)(Galb1-4GlcNAcb1-2Mana1-3)Manb1-4GlcNAcb1-4GlcNAc-Sp21	0	-23.731975
Galb1-4GlcNAcb1-6(Galb1-4GlcNAcb1-2)Mana1-6(GlcNAcb1-4)(Galb1-4GlcNAcb1-2Mana1-3)Manb1-4GlcNAcb1-4GlcNAc-Sp21	0	-30.817124999999994
Galb1-4Galb-Sp10	0	14.43460000000001
Fuca1-2Galb1-4(Fuca1-3)GlcNAcb1-2Mana1-6(Fuca1-2Galb1-4(Fuca1-3)GlcNAcb1-4(Fuca1-2Galb1-4(Fuca1-3)GlcNAcb1-2)Mana1-3)Manb1-4GlcNAcb1-4GlcNAcb-Sp12	1	400.0896
Galb1-4GlcNAcb1-2Mana-Sp0	0	-5.5470500000000005
Gala1-3(Fuca1-2)Galb1-3GlcNAcb1-2Mana1-6(Gala1-3(Fuca1-2)Galb1-3GlcNAcb1-2Mana1-3)Manb1-4GlcNAcb1-4(Fuca1-6)GlcNAcb-Sp22	0	29.90365000000002
Neu5Aca2-3Galb1-4GlcNAcb1-2Mana1-6(GlcNAcb1-4)(Neu5Aca2-3Galb1-4GlcNAcb1-2Mana1-3)Manb1-4GlcNAcb1-4GlcNAcb-Sp21	0	-41.049925000000016
Glca1-4Glca1-4Glca1-4Glcb-Sp10	0	19.797425000000008
Galb1-3GlcNAcb1-2Mana1-6(GlcNAcb1-4)(Galb1-3GlcNAcb1-2Mana1-3)Manb1-4GlcNAcb1-4GlcNAcb-Sp21	0	-1.7335249999999969
Neu5Aca2-6Galb1-4GlcNAcb1-6(Galb1-3GlcNAcb1-3)Galb1-4Glcb-Sp21	0	23.968550000000004
Galb1-4GlcNAcb1-6(Galb1-4GlcNAcb1-2)Mana1-6(Galb1-4GlcNAcb1-2Mana1-3)Manb1-4GlcNAcb1-4(Fuca1-6)GlcNAcb-Sp24	0	2.165424999999999
Neu5Aca2-3Galb1-3GlcNAcb1-2Mana1-6(GlcNAcb1-4)(Neu5Aca2-3Galb1-3GlcNAcb1-2Mana1-3)Manb1-4GlcNAcb1-4GlcNAc-Sp21	0	-25.577449999999992
Neu5Aca2-6Galb1-4GlcNAcb1-6(Fuca1-2Galb1-4(Fuca1-3)GlcNAcb1-3)Galb1-4Glc-Sp21	0	19.473925000000012
Fuca1-2Galb1-4GlcNAcb1-2Mana-Sp0	0	6.558725000000001
Fuca1-2(6S)Galb1-3(6S)GlcNAcb-Sp0	0	4.2341000000000015
Neu5Aca2-6GalNAcb1-4(6S)GlcNAcb-Sp8	0	0.4216000000000015
(3S)GalNAcb1-4(Fuca1-3)GlcNAcb-Sp8	0	-1.036725000000004
(3S)GalNAcb1-4(3S)GlcNAc-Sp8	0	-30.19827500000001
GalNAcb1-4(6S)GlcNAc-Sp8	1	9811.761875000002
(3S)GalNAcb1-4GlcNAc-Sp8	0	-16.103775
Neu5Aca2-3Galb1-3GlcNAcb1-4Galb1-4Glcb-Sp0	0	8.2381
GlcNAcb1-2Mana1-6(GlcNAcb1-4)(GlcNAcb1-2Mana1-3)Manb1-4GlcNAcb1-4(Fuca1-6)GlcNAc-Sp21	0	-2.984974999999997
Galb1-4GlcNAcb1-2Mana1-6(GlcNAcb1-4)(Galb1-4GlcNAcb1-2Mana1-3)Manb1-4GlcNAcb1-4(Fuca1-6)GlcNAc-Sp21	0	-19.2783
GlcNAcb1-3Galb1-4GlcNAcb1-3Galb1-4GlcNAcb1-2Mana1-6(GlcNAcb1-3Galb1-4GlcNAcb1-3Galb1-4GlcNAcb1-2Mana1-3)Manb1-4GlcNAcb1-4GlcNAcb-Sp25	0	19.486899999999995
Galb1-4GlcNAcb1-3Galb1-4GlcNAcb1-3Galb1-4GlcNAcb1-3Galb1-4GlcNAcb1-2Mana1-6(Galb1-4GlcNAcb1-3Galb1-4GlcNAcb1-3Galb1-4GlcNAcb1-3Galb1-4GlcNAcb1-2Mana1-3)Manb1-4GlcNAcb1-4GlcNAcb-Sp25	0	11.671950000000002
Neu5Gca2-8Neu5Gca2-3Galb1-4GlcNAc-Sp0	0	-29.0381
Neu5Aca2-8Neu5Aca2-3Galb1-4GlcNAc-Sp0	0	-0.4265000000000043
Gala1-3Galb1-4GlcNAcb1-2Mana1-6(Gala1-3Galb1-4GlcNAcb1-2Mana1-3)Manb1-4GlcNAcb1-4GlcNAc-Sp24	1	127.699725
GalNAcb1-3GlcNAcb-Sp0	0	3.2808750000000018
(3S)GlcAb1-3Galb1-4GlcNAcb1-3Galb1-4Glc-Sp0	0	-5.042425000000005
Galb1-4GlcNAcb1-3Galb1-4GlcNAcb1-3Galb1-4GlcNAcb1-6(Galb1-4GlcNAcb1-3Galb1-4GlcNAcb1-3Galb1-4GlcNAb1-2)Mana1-6(Galb1-4GlcNAcb1-3Galb1-4GlcNAcb1-3Galb1-4GlcNAcb1-2Mana1-3)Manb1-4GlcNAcb1-4(Fuca1-6)GlcNAcb-Sp24	1	164.09920000000002
