# Supplementary material for: Identifying glycan motifs using a novel subtree mining approach
Source: BMC Bioinformatics. 2020 Feb 4;21:42. doi: 10.1186/s12859-020-3374-4 (PMC7001330; doi:10.1186/s12859-020-3374-4)
Supplement: Supplementary file 6 — Additional file 6 Training and test sets. CSV files for all training and test sets used for this manuscript. [file 12859_2020_3374_MOESM6_ESM.zip › CV_Folds/CV_Folds/fold_4/test_set_GSL-I-B4_10ug_13920_v5.0_DATA.csv]

glycan	binding	rfu
Rhaa-Sp8	0	5.080650000000006
Galb-Sp8	0	21.5564
GlcNAcb-Sp0	0	9.300974999999998
GlcN(Gc)b-Sp8	0	6.932375000000004
(3S)Galb1-4(Fuca1-3)GlcNAc-Sp0	0	12.890149999999998
(3S)Galb1-4(Fuca1-3)GlcNAc-Sp8	0	7.533050000000002
(3S)Galb1-4GlcNAcb-Sp8	0	-3.7005750000000006
(4S)Galb1-4GlcNAcb-Sp8	0	0.916574999999998
(6S)Galb1-4(6S)Glcb-Sp8	0	10.629199999999996
Neu5Aca2-3(6S)Galb1-4GlcNAcb-Sp8	0	-1.6630999999999931
Neu5,9Ac2a2-6Galb1-4GlcNAcb-Sp8	0	0.6149500000000003
GlcNAcb1-2Mana1-6(GlcNAcb1-2Mana1-3)Manb1-4GlcNAcb1-4GlcNAcb-Sp12	0	14.965324999999998
Neu5Aca2-6Galb1-4GlcNAcb1-2Mana1-6(Neu5Aca2-6Galb1-4GlcNAcb1-2Mana1-3)Manb1-4GlcNAcb1-4GlcNAcb-Sp13	0	-6.621499999999998
Fuca1-2Galb1-3GlcNAcb1-3Galb1-4Glcb-Sp8	0	-2.466624999999997
Fuca1-2Galb1-3GlcNAcb-Sp0	0	7.248574999999999
Fuca1-2Galb1-4(Fuca1-3)GlcNAcb1-3Galb1-4(Fuca1-3)GlcNAcb-Sp0	0	1.015499999999996
Fuca1-2Galb1-4(Fuca1-3)GlcNAcb1-3Galb1-4(Fuca1-3)GlcNAcb1-3Galb1-4(Fuca1-3)GlcNAcb-Sp0	0	9.004474999999996
GalNAca1-3(Fuca1-2)Galb-Sp18	0	1.7375999999999967
Gala1-3(Fuca1-2)Galb1-3GlcNAcb-Sp0	1	1127.6438750000002
Gala1-3(Fuca1-2)Galb-Sp18	1	4131.037450000002
Gala1-3GalNAca-Sp16	0	3.615174999999999
Gala1-3Galb1-4(Fuca1-3)GlcNAcb-Sp8	1	15075.493000000002
Galb1-3(Fuca1-4)GlcNAcb1-3Galb1-4(Fuca1-3)GlcNAcb-Sp0	0	0.6926500000000004
Galb1-3(Fuca1-4)GlcNAc-Sp0	0	14.809824999999995
Neu5Aca2-6(Galb1-3)GalNAca-Sp14	0	-1.165750000000001
Galb1-3GalNAcb1-4Galb1-4Glcb-Sp8	0	10.751300000000002
Galb1-3GlcNAcb-Sp8	0	-1.7979000000000038
Galb1-4GalNAcb1-3(Fuca1-2)Galb1-4GlcNAcb-Sp8	0	-1.7527000000000008
Galb1-4GlcNAcb1-3GalNAca-Sp8	0	6.00625
Galb1-4GlcNAcb1-3Galb1-4Glcb-Sp0	0	-2.08
Galb1-4GlcNAcb1-6(Galb1-3)GalNAca-Sp8	0	0.6141499999999986
Galb1-4GlcNAcb1-6(Galb1-3)GalNAc-Sp14	0	16.4902
Galb1-4GlcNAcb-Sp8	0	8.797125000000003
GlcNAcb1-6(GlcNAcb1-3)GalNAca-Sp8	0	11.897749999999995
GlcNAcb1-6GalNAca-Sp14	0	1.6798499999999983
Glca1-4Glca-Sp8	0	17.475250000000006
Glcb1-6Glcb-Sp8	0	11.296099999999996
GlcAa-Sp8	0	7.057775000000002
Mana1-2Mana1-6(Mana1-2Mana1-3)Mana-Sp9	0	6.506549999999999
Mana1-2Mana1-3Mana-Sp9	0	8.515174999999997
Manb1-4GlcNAcb-Sp0	0	6.101125
GalNAcb1-4(Neu5Aca2-8Neu5Aca2-8Neu5Aca2-8Neu5Aca2-3)Galb1-4Glcb-Sp0	0	4.121674999999996
Neu5Aca2-3GalNAca-Sp8	0	16.598924999999998
Neu5Aca2-3Galb1-3(Fuca1-4)GlcNAcb-Sp8	0	5.9004749999999975
Neu5Aca2-3Galb-Sp8	0	2.7851000000000035
Neu5Aca2-3Galb1-3GalNAcb1-3Gala1-4Galb1-4Glcb-Sp0	0	0.6332499999999985
Neu5Aca2-3Galb1-4(Fuca1-3)(6S)GlcNAcb-Sp8	0	0.3028000000000013
Neu5Aca2-3Galb1-4(Fuca1-3)GlcNAcb-Sp0	0	2.4289749999999977
Neu5Aca2-3Galb1-4(Fuca1-3)GlcNAcb-Sp8	0	-8.634649999999999
Neu5Aca2-3Galb1-4GlcNAcb-Sp8	0	-9.349575000000002
Neu5Aca2-3Galb1-4Glcb-Sp0	0	15.442100000000005
Neu5Aca2-6GalNAca-Sp8	0	-8.396700000000001
Neu5Aca2-6Galb1-4GlcNAcb-Sp8	0	-3.768724999999996
Neu5Aca2-6Galb1-4GlcNAcb1-3Galb1-4GlcNAcb-Sp0	0	12.234825000000008
Neu5Aca2-6Galb1-4Glcb-Sp0	0	-8.632674999999995
Neu5Aca2-8Neu5Aca2-3Galb1-4Glcb-Sp0	0	5.929449999999997
Neu5Gca2-3Galb1-3(Fuca1-4)GlcNAcb-Sp0	0	-0.6755499999999994
Neu5Gca2-3Galb1-4(Fuca1-3)GlcNAcb-Sp0	0	-1.8570249999999984
Neu5Aca2-3Galb1-3GlcNAcb1-3Galb1-3GlcNAcb-Sp0	0	6.904899999999994
4S(3S)Galb1-4GlcNAcb-Sp0	0	-8.174724999999997
(6P)Glcb-Sp10	0	15.686524999999993
Neu5Aca2-6Galb1-4GlcNAcb1-2Mana1-6(Galb1-4GlcNAcb1-2Mana1-3)Manb1-4GlcNAcb1-4GlcNAcb-Sp12	0	-3.8071750000000013
Neu5Aca2-6Galb1-4GlcNAcb1-2Mana1-6(GlcNAcb1-2Mana1-3)Manb1-4GlcNAcb1-4GlcNAcb-Sp12	0	-4.569824999999998
Neu5Gcb2-6Galb1-4GlcNAc-Sp8	0	22.11565
Neu5Aca2-3Galb1-4GlcNAcb1-2Mana1-6(Neu5Aca2-6Galb1-4GlcNAcb1-2Mana1-3)Manb1-4GlcNAcb1-4GlcNAcb-Sp12	0	0.3285249999999973
Galb1-4(Fuca1-3)GlcNAcb1-2Mana1-6(Galb1-4(Fuca1-3)GlcNAcb1-2Mana1-3)Manb1-4GlcNAcb1-4GlcNAcb-Sp20	0	0.6516000000000021
Neu5,9Ac2a2-3Galb1-3GlcNAcb-Sp0	0	-1.8031750000000013
Neu5Aca2-6Galb1-4GlcNAcb1-3Galb1-4GlcNAcb1-3Galb1-4GlcNAcb-Sp0	0	5.105550000000001
Gala1-4Galb1-4GlcNAcb1-3Galb1-4Glcb-Sp0	1	601.3617
Neu5Aca2-3Galb1-4(Fuca1-3)GlcNAcb1-6(Neu5Aca2-3Galb1-3)GalNAc-Sp14	0	25.1833
Galb1-4GlcNAcb1-2Mana1-3Manb1-4GlcNAcb1-4GlcNAc-Sp12	0	7.475650000000003
Neu5Aca2-6Galb1-4GlcNAcb1-3GalNAc-Sp14	0	11.838674999999988
GalNAcb1-4GlcNAcb1-2Mana1-6(GalNAcb1-4GlcNAcb1-2Mana1-3)Manb1-4GlcNAcb1-4GlcNAc-Sp12	1	120.62505
Galb1-3GlcNAcb1-3Galb1-4GlcNAcb1-6(Galb1-3GlcNAcb1-3)Galb1-4Glcb-Sp0	0	-0.6660750000000064
Galb1-4(Fuca1-3)GlcNAcb1-6(Galb1-3GlcNAcb1-3)Galb1-4Glc-Sp21	0	3.189300000000003
Fuca1-2Galb1-3GalNAca1-3(Fuca1-2)Galb1-4GlcNAcb-Sp0	0	3.962074999999999
Gala1-3Galb1-3(Fuca1-4)GlcNAcb1-2Mana1-6(Gala1-3Galb1-3(Fuca1-4)GlcNAcb1-2Mana1-3)Manb1-4GlcNAcb1-4GlcNAc-Sp19	1	1589.8119000000004
Neu5Aca2-3Galb1-3GlcNAcb1-3GalNAca-Sp14	0	13.336649999999995
Fuca1-2Galb1-4GlcNAcb1-3GalNAca-Sp14	0	1.6953999999999994
Gala1-3Galb1-4GlcNAcb1-3GalNAca-Sp14	1	2404.843925
Gala1-3(Fuca1-2)Galb1-4(Fuca1-3)Glcb-Sp21	1	1385.4194250000005
Galb1-3GlcNAcb1-6(Galb1-3GlcNAcb1-2)Mana1-6(Galb1-3GlcNAcb1-2Mana1-3)Manb1-4GlcNAcb1-4GlcNAcb-Sp19	0	9.833175
GlcNAcb1-6(GlcNAcb1-2)Mana1-6(GlcNAcb1-4)(GlcNAcb1-2Mana1-3)Manb1-4GlcNAcb1-4GlcNAc-Sp21	0	4.973049999999999
Neu5Aca2-3Galb1-4GlcNAcb1-3Galb-Sp8	0	-10.321899999999996
(6S)Galb1-3GlcNAcb-Sp0	0	-32.391450000000006
GalNAca1-3(Fuca1-2)Galb1-4GlcNAcb1-6(GalNAca1-3(Fuca1-2)Galb1-4GlcNAcb1-3)GalNAc-Sp14	0	-5.428349999999996
Gala1-3(Fuca1-2)Galb1-3GlcNAcb1-2Mana1-6(Gala1-3(Fuca1-2)Galb1-3GlcNAcb1-2Mana1-3)Manb1-4GlcNAcb1-4(Fuca1-6)GlcNAcb-Sp22	1	208.54025
Galb1-4GlcNAcb1-6(Galb1-4GlcNAcb1-2)Mana1-6(Galb1-4GlcNAcb1-2Mana1-3)Manb1-4GlcNAcb1-4GlcNAcb-Sp19	0	-5.067900000000002
Neu5Aca2-3Galb1-4GlcNAcb1-6(Neu5Aca2-3Galb1-4GlcNAcb1-2)Mana1-6(GlcNAcb1-4)(Neu5Aca2-3Galb1-4GlcNAcb1-2Mana1-3)Manb1-4GlcNAcb1-4GlcNAcb-Sp21	0	-7.65785
Neu5Aca2-6Galb1-4GlcNAcb1-2Mana1-6(GlcNAcb1-4)(Neu5Aca2-6Galb1-4GlcNAcb1-2Mana1-3)Manb1-4GlcNAcb1-4GlcNAcb-Sp21	0	-9.783625
Neu5Aca2-3Galb1-3GlcNAcb1-6(Neu5Aca2-3Galb1-4GlcNAcb1-2)Mana1-6(Neu5Aca2-3Galb1-3GlcNAcb1-2Mana1-3)Manb1-4GlcNAcb1-4GlcNAcb-Sp19	0	3.331125
Neu5Aca2-3Galb1-4GlcNAcb1-2Mana-Sp0	0	-2.0978499999999998
Neu5Aca2-3Galb1-4GlcNAcb1-6GalNAca-Sp14	0	-9.519625
Neu5Aca2-6Galb1-4GlcNAcb1-6(Fuca1-2Galb1-4(Fuca1-3)GlcNAcb1-3)Galb1-4Glc-Sp21	0	23.963175
Galb1-3GlcNAcb1-6GalNAca-Sp14	0	1.9903500000000007
Neu5Aca2-6GalNAcb1-4(6S)GlcNAcb-Sp8	0	9.1996
(3S)GalNAcb1-4(Fuca1-3)GlcNAcb-Sp8	0	-6.924900000000001
GalNAca1-3(Fuca1-2)Galb1-3GlcNAcb1-6GalNAca-Sp14	0	-10.225875
Galb1-3(6S)GlcNAcb-Sp8	0	-15.862900000000002
(6S)(4S)GalNAcb1-4GlcNAc-Sp8	0	-8.037825000000002
Gala1-3(Fuca1-2)Galb1-4GlcNAcb1-2Mana-Sp0	1	217.64125
Neu5Aca2-3Galb1-3GlcNAcb1-2Mana-Sp0	0	6.177250000000001
Neu5Aca2-3Galb1-3GlcNAcb1-4Galb1-4Glcb-Sp0	0	17.95794999999999
Gala1-3(Fuca1-2)Galb1-3GalNAcb1-3Gala1-4Galb1-4Glc-Sp21	1	905.974225
Fuca1-2Galb1-4GlcNAcb1-3Galb1-4GlcNAcb1-2Mana1-6(Fuca1-2Galb1-4GlcNAcb1-3Galb1-4GlcNAcb1-2Mana1-3)Manb1-4GlcNAcb1-4GlcNAcb-Sp24	0	3.4885499999999965
GlcNAcb1-3Galb1-4GlcNAcb1-3Galb1-4GlcNAcb1-2Mana1-6(GlcNAcb1-3Galb1-4GlcNAcb1-3Galb1-4GlcNAcb1-2Mana1-3)Manb1-4GlcNAcb1-4GlcNAcb-Sp12	1	379.98732500000006
GlcNAcb1-3Galb1-4GlcNAcb1-3Galb1-4GlcNAcb1-2Mana1-6(GlcNAcb1-3Galb1-4GlcNAcb1-3Galb1-4GlcNAcb1-2Mana1-3)Manb1-4GlcNAcb1-4GlcNAcb-Sp25	1	89.6652
Galb1-4GlcNAcb1-3Galb1-4GlcNAcb1-3Galb1-4GlcNAcb1-2Mana1-6(Galb1-4GlcNAcb1-3Galb1-4GlcNAcb1-3Galb1-4GlcNAcb1-2Mana1-3)Manb1-4GlcNAcb1-4GlcNAcb-Sp24	0	1.7007249999999985
Neu5Gca2-8Neu5Gca2-3Galb1-4GlcNAc-Sp0	0	-11.193649999999998
Galb1-4GlcNAcb1-3Galb1-4GlcNAcb1-6(Galb1-4GlcNAcb1-3Galb1-4GlcNAcb1-2)Mana1-6(Galb1-4GlcNAcb1-3Galb1-4GlcNAcb1-2Mana1-3)Mana1-4GlcNAcb1-4GlcNAc-Sp24	1	90.40284999999996
(3S)GlcAb1-3Galb1-4GlcNAcb1-3Galb1-4Glc-Sp0	0	-7.490449999999999
Galb1-3GlcNAcb1-3Galb1-4GlcNAcb1-3Galb1-4GlcNAcb1-6(Galb1-3GlcNAcb1-3Galb1-4GlcNAcb1-3Galb1-4GlcNAb1-2)Mana1-6(Galb1-3GlcNAcb1-3Galb1-4GlcNAcb1-3Galb1-4GlcNAcb1-2Mana1-3)Manb1-4GlcNAcb1-4(Fuca1-6)GlcNAcb-Sp24	0	11.055449999999993
GlcNAcb1-3Galb1-4GlcNAcb1-3Galb1-4GlcNAcb1-3Galb1-4GlcNAcb1-3Galb1-4GlcNAcb1-6(GlcNAcb1-3Galb1-4GlcNAcb1-3Galb1-4GlcNAcb1-3Galb1-4GlcNAcb1-3Galb1-4GlcNAb1-2)Mana1-6(GlcNAcb1-3Galb1-4GlcNAcb1-3Galb1-4GlcNAcb1-3Galb1-4GlcNAcb1-3Galb1-4GlcNAcb1-2Mana1-3)Manb1-4GlcNAcb1-4(Fuca1-6)GlcNAcb-Sp24	1	361.00144999999986
