# Supplementary material for: Identifying glycan motifs using a novel subtree mining approach
Source: BMC Bioinformatics. 2020 Feb 4;21:42. doi: 10.1186/s12859-020-3374-4 (PMC7001330; doi:10.1186/s12859-020-3374-4)
Supplement: Supplementary file 6 — Additional file 6 Training and test sets. CSV files for all training and test sets used for this manuscript. [file 12859_2020_3374_MOESM6_ESM.zip › CV_Folds/CV_Folds/fold_4/test_set_H3N8-HA_16686_v5.1_DATA.csv]

glycan	binding	rfu
Fuca-Sp8	0	3.330525
Neu5Aca-Sp11	0	6.741300000000002
GalNAcb-Sp8	0	4.020625
GlcNAcb-Sp8	0	1.4314000000000018
(3S)Galb1-4(Fuca1-3)GlcNAc-Sp0	0	7.016624999999998
(3S)Galb1-4(Fuca1-3)GlcNAc-Sp8	0	10.724375
(3S)Galb1-4GlcNAcb-Sp8	0	6.908974999999999
(4S)Galb1-4GlcNAcb-Sp8	0	0.8721000000000014
(6S)Galb1-4(6S)Glcb-Sp8	0	8.51825
Neu5Aca2-3(6S)Galb1-4GlcNAcb-Sp8	0	6.620625
Neu5,9Ac2a2-6Galb1-4GlcNAcb-Sp8	0	10.67375
GlcNAcb1-2Mana1-6(GlcNAcb1-2Mana1-3)Manb1-4GlcNAcb1-4GlcNAcb-Sp12	0	9.6465
Neu5Aca2-6Galb1-4GlcNAcb1-2Mana1-6(Neu5Aca2-6Galb1-4GlcNAcb1-2Mana1-3)Manb1-4GlcNAcb1-4GlcNAcb-Sp21	0	10.592550000000003
Fuca1-2Galb1-3GlcNAcb1-3Galb1-4Glcb-Sp10	0	3.068599999999998
Fuca1-2Galb1-3GlcNAcb-Sp0	0	4.568125
Fuca1-2Galb1-4(Fuca1-3)GlcNAcb1-3Galb1-4(Fuca1-3)GlcNAcb-Sp0	0	8.920274999999998
Fuca1-2Galb1-4(Fuca1-3)GlcNAcb1-3Galb1-4(Fuca1-3)GlcNAcb1-3Galb1-4(Fuca1-3)GlcNAcb-Sp0	0	4.428025
GalNAca1-3(Fuca1-2)Galb-Sp18	0	8.758049999999999
Gala1-2Galb-Sp8	0	6.068674999999998
Gala1-3(Fuca1-2)Galb1-4(Fuca1-3)GlcNAcb-Sp0	0	1.6305749999999986
Gala1-3(Fuca1-2)Galb1-4GlcNAc-Sp0	0	3.3843249999999987
Gala1-3GalNAcb-Sp8	0	-0.6116750000000017
Gala1-4Galb1-4GlcNAcb-Sp0	0	8.5868
Galb1-3(Fuca1-4)GlcNAcb1-3Galb1-4(Fuca1-3)GlcNAcb-Sp0	0	7.4268
GlcNAcb1-6(Galb1-3)GalNAca-Sp8	0	1.8756000000000004
GlcNAcb1-6(Galb1-3)GalNAca-Sp14	0	6.374224999999999
Galb1-3GalNAca-Sp8	0	8.784175000000003
Galb1-3GalNAca-Sp16	0	1.4500499999999992
Galb1-3GalNAcb-Sp8	0	6.955
Galb1-3GalNAcb1-4(Neu5Aca2-3)Galb1-4Glcb-Sp0	0	13.788074999999996
Galb1-3GlcNAcb1-3Galb1-4Glcb-Sp10	0	1.985
Galb1-4GalNAca1-3(Fuca1-2)Galb1-4GlcNAcb-Sp8	0	9.110025000000002
Galb1-4GlcNAcb1-3Galb1-4GlcNAcb1-3Galb1-4GlcNAcb-Sp0	0	-1.7884000000000002
Galb1-4GlcNAcb1-3Galb1-4Glcb-Sp8	0	3.287275000000001
Galb1-4GlcNAcb-Sp0	0	4.271400000000001
Galb1-4GlcNAcb-Sp23	0	0.9507
GlcNAcb1-6(GlcNAcb1-3)GalNAca-Sp8	0	-1.5365000000000009
GlcNAcb1-6(GlcNAcb1-3)GalNAca-Sp14	0	2.3101000000000003
GlcNAcb1-3Galb1-4GlcNAcb1-3Galb1-4GlcNAcb-Sp0	0	1.0495750000000008
GlcNAcb1-6GalNAca-Sp8	0	5.479775
GlcAb1-3Galb-Sp8	0	8.053225000000001
KDNa2-3Galb1-4GlcNAcb-Sp0	0	6.067475000000003
Mana1-2Mana1-6(Mana1-2Mana1-3)Mana1-6(Mana1-2Mana1-2Mana1-3)Manb1-4GlcNAcb1-4GlcNAcb-Sp12	0	4.581474999999998
(3S)Galb1-4(Fuca1-3)(6S)GlcNAcb-Sp8	0	3.0894000000000004
Fuca1-2Galb1-4(6S)GlcNAcb-Sp8	0	9.285075000000004
Fuca1-2(6S)Galb1-4(6S)Glcb-Sp0	0	13.015175000000005
Neu5Aca2-8Neu5Aca2-8Neu5Aca-Sp8	0	6.536025
GalNAcb1-4(Neu5Aca2-3)Galb1-4GlcNAcb-Sp8	0	0.1758249999999988
Neu5Aca2-3Galb1-3GalNAcb1-4(Neu5Aca2-3)Galb1-4Glcb-Sp0	1	283.3499750000001
Neu5Aca2-6(Neu5Aca2-3)GalNAca-Sp8	0	7.8348499999999985
Neu5Aca2-3Galb1-3(Fuca1-4)GlcNAcb1-3Galb1-4(Fuca1-3)GlcNAcb-Sp0	1	331.13085
Neu5Aca2-6(Neu5Aca2-3Galb1-3)GalNAca-Sp8	1	266.4729
Neu5Aca2-3Galb1-4(Fuca1-3)(6S)GlcNAcb-Sp8	1	396.4833
Neu5Aca2-3Galb1-4(Fuca1-3)GlcNAcb-Sp0	0	12.6583
Neu5Aca2-3Galb1-4(Fuca1-3)GlcNAcb1-3Galb1-4GlcNAcb-Sp8	1	345.2946750000001
Neu5Aca2-6GalNAca-Sp8	0	10.529575
Neu5Aca2-6GalNAcb1-4GlcNAcb-Sp0	0	1.3485499999999997
Neu5Aca2-8Neu5Aca-Sp8	0	9.538049999999997
Galb1-3(Fuca1-4)GlcNAcb1-3Galb1-3(Fuca1-4)GlcNAcb-Sp0	0	11.2377
Galb1-4(Fuca1-3)(6S)GlcNAcb-Sp0	0	2.455874999999999
Galb1-4(Fuca1-3)GlcNAcb1-3Galb1-3(Fuca1-4)GlcNAcb-Sp0	0	5.2559749999999985
4S(3S)Galb1-4GlcNAcb-Sp0	0	6.636025
(6P)Glcb-Sp10	0	2.8934
GalNAcb1-3Galb-Sp8	0	6.849625
Neu5Aca2-8Neu5Aca2-8Neu5Acb-Sp8	0	5.008925
Neu5Gcb2-6Galb1-4GlcNAc-Sp8	0	2.505325
Neu5,9Ac2a2-3Galb1-3GlcNAcb-Sp0	0	11.960225000000005
Gala1-4Galb1-4GlcNAcb1-3Galb1-4Glcb-Sp0	0	2.096025000000001
GlcNAca1-4Galb1-4GlcNAcb1-3Galb1-4GlcNAcb1-3Galb1-4GlcNAcb-Sp0	0	3.320549999999999
Mana1-6(Neu5Aca2-6Galb1-4GlcNAcb1-2Mana1-3)Manb1-4GlcNAcb1-4GlcNAc-Sp12	0	13.024375
Fuca1-2Galb1-3GlcNAcb1-2Mana1-6(Fuca1-2Galb1-3GlcNAcb1-2Mana1-3)Manb1-4GlcNAcb1-4GlcNAcb-Sp20	0	8.076649999999997
Gala1-3Galb1-4GlcNAcb1-2Mana1-6(Gala1-3Galb1-4GlcNAcb1-2Mana1-3)Manb1-4GlcNAcb1-4GlcNAcb-Sp20	0	2.7282999999999986
Gala1-3Galb1-4(Fuca1-3)GlcNAcb1-2Mana1-6(Gala1-3Galb1-4(Fuca1-3)GlcNAcb1-2Mana1-3)Manb1-4GlcNAcb1-4GlcNAcb-Sp20	0	9.322100000000002
GalNAca1-3(Fuca1-2)Galb1-3GlcNAcb1-2Mana1-6(GalNAca1-3(Fuca1-2)Galb1-3GlcNAcb1-2Mana1-3)Manb1-4GlcNAcb1-4GlcNAcb-Sp20	0	6.811924999999999
Neu5Aca2-3Galb1-4GlcNAcb1-3GalNAc-Sp14	1	73.88097499999998
Galb1-3GalNAca1-3(Fuca1-2)Galb1-4GlcNAc-Sp0	0	-1.3789750000000005
Neu5Aca2-3Galb1-3GlcNAcb1-3GalNAca-Sp14	1	69.375525
Galb1-4(Fuca1-3)GlcNAcb1-3GalNAca-Sp14	0	10.803549999999998
Gala1-3(Fuca1-2)Galb1-4(Fuca1-3)Glcb-Sp21	0	2.937175
Gala1-3(Fuca1-2)Galb1-4GlcNAcb1-3GalNAca-Sp14	0	2.1611750000000005
GalNAca1-3(Fuca1-2)Galb1-4(Fuca1-3)GlcNAcb1-3GalNAc-Sp14	0	-2.31975
Galb1-3GlcNAcb1-6(Galb1-3GlcNAcb1-2)Mana1-6(Galb1-3GlcNAcb1-2Mana1-3)Manb1-4GlcNAcb1-4GlcNAcb-Sp19	0	7.911000000000001
GlcNAcb1-2Mana1-6(GlcNAcb1-4)(GlcNAcb1-2Mana1-3)Manb1-4GlcNAcb1-4GlcNAc-Sp21	0	9.86565
GlcNAcb1-2Mana1-6(GlcNAcb1-4)(GlcNAcb1-4(GlcNAcb1-2)Mana1-3)Manb1-4GlcNAcb1-4GlcNAc-Sp21	0	2.190200000000001
Fuca1-2Galb1-4(Fuca1-3)GlcNAcb1-2Mana1-6(Fuca1-2Galb1-4(Fuca1-3)GlcNAcb1-4(Fuca1-2Galb1-4(Fuca1-3)GlcNAcb1-2)Mana1-3)Manb1-4GlcNAcb1-4GlcNAcb-Sp12	0	8.020175000000002
GalNAca1-3(Fuca1-2)Galb1-4GlcNAcb1-2Mana1-6(GalNAca1-3(Fuca1-2)Galb1-4GlcNAcb1-2Mana1-3)Manb1-4GlcNAcb1-4(Fuca1-6)GlcNAcb-Sp22	0	5.7830999999999975
Neu5Aca2-6Galb1-4GlcNAcb1-6(Fuca1-2Galb1-3GlcNAcb1-3)Galb1-4Glc-Sp21	0	2.924825
Neu5Aca2-3Galb1-4GlcNAcb1-6(Neu5Aca2-3Galb1-4GlcNAcb1-2)Mana1-6(GlcNAcb1-4)(Neu5Aca2-3Galb1-4GlcNAcb1-4(Neu5Aca2-3Galb1-4GlcNAcb1-2)Mana1-3)Manb1-4GlcNAcb1-4GlcNAcb-Sp21	1	278.983125
Gala1-3(Fuca1-2)Galb1-3GalNAca-Sp8	0	9.139225
Glca1-4Glca1-4Glca1-4Glcb-Sp10	0	12.413699999999995
Fuca1-2Galb1-4(Fuca1-3)GlcNAcb1-2Mana1-6(Fuca1-2Galb1-4(Fuca1-3)GlcNAcb1-2Mana1-3)Manb1-4GlcNAcb1-4(Fuca1-6)GlcNAcb-Sp24	0	4.65935
Neu5Aca2-3Galb1-4GlcNAcb1-6GalNAca-Sp14	1	165.340975
Mana1-6(Mana1-3)Manb1-4GlcNAcb1-4(Fuca1-6)GlcNAcb-Sp19	0	4.377375000000002
Fuca1-2(6S)Galb1-3GlcNAcb-Sp0	0	-2.775
Fuca1-2(6S)Galb1-3(6S)GlcNAcb-Sp0	0	6.100674999999997
Neu5Aca2-6GalNAcb1-4(6S)GlcNAcb-Sp8	0	5.220399999999998
GalNAca1-3(Fuca1-2)Galb1-3GlcNAcb1-6GalNAca-Sp14	0	6.3827250000000015
Galb1-3(6S)GlcNAcb-Sp8	0	4.299725
Neu5Aca2-6Galb1-4GlcNAcb1-2Man-Sp0	0	6.025150000000003
Gala1-3Galb1-4GlcNAcb1-2Mana-Sp0	0	4.671399999999998
GalNAca1-3(Fuca1-2)Galb1-4GlcNAcb1-2Mana-Sp0	0	0.2622250000000008
Galb1-3GlcNAcb1-2Mana-Sp0	0	4.510599999999998
GlcNAcb1-3Galb1-4GlcNAcb1-2Mana1-6(GlcNAcb1-3Galb1-4GlcNAcb1-2Mana1-3)Manb1-4GlcNAcb1-4GlcNAcb-Sp12	0	3.8985749999999983
Galb1-3GlcNAcb1-3Galb1-4GlcNAcb1-2Mana1-6(Galb1-3GlcNAcb1-3Galb1-4GlcNAcb1-2Mana1-3)Manb1-4GlcNAcb1-4GlcNAc-Sp25	0	2.6175
Neu5Gca2-8Neu5Gca2-3Galb1-4GlcNAc-Sp0	0	11.533675
Neu5Aca2-8Neu5Gca2-3Galb1-4GlcNAc-Sp0	0	4.5787999999999975
GlcNAb1-3Galb1-3GalNAc-Sp14	0	0.5542999999999996
Galb1-3GlcNAcb1-6(Galb1-3)GalNAc-Sp14	0	1.5309499999999991
(3S)GlcAb1-3Galb1-4GlcNAcb1-3Galb1-4Glc-Sp0	0	5.205499999999999
Neu5Aca2-8Neu5Aca2-3Galb1-3GalNAcb1-4(Neu5Aca2-3)Galb1-4Glc-Sp21	0	8.9806
Galb1-4GlcNAcb1-3Galb1-4GlcNAcb1-3Galb1-4GlcNAcb1-3Galb1-4GlcNAcb1-6(Galb1-4GlcNAcb1-3Galb1-4GlcNAcb1-3Galb1-4GlcNAcb1-3Galb1-4GlcNAb1-2)Mana1-6(Galb1-4GlcNAcb1-3Galb1-4GlcNAcb1-3Galb1-4GlcNAcb1-3Galb1-4GlcNAcb1-2Mana1-3)Manb1-4GlcNAcb1-4(Fuca1-6)GlcNAcb-Sp24	0	10.9208
Galb1-4GlcNAcb1-3Galb1-4GlcNAcb1-3Galb1-4GlcNAcb1-3Galb1-4GlcNAcb1-3Galb1-4GlcNAcb1-6(Galb1-4GlcNAcb1-3Galb1-4GlcNAcb1-3Galb1-4GlcNAcb1-3Galb1-4GlcNAcb1-3Galb1-4GlcNAb1-2)Mana1-6(Galb1-4GlcNAcb1-3Galb1-4GlcNAcb1-3Galb1-4GlcNAcb1-3Galb1-4GlcNAcb1-3Galb1-4GlcNAcb1-2Mana1-3)Manb1-4GlcNAcb1-4(Fuca1-6)GlcNAcb-Sp24	0	14.222099999999998
GlcNAcb1-3Galb1-4GlcNAcb1-6(GlcNAcb1-3Galb1-4GlcNAcb1-3)GalNAca-Sp14	0	7.512200000000001
Neu5Aca2-6Galb1-4GlcNAcb1-3Galb1-4GlcNAcb1-3GalNAca-Sp14	0	5.167374999999999
Galb1-4GlcNAcb1-3Galb1-3GalNAca-Sp14	0	1.0012749999999992
