# Supplementary material for: Identifying glycan motifs using a novel subtree mining approach
Source: BMC Bioinformatics. 2020 Feb 4;21:42. doi: 10.1186/s12859-020-3374-4 (PMC7001330; doi:10.1186/s12859-020-3374-4)
Supplement: Supplementary file 6 — Additional file 6 Training and test sets. CSV files for all training and test sets used for this manuscript. [file 12859_2020_3374_MOESM6_ESM.zip › CV_Folds/CV_Folds/fold_4/test_set_HA_PuertoRico_8_34_13829_v5_DATA.csv]

glycan	binding	rfu
GalNAca-Sp15	0	16.8888
Neu5Aca-Sp8	0	25.717299999999994
Glcb-Sp8	0	23.32815
GalNAcb-Sp8	0	8.83635
(3S)Galb1-3(Fuca1-4)GlcNAcb-Sp8	0	7.877075000000002
(3S)Galb1-3GalNAca-Sp8	0	13.718375000000005
(3S)Galb1-4(Fuca1-3)GlcNAc-Sp8	0	27.472399999999997
(3S)Galb1-4GlcNAcb-Sp0	0	15.778
(6P)Mana-Sp8	0	11.259474999999998
(6S)Galb1-4Glcb-Sp0	0	9.581425
(6S)Galb1-4(6S)Glcb-Sp8	0	31.377775
Neu5,9Ac2a-Sp8	0	7.452925000000002
GlcNAcb1-2Mana1-6(GlcNAcb1-2Mana1-3)Manb1-4GlcNAcb1-4GlcNAcb-Sp12	0	12.49675
Fuca1-2Galb1-3GalNAcb1-4(Neu5Aca2-3)Galb1-4Glcb-Sp0	0	17.522000000000002
Fuca1-2Galb1-3GalNAcb1-4(Neu5Aca2-3)Galb1-4Glcb-Sp9	0	10.219549999999998
Fuca1-2Galb1-3GlcNAcb1-3Galb1-4Glcb-Sp10	0	16.461350000000003
Fuca1-2Galb1-3GlcNAcb-Sp0	0	24.6918
GlcNAcb1-3Galb1-3GalNAca-Sp8	0	15.2456
GalNAcb1-4GlcNAcb-Sp0	0	22.076950000000004
Gala1-3(Fuca1-2)Galb1-3GlcNAcb-Sp0	0	19.490375000000007
Gala1-3(Fuca1-2)Galb1-4(Fuca1-3)GlcNAcb-Sp8	0	12.605449999999998
Gala1-3GalNAca-Sp16	0	13.668249999999995
Gala1-4(Fuca1-2)Galb1-4GlcNAcb-Sp8	0	14.948624999999998
Gala1-6Glcb-Sp8	0	12.5165
Galb1-4GlcNAcb1-6GalNAca-Sp8	0	43.6225
GlcNAcb1-6(Galb1-3)GalNAca-Sp8	0	36.814925
Neu5Aca2-6(Galb1-3)GlcNAcb1-4Galb1-4Glcb-Sp10	0	7.376775
Galb1-3GalNAca-Sp14	0	19.087025
Galb1-3GalNAca-Sp16	0	22.534574999999997
Galb1-3GalNAcb1-3Gala1-4Galb1-4Glcb-Sp0	0	7.084075
Galb1-3GlcNAcb1-3Galb1-4GlcNAcb-Sp0	0	2.4852999999999987
Galb1-4GalNAca1-3(Fuca1-2)Galb1-4GlcNAcb-Sp8	0	7.1875
Galb1-4GlcNAcb1-3Galb1-4GlcNAcb1-3Galb1-4GlcNAcb-Sp0	0	5.7837999999999985
Galb1-4GlcNAcb1-3Galb1-4Glcb-Sp8	0	25.924724999999995
Galb1-4GlcNAcb-Sp0	0	4.484849999999998
Galb1-4GlcNAcb-Sp23	0	8.936
GlcNAcb1-6(GlcNAcb1-3)GalNAca-Sp8	0	16.25654999999999
GlcNAcb1-6(GlcNAcb1-3)GalNAca-Sp14	0	42.714900000000014
GlcNAcb1-3Galb1-4Glcb-Sp0	0	-0.5106750000000009
GlcNAcb1-6GalNAca-Sp14	0	19.596300000000006
KDNa2-3Galb1-3GlcNAcb-Sp0	0	15.103550000000006
Mana1-2Mana1-6(Mana1-2Mana1-3)Mana-Sp9	0	8.873775
Mana1-2Mana1-2Mana1-6(Mana1-3)Mana-Sp9	0	23.454825000000003
Fuca1-2Galb1-4(6S)GlcNAcb-Sp8	0	5.304475000000002
Neu5Aca2-3Galb1-3GalNAca-Sp8	0	10.869449999999995
Neu5Aca2-3Galb1-3GalNAca-Sp14	0	38.278875
Neu5Aca2-8Neu5Aca2-8Neu5Aca-Sp8	0	42.323350000000026
GalNAcb1-4(Neu5Aca2-3)Galb1-4GlcNAcb-Sp8	0	10.966275000000005
Neu5Aca2-3Galb1-3GalNAcb1-4(Neu5Aca2-3)Galb1-4Glcb-Sp0	0	32.233775
Neu5Aca2-3Galb1-3(6S)GlcNAc-Sp8	0	34.702600000000004
Neu5Aca2-3Galb1-3(Fuca1-4)GlcNAcb1-3Galb1-4(Fuca1-3)GlcNAcb-Sp0	0	36.95247499999999
Neu5Aca2-3Galb1-3(6S)GalNAca-Sp8	0	16.302525
Neu5Aca2-3Galb1-4(Fuca1-3)(6S)GlcNAcb-Sp8	1	432.76195
Neu5Aca2-3Galb1-4(Fuca1-3)GlcNAcb1-3Galb1-4(Fuca1-3)GlcNAcb1-3Galb1-4(Fuca1-3)GlcNAcb-Sp0	0	6.2512250000000025
Neu5Aca2-3Galb1-4(Fuca1-3)GlcNAcb-Sp8	0	15.730800000000002
Neu5Aca2-6Galb1-4GlcNAcb1-3Galb1-4(Fuca1-3)GlcNAcb1-3Galb1-4(Fuca1-3)GlcNAcb-Sp0	1	4190.97955
Neu5Aca2-6Galb1-4GlcNAcb1-3Galb1-4GlcNAcb-Sp0	1	1461.3125
Galb1-3(Fuca1-4)GlcNAcb1-3Galb1-3(Fuca1-4)GlcNAcb-Sp0	0	22.875475
Neu5Acb2-6Galb1-4GlcNAcb-Sp8	0	11.76425
Neu5Gca2-3Galb1-3GlcNAcb-Sp0	0	11.41794999999999
Neu5Gca2-3Galb1-4GlcNAcb-Sp0	0	14.432200000000002
Galb1-4(Fuca1-3)GlcNAcb1-3Galb1-3(Fuca1-4)GlcNAcb-Sp0	0	2.3252999999999995
GlcNAcb1-4GlcNAcb-Sp10	0	13.04365
GlcNAcb1-4GlcNAcb-Sp12	0	31.265124999999994
Mana1-6Manb-Sp10	0	15.986349999999995
Mana1-2Mana1-6(Mana1-2Mana1-3)Mana1-6(Mana1-2Mana1-2Mana1-3)Mana-Sp9	0	8.057624999999998
GlcNAcb1-2Mana1-6(Neu5Aca2-6Galb1-4GlcNAcb1-2Mana1-3)Manb1-4GlcNAcb1-4GlcNAcb-Sp12	0	36.46567499999999
Neu5Aca2-6Galb1-4GlcNAcb1-3Galb1-3GlcNAcb-Sp0	0	50.72095
Neu5Aca2-6Galb1-4GlcNAcb1-3Galb1-4GlcNAcb1-3Galb1-4GlcNAcb-Sp0	1	6885.86105
Galb1-4GlcNAcb1-2Mana1-6Manb1-4GlcNAcb1-4GlcNAc-Sp12	0	17.489024999999998
Galb1-3GlcNAcb1-2Mana1-6(Galb1-3GlcNAcb1-2Mana1-3)Manb1-4GlcNAcb1-4(Fuca1-6)GlcNAcb-Sp22	0	35.43772500000001
Gala1-3Galb1-4GlcNAcb1-2Mana1-6(Gala1-3Galb1-4GlcNAcb1-2Mana1-3)Manb1-4GlcNAcb1-4GlcNAcb-Sp20	0	16.174874999999997
Galb1-4GlcNAcb1-2Mana1-6(Mana1-3)Manb1-4GlcNAcb1-4GlcNAcb-Sp12	0	8.924249999999997
GalNAca1-3(Fuca1-2)Galb1-4GlcNAcb1-2Mana1-6(GalNAca1-3(Fuca1-2)Galb1-4GlcNAcb1-2Mana1-3)Manb1-4GlcNAcb1-4GlcNAcb-Sp20	0	28.6525
Galb1-3GlcNAcb1-3Galb1-4(Fuca1-3)GlcNAcb1-6(Galb1-3GlcNAcb1-3)Galb1-4Glc-Sp21	0	9.373550000000002
GlcNAcb1-2Mana1-6(GlcNAcb1-4(GlcNAcb1-2)Mana1-3)Manb1-4GlcNAcb1-4GlcNAc-Sp21	0	5.152350000000003
Neu5Aca2-3Galb1-3GlcNAcb1-2Mana1-6(Neu5Aca2-3Galb1-3GlcNAcb1-2Mana1-3)Manb1-4GlcNAcb1-4GlcNAc-Sp19	0	25.1388
Neu5Aca2-3Galb1-3GlcNAcb1-3GalNAca-Sp14	0	16.286899999999992
Neu5Aca2-3Galb1-3GalNAcb1-4(Neu5Aca2-8Neu5Aca2-3)Galb1-4Glcb-Sp0	0	10.905649999999998
Gala1-3(Fuca1-2)Galb1-4(Fuca1-3)GlcNAcb1-3GalNAc-Sp14	0	20.7212
Galb1-4(Fuca1-3)GlcNAcb1-2Mana1-6(Galb1-4(Fuca1-3)GlcNAcb1-2Mana1-3)Manb1-4GlcNAcb1-4(Fuca1-6)GlcNAcb-Sp22	0	44.704325
Fuca1-2Galb1-3GlcNAcb1-2Mana1-6(Fuca1-2Galb1-3GlcNAcb1-2Mana1-3)Manb1-4GlcNAcb1-4(Fuca1-6)GlcNAcb-Sp22	0	8.99095
Fuca1-3GlcNAcb1-6(Galb1-4GlcNAcb1-3)Galb1-4Glc-Sp21	0	5.742400000000001
GlcNAcb1-2Mana1-6(GlcNAcb1-4)(GlcNAcb1-2Mana1-3)Manb1-4GlcNAcb1-4GlcNAc-Sp21	0	8.7239
Galb1-4GlcNAcb1-6(Galb1-4GlcNAcb1-2)Mana1-6(GlcNAcb1-4)(Galb1-4GlcNAcb1-2Mana1-3)Manb1-4GlcNAcb1-4GlcNAc-Sp21	0	8.940424999999998
Galb1-4Galb-Sp10	0	17.205199999999994
Fuca1-2Galb1-4GlcNAcb1-6(Fuca1-2Galb1-4GlcNAcb1-3)GalNAc-Sp14	0	17.978775000000006
GalNAca1-3(Fuca1-2)Galb1-4GlcNAcb1-6(GalNAca1-3(Fuca1-2)Galb1-4GlcNAcb1-3)GalNAc-Sp14	0	6.9753500000000015
Gala1-3(Fuca1-2)Galb1-3GlcNAcb1-2Mana1-6(Gala1-3(Fuca1-2)Galb1-3GlcNAcb1-2Mana1-3)Manb1-4GlcNAcb1-4(Fuca1-6)GlcNAcb-Sp22	0	19.255700000000004
Neu5Aca2-3Galb1-4GlcNAcb1-2Mana1-6(GlcNAcb1-4)(Neu5Aca2-3Galb1-4GlcNAcb1-2Mana1-3)Manb1-4GlcNAcb1-4GlcNAcb-Sp21	0	17.666174999999996
Neu5Aca2-3Galb1-4GlcNAcb1-6(Neu5Aca2-3Galb1-4GlcNAcb1-2)Mana1-6(GlcNAcb1-4)(Neu5Aca2-3Galb1-4GlcNAcb1-2Mana1-3)Manb1-4GlcNAcb1-4GlcNAcb-Sp21	0	51.09974999999999
Neu5Aca2-3Galb1-3GlcNAcb1-6(Neu5Aca2-3Galb1-4GlcNAcb1-2)Mana1-6(Neu5Aca2-3Galb1-3GlcNAcb1-2Mana1-3)Manb1-4GlcNAcb1-4GlcNAcb-Sp19	0	17.802774999999997
Neu5Aca2-6Galb1-4GlcNAcb1-6(Galb1-3GlcNAcb1-3)Galb1-4Glcb-Sp21	0	16.455175
Mana1-6(Mana1-3)Manb1-4GlcNAcb1-4(Fuca1-6)GlcNAcb-Sp19	0	15.80535
Galb1-4GlcNAcb1-6(Galb1-4GlcNAcb1-2)Mana1-6(Galb1-4GlcNAcb1-2Mana1-3)Manb1-4GlcNAcb1-4(Fuca1-6)GlcNAcb-Sp24	0	13.599675
Fuca1-2Galb1-4GlcNAcb1-6GalNAca-Sp14	0	53.44715
Gala1-3Galb1-4GlcNAcb1-6GalNAca-Sp14	0	14.28145
GalNAca1-3(Fuca1-2)Galb1-3GlcNAcb1-6GalNAca-Sp14	0	27.960225000000005
Galb1-3GlcNAca1-3Galb1-4GlcNAcb-Sp8	0	12.851525
(6S)(4S)GalNAcb1-4GlcNAc-Sp8	0	12.198574999999998
GalNAca1-3(Fuca1-2)Galb1-4GlcNAcb1-6GalNAc-Sp14	0	8.609725000000001
Gala1-3(Fuca1-2)Galb1-4GlcNAcb1-2Mana-Sp0	0	13.0516
GlcNAcb1-3Galb1-4GlcNAcb1-6(GlcNAcb1-3)Galb1-4GlcNAc-Sp0	0	8.245775000000002
GalNAca1-3(Fuca1-2)Galb1-3GalNAcb1-3Gala1-4Galb1-4Glc-Sp21	0	37.56472500000001
Gala1-3(Fuca1-2)Galb1-3GalNAcb1-3Gala1-4Galb1-4Glc-Sp21	0	6.676425
Neu5Gca2-8Neu5Gca2-3Galb1-4GlcNAc-Sp0	0	8.911475000000003
Neu5Gca2-8Neu5Aca2-3Galb1-4GlcNAc-Sp0	0	9.115775
GlcNAcb1-3Galb1-4GlcNAcb1-6(GlcNAcb1-3Galb1-4GlcNAcb1-2)Mana1-6(GlcNAcb1-3Galb1-4GlcNAcb1-2Mana1-3)Manb1-4GlcNAcb1-4GlcNAc-Sp24	0	48.041425
GlcNAcb1-3Galb1-4GlcNAcb1-3Galb1-4GlcNAcb1-3Galb1-4GlcNAcb1-6(GlcNAcb1-3Galb1-4GlcNAcb1-3Galb1-4GlcNAcb1-3Galb1-4GlcNAb1-2)Mana1-6(GlcNAcb1-3Galb1-4GlcNAcb1-3Galb1-4GlcNAcb1-3Galb1-4GlcNAcb1-2Mana1-3)Manb1-4GlcNAcb1-4(Fuca1-6)GlcNAcb-Sp24	0	59.93785000000002
Neu5Aca2-3Galb1-4GlcNAcb1-3Galb1-4GlcNAcb1-3GalNAca-Sp14	0	36.38012500000002
