# Supplementary material for: Identifying glycan motifs using a novel subtree mining approach
Source: BMC Bioinformatics. 2020 Feb 4;21:42. doi: 10.1186/s12859-020-3374-4 (PMC7001330; doi:10.1186/s12859-020-3374-4)
Supplement: Supplementary file 6 — Additional file 6 Training and test sets. CSV files for all training and test sets used for this manuscript. [file 12859_2020_3374_MOESM6_ESM.zip › CV_Folds/CV_Folds/fold_4/test_set_Human-DC-Sign-tetramer_15320_v5.0_DATA.csv]

glycan	binding	rfu
GalNAca-Sp15	0	38.30842500000001
Neu5Aca-Sp11	0	50.99667499999999
Manb-Sp8	0	39.79622500000001
GlcNAcb-Sp0	0	48.26557499999999
(3S)Galb1-3GlcNAcb-Sp0	0	15.445549999999995
(3S)Galb1-3GlcNAcb-Sp8	0	46.4495
(3S)Galb1-4(6S)GlcNAcb-Sp8	0	27.18504999999999
(3S)Galb-Sp8	0	15.9844
(6S)Galb1-4Glcb-Sp8	0	22.129475
(6S)Galb1-4GlcNAcb-Sp8	0	18.808999999999994
(6S)GlcNAcb-Sp8	0	3.5535500000000013
Mana1-6(Mana1-3)Manb1-4GlcNAcb1-4GlcNAcb-Sp12	0	6.6561499999999985
Neu5Aca2-6Galb1-4GlcNAcb1-2Mana1-6(Neu5Aca2-6Galb1-4GlcNAcb1-2Mana1-3)Manb1-4GlcNAcb1-4GlcNAcb-Sp12	0	-0.06297500000000067
Fuca1-2Galb1-3GalNAcb1-4(Neu5Aca2-3)Galb1-4Glcb-Sp9	0	28.3254
Fuca1-2Galb1-3GlcNAcb1-3Galb1-4Glcb-Sp8	0	35.256299999999975
Fuca1-2Galb1-3GlcNAcb-Sp0	0	22.06217500000001
Fuca1-2Galb1-3GlcNAcb-Sp8	0	26.36515
GalNAcb1-3(Fuca1-2)Galb-Sp8	0	27.458874999999995
Gala1-3(Fuca1-2)Galb-Sp8	0	59.72994999999999
Gala1-3GalNAca-Sp16	0	8.948349999999998
Gala1-3Galb1-4(Fuca1-3)GlcNAcb-Sp8	0	12.975074999999995
Gala1-4Galb1-4GlcNAcb-Sp0	0	13.53315
Galb1-4GlcNAcb1-6GalNAc-Sp14	0	36.623625
Neu5Acb2-6(Galb1-3)GalNAca-Sp8	0	11.607924999999994
Galb1-3GalNAcb1-4(Neu5Aca2-3)Galb1-4Glcb-Sp0	0	21.509650000000025
Galb1-3GalNAcb1-4Galb1-4Glcb-Sp8	0	33.457975000000005
Galb1-3GlcNAcb-Sp8	0	4.891350000000001
Galb1-4(Fuca1-3)GlcNAcb1-3Galb1-4(Fuca1-3)GlcNAcb-Sp0	1	1164.922925
Galb1-4(6S)Glcb-Sp8	0	23.762325
Galb1-4GalNAca1-3(Fuca1-2)Galb1-4GlcNAcb-Sp8	0	10.782975
Galb1-4GlcNAcb1-3GalNAca-Sp8	0	13.137100000000002
Galb1-4GlcNAcb1-3Galb1-4GlcNAcb-Sp0	0	20.976099999999988
Galb1-4Glcb-Sp8	0	11.677625
GlcNAcb1-6(GlcNAcb1-3)GalNAca-Sp14	0	11.143125
GlcNAcb1-3GalNAca-Sp14	0	21.4568
GlcNAcb1-3Galb1-4GlcNAcb-Sp8	0	41.976125
GlcNAcb1-3Galb1-4Glcb-Sp0	0	32.31285
GlcNAcb1-4GlcNAcb1-4GlcNAcb-Sp8	0	33.698925
GlcNAcb1-6GalNAca-Sp8	0	36.99584999999999
Glcb1-6Glcb-Sp8	0	11.244550000000006
Mana1-2Mana1-2Mana1-3Mana-Sp9	0	3.8201250000000018
Mana1-2Mana1-2Mana1-6(Mana1-3)Mana-Sp9	1	3449.1529
Neu5Aca2-3Galb1-3GalNAca-Sp14	0	5.6186250000000015
Neu5Aca2-8Neu5Aca2-8Neu5Aca2-3Galb1-4Glcb-Sp0	0	11.39275
GalNAcb1-4(Neu5Aca2-3)Galb1-4Glcb-Sp0	0	13.692600000000004
Neu5Aca2-3Galb1-3(Fuca1-4)GlcNAcb1-3Galb1-4(Fuca1-3)GlcNAcb-Sp0	0	15.994175000000006
Neu5Aca2-3Galb1-3(6S)GalNAca-Sp8	0	17.474624999999996
Neu5Aca2-6(Neu5Aca2-3Galb1-3)GalNAca-Sp8	0	4.859550000000001
Fuca1-2(6S)Galb1-4Glcb-Sp0	0	30.621500000000005
Neu5Aca2-3Galb1-4(6S)GlcNAcb-Sp8	0	18.065825000000004
Neu5Aca2-3Galb1-4(Fuca1-3)GlcNAcb1-3Galb1-4(Fuca1-3)GlcNAcb1-3Galb1-4(Fuca1-3)GlcNAcb-Sp0	0	15.810774999999996
Neu5Aca2-3Galb1-4(Fuca1-3)GlcNAcb1-3Galb1-4GlcNAcb-Sp8	0	44.7167
Neu5Aca2-3Galb1-4GlcNAcb-Sp0	0	21.79035
Neu5Aca2-3Galb1-4GlcNAcb-Sp8	0	28.950175
Neu5Aca2-6Galb1-4(6S)GlcNAcb-Sp8	0	44.95422500000001
Neu5Aca2-6Galb1-4GlcNAcb-Sp8	0	29.48880000000001
Neu5Gca2-3Galb1-4(Fuca1-3)GlcNAcb-Sp0	0	37.00025
Neu5Gca2-3Galb1-4Glcb-Sp0	0	30.4688
Neu5Gca2-6Galb1-4GlcNAcb-Sp0	0	38.84090000000001
Neu5Aca2-3Galb1-4GlcNAcb1-6(Galb1-3)GalNAca-Sp14	0	32.1821
Galb1-4(Fuca1-3)GlcNAcb1-3Galb1-3(Fuca1-4)GlcNAcb-Sp0	1	7775.328150000001
4S(3S)Galb1-4GlcNAcb-Sp0	0	7.302399999999999
GlcNAcb1-4GlcNAcb-Sp12	0	31.25305
Mana1-6Manb-Sp10	0	4.808424999999999
Neu5Aca2-3Galb1-4GlcNAcb1-6(Neu5Aca2-3Galb1-3)GalNAca-Sp14	0	15.968225
GlcNAcb1-2Mana1-6(Neu5Aca2-6Galb1-4GlcNAcb1-2Mana1-3)Manb1-4GlcNAcb1-4GlcNAcb-Sp12	0	14.939175000000004
Galb1-3GlcNAcb1-2Mana1-6(Galb1-3GlcNAcb1-2Mana1-3)Manb1-4GlcNAcb1-4GlcNAcb-Sp19	0	58.29415
GalNAcb1-3Gala1-4Galb1-4GlcNAcb1-3Galb1-4Glcb-Sp0	0	21.197725
Neu5Aca2-6Galb1-4GlcNAcb1-2Mana1-3Manb1-4GlcNAcb1-4GlcNAc-Sp12	0	45.270925
Mana1-6(Galb1-4GlcNAcb1-2Mana1-3)Manb1-4GlcNAcb1-4GlcNAcb-Sp12	0	51.29512500000001
Fuca1-2Galb1-3GlcNAcb1-2Mana1-6(Fuca1-2Galb1-3GlcNAcb1-2Mana1-3)Manb1-4GlcNAcb1-4GlcNAcb-Sp20	0	78.93952500000002
Fuca1-2Galb1-4GlcNAcb1-2Mana1-6(Fuca1-2Galb1-4GlcNAcb1-2Mana1-3)Manb1-4GlcNAcb1-4GlcNAcb-Sp20	0	51.98217499999999
GalNAca1-3(Fuca1-2)Galb1-3GlcNAcb1-2Mana1-6(GalNAca1-3(Fuca1-2)Galb1-3GlcNAcb1-2Mana1-3)Manb1-4GlcNAcb1-4GlcNAcb-Sp20	0	14.437849999999996
Neu5Aca2-6Galb1-4GlcNAcb1-3GalNAc-Sp14	0	23.526575
GlcNAcb1-2Mana1-6(GlcNAcb1-4(GlcNAcb1-2)Mana1-3)Manb1-4GlcNAcb1-4GlcNAc-Sp21	0	38.26352500000001
Neu5Aca2-3Galb1-3GlcNAcb1-2Mana1-6(Neu5Aca2-3Galb1-3GlcNAcb1-2Mana1-3)Manb1-4GlcNAcb1-4GlcNAc-Sp19	0	4.762299999999998
GalNAcb1-3Gala1-6Galb1-4Glcb-Sp8	0	12.167675000000004
Gala1-3(Fuca1-2)Galb1-4GlcNAcb1-3GalNAca-Sp14	0	7.785999999999999
Fuca1-2Galb1-4(Fuca1-3)GlcNAcb1-3GalNAca-Sp14	0	58.69625
Gala1-3(Fuca1-2)Galb1-4(Fuca1-3)GlcNAcb1-3GalNAc-Sp14	0	15.056775000000002
Fuca1-2Galb1-3GlcNAcb1-3GalNAc-Sp14	0	11.589725
Gala1-3(Fuca1-2)Galb1-3GlcNAcb1-3GalNAc-Sp14	0	18.828325000000007
GlcNAcb1-6(GlcNAcb1-2)Mana1-6(GlcNAcb1-4)(GlcNAcb1-2Mana1-3)Manb1-4GlcNAcb1-4GlcNAc-Sp21	0	13.55385
Galb1-4GlcNAcb1-6(Galb1-4GlcNAcb1-2)Mana1-6(GlcNAcb1-4)(Galb1-4GlcNAcb1-2Mana1-3)Manb1-4GlcNAcb1-4GlcNAc-Sp21	0	7.581199999999999
Neu5Aca2-3Galb1-4GlcNAcb1-3Galb-Sp8	0	32.9925
Galb1-4GlcNAcb1-2Mana-Sp0	0	29.97855000000001
Gala1-3Fuca1-2Galb1-4GlcNAcb1-6(Gala1-3Fuca1-2Galb1-4GlcNAcb1-3)GalNAc-Sp14	0	81.354475
Neu5Aca2-3Galb1-4GlcNAcb1-6(Neu5Aca2-3Galb1-4GlcNAcb1-2)Mana1-6(GlcNAcb1-4)(Neu5Aca2-3Galb1-4GlcNAcb1-2Mana1-3)Manb1-4GlcNAcb1-4GlcNAcb-Sp21	0	17.416875
Neu5Aca2-6Galb1-4GlcNAcb1-6(Neu5Aca2-6Galb1-4GlcNAcb1-2)Mana1-6(GlcNAcb1-4)(Neu5Aca2-6Galb1-4GlcNAcb1-4(Neu5Aca2-6Galb1-4GlcNAcb1-2)Mana1-3)Manb1-4GlcNAcb1-4GlcNAcb-Sp21	0	20.168424999999992
Glca1-4Glca1-4Glca1-4Glcb-Sp10	0	11.212974999999998
Fuca1-2Galb1-4(Fuca1-3)GlcNAcb1-2Mana1-6(Fuca1-2Galb1-4(Fuca1-3)GlcNAcb1-2Mana1-3)Manb1-4GlcNAcb1-4(Fuca1-6)GlcNAcb-Sp24	1	11057.6496
Mana1-6(Mana1-3)Manb1-4GlcNAcb1-4(Fuca1-6)GlcNAcb-Sp19	0	27.63795000000001
Galb1-3GlcNAcb1-6GalNAca-Sp14	0	15.999
Gala1-3Galb1-3GlcNAcb1-6GalNAca-Sp14	0	14.6904
Fuca1-2Galb1-4GlcNAcb1-2Mana-Sp0	0	20.512375
Fuca1-2Galb1-3(6S)GlcNAcb-Sp0	0	51.37545
(6S)(4S)GalNAcb1-4GlcNAc-Sp8	0	30.07985
GalNAcb1-4(6S)GlcNAc-Sp8	0	36.35414999999999
(4S)GalNAcb-Sp10	0	7.432149999999997
GalNAca1-3(Fuca1-2)Galb1-4GlcNAcb1-6GalNAc-Sp14	0	16.349275
Gala1-3Galb1-3GlcNAcb1-2Mana-Sp0	0	26.00962500000001
GlcNAcb1-3Galb1-4GlcNAcb1-2Mana1-6(GlcNAcb1-3Galb1-4GlcNAcb1-2Mana1-3)Manb1-4GlcNAcb1-4GlcNAcb-Sp12	0	30.7953
GlcNAcb1-3Galb1-4GlcNAcb1-2Mana1-6(GlcNAcb1-3Galb1-4GlcNAcb1-2Mana1-3)Manb1-4GlcNAcb1-4GlcNAcb-Sp25	0	85.48327499999998
Neu5Gca2-3Galb1-4GlcNAcb1-3Galb1-4GlcNAcb1-2Mana1-6(Neu5Gca2-3Galb1-4GlcNAcb1-3Galb1-4GlcNAcb1-2Mana1-3)Manb1-4GlcNAcb1-4GlcNAcb-Sp24	0	26.920475000000003
GlcNAcb1-3Galb1-4GlcNAcb1-3Galb1-4GlcNAcb1-3Galb1-4GlcNAcb1-2Mana1-6(GlcNAcb1-3Galb1-4GlcNAcb1-3Galb1-4GlcNAcb1-3Galb1-4GlcNAcb1-2Mana1-3)Manb1-4GlcNAcb1-4GlcNAcb-Sp25	0	36.467650000000006
Gala1-3Galb1-4GlcNAcb1-2Mana1-6(Gala1-3Galb1-4GlcNAcb1-2Mana1-3)Manb1-4GlcNAcb1-4GlcNAc-Sp24	0	40.50857499999999
GalNAcb1-3GlcNAcb-Sp0	0	60.15657500000001
GalNAcb1-4GlcNAcb1-3GalNAcb1-4GlcNAcb-Sp0	0	97.80977500000002
(3S)GlcAb1-3Galb1-4GlcNAcb1-3Galb1-4Glc-Sp0	0	19.025
Neu5Aca2-3Galb1-4GlcNAcb1-3Galb1-4GlcNAcb1-3GalNAca-Sp14	0	84.158625
Neu5Aca2-6Galb1-4GlcNAcb1-3Galb1-4GlcNAcb1-3GalNAca-Sp14	0	39.66077499999998
Neu5Aca2-3Galb1-4GlcNAcb1-3Galb1-4GlcNAcb1-6(Galb1-3)GalNAca-Sp14	0	42.46079999999999
