# Supplementary material for: Identifying glycan motifs using a novel subtree mining approach
Source: BMC Bioinformatics. 2020 Feb 4;21:42. doi: 10.1186/s12859-020-3374-4 (PMC7001330; doi:10.1186/s12859-020-3374-4)
Supplement: Supplementary file 6 — Additional file 6 Training and test sets. CSV files for all training and test sets used for this manuscript. [file 12859_2020_3374_MOESM6_ESM.zip › CV_Folds/CV_Folds/fold_4/test_set_jacalin-1ug_14301_v5.0_DATA.csv]

glycan	binding	rfu
GalNAca-Sp8	1	15236.442475
Rhaa-Sp8	0	18.196425
Galb-Sp8	0	55.59645
GlcNAcb-Sp0	0	35.79655
GlcN(Gc)b-Sp8	0	43.144575
(3S)Galb1-3GalNAca-Sp8	1	39303.2832
(3S)Galb1-4(6S)GlcNAcb-Sp0	0	80.134775
(3S)Galb1-4(6S)GlcNAcb-Sp8	0	30.96782499999999
(4S)Galb1-4GlcNAcb-Sp8	0	43.789450000000016
(6S)Galb1-4Glcb-Sp8	0	25.64960000000001
Neu5,9Ac2a-Sp8	0	31.492925000000003
Neu5,9Ac2a2-6Galb1-4GlcNAcb-Sp8	0	4.169474999999999
Galb1-4GlcNAcb1-2Mana1-6(Galb1-4GlcNAcb1-2Mana1-3)Manb1-4GlcNAcb1-4GlcNAcb-Sp12	0	47.39440000000001
Neu5Aca2-6Galb1-4GlcNAcb1-2Mana1-6(Neu5Aca2-6Galb1-4GlcNAcb1-2Mana1-3)Manb1-4GlcNAcb1-4GlcNAcb-Sp21	0	32.574224999999984
Fuca1-2Galb1-3GalNAca-Sp14	0	48.181125
Fuca1-2Galb1-4(Fuca1-3)GlcNAcb-Sp8	0	11.046825
Fuca1-2Galb1-4GlcNAcb1-3Galb1-4GlcNAcb-Sp0	0	14.058174999999995
Fuca1-2Galb1-4GlcNAcb-Sp0	0	34.73364999999999
Fuca1-2Galb1-4GlcNAcb-Sp8	0	2.996875
GalNAcb1-4GlcNAcb-Sp0	0	17.273575
Gala1-4(Gala1-3)Galb1-4GlcNAcb-Sp8	0	21.9393
Gala1-3Galb1-3GlcNAcb-Sp0	0	65.87530000000001
Gala1-3Galb1-4Glcb-Sp0	0	23.5267
Gala1-6Glcb-Sp8	0	47.49252500000002
Galb1-4GlcNAcb1-6GalNAc-Sp14	0	50.255175
Neu5Acb2-6(Galb1-3)GalNAca-Sp8	0	46.9112
Galb1-3GlcNAcb1-3Galb1-4Glcb-Sp10	0	19.1499
Galb1-3GlcNAcb-Sp0	0	23.278775000000003
Galb1-4(Fuca1-3)GlcNAcb1-3Galb1-4(Fuca1-3)GlcNAcb1-3Galb1-4(Fuca1-3)GlcNAcb-Sp0	0	28.474450000000004
Galb1-4(6S)Glcb-Sp8	0	63.37300000000002
Galb1-4GalNAca1-3(Fuca1-2)Galb1-4GlcNAcb-Sp8	0	6.028349999999998
Galb1-4GlcNAcb1-3GalNAc-Sp14	1	34829.272725
Galb1-4GlcNAcb1-3Galb1-4(Fuca1-3)GlcNAcb1-3Galb1-4(Fuca1-3)GlcNAcb-Sp0	0	93.541025
Galb1-4GlcNAcb1-3Galb1-4Glcb-Sp8	0	36.87855
GlcNAcb1-3Galb1-4GlcNAcb-Sp8	0	10.511325
GlcNAcb1-4-MDPLys	0	11.717624999999993
GlcNAcb1-4GlcNAcb1-4GlcNAcb1-4GlcNAcb1-4GlcNAcb1-4GlcNAcb1-Sp8	0	49.381825000000006
GlcNAcb1-4GlcNAcb1-4GlcNAcb-Sp8	0	29.40765
Glca1-6Glca1-6Glcb-Sp8	0	43.973175
Glcb1-4Glcb-Sp8	0	56.91682500000001
GlcAb-Sp8	1	911.291225
KDNa2-3Galb1-4GlcNAcb-Sp0	0	10.970375000000004
Manb1-4GlcNAcb-Sp0	0	25.836600000000008
Neu5Aca2-3(6S)Galb1-4(Fuca1-3)GlcNAcb-Sp8	0	47.04615000000001
GalNAcb1-4(Neu5Aca2-3)Galb1-4Glcb-Sp0	0	30.179325
Neu5Aca2-3GalNAca-Sp8	1	7132.285524999998
Neu5Aca2-3Galb1-3(6S)GalNAca-Sp8	0	19.874650000000006
Neu5Aca2-3Galb1-4(6S)GlcNAcb-Sp8	0	29.67592499999999
Neu5Aca2-3Galb1-4(Fuca1-3)GlcNAcb-Sp8	0	11.7454
Neu5Aca2-3Galb1-4(Fuca1-3)GlcNAcb1-3Galb-Sp8	0	32.964
Neu5Aca2-3Galb1-4GlcNAcb1-3Galb1-4GlcNAcb-Sp0	0	38.88829999999996
Neu5Aca2-3Galb1-4Glcb-Sp8	0	88.7848
Neu5Aca2-6GalNAcb1-4GlcNAcb-Sp0	0	11.619400000000002
Neu5Aca2-6Galb1-4GlcNAcb1-3Galb1-4(Fuca1-3)GlcNAcb1-3Galb1-4(Fuca1-3)GlcNAcb-Sp0	0	134.80095000000003
Neu5Aca2-6Galb1-4Glcb-Sp0	0	48.08595
Neu5Aca2-6Galb1-4Glcb-Sp8	0	14.625799999999998
Neu5Aca2-8Neu5Aca2-3Galb1-4Glcb-Sp0	0	49.935174999999994
Neu5Gca2-3Galb1-3(Fuca1-4)GlcNAcb-Sp0	0	24.68987499999999
Neu5Gca2-3Galb1-4(Fuca1-3)GlcNAcb-Sp0	0	27.783975
Neu5Aca2-3Galb1-3GlcNAcb1-3Galb1-3GlcNAcb-Sp0	0	48.59632500000001
4S(3S)Galb1-4GlcNAcb-Sp0	0	8.342025000000001
(6P)Glcb-Sp10	0	41.27765
Galb1-3Galb1-4GlcNAcb-Sp8	0	55.24659999999993
Neu5Aca2-6Galb1-4GlcNAcb1-2Mana1-6(GlcNAcb1-2Mana1-3)Manb1-4GlcNAcb1-4GlcNAcb-Sp12	0	15.212449999999995
GlcNAcb1-2Mana1-6(Neu5Aca2-6Galb1-4GlcNAcb1-2Mana1-3)Manb1-4GlcNAcb1-4GlcNAcb-Sp12	0	24.031575
Neu5Gcb2-6Galb1-4GlcNAc-Sp8	0	14.91857500000001
Galb1-3GlcNAcb1-2Mana1-6(Galb1-3GlcNAcb1-2Mana1-3)Manb1-4GlcNAcb1-4GlcNAcb-Sp19	0	49.03025
Neu5Aca2-3Galb1-4GlcNAcb1-2Mana1-6(Neu5Aca2-6Galb1-4GlcNAcb1-2Mana1-3)Manb1-4GlcNAcb1-4GlcNAcb-Sp12	0	17.687175000000003
Neu5Aca2-6Galb1-4GlcNAcb1-3Galb1-3GlcNAcb-Sp0	0	-9.712925
GalNAca1-3(Fuca1-2)Galb1-4GlcNAcb1-3Galb1-4GlcNAcb1-3Galb1-4GlcNAcb-Sp0	0	138.47252500000002
GlcNAca1-4Galb1-4GlcNAcb1-3Galb1-4(Fuca1-3)GlcNAcb1-3Galb1-4(Fuca1-3)GlcNAcb-Sp0	1	1915.78825
GlcNAca1-4Galb1-3GalNAc-Sp14	1	7707.682374999998
Mana1-6(Neu5Aca2-6Galb1-4GlcNAcb1-2Mana1-3)Manb1-4GlcNAcb1-4GlcNAc-Sp12	0	32.933274999999995
Neu5Aca2-6Galb1-4GlcNAcb1-2Mana1-3Manb1-4GlcNAcb1-4GlcNAc-Sp12	0	23.396825
Gala1-3Galb1-4(Fuca1-3)GlcNAcb1-2Mana1-6(Gala1-3Galb1-4(Fuca1-3)GlcNAcb1-2Mana1-3)Manb1-4GlcNAcb1-4GlcNAcb-Sp20	0	102.89020000000004
Galb1-3GlcNAcb1-3Galb1-4(Fuca1-3)GlcNAcb1-6(Galb1-3GlcNAcb1-3)Galb1-4Glc-Sp21	0	10.067425000000027
Galb1-4GlcNAcb1-6(Galb1-4GlcNAcb1-2)Mana1-6(Galb1-4GlcNAcb1-4(Galb1-4GlcNAcb1-2)Mana1-3)Manb1-4GlcNAcb1-4GlcNAcb-Sp21	0	26.3446
Neu5Aca2-3Galb1-3GlcNAcb1-2Mana1-6(Neu5Aca2-3Galb1-3GlcNAcb1-2Mana1-3)Manb1-4GlcNAcb1-4GlcNAc-Sp19	0	105.742675
Gala1-4Galb1-4GlcNAcb1-2Mana1-6(Gala1-4Galb1-4GlcNAcb1-2Mana1-3)Manb1-4GlcNAcb1-4GlcNAcb-Sp24	0	87.32309999999997
Galb1-3GlcNAcb1-6Galb1-4GlcNAcb-Sp0	0	10.553300000000002
GalNAca1-3(Fuca1-2)Galb1-3GlcNAcb1-3GalNAc-Sp14	1	6482.3398
Gala1-3Galb1-3GlcNAcb1-3GalNAc-Sp14	1	16199.265874999996
Galb1-4GlcNAcb1-6(Fuca1-2Galb1-3GlcNAcb1-3)Galb1-4Glc-Sp21	0	4.082000000000002
GlcNAcb1-6(GlcNAcb1-2)Mana1-6(GlcNAcb1-4)(GlcNAcb1-2Mana1-3)Manb1-4GlcNAcb1-4GlcNAc-Sp21	0	27.268775
Galb1-4GlcNAcb1-6(Galb1-4GlcNAcb1-2)Mana1-6(GlcNAcb1-4)(Galb1-4GlcNAcb1-4(Galb1-4GlcNAcb1-2)Mana1-3)Manb1-4GlcNAcb1-4GlcNAc-Sp21	0	23.346874999999727
(6S)Galb1-3(6S)GlcNAc-Sp0	0	5.8523999999999985
Gala1-3(Fuca1-2)Galb1-3GlcNAcb1-2Mana1-6(Gala1-3(Fuca1-2)Galb1-3GlcNAcb1-2Mana1-3)Manb1-4GlcNAcb1-4(Fuca1-6)GlcNAcb-Sp22	0	74.8698
GalNAca1-3(Fuca1-2)Galb1-3GlcNAcb1-2Mana1-6(GalNAca1-3(Fuca1-2)Galb1-3GlcNAcb1-2Mana1-3)Manb1-4GlcNAcb1-4(Fuca1-6)GlcNAcb-Sp22	0	102.39625
Neu5Aca2-6Galb1-4GlcNAcb1-6(Neu5Aca2-6Galb1-4GlcNAcb1-2)Mana1-6(GlcNAcb1-4)(Neu5Aca2-6Galb1-4GlcNAcb1-2Mana1-3)Manb1-4GlcNAcb1-4GlcNAcb-Sp21	0	17.90145
Glca1-6Glca1-6Glca1-6Glcb-Sp10	0	39.947675
Glca1-4Glca1-4Glca1-4Glcb-Sp10	0	45.4625
Neu5Aca2-6Galb1-4GlcNAcb1-6(Fuca1-2Galb1-4(Fuca1-3)GlcNAcb1-3)Galb1-4Glc-Sp21	0	79.13605000000003
Galb1-3GlcNAcb1-6GalNAca-Sp14	0	21.090125
Fuca1-2(6S)Galb1-3(6S)GlcNAcb-Sp0	1	1671.8261249999996
Neu5Aca2-6GalNAcb1-4(6S)GlcNAcb-Sp8	0	-3.304549999999999
(3S)GalNAcb1-4(Fuca1-3)GlcNAcb-Sp8	0	57.10890000000001
GlcNAcb1-6(GlcNAcb1-2)Mana1-6(GlcNAcb1-4)(GlcNAcb1-4(GlcNAcb1-2)Mana1-3)Manb1-4GlcNAcb1-4(Fuca1-6)GlcNAc-Sp21	0	37.1892
Galb1-3GlcNAca1-3Galb1-4GlcNAcb-Sp8	0	20.304075
(3S)GalNAcb1-4(3S)GlcNAc-Sp8	0	16.2361
Gala1-3(Fuca1-2)Galb1-3GlcNAcb1-6GalNAc-Sp14	0	25.574724999999948
Gala1-3Galb1-3GlcNAcb1-2Mana-Sp0	0	26.491325
Gala1-3(Fuca1-2)Galb1-3GalNAcb1-3Gala1-4Galb1-4Glc-Sp21	0	25.858550000000008
GlcNAcb1-3Galb1-4GlcNAcb1-2Mana1-6(GlcNAcb1-3Galb1-4GlcNAcb1-2Mana1-3)Manb1-4GlcNAcb1-4GlcNAcb-Sp25	0	64.61645
Neu5Gca2-8Neu5Gca2-3Galb1-4GlcNAc-Sp0	0	39.896525
Neu5Aca2-8Neu5Aca2-3Galb1-4GlcNAc-Sp0	0	26.241575
Galb1-3GlcNAcb1-3Galb1-4GlcNAcb1-3Galb1-4GlcNAcb1-6(Galb1-3GlcNAcb1-3Galb1-4GlcNAcb1-3Galb1-4GlcNAb1-2)Mana1-6(Galb1-3GlcNAcb1-3Galb1-4GlcNAcb1-3Galb1-4GlcNAcb1-2Mana1-3)Manb1-4GlcNAcb1-4(Fuca1-6)GlcNAcb-Sp24	1	2389.00585
Neu5Aca2-6Galb1-4GlcNAcb1-3Galb1-4GlcNAcb1-2Mana1-6(Neu5Aca2-6Galb1-4GlcNAcb1-3Galb1-4GlcNAcb1-2Mana1-3)Manb1-4GlcNAcb1-4GlcNAcb-Sp12	0	89.92292499999996
