# Supplementary material for: Identifying glycan motifs using a novel subtree mining approach
Source: BMC Bioinformatics. 2020 Feb 4;21:42. doi: 10.1186/s12859-020-3374-4 (PMC7001330; doi:10.1186/s12859-020-3374-4)
Supplement: Supplementary file 6 — Additional file 6 Training and test sets. CSV files for all training and test sets used for this manuscript. [file 12859_2020_3374_MOESM6_ESM.zip › CV_Folds/CV_Folds/fold_4/test_set_LCA_10ug_13934_v5.0_DATA.csv]

glycan	binding	rfu
GalNAca-Sp15	0	16.941749999999995
Neu5Aca-Sp8	0	13.668574999999995
Glcb-Sp8	0	14.987525000000002
GalNAcb-Sp8	0	19.688900000000004
(3S)Galb1-3GalNAca-Sp8	0	-3.715124999999999
(3S)Galb1-3GlcNAcb-Sp0	0	5.779499999999999
(3S)Galb1-4(6S)GlcNAcb-Sp0	0	4.396675
(3S)Galb1-4GlcNAcb-Sp8	0	20.568700000000007
(6S)Galb1-4Glcb-Sp0	0	8.332250000000002
(6S)Galb1-4Glcb-Sp8	0	6.627100000000004
Neu5Aca2-3(6S)Galb1-4GlcNAcb-Sp8	0	1.1402499999999964
Neu5,9Ac2a2-6Galb1-4GlcNAcb-Sp8	0	-3.780124999999998
Mana1-6(Mana1-3)Manb1-4GlcNAcb1-4GlcNAcb-Sp12	1	198.0614
Mana1-6(Mana1-3)Manb1-4GlcNAcb1-4GlcNAcb-Sp13	1	1298.6712749999995
Neu5Aca2-6Galb1-4GlcNAcb1-2Mana1-6(Neu5Aca2-6Galb1-4GlcNAcb1-2Mana1-3)Manb1-4GlcNAcb1-4GlcNAcb-Sp21	0	17.913549999999994
Fuca1-2Galb1-3GlcNAcb1-3Galb1-4Glcb-Sp10	0	14.24625
Fuca1-2Galb1-3GlcNAcb-Sp0	0	12.649925
Fuca1-2Galb1-4(Fuca1-3)GlcNAcb1-3Galb1-4(Fuca1-3)GlcNAcb-Sp0	0	4.0642999999999985
Fuca1-2Galb1-4(Fuca1-3)GlcNAcb1-3Galb1-4(Fuca1-3)GlcNAcb1-3Galb1-4(Fuca1-3)GlcNAcb-Sp0	0	16.155699999999996
GalNAca1-3(Fuca1-2)Galb-Sp18	0	13.228324999999998
Gala1-2Galb-Sp8	0	6.74875
Gala1-3(Fuca1-2)Galb1-4(Fuca1-3)GlcNAcb-Sp0	0	22.4644
Gala1-3(Fuca1-2)Galb1-4GlcNAc-Sp0	0	7.555999999999999
Gala1-3Galb1-4(Fuca1-3)GlcNAcb-Sp8	0	20.666599999999995
Gala1-4Galb1-4Glcb-Sp0	0	11.920024999999995
Galb1-3GlcNAcb1-3Galb1-4(Fuca1-3)GlcNAcb-Sp0	0	2.311024999999999
GlcNAcb1-6(Galb1-3)GalNAca-Sp14	0	8.347249999999995
Neu5Aca2-6(Galb1-3)GalNAca-Sp8	0	0.934775000000001
Galb1-3GalNAca-Sp14	0	1.0501499999999997
Galb1-3GalNAcb-Sp8	0	7.953825
Galb1-3GalNAcb1-3Gala1-4Galb1-4Glcb-Sp0	0	22.5407
Galb1-3GalNAcb1-4Galb1-4Glcb-Sp8	0	2.7937249999999976
Galb1-3GlcNAcb-Sp0	0	7.5252
Galb1-4GlcNAcb1-3Galb1-4GlcNAcb-Sp0	0	4.738100000000001
Galb1-4GlcNAcb1-6(Galb1-3)GalNAca-Sp8	0	5.825574999999999
Galb1-4GlcNAcb-Sp8	0	0.6720999999999977
Galb1-4Glcb-Sp0	0	3.5560500000000013
GlcNAcb1-6(GlcNAcb1-3)GalNAca-Sp14	0	3.590825000000004
GlcNAcb1-6(GlcNAcb1-3)Galb1-4GlcNAcb-Sp8	0	10.772699999999995
GlcNAcb1-3Galb1-4Glcb-Sp0	0	8.105675000000002
GlcNAcb1-6GalNAca-Sp14	0	18.99185
KDNa2-3Galb1-4GlcNAcb-Sp0	0	10.228199999999998
Mana1-2Mana1-6(Mana1-2Mana1-3)Mana1-6(Mana1-2Mana1-2Mana1-3)Manb1-4GlcNAcb1-4GlcNAcb-Sp12	1	546.8210499999999
Mana1-6(Mana1-3)Mana1-6(Mana1-2Mana1-3)Manb1-4GlcNAcb1-4GlcNAcb-Sp12	1	1689.1973250000005
(3S)Galb1-4(Fuca1-3)(6S)GlcNAcb-Sp8	0	4.030525
GalNAcb1-4(Neu5Aca2-8Neu5Aca2-8Neu5Aca2-8Neu5Aca2-3)Galb1-4Glcb-Sp0	0	8.194550000000008
GalNAcb1-4(Neu5Aca2-8Neu5Aca2-8Neu5Aca2-3)Galb1-4Glcb-Sp0	0	15.400275000000004
GalNAcb1-4(Neu5Aca2-3)Galb1-4GlcNAcb-Sp0	0	6.9140000000000015
GalNAcb1-4(Neu5Aca2-3)Galb1-4GlcNAcb-Sp8	0	9.523725000000002
Neu5Aca2-3Galb1-3GalNAcb1-4(Neu5Aca2-3)Galb1-4Glcb-Sp0	0	18.34825
Neu5Aca2-6(Neu5Aca2-3)GalNAca-Sp8	0	1.3081499999999997
Neu5Aca2-3Galb1-3(Fuca1-4)GlcNAcb1-3Galb1-4(Fuca1-3)GlcNAcb-Sp0	0	32.920475
Neu5Aca2-6(Neu5Aca2-3Galb1-3)GalNAca-Sp8	0	6.352325
Neu5Aca2-3Galb-Sp8	0	10.062750000000024
Neu5Aca2-3Galb1-3GlcNAcb-Sp0	0	5.233500000000001
Neu5Aca2-3Galb1-4(Fuca1-3)(6S)GlcNAcb-Sp8	0	15.65205
Neu5Aca2-3Galb1-4(Fuca1-3)GlcNAcb1-3Galb-Sp8	0	4.872350000000001
Neu5Aca2-3Galb1-4GlcNAcb-Sp8	0	2.207699999999999
Fuca1-2Galb1-4(6S)Glcb-Sp0	0	4.292074999999997
Neu5Aca2-6Galb-Sp8	0	11.247099999999996
Neu5Aca2-8Neu5Aca2-3Galb1-4Glcb-Sp0	0	2.358725
Neu5Acb2-6GalNAca-Sp8	0	-0.3037749999999999
Neu5Gca2-3Galb1-3(Fuca1-4)GlcNAcb-Sp0	0	-3.0312250000000027
Neu5Gca-Sp8	0	2.0932250000000003
Galb1-3Galb1-4GlcNAcb-Sp8	0	8.921449999999998
GlcNAcb1-6(Galb1-4GlcNAcb1-3)Galb1-4GlcNAc-Sp0	0	5.951999999999997
Galb1-4GlcNAca1-6Galb1-4GlcNAcb-Sp0	0	-0.508125
GalNAcb1-3Galb-Sp8	0	8.880774999999996
GlcNAcb1-4GlcNAcb-Sp10	0	1.2782500000000034
Neu5Aca2-3Galb1-4GlcNAcb1-6(Neu5Aca2-3Galb1-3)GalNAca-Sp14	0	1.068050000000003
Galb1-4(Fuca1-3)GlcNAcb1-2Mana1-6(Galb1-4(Fuca1-3)GlcNAcb1-2Mana1-3)Manb1-4GlcNAcb1-4GlcNAcb-Sp20	0	8.482724999999997
Neu5Aca2-6Galb1-4GlcNAcb1-2Mana1-6Manb1-4GlcNAcb1-4GlcNAc-Sp12	0	18.985775
Fuca1-2Galb1-4GlcNAcb1-2Mana1-6(Fuca1-2Galb1-4GlcNAcb1-2Mana1-3)Manb1-4GlcNAcb1-4GlcNAcb-Sp20	0	30.958350000000006
Fuca1-2Galb1-4(Fuca1-3)GlcNAcb1-2Mana1-6(Fuca1-2Galb1-4(Fuca1-3)GlcNAcb1-2Mana1-3)Manb1-4GlcNAcb1-4GlcNAb-Sp20	0	21.138625
Fuca1-4(Galb1-3)GlcNAcb1-2Mana1-6(Fuca1-4(Galb1-3)GlcNAcb1-2Mana1-3)Manb1-4GlcNAcb1-4(Fuca1-6)GlcNAcb-Sp22	1	8478.508925000002
Gala1-3(Fuca1-2)Galb1-3GlcNAcb1-2Mana1-6(Gala1-3(Fuca1-2)Galb1-3GlcNAcb1-2Mana1-3)Manb1-4GlcNAcb1-4GlcNAcb-Sp20	0	10.495924999999998
Galb1-3GalNAca1-3(Fuca1-2)Galb1-4Glc-Sp0	0	6.869549999999998
Galb1-4(Fuca1-3)GlcNAcb1-6(Fuca1-4(Fuca1-2Galb1-3)GlcNAcb1-3)Galb1-4Glc-Sp21	0	-0.2237999999999989
GalNAca1-3(Fuca1-2)Galb1-3GalNAca1-3(Fuca1-2)Galb1-4GlcNAcb-Sp0	0	-0.7233
Gala1-3(Fuca1-2)Galb1-4GlcNAcb1-3GalNAca-Sp14	0	20.731075
Gala1-3(Fuca1-2)Galb1-3GlcNAcb1-3GalNAc-Sp14	0	8.761599999999998
Gala1-3Galb1-3GlcNAcb1-3GalNAc-Sp14	0	4.495175
Gala1-3(Fuca1-2)Galb1-4GlcNAcb1-2Mana1-6(Gala1-3(Fuca1-2)Galb1-4GlcNAcb1-2Mana1-3)Manb1-4GlcNAcb1-4(Fuca1-6)GlcNAcb-Sp22	1	16522.107275
Galb1-3GlcNAcb1-6(Galb1-3GlcNAcb1-2)Mana1-6(Galb1-3GlcNAcb1-2Mana1-3)Manb1-4GlcNAcb1-4GlcNAcb-Sp19	0	18.690649999999994
Galb1-4GlcNAcb1-6(Fuca1-2Galb1-3GlcNAcb1-3)Galb1-4Glc-Sp21	0	9.467
Galb1-6Galb-Sp10	0	18.2875
(6S)Galb1-3(6S)GlcNAc-Sp0	0	-6.4479000000000015
Fuca1-2Galb1-4(Fuca1-3)GlcNAcb1-2Mana1-6(Fuca1-2Galb1-4(Fuca1-3)GlcNAcb1-4(Fuca1-2Galb1-4(Fuca1-3)GlcNAcb1-2)Mana1-3)Manb1-4GlcNAcb1-4GlcNAcb-Sp12	0	19.6096
GalNAca1-3(Fuca1-2)Galb1-4GlcNAcb1-2Mana1-6(GalNAca1-3(Fuca1-2)Galb1-4GlcNAcb1-2Mana1-3)Manb1-4GlcNAcb1-4(Fuca1-6)GlcNAcb-Sp22	1	4340.05975
Neu5Aca2-3Galb1-4GlcNAcb1-2Mana1-6(GlcNAcb1-4)(Neu5Aca2-3Galb1-4GlcNAcb1-2Mana1-3)Manb1-4GlcNAcb1-4GlcNAcb-Sp21	0	-1.717575000000002
Neu5Aca2-6Galb1-4GlcNAcb1-2Mana1-6(GlcNAcb1-4)(Neu5Aca2-6Galb1-4GlcNAcb1-2Mana1-3)Manb1-4GlcNAcb1-4GlcNAcb-Sp21	0	23.416175
Neu5Aca2-6Galb1-4GlcNAcb1-4Mana1-6(GlcNAcb1-4)(Neu5Aca2-6Galb1-4GlcNAcb1-4(Neu5Aca2-6Galb1-4GlcNAcb1-2)Mana1-3)Manb1-4GlcNAcb1-4GlcNAcb-Sp21	0	13.948424999999983
Neu5Aca2-6Galb1-4GlcNAcb1-6(Galb1-3GlcNAcb1-3)Galb1-4Glcb-Sp21	0	15.138899999999996
Galb1-4GlcNAcb1-6(Galb1-4GlcNAcb1-2)Mana1-6(Galb1-4GlcNAcb1-2Mana1-3)Manb1-4GlcNAcb1-4(Fuca1-6)GlcNAcb-Sp24	1	32335.13507500001
(3S)Galb1-3(Fuca1-4)GlcNAcb-Sp0	0	15.633575000000004
Fuca1-2Galb1-4GlcNAcb1-6GalNAca-Sp14	0	24.931375000000006
Gala1-3Galb1-4GlcNAcb1-6GalNAca-Sp14	0	6.4361
Fuca1-2(6S)Galb1-3GlcNAcb-Sp0	0	10.572899999999997
Fuca1-2(6S)Galb1-3(6S)GlcNAcb-Sp0	0	11.34325
(3S)GalNAcb1-4(Fuca1-3)GlcNAcb-Sp8	0	2.708849999999998
Fuca1-2Galb1-3GlcNAcb1-6(Fuca1-2Galb1-3GlcNAcb1-3)GalNAca-Sp14	0	27.11185
Galb1-4(6P)GlcNAcb-Sp0	0	7.671675
(6P)Galb1-4GlcNAcb-SP0	0	-2.5696499999999998
GalNAca1-3(Fuca1-2)Galb1-4GlcNAcb1-6GalNAc-Sp14	0	5.150550000000001
Neu5Aca2-3Galb1-4(Fuca1-3)GlcNAcb1-2Mana-Sp0	0	8.565750000000001
GlcNAcb1-3Galb1-4GlcNAcb1-6(GlcNAcb1-3)Galb1-4GlcNAc-Sp0	0	13.035524999999994
Galb1-3GalNAcb1-3Gal-Sp21	0	4.519549999999999
Neu5Aca2-8Neu5Gca2-3Galb1-4GlcNAc-Sp0	0	-0.5267000000000017
GlcNAcb1-3Galb1-4GlcNAcb1-6(GlcNAcb1-3Galb1-3)GalNAca-Sp14	0	6.273575000000001
Galb1-4GlcNAcb1-3Galb1-4GlcNAcb1-3Galb1-4GlcNAcb1-3Galb1-4GlcNAcb1-3Galb1-4GlcNAcb1-2Mana1-6(Galb1-4GlcNAcb1-3Galb1-4GlcNAcb1-3Galb1-4GlcNAcb1-3Galb1-4GlcNAcb1-3Galb1-4GlcNAcb1-2Mana1-3)Manb1-4GlcNAcb1-4(Fuca1-6)GlcNAcb-Sp19	1	39528.4448
GlcNAcb1-3Galb1-4GlcNAcb1-3Galb1-4GlcNAcb1-6(GlcNAcb1-3Galb1-4GlcNAcb1-3Galb1-4GlcNAb1-2)Mana1-6(GlcNAcb1-3Galb1-4GlcNAcb1-3Galb1-4GlcNAcb1-2Mana1-3)Manb1-4GlcNAcb1-4(Fuca1-6)GlcNAcb-Sp24	1	29280.63945
GlcNAcb1-3Galb1-4GlcNAcb1-3Galb1-4GlcNAcb1-3Galb1-4GlcNAcb1-6(GlcNAcb1-3Galb1-4GlcNAcb1-3Galb1-4GlcNAcb1-3Galb1-4GlcNAb1-2)Mana1-6(GlcNAcb1-3Galb1-4GlcNAcb1-3Galb1-4GlcNAcb1-3Galb1-4GlcNAcb1-2Mana1-3)Manb1-4GlcNAcb1-4(Fuca1-6)GlcNAcb-Sp24	1	33974.40635
Galb1-4GlcNAcb1-3Galb1-4GlcNAcb1-3Galb1-4GlcNAcb1-3Galb1-4GlcNAcb1-6(Galb1-4GlcNAcb1-3Galb1-4GlcNAcb1-3Galb1-4GlcNAcb1-3Galb1-4GlcNAb1-2)Mana1-6(Galb1-4GlcNAcb1-3Galb1-4GlcNAcb1-3Galb1-4GlcNAcb1-3Galb1-4GlcNAcb1-2Mana1-3)Manb1-4GlcNAcb1-4(Fuca1-6)GlcNAcb-Sp24	1	31912.267225
GlcNAcb1-3Galb1-4GlcNAcb1-6(Galb1-3)GalNAca-Sp14	0	4.380175000000001
