# Supplementary material for: Identifying glycan motifs using a novel subtree mining approach
Source: BMC Bioinformatics. 2020 Feb 4;21:42. doi: 10.1186/s12859-020-3374-4 (PMC7001330; doi:10.1186/s12859-020-3374-4)
Supplement: Supplementary file 6 — Additional file 6 Training and test sets. CSV files for all training and test sets used for this manuscript. [file 12859_2020_3374_MOESM6_ESM.zip › CV_Folds/CV_Folds/fold_4/test_set_MAL_II_10ug_13886_v5.0_DATA.csv]

glycan	binding	rfu
Fuca-Sp9	0	-15.346050000000005
Neu5Acb-Sp8	0	4.770900000000005
GlcNAcb-Sp8	0	25.696449999999995
Galb1-4GlcNAcb1-6(Galb1-4GlcNAcb1-3)GalNAca-Sp8	0	-0.9887500000000032
(3S)Galb1-3GalNAca-Sp8	1	29439.482874999994
(3S)Galb1-3GlcNAcb-Sp0	1	9128.29035
(6S)Galb1-4(6S)Glcb-Sp8	0	9.40155
Neu5Aca2-3(6S)Galb1-4GlcNAcb-Sp8	0	-45.28709999999999
Mana1-6(Mana1-3)Manb1-4GlcNAcb1-4GlcNAcb-Sp12	0	-3.0024249999999952
GlcNAcb1-2Mana1-6(GlcNAcb1-2Mana1-3)Manb1-4GlcNAcb1-4GlcNAcb-Sp13	0	4.328325
Neu5Aca2-6Galb1-4GlcNAcb1-2Mana1-6(Neu5Aca2-6Galb1-4GlcNAcb1-2Mana1-3)Manb1-4GlcNAcb1-4GlcNAcb-Sp24	0	11.803950000000004
Fuca1-2Galb1-3GalNAcb1-3Gala-Sp9	0	31.855650000000004
Fuca1-2Galb1-3GalNAca-Sp8	0	-4.899400000000004
Fuca1-2Galb1-3GalNAcb1-4(Neu5Aca2-3)Galb1-4Glcb-Sp9	0	-11.942049999999995
Fuca1-2Galb1-3GlcNAcb-Sp8	0	8.712025000000008
Fuca1-3GlcNAcb-Sp8	0	-5.9391250000000015
Fuca1-4GlcNAcb-Sp8	0	-9.749375
GalNAca1-3(Fuca1-2)Galb1-3GlcNAcb-Sp0	0	-11.715449999999995
GalNAca1-3(Fuca1-2)Galb1-4(Fuca1-3)GlcNAcb-Sp0	0	43.00005
Gala1-3(Fuca1-2)Galb1-4(Fuca1-3)GlcNAcb-Sp8	0	7.345599999999997
Gala1-3Galb1-3GlcNAcb-Sp0	0	25.81590000000001
Gala1-3Galb1-4Glc-Sp10	0	4.621900000000005
Gala1-4(Fuca1-2)Galb1-4GlcNAcb-Sp8	0	18.002849999999995
Galb1-3(Fuca1-4)GlcNAcb1-3Galb1-4(Fuca1-3)GlcNAcb-Sp0	0	30.353199999999994
GlcNAcb1-6(Galb1-3)GalNAca-Sp14	0	-12.974625
Galb1-3GalNAca-Sp14	0	47.32065000000001
Galb1-3GlcNAcb1-3Galb1-4GlcNAcb-Sp0	0	17.515875000000005
Galb1-3GlcNAcb1-3Galb1-4Glcb-Sp10	0	3.067624999999996
Galb1-4(Fuca1-3)GlcNAcb1-3Galb1-4(Fuca1-3)GlcNAcb-Sp0	0	8.736674999999991
Galb1-4(6S)Glcb-Sp0	0	2.1577499999999965
Galb1-4(6S)Glcb-Sp8	0	8.850249999999997
Galb1-4GalNAcb1-3(Fuca1-2)Galb1-4GlcNAcb-Sp8	0	-17.865
Galb1-4GlcNAcb1-3Galb1-4GlcNAcb1-3Galb1-4GlcNAcb-Sp0	0	6.007500000000008
GlcNAcb1-6(GlcNAcb1-3)GalNAca-Sp8	0	13.339075
GlcNAcb1-3GalNAca-Sp8	0	-8.189250000000001
GlcNAcb1-3Galb1-4GlcNAcb-Sp0	0	-15.247099999999996
GlcNAcb1-3Galb1-4GlcNAcb1-3Galb1-4GlcNAcb-Sp0	0	19.85535
GlcNAcb1-4GlcNAcb1-4GlcNAcb1-4GlcNAcb1-4GlcNAcb1-Sp8	0	16.927875000000007
GlcNAcb1-4GlcNAcb1-4GlcNAcb-Sp8	0	34.778775
Glcb1-4Glcb-Sp8	0	25.054475000000004
KDNa2-3Galb1-4GlcNAcb-Sp0	0	0.4686000000000004
Manb1-4GlcNAcb-Sp0	0	30.03305000000001
Fuca1-2Galb1-4(6S)GlcNAcb-Sp8	0	6.5733250000000005
Neu5Aca2-3Galb1-3GalNAca-Sp8	1	12190.991525
Neu5Aca2-8Neu5Aca2-8Neu5Aca-Sp8	0	-5.29785
Neu5Aca2-3GalNAcb1-4GlcNAcb-Sp0	0	-12.573725
Neu5Aca2-3Galb1-3(Fuca1-4)GlcNAcb-Sp8	0	21.73220000000001
Neu5Aca2-3Galb1-3(Fuca1-4)GlcNAcb1-3Galb1-4(Fuca1-3)GlcNAcb-Sp0	0	-14.857200000000002
Fuca1-2(6S)Galb1-4Glcb-Sp0	0	7.220875000000008
Neu5Aca2-3Galb1-4(6S)GlcNAcb-Sp8	0	30.748850000000004
Neu5Aca2-3Galb1-4(Fuca1-3)GlcNAcb1-3Galb1-4(Fuca1-3)GlcNAcb1-3Galb1-4(Fuca1-3)GlcNAcb-Sp0	0	-1.4673499999999997
Neu5Aca2-3Galb1-4(Fuca1-3)GlcNAcb1-3Galb1-4GlcNAcb-Sp8	0	13.449975000000002
Neu5Aca2-3Galb1-4GlcNAcb-Sp0	0	-0.2449500000000029
Neu5Aca2-3Galb1-4Glcb-Sp0	0	-4.882149999999996
Neu5Aca2-6Galb1-4(6S)GlcNAcb-Sp8	0	-5.04965
Neu5Aca2-6Galb1-4GlcNAcb-Sp8	0	4.632950000000005
Neu5Gca2-3Galb1-3GlcNAcb-Sp0	0	-9.51185
Neu5Gca2-3Galb1-4GlcNAcb-Sp0	0	5.609074999999998
Neu5Gca2-6GalNAca-Sp0	0	17.72735
Neu5Gca-Sp8	0	31.32032499999999
Neu5Aca2-3Galb1-3GlcNAcb1-3Galb1-3GlcNAcb-Sp0	0	-2.5046749999999847
GlcAb1-3GlcNAcb-Sp8	0	12.246625000000005
GlcNAcb1-4GlcNAcb-Sp10	0	1.8672500000000056
GlcNAcb1-4GlcNAcb-Sp12	0	-1.205475
Mana1-6Manb-Sp10	0	6.572375000000013
Mana1-2Mana1-6(Mana1-2Mana1-3)Mana1-6(Mana1-2Mana1-2Mana1-3)Mana-Sp9	0	28.693974999999995
Neu5Aca2-8Neu5Aca2-8Neu5Acb-Sp8	0	-26.250725000000006
Neu5Aca2-6Galb1-4GlcNAcb1-3Galb1-3GlcNAcb-Sp0	0	-8.006699999999999
Galb1-4GlcNAcb1-2Mana1-3Manb1-4GlcNAcb1-4GlcNAc-Sp12	0	9.376725
Fuca1-2Galb1-3GlcNAcb1-2Mana1-6(Fuca1-2Galb1-3GlcNAcb1-2Mana1-3)Manb1-4GlcNAcb1-4GlcNAcb-Sp20	0	52.51815000000002
Fuca1-2Galb1-4GlcNAcb1-2Mana1-6(Fuca1-2Galb1-4GlcNAcb1-2Mana1-3)Manb1-4GlcNAcb1-4GlcNAcb-Sp20	0	44.425425
Galb1-4GlcNAcb1-2Mana1-6(Mana1-3)Manb1-4GlcNAcb1-4GlcNAcb-Sp12	0	-18.560225
Neu5Aca2-3Galb1-4GlcNAcb1-3GalNAc-Sp14	0	4.643825
GalNAca1-3(Fuca1-2)Galb1-3GalNAca1-3(Fuca1-2)Galb1-4GlcNAcb-Sp0	0	26.060925
Fuca1-2Galb1-4GlcNAcb1-3GalNAca-Sp14	0	22.98837500000002
Galb1-4(Fuca1-3)GlcNAcb1-3GalNAca-Sp14	0	63.72087500000001
GalNAca1-3GalNAcb1-3Gala1-4Galb1-4GlcNAcb-Sp0	0	-0.3395749999999964
GalNAcb1-3Gala1-6Galb1-4Glcb-Sp8	0	-0.4275749999999974
Fuca1-2Galb1-4(Fuca1-3)GlcNAcb1-3GalNAca-Sp14	1	398.79784999999987
GalNAca1-3(Fuca1-2)Galb1-4(Fuca1-3)GlcNAcb1-3GalNAc-Sp14	1	371.0009500000001
Fuca1-2Galb1-3GlcNAcb1-2Mana1-6(Fuca1-2Galb1-3GlcNAcb1-2Mana1-3)Manb1-4GlcNAcb1-4(Fuca1-6)GlcNAcb-Sp22	0	27.74527500000001
Galb1-3GlcNAcb1-6(Galb1-3GlcNAcb1-2)Mana1-6(Galb1-3GlcNAcb1-2Mana1-3)Manb1-4GlcNAcb1-4GlcNAcb-Sp19	0	25.533825
Galb1-4GlcNAcb1-6(Fuca1-2Galb1-3GlcNAcb1-3)Galb1-4Glc-Sp21	0	9.028924999999994
Galb1-6Galb-Sp10	0	18.375125
Galb1-4GlcNAcb1-2Mana-Sp0	0	5.002700000000008
GalNAcb1-4Galb1-4Glcb-Sp0	0	57.26065000000001
Galb1-4GlcNAcb1-6(Galb1-4GlcNAcb1-2)Mana1-6(Galb1-4GlcNAcb1-2Mana1-3)Manb1-4GlcNAcb1-4GlcNAcb-Sp19	0	33.23435
Neu5Aca2-3Galb1-4GlcNAcb1-4Mana1-6(GlcNAcb1-4)(Neu5Aca2-3Galb1-4GlcNAcb1-4(Neu5Aca2-3Galb1-4GlcNAcb1-2)Mana1-3)Manb1-4GlcNAcb1-4GlcNAcb-Sp21	0	14.546675000000008
Neu5Aca2-3Galb1-4GlcNAcb1-6(Neu5Aca2-3Galb1-4GlcNAcb1-2)Mana1-6(GlcNAcb1-4)(Neu5Aca2-3Galb1-4GlcNAcb1-2Mana1-3)Manb1-4GlcNAcb1-4GlcNAcb-Sp21	0	-25.36832500000001
Glca1-4Glca1-4Glca1-4Glcb-Sp10	0	-1.981324999999995
GlcNAcb1-6(GlcNAcb1-2)Mana1-6(GlcNAcb1-2Mana1-3)Manb1-4GlcNAcb1-4(Fuca1-6)GlcNAcb-Sp24	0	57.69387500000001
Galb1-3GlcNAcb1-2Mana1-6(GlcNAcb1-4)(Galb1-3GlcNAcb1-2Mana1-3)Manb1-4GlcNAcb1-4GlcNAcb-Sp21	0	27.596650000000004
Neu5Aca2-3Galb1-3GlcNAcb1-2Mana1-6(GlcNAcb1-4)(Neu5Aca2-3Galb1-3GlcNAcb1-2Mana1-3)Manb1-4GlcNAcb1-4GlcNAc-Sp21	0	23.069475
Neu5Aca2-6Galb1-4GlcNAcb1-6(Fuca1-2Galb1-4(Fuca1-3)GlcNAcb1-3)Galb1-4Glc-Sp21	0	34.32417500000001
Gala1-3Galb1-4GlcNAcb1-6GalNAca-Sp14	0	-26.55595
Fuca1-2(6S)Galb1-3GlcNAcb-Sp0	0	-19.244875
Fuca1-2Galb1-4GlcNAcb1-2Mana-Sp0	0	4.818300000000002
(3S)GalNAcb1-4(Fuca1-3)GlcNAcb-Sp8	0	3.248975000000001
Galb1-3GlcNAca1-3Galb1-4GlcNAcb-Sp8	0	-25.173624999999994
(6S)(4S)GalNAcb1-4GlcNAc-Sp8	0	-23.8741
(3S)GalNAcb1-4(3S)GlcNAc-Sp8	0	-44.90107500000001
GalNAcb1-4(6S)GlcNAc-Sp8	0	-11.107999999999995
Gala1-3(Fuca1-2)Galb1-3GlcNAcb1-6GalNAc-Sp14	0	28.2978
Gala1-3Galb1-3GlcNAcb1-2Mana-Sp0	0	-16.010525
Fuca1-4(Galb1-3)GlcNAcb1-2Mana-Sp0	0	48.41364999999999
GlcNAcb1-3Galb1-4GlcNAcb1-2Mana1-6(GlcNAcb1-3Galb1-4GlcNAcb1-2Mana1-3)Manb1-4GlcNAcb1-4GlcNAcb-Sp12	0	-31.737625
Neu5Gca2-3Galb1-4GlcNAcb1-3Galb1-4GlcNAcb1-2Mana1-6(Neu5Gca2-3Galb1-4GlcNAcb1-3Galb1-4GlcNAcb1-2Mana1-3)Manb1-4GlcNAcb1-4GlcNAcb-Sp24	0	33.09952500000001
Galb1-4GlcNAcb1-3Galb1-4GlcNAcb1-3Galb1-4GlcNAcb1-3Galb1-4GlcNAcb1-2Mana1-6(Galb1-4GlcNAcb1-3Galb1-4GlcNAcb1-3Galb1-4GlcNAcb1-3Galb1-4GlcNAcb1-2Mana1-3)Manb1-4GlcNAcb1-4GlcNAcb-Sp25	0	5.9921000000000015
GlcNAcb1-3Galb1-4GlcNAcb1-6(GlcNAcb1-3Galb1-4GlcNAcb1-2)Mana1-6(GlcNAcb1-3Galb1-4GlcNAcb1-2Mana1-3)Manb1-4GlcNAcb1-4GlcNAc-Sp24	1	305.8586
Galb1-4GlcNAcb1-3Galb1-4GlcNAcb1-3Galb1-4GlcNAcb1-3Galb1-4GlcNAcb1-3Galb1-4GlcNAcb1-3Galb1-4GlcNAcb1-2Mana1-6(Galb1-4GlcNAcb1-3Galb1-4GlcNAcb1-3Galb1-4GlcNAcb1-3Galb1-4GlcNAcb1-3Galb1-4GlcNAcb1-3Galb1-4GlcNAcb1-2Mana1-3)Manb1-4GlcNAcb1-4GlcNAcb-Sp25	0	39.916875
Galb1-4GlcNAcb1-3Galb1-4GlcNAcb1-2Mana1-6(Galb1-4GlcNAcb1-3Galb1-4GlcNAcb1-2Mana1-3)Manb1-4GlcNAcb1-4(Fuca1-6)GlcNAcb-Sp24	1	262.056025
Galb1-4GlcNAcb1-3Galb1-4GlcNAcb1-3Galb1-4GlcNAcb1-6(Galb1-4GlcNAcb1-3Galb1-4GlcNAcb1-3Galb1-4GlcNAb1-2)Mana1-6(Galb1-4GlcNAcb1-3Galb1-4GlcNAcb1-3Galb1-4GlcNAcb1-2Mana1-3)Manb1-4GlcNAcb1-4(Fuca1-6)GlcNAcb-Sp24	1	334.66345
