# Supplementary material for: Identifying glycan motifs using a novel subtree mining approach
Source: BMC Bioinformatics. 2020 Feb 4;21:42. doi: 10.1186/s12859-020-3374-4 (PMC7001330; doi:10.1186/s12859-020-3374-4)
Supplement: Supplementary file 6 — Additional file 6 Training and test sets. CSV files for all training and test sets used for this manuscript. [file 12859_2020_3374_MOESM6_ESM.zip › CV_Folds/CV_Folds/fold_4/test_set_MAL-I_10ug_13883_v5.0_DATA.csv]

glycan	binding	rfu
GalNAca-Sp15	0	12.035799999999993
Neu5Aca-Sp8	0	2.4643499999999925
Glcb-Sp8	0	16.110100000000006
GalNAcb-Sp8	0	15.1525
(3S)Galb1-4Glcb-Sp8	1	10002.389000000001
(3S)Galb1-4(6S)GlcNAcb-Sp8	1	10529.5449
(3S)Galb-Sp8	1	2573.514324999999
(6S)Galb1-4Glcb-Sp0	0	9.98725
(6S)Galb1-4Glcb-Sp8	0	15.195849999999995
Neu5,9Ac2a-Sp8	0	-18.600875000000006
Mana1-6(Mana1-3)Manb1-4GlcNAcb1-4GlcNAcb-Sp13	0	-3.992899999999999
Neu5Aca2-6Galb1-4GlcNAcb1-2Mana1-6(Neu5Aca2-6Galb1-4GlcNAcb1-2Mana1-3)Manb1-4GlcNAcb1-4GlcNAcb-Sp13	0	1.325625
Neu5Aca2-6Galb1-4GlcNAcb1-2Mana1-6(Neu5Aca2-6Galb1-4GlcNAcb1-2Mana1-3)Manb1-4GlcNAcb1-4GlcNAcb-Sp21	0	11.783475000000005
Fuca1-2Galb1-3(Fuca1-4)GlcNAcb-Sp8	0	-5.134400000000003
Fuca1-2Galb1-3GalNAcb1-4(Neu5Aca2-3)Galb1-4Glcb-Sp0	0	-5.313100000000004
Fuca1-2Galb1-3GlcNAcb-Sp0	0	-0.5734749999999984
Fuca1-2Galb-Sp8	0	-1.595625
Fuca1-3GlcNAcb-Sp8	0	0.8123000000000022
Fucb1-3GlcNAcb-Sp8	0	-7.304025000000002
GalNAca1-3(Fuca1-2)Galb1-3GlcNAcb-Sp0	0	1.4016500000000072
Gala1-3(Fuca1-2)Galb1-4(Fuca1-3)GlcNAcb-Sp0	0	8.51095
Gala1-3Galb1-4(Fuca1-3)GlcNAcb-Sp8	0	0.920774999999999
Gala1-3Galb1-4Glcb-Sp0	0	17.981150000000003
Gala1-3Galb-Sp8	0	15.198350000000005
Galb1-2Galb-Sp8	0	4.445200000000003
GlcNAcb1-6(Galb1-3)GalNAca-Sp8	0	0.9482249999999972
Neu5Aca2-6(Galb1-3)GlcNAcb1-4Galb1-4Glcb-Sp10	0	7.7334999999999985
Galb1-3GalNAcb1-4Galb1-4Glcb-Sp8	0	6.162099999999999
Galb1-3Galb-Sp8	0	10.020075
Galb1-4(Fuca1-3)GlcNAcb-Sp0	0	7.865649999999999
Galb1-4(Fuca1-3)GlcNAcb1-3Galb1-4(Fuca1-3)GlcNAcb-Sp0	0	15.7028
Galb1-4GalNAca1-3(Fuca1-2)Galb1-4GlcNAcb-Sp8	0	-3.0560499999999973
Galb1-4GlcNAcb1-3GalNAca-Sp8	0	-6.1935249999999975
Galb1-4GlcNAcb1-3Galb1-4GlcNAcb-Sp0	0	5.638674999999999
GlcNAcb1-6(GlcNAcb1-3)Galb1-4GlcNAcb-Sp8	0	-27.70202500000001
GlcNAcb1-3Galb-Sp8	0	0.2075749999999985
GlcNAcb1-3Galb1-4GlcNAcb1-3Galb1-4GlcNAcb-Sp0	0	0.4318499999999972
GlcNAcb1-4-MDPLys	0	-4.447274999999994
GlcNAcb1-6GalNAca-Sp8	0	-0.8155249999999938
GlcNAcb1-6GalNAca-Sp14	0	18.409300000000005
G-ol-Sp8	0	14.44725
Mana1-2Mana1-3Mana-Sp9	0	0.8052499999999991
Neu5Aca2-3Galb1-3GalNAca-Sp14	0	19.781975000000006
GalNAcb1-4(Neu5Aca2-8Neu5Aca2-3)Galb1-4Glcb-Sp0	0	-11.40625
Neu5Aca2-3Galb1-3GalNAcb1-4(Neu5Aca2-3)Galb1-4Glcb-Sp0	0	9.118075
Neu5Aca2-6(Neu5Aca2-3)GalNAca-Sp8	0	-12.737324999999998
Neu5Aca2-3Galb1-3(6S)GalNAca-Sp8	0	-4.301350000000003
Neu5Aca2-6(Neu5Aca2-3Galb1-3)GalNAca-Sp14	0	11.746275
Neu5Aca2-3Galb-Sp8	0	5.089175000000001
Neu5Aca2-3Galb1-3GlcNAcb-Sp8	0	3.237774999999996
Neu5Aca2-3Galb1-4(Fuca1-3)GlcNAcb-Sp8	0	-5.972900000000001
Neu5Aca2-3Galb1-4(Fuca1-3)GlcNAcb1-3Galb1-4GlcNAcb-Sp8	0	12.14005
Neu5Aca2-6GalNAcb1-4GlcNAcb-Sp0	0	-2.5655499999999964
Neu5Aca2-6Galb1-4GlcNAcb-Sp0	0	1.673799999999999
Neu5Aca2-6Galb1-4GlcNAcb-Sp8	0	12.586975
Neu5Aca2-6Galb-Sp8	0	3.0464500000000068
Neu5Aca2-8Neu5Aca2-3Galb1-4Glcb-Sp0	1	3006.926125
Neu5Acb2-6Galb1-4GlcNAcb-Sp8	0	-9.718675000000003
Neu5Gca2-3Galb1-3GlcNAcb-Sp0	0	10.277849999999997
(6P)Glcb-Sp10	0	22.144174999999994
Neu5Aca2-6Galb1-4GlcNAcb1-2Mana1-6(Galb1-4GlcNAcb1-2Mana1-3)Manb1-4GlcNAcb1-4GlcNAcb-Sp12	0	-9.141475
GlcNAcb1-6(Galb1-4GlcNAcb1-3)Galb1-4GlcNAc-Sp0	0	5.533825000000002
Galb1-4GlcNAcb1-6Galb1-4GlcNAcb-Sp0	0	1.4177749999999991
Mana1-6Manb-Sp10	0	9.503
Neu5Aca2-3Galb1-4GlcNAcb1-2Mana1-6(Neu5Aca2-6Galb1-4GlcNAcb1-2Mana1-3)Manb1-4GlcNAcb1-4GlcNAcb-Sp12	1	2633.7862250000007
Neu5Aca2-6Galb1-4GlcNAcb1-3Galb1-3GlcNAcb-Sp0	0	13.416925
Gala1-4Galb1-4GlcNAcb1-3Galb1-4Glcb-Sp0	0	5.3232
GalNAcb1-3Gala1-4Galb1-4GlcNAcb1-3Galb1-4Glcb-Sp0	0	11.952749999999998
GalNAca1-3(Fuca1-2)Galb1-4GlcNAcb1-3Galb1-4GlcNAcb1-3Galb1-4GlcNAcb-Sp0	0	18.160799999999988
GlcNAca1-4Galb1-3GlcNAcb-Sp0	0	9.501575000000004
Neu5Aca2-6Galb1-4GlcNAcb1-2Mana1-6(Mana1-3)Manb1-4GlcNAcb1-4GlcNAc-Sp12	0	2.8215499999999953
Galb1-4GlcNAcb1-2Mana1-6(Galb1-4GlcNAcb1-2Mana1-3)Manb1-4GlcNAcb1-4(Fuca1-6)GlcNAcb-Sp22	0	10.651875
Galb1-3GalNAca1-3(Fuca1-2)Galb1-4Glc-Sp0	0	0.08097500000000224
Galb1-4GlcNAcb1-6(Fuca1-4(Fuca1-2Galb1-3)GlcNAcb1-3)Galb1-4Glc-Sp21	0	1.850625
Galb1-4(Fuca1-3)GlcNAcb1-6(Fuca1-4(Fuca1-2Galb1-3)GlcNAcb1-3)Galb1-4Glc-Sp21	0	-7.129899999999999
GalNAca1-3(Fuca1-2)Galb1-3GalNAca1-3(Fuca1-2)Galb1-4GlcNAcb-Sp0	0	23.76435
Gala1-3Galb1-3GlcNAcb1-2Mana1-6(Gala1-3Galb1-3GlcNAcb1-2Mana1-3)Manb1-4GlcNAcb1-4GlcNAc-Sp19	1	176.295
Galb1-4GlcNAcb1-2Mana1-6(GlcNAcb1-2Mana1-3)Manb1-4GlcNAcb1-4GlcNAc-Sp12	0	-1.8653000000000013
Gala1-3(Fuca1-2)Galb1-4(Fuca1-3)GlcNAcb1-3GalNAc-Sp14	1	159.555475
GalNAca1-3(Fuca1-2)Galb1-4(Fuca1-3)GlcNAcb1-3GalNAc-Sp14	1	346.9215
Fuca1-2Galb1-4GlcNAcb1-2Mana1-6(Fuca1-2Galb1-4GlcNAcb1-2Mana1-3)Manb1-4GlcNAcb1-4(Fuca1-6)GlcNAcb-Sp22	0	11.295649999999993
GlcNAcb1-6(GlcNAcb1-2)Mana1-6(GlcNAcb1-4)(GlcNAcb1-4(GlcNAcb1-2)Mana1-3)Manb1-4GlcNAcb1-4GlcNAc-Sp21	0	8.882850000000003
Galb1-6Galb-Sp10	0	28.03912500000001
Fuca1-2Galb1-4(Fuca1-3)GlcNAcb1-2Mana1-6(Fuca1-2Galb1-4(Fuca1-3)GlcNAcb1-4(Fuca1-2Galb1-4(Fuca1-3)GlcNAcb1-2)Mana1-3)Manb1-4GlcNAcb1-4GlcNAcb-Sp12	0	13.542649999999998
Gala1-3Fuca1-2Galb1-4GlcNAcb1-6(Gala1-3Fuca1-2Galb1-4GlcNAcb1-3)GalNAc-Sp14	0	-3.2136749999999967
GalNAcb1-4Galb1-4Glcb-Sp0	0	11.53755
Neu5Aca2-6Galb1-4GlcNAcb1-2Mana1-6(GlcNAcb1-4)(Neu5Aca2-6Galb1-4GlcNAcb1-2Mana1-3)Manb1-4GlcNAcb1-4GlcNAcb-Sp21	0	5.329624999999994
Neu5Aca2-6Galb1-4GlcNAcb1-6(Neu5Aca2-6Galb1-4GlcNAcb1-2)Mana1-6(GlcNAcb1-4)(Neu5Aca2-6Galb1-4GlcNAcb1-2Mana1-3)Manb1-4GlcNAcb1-4GlcNAcb-Sp21	0	14.258775000000007
Glca1-6Glca1-6Glca1-6Glcb-Sp10	0	15.725200000000005
Glca1-4Glca1-4Glca1-4Glcb-Sp10	0	2.4173750000000034
Neu5Aca2-3Galb1-4GlcNAcb1-6(Neu5Aca2-3Galb1-4GlcNAcb1-3)GalNAca-Sp14	1	2458.0371750000004
Neu5Aca2-6Galb1-4GlcNAcb1-6GalNAca-Sp14	0	31.25355000000001
Neu5Aca2-6Galb1-4GlcNAcb1-6(Neu5Aca2-6Galb1-4GlcNAcb1-3)GalNAca-Sp14	0	-14.180950000000005
Galb1-4(Fuca1-3)GlcNAcb1-6(Neu5Aca2-6(Neu5Aca2-3Galb1-3)GlcNAcb1-3)Galb1-4Glc-Sp21	0	-5.216349999999999
Galb1-4(Fuca1-3)GlcNAcb1-2Mana-Sp0	0	3.798424999999998
Gala1-3(Fuca1-2)Galb1-4GlcNAcb1-6GalNAca-Sp14	0	5.8294250000000005
Fuca1-2Galb1-3(6S)GlcNAcb-Sp0	0	-0.1448249999999991
GalNAcb1-4(Fuca1-3)(6S)GlcNAcb-Sp8	0	-1.0743500000000008
(3S)GalNAcb1-4(Fuca1-3)GlcNAcb-Sp8	0	-25.82080000000001
Fuca1-2Galb1-3GlcNAcb1-6(Fuca1-2Galb1-3GlcNAcb1-3)GalNAca-Sp14	0	2.8233
GalNAca1-3(Fuca1-2)Galb1-3GlcNAcb1-6GalNAca-Sp14	0	-1.2134500000000008
(6P)Galb1-4GlcNAcb-SP0	0	-7.8935749999999985
Galb1-4GlcNAcb1-2Mana1-6(Galb1-4GlcNAcb1-4)(Galb1-4GlcNAcb1-2Mana1-3)Manb1-4GlcNAcb1-4(Fuca1-6)GlcNAc-Sp21	0	4.556924999999994
Fuca1-4(Galb1-3)GlcNAcb1-2Mana-Sp0	0	18.928425
Neu5Aca2-8Neu5Gca2-3Galb1-4GlcNAc-Sp0	1	3490.9007250000004
Neu5Gca2-8Neu5Gca2-3Galb1-4GlcNAcb1-3Galb1-4GlcNAc-Sp0	1	4387.8999
Gala1-3Galb1-4GlcNAcb1-2Mana1-6(Gala1-3Galb1-4GlcNAcb1-2Mana1-3)Manb1-4GlcNAcb1-4GlcNAc-Sp24	1	155.649625
GlcNAcb1-3Galb1-4GlcNAcb1-6(GlcNAcb1-3Galb1-3)GalNAca-Sp14	0	10.469100000000003
GalNAcb1-4GlcNAcb1-3GalNAcb1-4GlcNAcb-Sp0	0	9.663999999999998
Galb1-4GlcNAcb1-3Galb1-4GlcNAcb1-2Mana1-6(Galb1-4GlcNAcb1-3Galb1-4GlcNAcb1-2Mana1-3)Manb1-4GlcNAcb1-4(Fuca1-6)GlcNAcb-Sp24	1	130.96179999999998
GlcNAcb1-3Galb1-4GlcNAcb1-3Galb1-4GlcNAcb1-3Galb1-4GlcNAcb1-3Galb1-4GlcNAcb1-2Mana1-6(GlcNAcb1-3Galb1-4GlcNAcb1-3Galb1-4GlcNAcb1-3Galb1-4GlcNAcb1-3Galb1-4GlcNAcb1-2Mana1-3)Manb1-4GlcNAcb1-4(Fuca1-6)GlcNAcb-Sp19	0	-25.75509999999999
GlcNAcb1-3Galb1-4GlcNAcb1-3Galb1-4GlcNAcb1-6(GlcNAcb1-3Galb1-4GlcNAcb1-3Galb1-4GlcNAb1-2)Mana1-6(GlcNAcb1-3Galb1-4GlcNAcb1-3Galb1-4GlcNAcb1-2Mana1-3)Manb1-4GlcNAcb1-4(Fuca1-6)GlcNAcb-Sp24	1	134.10697500000003
Galb1-4GlcNAcb1-3Galb1-4GlcNAcb1-3Galb1-4GlcNAcb1-3Galb1-4GlcNAcb1-3Galb1-4GlcNAcb1-6(Galb1-4GlcNAcb1-3Galb1-4GlcNAcb1-3Galb1-4GlcNAcb1-3Galb1-4GlcNAcb1-3Galb1-4GlcNAb1-2)Mana1-6(Galb1-4GlcNAcb1-3Galb1-4GlcNAcb1-3Galb1-4GlcNAcb1-3Galb1-4GlcNAcb1-3Galb1-4GlcNAcb1-2Mana1-3)Manb1-4GlcNAcb1-4(Fuca1-6)GlcNAcb-Sp24	0	38.19880000000001
Neu5Aca2-6Galb1-4GlcNAcb1-3Galb1-4GlcNAcb1-6(Neu5Aca2-6Galb1-4GlcNAcb1-3Galb1-4GlcNAcb1-3)GalNAca-Sp14	1	281.93114999999995
