# Supplementary material for: Identifying glycan motifs using a novel subtree mining approach
Source: BMC Bioinformatics. 2020 Feb 4;21:42. doi: 10.1186/s12859-020-3374-4 (PMC7001330; doi:10.1186/s12859-020-3374-4)
Supplement: Supplementary file 6 — Additional file 6 Training and test sets. CSV files for all training and test sets used for this manuscript. [file 12859_2020_3374_MOESM6_ESM.zip › CV_Folds/CV_Folds/fold_4/test_set_PHA-E-10ug_13853_V5.0_DATA.csv]

glycan	binding	rfu
GalNAca-Sp15	0	17.142425000000006
Neu5Aca-Sp8	0	14.744325000000005
Glcb-Sp8	0	9.7809
GalNAcb-Sp8	0	19.54715
(3S)Galb1-3GalNAca-Sp8	0	9.0447
(3S)Galb1-3GlcNAcb-Sp0	0	1.3425250000000022
(3S)Galb1-4(6S)GlcNAcb-Sp0	0	8.220425
(3S)Galb1-4GlcNAcb-Sp8	0	11.10335
(6S)Galb1-4Glcb-Sp0	0	4.872175
(6S)Galb1-4Glcb-Sp8	0	8.198724999999998
Neu5Aca2-3(6S)Galb1-4GlcNAcb-Sp8	0	0.8377250000000025
Neu5,9Ac2a2-6Galb1-4GlcNAcb-Sp8	0	8.534925
Neu5Aca2-6Galb1-4GlcNAcb1-2Mana1-6(Neu5Aca2-6Galb1-4GlcNAcb1-2Mana1-3)Manb1-4GlcNAcb1-4GlcNAcb-Sp13	0	14.432225
Fuca1-2Galb1-3GlcNAcb1-3Galb1-4Glcb-Sp10	0	9.117425
Fuca1-2Galb1-3GlcNAcb-Sp0	0	3.844249999999999
Fuca1-2Galb1-4(Fuca1-3)GlcNAcb1-3Galb1-4(Fuca1-3)GlcNAcb-Sp0	0	9.466074999999996
Fuca1-2Galb1-4(Fuca1-3)GlcNAcb1-3Galb1-4(Fuca1-3)GlcNAcb1-3Galb1-4(Fuca1-3)GlcNAcb-Sp0	0	9.546325
GalNAca1-3(Fuca1-2)Galb-Sp18	0	4.983925000000001
Gala1-2Galb-Sp8	0	8.508500000000002
Gala1-3(Fuca1-2)Galb1-4(Fuca1-3)GlcNAcb-Sp0	0	32.19895
Gala1-3(Fuca1-2)Galb1-4GlcNAc-Sp0	0	1.1660500000000011
Gala1-3GalNAcb-Sp8	0	9.303299999999998
Gala1-4Galb1-4GlcNAcb-Sp0	0	12.42915
Galb1-2Galb-Sp8	0	8.398650000000002
Galb1-4GlcNAcb1-6GalNAc-Sp14	0	33.41735
GlcNAcb1-6(Galb1-3)GalNAca-Sp8	0	11.171899999999996
Neu5Aca2-6(Galb1-3)GlcNAcb1-4Galb1-4Glcb-Sp10	0	8.200325
Galb1-3GalNAca-Sp14	0	7.2659499999999975
Galb1-3GalNAca-Sp16	0	4.4198
Galb1-3GalNAcb1-3Gala1-4Galb1-4Glcb-Sp0	0	7.329450000000001
Galb1-3GlcNAcb1-3Galb1-4GlcNAcb-Sp0	0	8.226725
Galb1-4GlcNAcb1-3Galb1-4(Fuca1-3)GlcNAcb1-3Galb1-4(Fuca1-3)GlcNAcb-Sp0	0	15.521924999999996
Galb1-4GlcNAcb1-3Galb1-4Glcb-Sp0	0	9.101025000000002
Galb1-4GlcNAcb1-6(Galb1-3)GalNAc-Sp14	0	26.32975
Galb1-4GlcNAcb-Sp8	0	8.810100000000002
GlcNAcb1-2Galb1-3GalNAca-Sp8	0	0.9866749999999982
GlcNAcb1-6(GlcNAcb1-3)GalNAca-Sp8	0	-4.342650000000001
GlcNAcb1-3Galb1-4GlcNAcb-Sp8	0	6.0077500000000015
GlcNAcb1-4GlcNAcb1-4GlcNAcb-Sp8	0	8.121649999999999
GlcAb-Sp8	0	25.61235
KDNa2-3Galb1-3GlcNAcb-Sp0	0	10.91525
Mana1-2Mana1-6(Mana1-3)Mana1-6(Mana1-2Mana1-2Mana1-3)Manb1-4GlcNAcb1-4GlcNAcb-Sp12	0	2.248549999999998
Mana1-2Mana1-6(Mana1-2Mana1-3)Mana1-6(Mana1-2Mana1-2Mana1-3)Manb1-4GlcNAcb1-4GlcNAcb-Sp12	0	17.481624999999994
Neu5Aca2-3Galb1-4GlcNAcb1-3Galb1-4(Fuca1-3)GlcNAcb-Sp0	0	-0.4269249999999971
(3S)Galb1-4(Fuca1-3)(6S)GlcNAcb-Sp8	0	13.35625
Fuca1-2Galb1-4(6S)GlcNAcb-Sp8	0	-2.3318000000000003
Fuca1-2(6S)Galb1-4(6S)Glcb-Sp0	0	9.320900000000002
Neu5Aca2-8Neu5Aca2-8Neu5Aca2-3Galb1-4Glcb-Sp0	0	0.2515000000000001
Neu5Aca2-3(6S)Galb1-4(Fuca1-3)GlcNAcb-Sp8	0	7.108499999999998
GalNAcb1-4(Neu5Aca2-3)Galb1-4GlcNAcb-Sp8	0	-0.4920249999999982
Neu5Aca2-3GalNAca-Sp8	0	-2.329175
Neu5Aca2-3Galb1-3(Fuca1-4)GlcNAcb-Sp8	0	-2.6229500000000003
Neu5Aca2-3Galb1-3(Fuca1-4)GlcNAcb1-3Galb1-4(Fuca1-3)GlcNAcb-Sp0	0	10.18755
Neu5Aca2-6(Neu5Aca2-3Galb1-3)GalNAca-Sp8	0	2.6919999999999997
Neu5Aca2-3Galb1-3GlcNAcb1-3Galb1-4GlcNAcb-Sp0	0	-0.7854499999999991
Neu5Aca2-3Galb1-3GlcNAcb-Sp0	0	20.783875
Neu5Aca2-3Galb1-4GlcNAcb1-3Galb1-4GlcNAcb-Sp0	0	2.7921750000000003
Neu5Aca2-3Galb1-4Glcb-Sp0	0	13.238149999999996
Neu5Aca2-6GalNAca-Sp8	0	6.978375000000002
Neu5Aca2-6Galb1-4(6S)GlcNAcb-Sp8	0	3.0276499999999995
Neu5Aca2-6Galb-Sp8	0	1.884675
Neu5Gca2-6Galb1-4GlcNAcb-Sp0	0	4.09535
Galb1-3GlcNAcb1-3Galb1-3GlcNAcb-Sp0	0	-0.21999999999999886
Galb1-4(Fuca1-3)(6S)GlcNAcb-Sp0	0	9.571175000000002
Galb1-4(Fuca1-3)GlcNAcb1-3Galb1-3(Fuca1-4)GlcNAcb-Sp0	0	21.991100000000007
Neu5Aca2-3Galb1-4GlcNAcb1-3Galb1-3GlcNAcb-Sp0	0	5.756649999999999
Galb1-3Galb1-4GlcNAcb-Sp8	0	13.000725
GlcNAcb1-3Man-Sp10	0	12.695025
Neu5Aca2-3Galb1-4(Fuca1-3)GlcNAcb1-6(Neu5Aca2-3Galb1-3)GalNAc-Sp14	0	21.4555
GlcNAca1-4Galb1-4GlcNAcb1-3Galb1-4Glcb-Sp0	0	9.4132
GlcNAca1-4Galb1-4GlcNAcb1-3Galb1-4(Fuca1-3)GlcNAcb1-3Galb1-4(Fuca1-3)GlcNAcb-Sp0	0	26.707375
Neu5Aca2-6Galb1-4GlcNAcb1-2Mana1-3Manb1-4GlcNAcb1-4GlcNAc-Sp12	0	22.790049999999994
KDNa2-3Galb1-4(Fuca1-3)GlcNAc-Sp0	0	14.145174999999995
KDNa2-6Galb1-4GlcNAc-Sp0	0	8.725375000000001
Gala1-3Galb1-4GlcNAcb1-2Mana1-6(Gala1-3Galb1-4GlcNAcb1-2Mana1-3)Manb1-4GlcNAcb1-4GlcNAcb-Sp20	1	8828.51065
Galb1-3GalNAca1-3(Fuca1-2)Galb1-4GlcNAc-Sp0	0	2.8664499999999986
Galb1-4(Fuca1-3)GlcNAcb1-6(Fuca1-4(Fuca1-2Galb1-3)GlcNAcb1-3)Galb1-4Glc-Sp21	0	4.241625000000004
Neu5Aca2-3Galb1-3GlcNAcb1-3GalNAca-Sp14	0	6.139449999999997
Galb1-4(Fuca1-3)GlcNAcb1-3GalNAca-Sp14	0	13.09625
GalNAcb1-3Gala1-6Galb1-4Glcb-Sp8	0	20.69305000000001
GalNAca1-3(Fuca1-2)Galb1-4GlcNAcb1-3GalNAca-Sp14	0	1.5020750000000014
GalNAca1-3(Fuca1-2)Galb1-4(Fuca1-3)GlcNAcb1-3GalNAc-Sp14	0	25.0417
Gala1-3(Fuca1-2)Galb1-3GlcNAcb1-3GalNAc-Sp14	0	4.6150249999999975
Gala1-3(Fuca1-2)Galb1-4GlcNAcb1-2Mana1-6(Gala1-3(Fuca1-2)Galb1-4GlcNAcb1-2Mana1-3)Manb1-4GlcNAcb1-4(Fuca1-6)GlcNAcb-Sp22	1	655.5645
Galb1-4GlcNAcb1-2Mana1-6(GlcNAcb1-4)(Galb1-4GlcNAcb1-4(Galb1-4GlcNAcb1-2)Mana1-3)Manb1-4GlcNAcb1-4GlcNAc-Sp21	1	24439.56325000001
Galb1-4GlcNAcb1-6(Galb1-4GlcNAcb1-2)Mana1-6(GlcNAcb1-4)(Galb1-4GlcNAcb1-4(Galb1-4GlcNAcb1-2)Mana1-3)Manb1-4GlcNAcb1-4GlcNAc-Sp21	1	5841.338025
Neu5Aca2-3Galb1-4GlcNAcb1-3Galb-Sp8	0	24.309225000000005
Fuca1-2Galb1-4GlcNAcb1-2Mana1-6(Fuca1-2Galb1-4GlcNAcb1-2(Fuca1-2Galb1-4GlcNAcb1-4)Mana1-3)Manb1-4GlcNAcb1-4GlcNAcb-Sp12	0	27.96105
Fuca1-2Galb1-4(Fuca1-3)GlcNAcb1-2Mana1-6(Fuca1-2Galb1-4(Fuca1-3)GlcNAcb1-4(Fuca1-2Galb1-4(Fuca1-3)GlcNAcb1-2)Mana1-3)Manb1-4GlcNAcb1-4GlcNAcb-Sp12	0	23.045075000000004
Neu5Aca2-6Galb1-4GlcNAcb1-6(Fuca1-2Galb1-3GlcNAcb1-3)Galb1-4Glc-Sp21	0	8.287699999999997
GalNAca1-3(Fuca1-2)Galb1-3GlcNAcb1-2Mana1-6(GalNAca1-3(Fuca1-2)Galb1-3GlcNAcb1-2Mana1-3)Manb1-4GlcNAcb1-4(Fuca1-6)GlcNAcb-Sp22	0	1.2235749999999983
Neu5Aca2-6Galb1-4GlcNAcb1-6(Galb1-3GlcNAcb1-3)Galb1-4Glcb-Sp21	0	11.3919
Neu5Aca2-3Galb1-4GlcNAcb1-6GalNAca-Sp14	0	3.169274999999999
Neu5Aca2-6Galb1-4GlcNAcb1-6(Neu5Aca2-6Galb1-4GlcNAcb1-3)GalNAca-Sp14	0	24.703374999999994
Galb1-4GlcNAcb1-6(Galb1-4GlcNAcb1-2)Mana1-6(Galb1-4GlcNAcb1-2Mana1-3)Manb1-4GlcNAcb1-4(Fuca1-6)GlcNAcb-Sp24	1	17842.697625
Neu5Aca2-3Galb1-3GlcNAcb1-2Mana1-6(GlcNAcb1-4)(Neu5Aca2-3Galb1-3GlcNAcb1-2Mana1-3)Manb1-4GlcNAcb1-4GlcNAc-Sp21	0	9.389875
Neu5Aca2-6Galb1-4GlcNAcb1-6(Fuca1-2Galb1-4(Fuca1-3)GlcNAcb1-3)Galb1-4Glc-Sp21	0	3.1861249999999988
Fuca1-2Galb1-3(6S)GlcNAcb-Sp0	0	9.08985
GalNAcb1-4(Fuca1-3)(6S)GlcNAcb-Sp8	0	11.367175
(4S)GalNAcb-Sp10	0	9.715625
Galb1-4(6P)GlcNAcb-Sp0	0	12.738949999999996
Neu5Aca2-6Galb1-4GlcNAcb1-2Man-Sp0	0	7.068199999999997
Gala1-3(Fuca1-2)Galb1-4GlcNAcb1-2Mana-Sp0	1	2356.985125
GalNAca1-3(Fuca1-2)Galb1-4GlcNAcb1-2Mana-Sp0	1	4808.835625
Galb1-4GlcNAcb1-2Mana1-6(GlcNAcb1-4)(Galb1-4GlcNAcb1-2Mana1-3)Manb1-4GlcNAcb1-4(Fuca1-6)GlcNAc-Sp21	1	34897.521899999985
Neu5Gca2-8Neu5Aca2-3Galb1-4GlcNAc-Sp0	0	-0.3437250000000009
Neu5Gca2-8Neu5Gca2-6Galb1-4GlcNAc-Sp0	0	10.7155
Galb1-4GlcNAcb1-3Galb1-4GlcNAcb1-3Galb1-4GlcNAcb1-3Galb1-4GlcNAcb1-3Galb1-4GlcNAcb1-2Mana1-6(Galb1-4GlcNAcb1-3Galb1-4GlcNAcb1-3Galb1-4GlcNAcb1-3Galb1-4GlcNAcb1-3Galb1-4GlcNAcb1-2Mana1-3)Manb1-4GlcNAcb1-4GlcNAcb-Sp25	1	23343.758875
Galb1-3GlcNAcb1-3Galb1-4GlcNAcb1-3Galb1-4GlcNAcb1-6(Galb1-3GlcNAcb1-3Galb1-4GlcNAcb1-3Galb1-4GlcNAb1-2)Mana1-6(Galb1-3GlcNAcb1-3Galb1-4GlcNAcb1-3Galb1-4GlcNAcb1-2Mana1-3)Manb1-4GlcNAcb1-4(Fuca1-6)GlcNAcb-Sp24	1	8546.956075
GlcNAcb1-3Galb1-4GlcNAcb1-3Galb1-4GlcNAcb1-2Mana1-6(GlcNAcb1-3Galb1-4GlcNAcb1-3Galb1-4GlcNAcb1-2Mana1-3)Manb1-4GlcNAcb1-4(Fuca1-6)GlcNAcb-Sp24	1	25345.9427
Galb1-4GlcNAcb1-3Galb1-4GlcNAcb1-3Galb1-4GlcNAcb1-2Mana1-6(Galb1-4GlcNAcb1-3Galb1-4GlcNAcb1-3Galb1-4GlcNAcb1-2Mana1-3)Manb1-4GlcNAcb1-4(Fuca1-6)GlcNAcb-Sp24	1	27898.93197500001
GlcNAcb1-3Galb1-4GlcNAcb1-3Galb1-4GlcNAcb1-3Galb1-4GlcNAcb1-2Mana1-6(GlcNAcb1-3Galb1-4GlcNAcb1-3Galb1-4GlcNAcb1-3Galb1-4GlcNAcb1-2Mana1-3)Manb1-4GlcNAcb1-4(Fuca1-6)GlcNAcb-Sp24	1	19208.518825000006
GlcNAcb1-3Galb1-4GlcNAcb1-3Galb1-4GlcNAcb1-3Galb1-4GlcNAcb1-3Galb1-4GlcNAcb1-2Mana1-6(GlcNAcb1-3Galb1-4GlcNAcb1-3Galb1-4GlcNAcb1-3Galb1-4GlcNAcb1-3Galb1-4GlcNAcb1-2Mana1-3)Manb1-4GlcNAcb1-4(Fuca1-6)GlcNAcb-Sp19	1	26051.732525
Galb1-4GlcNAcb1-3Galb1-4GlcNAcb1-6(Galb1-4GlcNAcb1-3Galb1-4GlcNAb1-2)Mana1-6(Galb1-4GlcNAcb1-3Galb1-4GlcNAcb1-2Mana1-3)Manb1-4GlcNAcb1-4(Fuca1-6)GlcNAcb-Sp24	1	21329.26585
GlcNAcb1-3Galb1-4GlcNAcb1-3Galb1-4GlcNAcb1-6(GlcNAcb1-3Galb1-4GlcNAcb1-3Galb1-4GlcNAb1-2)Mana1-6(GlcNAcb1-3Galb1-4GlcNAcb1-3Galb1-4GlcNAcb1-2Mana1-3)Manb1-4GlcNAcb1-4(Fuca1-6)GlcNAcb-Sp24	1	9609.598275
Galb1-4GlcNAcb1-3Galb1-4GlcNAcb1-3Galb1-4GlcNAcb1-6(Galb1-4GlcNAcb1-3Galb1-4GlcNAcb1-3Galb1-4GlcNAb1-2)Mana1-6(Galb1-4GlcNAcb1-3Galb1-4GlcNAcb1-3Galb1-4GlcNAcb1-2Mana1-3)Manb1-4GlcNAcb1-4(Fuca1-6)GlcNAcb-Sp24	1	11448.412925
GlcNAcb1-3Galb1-4GlcNAcb1-3Galb1-4GlcNAcb1-3Galb1-4GlcNAcb1-3Galb1-4GlcNAcb1-6(GlcNAcb1-3Galb1-4GlcNAcb1-3Galb1-4GlcNAcb1-3Galb1-4GlcNAcb1-3Galb1-4GlcNAb1-2)Mana1-6(GlcNAcb1-3Galb1-4GlcNAcb1-3Galb1-4GlcNAcb1-3Galb1-4GlcNAcb1-3Galb1-4GlcNAcb1-2Mana1-3)Manb1-4GlcNAcb1-4(Fuca1-6)GlcNAcb-Sp24	1	11845.80535
