# Supplementary material for: Identifying glycan motifs using a novel subtree mining approach
Source: BMC Bioinformatics. 2020 Feb 4;21:42. doi: 10.1186/s12859-020-3374-4 (PMC7001330; doi:10.1186/s12859-020-3374-4)
Supplement: Supplementary file 6 — Additional file 6 Training and test sets. CSV files for all training and test sets used for this manuscript. [file 12859_2020_3374_MOESM6_ESM.zip › CV_Folds/CV_Folds/fold_4/test_set_PHA-L-10ug_13856_V5.0_DATA.csv]

glycan	binding	rfu
Fuca-Sp9	0	7.162150000000002
Neu5Acb-Sp8	0	7.853474999999999
GlcN(Gc)b-Sp8	0	8.169874999999998
GlcNAcb1-6(GlcNAcb1-4)(GlcNAcb1-3)GlcNAc-Sp8	0	10.00895
(3S)Galb1-4(6S)GlcNAcb-Sp0	0	5.620899999999999
(3S)Galb1-4(6S)GlcNAcb-Sp8	0	6.909500000000001
(6S)(4S)Galb1-4GlcNAcb-Sp0	0	13.059024999999995
(6S)Galb1-4Glcb-Sp0	0	16.52655
(6S)GlcNAcb-Sp8	0	-3.3333999999999997
Neu5,9Ac2a-Sp8	0	5.9782500000000045
Mana1-6(Mana1-3)Manb1-4GlcNAcb1-4GlcNAcb-Sp13	0	23.613925
Galb1-4GlcNAcb1-2Mana1-6(Galb1-4GlcNAcb1-2Mana1-3)Manb1-4GlcNAcb1-4GlcNAcb-Sp12	0	12.187424999999998
Neu5Aca2-6Galb1-4GlcNAcb1-2Mana1-6(Neu5Aca2-6Galb1-4GlcNAcb1-2Mana1-3)Manb1-4GlcNAcb1-4GlcNAcb-Sp24	0	9.0985
Fuca1-2Galb1-3GlcNAcb-Sp0	0	6.957225000000001
Fuca1-2Galb1-3GlcNAcb-Sp8	0	29.073475
Fuca1-2Galb1-4(Fuca1-3)GlcNAcb1-3Galb1-4(Fuca1-3)GlcNAcb1-3Galb1-4(Fuca1-3)GlcNAcb-Sp0	0	11.095225000000005
Fuca1-2Galb1-4(Fuca1-3)GlcNAcb-Sp0	0	15.4527
GalNAca1-3GalNAcb-Sp8	0	8.739775
Gala1-3(Fuca1-2)Galb1-3GlcNAcb-Sp0	0	12.434475
Gala1-3(Fuca1-2)Galb1-4(Fuca1-3)GlcNAcb-Sp8	0	19.525774999999992
Gala1-3(Fuca1-2)Galb1-4Glcb-Sp0	0	6.329900000000002
Gala1-3Galb1-3GlcNAcb-Sp0	0	4.2859250000000015
Gala1-4Galb1-4Glcb-Sp0	0	12.066775000000002
Galb1-3GlcNAcb1-3Galb1-4(Fuca1-3)GlcNAcb-Sp0	0	6.934149999999999
GlcNAcb1-6(Galb1-3)GalNAca-Sp14	0	2.5004
Neu5Aca2-6(Galb1-3)GalNAca-Sp8	0	3.1496499999999994
Galb1-3GalNAca-Sp14	0	1.9407500000000013
Galb1-3GalNAcb-Sp8	0	2.557625
Galb1-3GalNAcb1-3Gala1-4Galb1-4Glcb-Sp0	0	4.342099999999999
Galb1-3GalNAcb1-4Galb1-4Glcb-Sp8	0	21.32255
Galb1-3GlcNAcb-Sp0	0	0.186024999999999
Galb1-4GalNAcb1-3(Fuca1-2)Galb1-4GlcNAcb-Sp8	0	11.844700000000005
Galb1-4GlcNAcb1-3Galb1-4GlcNAcb-Sp0	0	7.95975
Galb1-4GlcNAcb1-6(Galb1-3)GalNAca-Sp8	0	7.278424999999999
Galb1-4GlcNAcb-Sp8	0	8.578924999999998
Galb1-4Glcb-Sp0	0	7.946125000000002
GlcNAcb1-6(GlcNAcb1-3)GalNAca-Sp14	0	17.229375
GlcNAcb1-6(GlcNAcb1-3)Galb1-4GlcNAcb-Sp8	0	14.611575000000006
GlcNAcb1-3Galb1-4Glcb-Sp0	0	7.618349999999998
GlcNAcb1-4-MDPLys	0	6.41475
GlcNAcb1-6GalNAca-Sp14	0	7.654400000000001
KDNa2-3Galb1-3GlcNAcb-Sp0	0	5.248849999999999
Mana1-2Mana1-6(Mana1-2Mana1-3)Mana-Sp9	0	10.294375
Mana1-6(Mana1-3)Mana1-6(Mana1-3)Manb1-4GlcNAcb1-4GlcNAcb-Sp12	0	13.1489
Neu5Aca2-3Galb1-3GalNAca-Sp8	0	3.114725
GalNAcb1-4(Neu5Aca2-8Neu5Aca2-8Neu5Aca2-8Neu5Aca2-3)Galb1-4Glcb-Sp0	0	8.484675000000005
GalNAcb1-4(Neu5Aca2-3)Galb1-4GlcNAcb-Sp0	0	5.801974999999998
Neu5Aca2-3Galb1-3GalNAcb1-4(Neu5Aca2-3)Galb1-4Glcb-Sp0	0	4.655625
Neu5Aca2-3GalNAca-Sp8	0	4.860824999999998
Neu5Aca2-3Galb1-4(Neu5Aca2-3Galb1-3)GlcNAcb-Sp8	0	-5.572275
Neu5Aca2-6(Neu5Aca2-3Galb1-3)GalNAca-Sp8	0	5.6963500000000025
Neu5Aca2-6(Neu5Aca2-3Galb1-3)GalNAca-Sp14	0	22.97215
Neu5Aca2-3Galb1-4(6S)GlcNAcb-Sp8	0	3.943349999999999
Neu5Aca2-3Galb1-4(Fuca1-3)GlcNAcb1-3Galb1-4(Fuca1-3)GlcNAcb1-3Galb1-4(Fuca1-3)GlcNAcb-Sp0	0	29.130725000000005
Neu5Aca2-6GalNAca-Sp8	0	9.197175
Neu5Aca2-6Galb1-4(6S)GlcNAcb-Sp8	0	11.600074999999995
Neu5Aca2-6Galb1-4GlcNAcb-Sp8	0	12.935575
Neu5Aca2-6Galb1-4GlcNAcb1-3Galb1-4GlcNAcb-Sp0	0	12.742250000000002
Neu5Acb2-6GalNAca-Sp8	0	2.750449999999999
Galb1-4GlcNAcb1-3Galb1-3GlcNAcb-Sp0	0	3.676600000000001
Neu5Aca2-3Galb1-3GlcNAcb1-3Galb1-3GlcNAcb-Sp0	0	11.5224
4S(3S)Galb1-4GlcNAcb-Sp0	0	5.750124999999998
Neu5Aca2-3Galb1-4(Fuca1-3)GlcNAcb1-6(Galb1-3)GalNAca-Sp14	0	20.386975
GlcNAcb1-6(Galb1-4GlcNAcb1-3)Galb1-4GlcNAc-Sp0	0	5.32845
GlcNAcb1-4GlcNAcb-Sp12	0	13.450049999999996
Neu5Aca2-3Galb1-4GlcNAcb1-2Mana1-6(Neu5Aca2-3Galb1-4GlcNAcb1-2Mana1-3)Manb1-4GlcNAcb1-4GlcNAcb-Sp12	0	10.213075000000003
Neu5,9Ac2a2-3Galb1-3GlcNAcb-Sp0	0	10.972574999999996
GlcNAca1-4Galb1-4GlcNAcb-Sp0	0	3.719624999999999
GlcNAca1-4Galb1-3GlcNAcb-Sp0	0	22.273725
Galb1-3GlcNAcb1-2Mana1-6(Galb1-3GlcNAcb1-2Mana1-3)Manb1-4GlcNAcb1-4(Fuca1-6)GlcNAcb-Sp22	0	3.3788500000000017
KDNa2-6Galb1-4GlcNAc-Sp0	0	14.583675
Fuca1-2Galb1-3GlcNAcb1-2Mana1-6(Fuca1-2Galb1-3GlcNAcb1-2Mana1-3)Manb1-4GlcNAcb1-4GlcNAcb-Sp20	0	29.98535
Neu5Aca2-6GlcNAcb1-4GlcNAc-Sp21	0	-0.28702499999999986
Fuca1-4(Fuca1-2Galb1-3)GlcNAcb1-2Mana1-3(Fuca1-4(Fuca1-2Galb1-3)GlcNAcb1-2Mana1-3)Manb1-4GlcNAcb1-4GlcNAcb-Sp19	0	25.5627
Galb1-3GalNAca1-3(Fuca1-2)Galb1-4Glc-Sp0	0	24.358799999999995
Galb1-4(Fuca1-3)GlcNAcb1-6(Fuca1-4(Fuca1-2Galb1-3)GlcNAcb1-3)Galb1-4Glc-Sp21	0	-2.4517749999999987
GalNAca1-3(Fuca1-2)Galb1-3GalNAca1-3(Fuca1-2)Galb1-4GlcNAcb-Sp0	0	13.368550000000004
Neu5Aca2-3Galb1-3GlcNAcb1-2Mana1-6(Neu5Aca2-3Galb1-3GlcNAcb1-2Mana1-3)Manb1-4GlcNAcb1-4GlcNAc-Sp19	0	17.59625
Galb1-4GlcNAcb1-2Mana1-6(GlcNAcb1-2Mana1-3)Manb1-4GlcNAcb1-4GlcNAc-Sp12	0	3.72815
Neu5Aca2-3Galb1-3GlcNAcb1-3GalNAca-Sp14	0	18.91555
Gala1-4Galb1-3GlcNAcb1-2Mana1-6(Gala1-4Galb1-3GlcNAcb1-2Mana1-3)Manb1-4GlcNAcb1-4GlcNAcb-Sp19	0	5.358725
GalNAcb1-3Gala1-6Galb1-4Glcb-Sp8	0	13.693424999999998
Galb1-3GalNAcb1-4(Neu5Aca2-8Neu5Aca2-3)Galb1-4Glcb-Sp0	0	15.274175000000005
Gala1-3Galb1-3GlcNAcb1-3GalNAc-Sp14	0	5.1174750000000016
Galb1-4GlcNAcb1-6(Fuca1-2Galb1-3GlcNAcb1-3)Galb1-4Glc-Sp21	0	9.391975000000002
Galb1-6Galb-Sp10	0	20.34165
GalNAca1-3(Fuca1-2)Galb1-4GlcNAcb1-6(GalNAca1-3(Fuca1-2)Galb1-4GlcNAcb1-3)GalNAc-Sp14	0	1.6609000000000016
Neu5Aca2-6Galb1-4GlcNAcb1-6(Fuca1-2Galb1-3GlcNAcb1-3)Galb1-4Glc-Sp21	0	7.8718999999999975
Neu5Aca2-6Galb1-4GlcNAcb1-6(Neu5Aca2-6Galb1-4GlcNAcb1-2)Mana1-6(GlcNAcb1-4)(Neu5Aca2-6Galb1-4GlcNAcb1-4(Neu5Aca2-6Galb1-4GlcNAcb1-2)Mana1-3)Manb1-4GlcNAcb1-4GlcNAcb-Sp21	0	5.1689250000000015
Gala1-3(Fuca1-2)Galb1-3GalNAca-Sp8	0	4.429400000000001
Neu5Aca2-6Galb1-4GlcNAcb1-6(Galb1-3GlcNAcb1-3)Galb1-4Glcb-Sp21	0	3.5340000000000025
Neu5Aca2-6Galb1-4GlcNAcb1-6(Neu5Aca2-6Galb1-4GlcNAcb1-3)GalNAca-Sp14	0	19.844500000000004
(3S)Galb1-3(Fuca1-4)GlcNAcb-Sp0	0	9.174075
Galb1-4(Fuca1-3)GlcNAcb1-6(Neu5Aca2-6(Neu5Aca2-3Galb1-3)GlcNAcb1-3)Galb1-4Glc-Sp21	0	2.0141
(3S)GalNAcb1-4(Fuca1-3)GlcNAcb-Sp8	0	8.5763
Galb1-4GlcNAcb1-6(Galb1-4GlcNAcb1-2)Mana1-6(GlcNAcb1-4Galb1-4GlcNAcb1-4(Galb1-4GlcNAcb1-2)Mana1-3)Manb1-4GlcNAcb1-4(Fuca1-6)GlcNAc-Sp21	1	22612.979575000005
Galb1-3GlcNAca1-3Galb1-4GlcNAcb-Sp8	0	-1.055975
(6S)(4S)GalNAcb1-4GlcNAc-Sp8	0	2.5421750000000003
(6S)GalNAcb1-4GlcNAc-Sp8	0	10.17135
GalNAca1-3(Fuca1-2)Galb1-4GlcNAcb1-6GalNAc-Sp14	0	6.975049999999999
Neu5Aca2-6Galb1-4GlcNAcb1-2Man-Sp0	0	26.349875
Gala1-3(Fuca1-2)Galb1-4GlcNAcb1-2Mana-Sp0	0	18.205800000000004
Neu5Aca2-3Galb1-4(Fuca1-3)GlcNAcb1-2Mana-Sp0	0	5.645550000000003
GlcNAcb1-3Galb1-4GlcNAcb1-6(GlcNAcb1-3)Galb1-4GlcNAc-Sp0	0	25.993775
Gala1-3(Fuca1-2)Galb1-3GalNAcb1-3Gala1-4Galb1-4Glc-Sp21	0	8.065574999999999
Galb1-4GlcNAcb1-3Galb1-4GlcNAcb1-2Mana1-6(Galb1-4GlcNAcb1-3Galb1-4GlcNAcb1-2Mana1-3)Manb1-4GlcNAcb1-4GlcNAcb-Sp12	1	162.235675
Galb1-4GlcNAcb1-3Galb1-4GlcNAcb1-3Galb1-4GlcNAcb1-2Mana1-6(Galb1-4GlcNAcb1-3Galb1-4GlcNAcb1-3Galb1-4GlcNAcb1-2Mana1-3)Manb1-4GlcNAcb1-4GlcNAcb-Sp12	1	257.0484
Neu5Gca2-8Neu5Gca2-3Galb1-4GlcNAcb1-3Galb1-4GlcNAc-Sp0	0	6.416375000000006
(3S)GlcAb1-3Galb1-4GlcNAcb1-3Galb1-4Glc-Sp0	0	18.008949999999995
Neu5Aca2-8Neu5Aca2-3Galb1-3GalNAcb1-4(Neu5Aca2-3)Galb1-4Glc-Sp21	0	-0.5447999999999968
Galb1-4GlcNAcb1-3Galb1-4GlcNAcb1-6(Galb1-4GlcNAcb1-3Galb1-4GlcNAb1-2)Mana1-6(Galb1-4GlcNAcb1-3Galb1-4GlcNAcb1-2Mana1-3)Manb1-4GlcNAcb1-4(Fuca1-6)GlcNAcb-Sp24	1	18585.269875
Galb1-4GlcNAcb1-3Galb1-4GlcNAcb1-3GalNAca-Sp14	1	150.55917499999995
GlcNAcb1-3Galb1-4GlcNAcb1-6(Galb1-3)GalNAca-Sp14	0	11.21935
Neu5Aca2-3Galb1-4GlcNAcb1-3Galb1-4GlcNAcb1-2Mana1-6(Neu5Aca2-3Galb1-4GlcNAcb1-3Galb1-4GlcNAcb1-2Mana1-3)Manb1-4GlcNAcb1-4GlcNAcb-Sp12	1	202.666175
