# Supplementary material for: Identifying glycan motifs using a novel subtree mining approach
Source: BMC Bioinformatics. 2020 Feb 4;21:42. doi: 10.1186/s12859-020-3374-4 (PMC7001330; doi:10.1186/s12859-020-3374-4)
Supplement: Supplementary file 6 — Additional file 6 Training and test sets. CSV files for all training and test sets used for this manuscript. [file 12859_2020_3374_MOESM6_ESM.zip › CV_Folds/CV_Folds/fold_4/test_set_PNA_14030_10ug_v5.0_DATA.csv]

glycan	binding	rfu
GalNAca-Sp15	0	12.172475000000002
Neu5Aca-Sp8	0	5.7561500000000025
Manb-Sp8	0	8.259449999999998
GlcNAcb-Sp0	0	7.298075000000001
(3S)Galb1-3GalNAca-Sp8	0	5.087249999999999
(3S)Galb1-3GlcNAcb-Sp0	0	0.7231500000000004
(3S)Galb1-4(6S)GlcNAcb-Sp0	0	11.57125
(3S)Galb1-4GlcNAcb-Sp8	0	4.440125
(6S)Galb1-4Glcb-Sp0	0	3.459975
(6S)Galb1-4Glcb-Sp8	0	22.380625
Neu5Aca2-3(6S)Galb1-4GlcNAcb-Sp8	0	2.5942000000000007
Neu5,9Ac2a2-6Galb1-4GlcNAcb-Sp8	0	0.6639750000000006
GlcNAcb1-2Mana1-6(GlcNAcb1-2Mana1-3)Manb1-4GlcNAcb1-4GlcNAcb-Sp13	0	8.486625000000002
Fuca1-2Galb1-3GalNAca-Sp14	0	15.076575000000002
Fuca1-2Galb1-3GalNAcb1-4(Neu5Aca2-3)Galb1-4Glcb-Sp0	0	16.673725
Fuca1-2Galb1-3GlcNAcb1-3Galb1-4Glcb-Sp8	0	1.8202250000000009
Fuca1-2Galb1-3GlcNAcb1-3Galb1-4Glcb-Sp10	0	4.816374999999999
GalNAca1-3(Fuca1-2)Galb1-4GlcNAcb-Sp8	0	3.790775
GalNAcb1-3Gala1-4Galb1-4GlcNAcb-Sp0	0	16.612575
GalNAcb1-4GlcNAcb-Sp8	0	8.417374999999998
Gala1-3(Fuca1-2)Galb1-3GlcNAcb-Sp0	0	11.405224999999998
Gala1-3(Fuca1-2)Galb-Sp18	0	5.512600000000003
Gala1-3Galb1-4Glc-Sp10	0	12.667675000000004
Gala1-4Galb1-4Glcb-Sp0	0	13.879600000000002
Galb1-3(Fuca1-4)GlcNAc-Sp8	0	4.006400000000001
Fuca1-4(Galb1-3)GlcNAcb-Sp8	0	3.301725
Galb1-3GalNAca-Sp14	1	7750.4612499999985
Galb1-3GalNAca-Sp16	1	3862.379025
Galb1-3GlcNAcb1-3Galb1-4Glcb-Sp10	0	4.290125
Galb1-3GlcNAcb-Sp8	0	6.799624999999999
Galb1-4(Fuca1-3)GlcNAcb-Sp0	0	2.4076499999999985
Galb1-4(Fuca1-3)GlcNAcb1-3Galb1-4(Fuca1-3)GlcNAcb-Sp0	0	16.66905
Galb1-4GalNAcb1-3(Fuca1-2)Galb1-4GlcNAcb-Sp8	0	3.1590500000000006
GlcNAca1-6Galb1-4GlcNAcb-Sp8	0	2.718699999999997
GlcNAcb1-6(GlcNAcb1-3)GalNAca-Sp14	0	2.174475000000001
GlcNAcb1-6(GlcNAcb1-3)Galb1-4GlcNAcb-Sp8	1	2648.623675
GlcNAcb1-3Galb-Sp8	0	9.7787
GlcNAcb1-3Galb1-4GlcNAcb-Sp8	0	11.628500000000004
GlcNAcb1-4GlcNAcb1-4GlcNAcb1-4GlcNAcb1-4GlcNAcb1-4GlcNAcb1-Sp8	0	7.4785249999999985
GlcNAcb1-4GlcNAcb1-4GlcNAcb1-4GlcNAcb1-4GlcNAcb1-Sp8	0	10.903175
Glca1-6Glca1-6Glcb-Sp8	0	9.4873
Mana1-2Mana1-2Mana1-3Mana-Sp9	0	4.510199999999998
Fuca1-2(6S)Galb1-4GlcNAcb-Sp0	0	6.6997750000000025
Neu5Aca2-3Galb1-3GalNAca-Sp8	0	4.2558250000000015
Neu5Aca2-8Neu5Aca2-8Neu5Aca-Sp8	0	5.815274999999998
Neu5Aca2-3(6S)Galb1-4(Fuca1-3)GlcNAcb-Sp8	0	14.9066
Neu5Aca2-6(Neu5Aca2-3)GalNAca-Sp8	0	1.7429249999999996
Neu5Aca2-3GalNAca-Sp8	0	1.8336500000000004
Neu5Aca2-3Galb1-3(Fuca1-4)GlcNAcb-Sp8	0	5.146675
Neu5Aca2-3Galb1-4(Neu5Aca2-3Galb1-3)GlcNAcb-Sp8	0	11.675625
Neu5Aca2-3Galb1-3GalNAcb1-3Gala1-4Galb1-4Glcb-Sp0	0	5.624749999999999
Neu5Aca2-3Galb1-3GlcNAcb-Sp0	0	10.6271
Neu5Aca2-3Galb1-4(6S)GlcNAcb-Sp8	0	6.511175
Neu5Aca2-3Galb1-4(Fuca1-3)GlcNAcb-Sp8	0	-2.2597999999999985
Neu5Aca2-3Galb1-4(Fuca1-3)GlcNAcb1-3Galb1-4GlcNAcb-Sp8	0	9.5828
Neu5Aca2-3Galb1-4GlcNAcb1-3Galb1-4GlcNAcb-Sp0	0	2.0569000000000006
Neu5Aca2-6Galb1-4(6S)GlcNAcb-Sp8	0	1.3496750000000004
Neu5Aca2-6Galb1-4GlcNAcb-Sp8	0	4.990324999999999
Neu5Gca2-3Galb1-4(Fuca1-3)GlcNAcb-Sp0	0	11.753475000000002
Neu5Gca2-3Galb1-4Glcb-Sp0	0	14.494425
Neu5Gca2-6Galb1-4GlcNAcb-Sp0	0	9.102375000000002
Galb1-3GlcNAcb1-3Galb1-3GlcNAcb-Sp0	0	8.282150000000001
(6S)Galb1-4(6S)GlcNAcb-Sp0	0	0.09759999999999992
GlcNAcb1-4GlcNAcb-Sp12	0	17.655475000000006
Mana1-6(Mana1-3)Mana1-6(Mana1-3)Manb-Sp10	0	20.9723
Mana1-2Mana1-6(Mana1-3)Mana1-6(Mana1-2Mana1-2Mana1-3)Mana-Sp9	0	5.630350000000001
Neu5Aca2-3Galb1-4GlcNAcb1-6(Neu5Aca2-3Galb1-3)GalNAca-Sp14	0	13.154725000000004
GlcNAcb1-2Mana1-6(Neu5Aca2-6Galb1-4GlcNAcb1-2Mana1-3)Manb1-4GlcNAcb1-4GlcNAcb-Sp12	0	7.2315999999999985
Neu5Aca2-3Galb1-4GlcNAcb1-2Mana1-6(Neu5Aca2-3Galb1-4GlcNAcb1-2Mana1-3)Manb1-4GlcNAcb1-4GlcNAcb-Sp12	0	12.07965
Gala1-4Galb1-4GlcNAcb1-3Galb1-4Glcb-Sp0	0	6.523425000000001
Neu5Aca2-6GlcNAcb1-4GlcNAc-Sp21	0	14.604750000000005
Neu5Aca2-6GlcNAcb1-4GlcNAcb1-4GlcNAc-Sp21	0	6.170625
GalNAca1-3(Fuca1-2)Galb1-3GlcNAcb1-2Mana1-6(GalNAca1-3(Fuca1-2)Galb1-3GlcNAcb1-2Mana1-3)Manb1-4GlcNAcb1-4GlcNAcb-Sp20	0	9.074550000000002
Neu5Aca2-3Galb1-4(Fuca1-3)GlcNAcb1-3GalNAca-Sp14	0	12.459225000000002
Galb1-3GalNAca1-3(Fuca1-2)Galb1-4GlcNAc-Sp0	1	35803.24515
GalNAca1-3GalNAcb1-3Gala1-4Galb1-4GlcNAcb-Sp0	0	0.8776999999999989
Gala1-3Galb1-4GlcNAcb1-3GalNAca-Sp14	0	-0.8945249999999998
Galb1-3GalNAcb1-4(Neu5Aca2-8Neu5Aca2-3)Galb1-4Glcb-Sp0	1	3279.355375
GlcNAcb1-2Mana1-6(GlcNAcb1-4)(GlcNAcb1-4(GlcNAcb1-2)Mana1-3)Manb1-4GlcNAcb1-4GlcNAc-Sp21	0	6.328099999999999
GlcNAcb1-6(GlcNAcb1-2)Mana1-6(GlcNAcb1-4)(GlcNAcb1-2Mana1-3)Manb1-4GlcNAcb1-4GlcNAc-Sp21	0	5.991225000000003
Galb1-4GlcNAcb1-2Mana1-6(GlcNAcb1-4)(Galb1-4GlcNAcb1-2Mana1-3)Manb1-4GlcNAcb1-4GlcNAc-Sp21	0	0.3171999999999997
GalNAcb1-6GalNAcb-Sp8	0	15.69645
Fuca1-2Galb1-4GlcNAcb1-6(Fuca1-2Galb1-4GlcNAcb1-3)GalNAc-Sp14	0	1.9447249999999985
GalNAcb1-4Galb1-4Glcb-Sp0	0	5.8690750000000005
Gala1-3(Fuca1-2)Galb1-3GlcNAcb1-2Mana1-6(Gala1-3(Fuca1-2)Galb1-3GlcNAcb1-2Mana1-3)Manb1-4GlcNAcb1-4(Fuca1-6)GlcNAcb-Sp22	0	7.6587
Neu5Aca2-6Galb1-4GlcNAcb1-6(Fuca1-2Galb1-3GlcNAcb1-3)Galb1-4Glc-Sp21	0	6.038324999999998
Neu5Aca2-6Galb1-4GlcNAcb1-4Mana1-6(GlcNAcb1-4)(Neu5Aca2-6Galb1-4GlcNAcb1-4(Neu5Aca2-6Galb1-4GlcNAcb1-2)Mana1-3)Manb1-4GlcNAcb1-4GlcNAcb-Sp21	0	14.864874999999998
Gala1-3(Fuca1-2)Galb1-3GalNAcb-Sp8	0	13.661399999999995
Fuca1-2Galb1-3(Fuca1-4)GlcNAcb1-2Mana1-6(Fuca1-2Galb1-3(Fuca1-4)GlcNAcb1-2Mana1-3)Manb1-4GlcNAcb1-4(Fuca1-6)GlcNAcb1-4(Fuca1-6)GlcNAcb-Sp19	0	17.307900000000007
Neu5Aca2-6Galb1-4GlcNAcb1-6(Galb1-3GlcNAcb1-3)Galb1-4Glcb-Sp21	0	3.2517499999999986
Neu5Aca2-3Galb1-4GlcNAcb1-2Mana-Sp0	0	0.9297250000000012
Gala1-3Galb1-3GlcNAcb1-6GalNAca-Sp14	0	13.204774999999994
Fuca1-2Galb1-4GlcNAcb1-6GalNAca-Sp14	0	7.852225000000002
Gala1-3(Fuca1-2)Galb1-4GlcNAcb1-6GalNAca-Sp14	0	-3.9503999999999975
Fuca1-2Galb1-3GlcNAcb1-6(Fuca1-2Galb1-3GlcNAcb1-3)GalNAca-Sp14	0	12.287699999999996
(4S)GalNAcb-Sp10	0	12.864575000000002
GalNAca1-3(Fuca1-2)Galb1-4GlcNAcb1-6GalNAc-Sp14	0	6.192574999999996
Gala1-3(Fuca1-2)Galb1-3GlcNAcb1-6GalNAc-Sp14	0	4.663675
Galb1-4GlcNAcb1-2Mana1-6(GlcNAcb1-4)(Galb1-4GlcNAcb1-2Mana1-3)Manb1-4GlcNAcb1-4(Fuca1-6)GlcNAc-Sp21	0	-4.292275
Galb1-4GlcNAcb1-2Mana1-6(Galb1-4GlcNAcb1-4)(Galb1-4GlcNAcb1-2Mana1-3)Manb1-4GlcNAcb1-4(Fuca1-6)GlcNAc-Sp21	0	5.753450000000003
Gala1-3(Fuca1-2)Galb1-3GalNAcb1-3Gala1-4Galb1-4Glc-Sp21	0	7.294950000000003
Galb1-4GlcNAcb1-3Galb1-4GlcNAcb1-3Galb1-4GlcNAcb1-2Mana1-6(Galb1-4GlcNAcb1-3Galb1-4GlcNAcb1-3Galb1-4GlcNAcb1-2Mana1-3)Manb1-4GlcNAcb1-4GlcNAcb-Sp12	1	126.003225
GlcNAcb1-3Galb1-4GlcNAcb1-3Galb1-4GlcNAcb1-3Galb1-4GlcNAcb1-2Mana1-6(GlcNAcb1-3Galb1-4GlcNAcb1-3Galb1-4GlcNAcb1-3Galb1-4GlcNAcb1-2Mana1-3)Manb1-4GlcNAcb1-4GlcNAcb-Sp25	1	3253.850525
Galb1-4GlcNAcb1-3Galb1-4GlcNAcb1-3Galb1-4GlcNAcb1-3Galb1-4GlcNAcb1-2Mana1-6(Galb1-4GlcNAcb1-3Galb1-4GlcNAcb1-3Galb1-4GlcNAcb1-3Galb1-4GlcNAcb1-2Mana1-3)Manb1-4GlcNAcb1-4GlcNAcb-Sp25	0	16.744975
Neu5Aca2-8Neu5Aca2-3Galb1-4GlcNAc-Sp0	0	9.263075000000002
GlcNAcb1-3Galb1-4GlcNAcb1-6(GlcNAcb1-3Galb1-3)GalNAca-Sp14	0	11.008575000000002
Neu5Aca2-8Neu5Aca2-3Galb1-3GalNAcb1-4(Neu5Aca2-3)Galb1-4Glc-Sp21	0	3.8379
GlcNAcb1-3Galb1-4GlcNAcb1-2Mana1-6(GlcNAcb1-3Galb1-4GlcNAcb1-2Mana1-3)Manb1-4GlcNAcb1-4(Fuca1-6)GlcNAcb-Sp24	1	555.75835
Galb1-4GlcNAcb1-3Galb1-4GlcNAcb1-3Galb1-4GlcNAcb1-3Galb1-4GlcNAcb1-2Mana1-6(Galb1-4GlcNAcb1-3Galb1-4GlcNAcb1-3Galb1-4GlcNAcb1-3Galb1-4GlcNAcb1-2Mana1-3)Manb1-4GlcNAcb1-4(Fuca1-6)GlcNAcb-Sp24	0	3.9642000000000017
Neu5Aca2-6Galb1-4GlcNAcb1-3Galb1-4GlcNAcb1-6(Galb1-3)GalNAca-Sp14	1	9320.450475
Neu5Aca2-6Galb1-4GlcNAcb1-6(Galb1-3)GalNAca-Sp14	1	11767.995099999998
Neu5Aca2-6Galb1-4GlcNAcb1-3Galb1-4GlcNAcb1-6(Neu5Aca2-6Galb1-4GlcNAcb1-3Galb1-4GlcNAcb1-3)GalNAca-Sp14	1	81.494175
GlcNAcb1-3Fuca-Sp21	0	-4.1881
