# Supplementary material for: Identifying glycan motifs using a novel subtree mining approach
Source: BMC Bioinformatics. 2020 Feb 4;21:42. doi: 10.1186/s12859-020-3374-4 (PMC7001330; doi:10.1186/s12859-020-3374-4)
Supplement: Supplementary file 6 — Additional file 6 Training and test sets. CSV files for all training and test sets used for this manuscript. [file 12859_2020_3374_MOESM6_ESM.zip › CV_Folds/CV_Folds/fold_4/test_set_PSA_14040_10ug_v5.0_DATA.csv]

glycan	binding	rfu
GalNAca-Sp15	0	3.8777750000000015
Neu5Aca-Sp8	0	4.297875000000001
Glcb-Sp8	0	23.97005000000001
GalNAcb-Sp8	0	6.131000000000002
(3S)Galb1-3(Fuca1-4)GlcNAcb-Sp8	0	22.0665
(3S)Galb1-3GalNAca-Sp8	0	3.7366500000000014
(3S)Galb1-4(Fuca1-3)GlcNAc-Sp8	0	-0.7095750000000011
(3S)Galb1-4GlcNAcb-Sp0	0	23.72877499999999
(6P)Mana-Sp8	0	9.78205
(6S)Galb1-4Glcb-Sp0	0	5.716699999999998
Neu5Aca2-3(6S)Galb1-4GlcNAcb-Sp8	0	11.040925
Neu5,9Ac2a2-6Galb1-4GlcNAcb-Sp8	0	2.449225
Galb1-4GlcNAcb1-2Mana1-6(Galb1-4GlcNAcb1-2Mana1-3)Manb1-4GlcNAcb1-4GlcNAcb-Sp12	0	5.851925000000001
Fuca1-2Galb1-3GalNAcb1-4(Neu5Aca2-3)Galb1-4Glcb-Sp0	0	14.137375
Fuca1-2Galb1-3GalNAcb1-4(Neu5Aca2-3)Galb1-4Glcb-Sp9	0	27.893849999999997
Fuca1-2Galb1-3GlcNAcb1-3Galb1-4Glcb-Sp10	0	17.27955
Fuca1-2Galb1-3GlcNAcb-Sp0	0	12.896975
GalNAca1-3(Fuca1-2)Galb1-4Glcb-Sp0	0	2.1682499999999987
GalNAcb1-4GlcNAcb-Sp8	0	17.960575000000006
Gala1-3(Fuca1-2)Galb1-3GlcNAcb-Sp8	0	27.49670000000001
Gala1-3(Fuca1-2)Galb1-4(Fuca1-3)GlcNAcb-Sp8	0	15.867425
Gala1-3GalNAca-Sp16	0	4.0388
Gala1-4Galb1-4GlcNAcb-Sp0	0	4.084950000000003
Galb1-2Galb-Sp8	0	2.5763
Galb1-4GlcNAcb1-6GalNAc-Sp14	0	1.3782499999999978
GlcNAcb1-6(Galb1-3)GalNAca-Sp8	0	24.9787
Neu5Aca2-6(Galb1-3)GlcNAcb1-4Galb1-4Glcb-Sp10	0	4.639325000000003
Galb1-3GalNAca-Sp14	0	27.511075000000005
Galb1-3GalNAca-Sp16	0	4.7036250000000015
Galb1-3GalNAcb1-3Gala1-4Galb1-4Glcb-Sp0	0	11.688150000000002
Galb1-3GlcNAcb1-3Galb1-4Glcb-Sp10	0	5.484400000000003
Galb1-4GlcNAcb1-3Galb1-4GlcNAcb1-3Galb1-4GlcNAcb-Sp0	0	8.910625
Galb1-4GlcNAcb1-3Galb1-4Glcb-Sp8	0	25.187850000000008
Galb1-4GlcNAcb-Sp0	0	16.512025
Galb1-4GlcNAcb-Sp23	0	14.583325
GlcNAcb1-6(GlcNAcb1-3)GalNAca-Sp8	0	20.385850000000005
GlcNAcb1-6(GlcNAcb1-3)GalNAca-Sp14	0	5.687125
GlcNAcb1-3Galb1-4GlcNAcb1-3Galb1-4GlcNAcb-Sp0	0	11.278825
GlcNAcb1-6GalNAca-Sp8	0	-0.1755999999999993
GlcAb1-6Galb-Sp8	0	10.473975
Mana1-2Mana1-3Mana-Sp9	0	11.606825000000002
Manb1-4GlcNAcb-Sp0	0	8.52665
Neu5Aca2-3Galb1-3GalNAca-Sp14	0	-0.2027749999999955
Neu5Aca2-8Neu5Aca2-8Neu5Aca2-3Galb1-4Glcb-Sp0	0	7.866149999999998
GalNAcb1-4(Neu5Aca2-8Neu5Aca2-3)Galb1-4Glcb-Sp0	0	23.56
GalNAcb1-4(Neu5Aca2-3)Galb1-4Glcb-Sp0	0	14.114874999999998
Neu5Aca2-3GalNAca-Sp8	0	-2.8541000000000007
Neu5Aca2-3Galb1-3(Fuca1-4)GlcNAcb-Sp8	0	2.6546999999999983
Neu5Aca2-6(Neu5Aca2-3Galb1-3)GalNAca-Sp8	0	7.5563499999999975
Neu5Aca2-3Galb1-3GalNAcb1-3Gala1-4Galb1-4Glcb-Sp0	0	3.866975
Neu5Aca2-3Galb1-3GlcNAcb-Sp8	0	10.212699999999998
Neu5Aca2-3Galb1-4(Fuca1-3)GlcNAcb-Sp0	0	3.5975
Neu5Aca2-3Galb1-4(Fuca1-3)GlcNAcb1-3Galb-Sp8	0	3.478125
Neu5Aca2-6Galb1-4GlcNAcb-Sp0	0	5.195300000000001
Neu5Aca2-6Galb1-4GlcNAcb1-3Galb1-4(Fuca1-3)GlcNAcb1-3Galb1-4(Fuca1-3)GlcNAcb-Sp0	0	4.9727999999999986
Neu5Aca2-6Galb1-4Glcb-Sp0	0	16.581024999999997
Neu5Aca2-6Galb-Sp8	0	8.83455
Neu5Gca2-3Galb1-3GlcNAcb-Sp0	0	9.122274999999998
Galb1-4GlcNAcb1-3Galb1-3GlcNAcb-Sp0	0	13.079649999999996
4S(3S)Galb1-4GlcNAcb-Sp0	0	7.688899999999998
(6S)Galb1-4(6S)GlcNAcb-Sp0	0	-0.11982499999999965
Neu5Aca2-3Galb1-4(Fuca1-3)GlcNAcb1-6(Galb1-3)GalNAca-Sp14	0	18.665
Galb1-4GlcNAcb1-6(Galb1-4GlcNAcb1-3)Galb1-4GlcNAc-Sp0	0	7.564825000000006
GalNAcb1-3Galb-Sp8	0	12.463474999999988
Mana1-6(Mana1-3)Mana1-6(Mana1-3)Manb-Sp10	0	7.729650000000002
GlcNAca1-4Galb1-3GlcNAcb-Sp0	0	2.9145000000000003
Neu5Aca2-6Galb1-4GlcNAcb1-2Mana1-6(Mana1-3)Manb1-4GlcNAcb1-4GlcNAc-Sp12	0	16.752425000000002
Neu5Aca2-6Galb1-4GlcNAcb1-2Mana1-6Manb1-4GlcNAcb1-4GlcNAc-Sp12	0	14.871149999999993
Galb1-3GlcNAcb1-2Mana1-6(Galb1-3GlcNAcb1-2Mana1-3)Manb1-4GlcNAcb1-4(Fuca1-6)GlcNAcb-Sp22	1	16940.802825
Fuca1-2Galb1-4GlcNAcb1-2Mana1-6(Fuca1-2Galb1-4GlcNAcb1-2Mana1-3)Manb1-4GlcNAcb1-4GlcNAcb-Sp20	0	20.461025
Galb1-4GlcNAcb1-2Mana1-6(Mana1-3)Manb1-4GlcNAcb1-4GlcNAcb-Sp12	0	26.68495000000001
Neu5Aca2-6Galb1-4GlcNAcb1-3GalNAc-Sp14	0	3.21335
Galb1-3GalNAca1-3(Fuca1-2)Galb1-4GlcNAc-Sp0	0	4.187925000000002
Galb1-4(Fuca1-3)GlcNAcb1-6(Galb1-3GlcNAcb1-3)Galb1-4Glc-Sp21	0	17.287525000000002
GlcNAcb1-2Mana1-6(GlcNAcb1-4(GlcNAcb1-2)Mana1-3)Manb1-4GlcNAcb1-4GlcNAc-Sp21	0	11.762599999999996
Galb1-3GlcNAcb1-3GalNAca-Sp14	0	4.857525000000001
Gala1-3(Fuca1-2)Galb1-4(Fuca1-3)Glcb-Sp21	0	9.116349999999997
Galb1-4GlcNAcb1-6(Neu5Aca2-6Galb1-3GlcNAcb1-3)Galb1-4Glc-Sp21	0	12.526075000000004
Galb1-3GalNAcb1-4(Neu5Aca2-8Neu5Aca2-3)Galb1-4Glcb-Sp0	0	12.025049999999965
Gala1-3(Fuca1-2)Galb1-4(Fuca1-3)GlcNAcb1-3GalNAc-Sp14	0	3.0145750000000007
GlcNAcb1-2(GlcNAcb1-6)Mana1-6(GlcNAcb1-2Mana1-3)Manb1-4GlcNAcb1-4GlcNAcb-Sp19	0	25.497775000000004
Galb1-3GlcNAcb1-6(Galb1-3GlcNAcb1-2)Mana1-6(Galb1-3GlcNAcb1-2Mana1-3)Manb1-4GlcNAcb1-4GlcNAcb-Sp19	0	29.16965
GlcNAcb1-2Mana1-6(GlcNAcb1-4)(GlcNAcb1-4(GlcNAcb1-2)Mana1-3)Manb1-4GlcNAcb1-4GlcNAc-Sp21	0	2.454275000000002
Galb1-4GlcNAcb1-6(Galb1-4GlcNAcb1-2)Mana1-6(GlcNAcb1-4)(Galb1-4GlcNAcb1-2Mana1-3)Manb1-4GlcNAcb1-4GlcNAc-Sp21	0	5.009699999999999
Neu5Aca2-3Galb1-4GlcNAcb1-3Galb-Sp8	0	-2.8784500000000013
(6S)Galb1-3GlcNAcb-Sp0	0	-7.4983499999999985
Galb1-4GlcNAcb1-2Mana-Sp0	0	-2.282774999999999
Neu5Aca2-6Galb1-4GlcNAcb1-6(Fuca1-2Galb1-3GlcNAcb1-3)Galb1-4Glc-Sp21	0	7.868399999999994
GalNAca1-3(Fuca1-2)Galb1-3GlcNAcb1-2Mana1-6(GalNAca1-3(Fuca1-2)Galb1-3GlcNAcb1-2Mana1-3)Manb1-4GlcNAcb1-4(Fuca1-6)GlcNAcb-Sp22	1	3178.900225
Neu5Aca2-6Galb1-4GlcNAcb1-2Mana1-6(GlcNAcb1-4)(Neu5Aca2-6Galb1-4GlcNAcb1-2Mana1-3)Manb1-4GlcNAcb1-4GlcNAcb-Sp21	0	3.829775
Neu5Aca2-3Galb1-4GlcNAcb1-6(Neu5Aca2-3Galb1-4GlcNAcb1-3)GalNAca-Sp14	0	8.489449999999998
Neu5Aca2-3Galb1-3GlcNAcb1-6(Neu5Aca2-3Galb1-4GlcNAcb1-2)Mana1-6(Neu5Aca2-3Galb1-3GlcNAcb1-2Mana1-3)Manb1-4GlcNAcb1-4GlcNAcb-Sp19	0	9.537874999999998
Mana1-6(Mana1-3)Manb1-4GlcNAcb1-4(Fuca1-6)GlcNAcb-Sp19	1	25193.513375
Gala1-3Galb1-3GlcNAcb1-6GalNAca-Sp14	0	13.050475
Neu5Aca2-3Galb1-3GlcNAcb1-6GalNAca-Sp14	0	9.365799999999998
(3S)Galb1-3(Fuca1-4)GlcNAcb-Sp0	0	2.753775000000001
Gala1-3Galb1-4GlcNAcb1-6GalNAca-Sp14	0	10.10065
Fuca1-2Galb1-3(6S)GlcNAcb-Sp0	0	11.485449999999998
Fuca1-2Galb1-3GlcNAcb1-6(Fuca1-2Galb1-3GlcNAcb1-3)GalNAca-Sp14	0	6.159625
GalNAca1-3(Fuca1-2)Galb1-3GlcNAcb1-6GalNAca-Sp14	0	1.8269999999999984
Galb1-4(6P)GlcNAcb-Sp0	0	4.1304750000000015
GalNAca1-3(Fuca1-2)Galb1-4GlcNAcb1-6GalNAc-Sp14	0	6.458349999999999
Fuca1-4(Galb1-3)GlcNAcb1-2Mana-Sp0	0	6.8958499999999985
GlcNAcb1-3Galb1-4GlcNAcb1-6(GlcNAcb1-3)Galb1-4GlcNAc-Sp0	0	6.6959
GlcNAcb1-3Galb1-4GlcNAcb1-2Mana1-6(GlcNAcb1-3Galb1-4GlcNAcb1-2Mana1-3)Manb1-4GlcNAcb1-4GlcNAcb-Sp12	0	-7.178325000000003
Galb1-4GlcNAcb1-3Galb1-4GlcNAcb1-2Mana1-6(Galb1-4GlcNAcb1-3Galb1-4GlcNAcb1-2Mana1-3)Manb1-4GlcNAcb1-4GlcNAcb-Sp12	1	130.71440000000004
GalNAcb1-3GlcNAcb-Sp0	0	-8.345875000000003
Galb1-3GlcNAcb1-3Galb1-4GlcNAcb1-3Galb1-4GlcNAcb1-6(Galb1-3GlcNAcb1-3Galb1-4GlcNAcb1-3Galb1-4GlcNAb1-2)Mana1-6(Galb1-3GlcNAcb1-3Galb1-4GlcNAcb1-3Galb1-4GlcNAcb1-2Mana1-3)Manb1-4GlcNAcb1-4(Fuca1-6)GlcNAcb-Sp24	1	12971.881374999995
Galb1-4GlcNAcb1-3Galb1-4GlcNAcb1-3Galb1-4GlcNAcb1-2Mana1-6(Galb1-4GlcNAcb1-3Galb1-4GlcNAcb1-3Galb1-4GlcNAcb1-2Mana1-3)Manb1-4GlcNAcb1-4(Fuca1-6)GlcNAcb-Sp24	1	30080.358875
GlcNAcb1-3Galb1-4GlcNAcb1-3Galb1-4GlcNAcb1-3Galb1-4GlcNAcb1-3Galb1-4GlcNAcb1-2Mana1-6(GlcNAcb1-3Galb1-4GlcNAcb1-3Galb1-4GlcNAcb1-3Galb1-4GlcNAcb1-3Galb1-4GlcNAcb1-2Mana1-3)Manb1-4GlcNAcb1-4(Fuca1-6)GlcNAcb-Sp19	1	25645.47785
GlcNAcb1-3Galb1-4GlcNAcb1-3Galb1-4GlcNAcb1-6(GlcNAcb1-3Galb1-4GlcNAcb1-3Galb1-4GlcNAb1-2)Mana1-6(GlcNAcb1-3Galb1-4GlcNAcb1-3Galb1-4GlcNAcb1-2Mana1-3)Manb1-4GlcNAcb1-4(Fuca1-6)GlcNAcb-Sp24	1	11801.029975
Galb1-4GlcNAcb1-3Galb1-4GlcNAcb1-3Galb1-4GlcNAcb1-3Galb1-4GlcNAcb1-3Galb1-4GlcNAcb1-6(Galb1-4GlcNAcb1-3Galb1-4GlcNAcb1-3Galb1-4GlcNAcb1-3Galb1-4GlcNAcb1-3Galb1-4GlcNAb1-2)Mana1-6(Galb1-4GlcNAcb1-3Galb1-4GlcNAcb1-3Galb1-4GlcNAcb1-3Galb1-4GlcNAcb1-3Galb1-4GlcNAcb1-2Mana1-3)Manb1-4GlcNAcb1-4(Fuca1-6)GlcNAcb-Sp24	1	9733.785875
GlcNAcb1-3Galb1-4GlcNAcb1-3Galb1-4GlcNAcb1-3GalNAca-Sp14	0	-4.551849999999998
Neu5Aca2-6Galb1-4GlcNAcb1-3Galb1-4GlcNAcb1-6(Neu5Aca2-6Galb1-4GlcNAcb1-3Galb1-4GlcNAcb1-3)GalNAca-Sp14	1	114.66709999999998
