# Supplementary material for: Identifying glycan motifs using a novel subtree mining approach
Source: BMC Bioinformatics. 2020 Feb 4;21:42. doi: 10.1186/s12859-020-3374-4 (PMC7001330; doi:10.1186/s12859-020-3374-4)
Supplement: Supplementary file 6 — Additional file 6 Training and test sets. CSV files for all training and test sets used for this manuscript. [file 12859_2020_3374_MOESM6_ESM.zip › CV_Folds/CV_Folds/fold_4/test_set_RCAI_10ug_14110_v5.0_DATA.csv]

glycan	binding	rfu
Fuca-Sp8	0	4.800349999999998
Neu5Aca-Sp11	0	45.77995000000002
GalNAcb-Sp8	0	329.3526250000001
GlcNAcb-Sp8	0	15.354750000000005
(3S)Galb1-4(Fuca1-3)GlcNAc-Sp0	0	33.472950000000004
(3S)Galb1-4(Fuca1-3)GlcNAc-Sp8	0	12.47495
(3S)Galb1-4(6S)GlcNAcb-Sp0	0	17.374424999999995
(3S)Galb1-4GlcNAcb-Sp8	0	5.492149999999999
(4S)Galb1-4GlcNAcb-Sp8	0	16.662249999999993
Neu5,9Ac2a2-6Galb1-4GlcNAcb-Sp8	0	68.93979999999999
Mana1-6(Mana1-3)Manb1-4GlcNAcb1-4GlcNAcb-Sp12	0	7.695874999999999
GlcNAcb1-2Mana1-6(GlcNAcb1-2Mana1-3)Manb1-4GlcNAcb1-4GlcNAcb-Sp13	0	90.512325
Fuca1-2Galb1-3(Fuca1-4)GlcNAcb-Sp8	0	5.723675000000004
Fuca1-2Galb1-3GalNAcb1-4(Neu5Aca2-3)Galb1-4Glcb-Sp9	0	20.5481
Fuca1-2Galb1-4GlcNAcb-Sp8	0	14.784825
Fuca1-2Galb1-4Glcb-Sp0	0	15.934024999999998
Fuca1-4GlcNAcb-Sp8	0	15.127674999999998
Fucb1-3GlcNAcb-Sp8	0	22.2544
GalNAca1-3(Fuca1-2)Galb-Sp18	0	-0.5816000000000008
GalNAcb1-4GlcNAcb-Sp8	0	69.29412500000001
Gala1-3(Fuca1-2)Galb1-3GlcNAcb-Sp0	0	37.623175
Gala1-3GalNAcb-Sp8	0	16.4375
Gala1-4Galb1-4GlcNAcb-Sp0	0	255.05155
Gala1-6Glcb-Sp8	0	7.060699999999999
GlcNAcb1-6(Galb1-3)GalNAca-Sp14	0	15.086775
Galb1-4GlcNAcb1-3Galb1-4(Fuca1-3)GlcNAcb1-3Galb1-4(Fuca1-3)GlcNAcb-Sp0	1	35574.82380000001
Galb1-4GlcNAcb-Sp8	1	29695.101275
GlcNAcb1-6(GlcNAcb1-3)GalNAca-Sp14	0	8.401100000000001
GlcNAcb1-6(GlcNAcb1-3)Galb1-4GlcNAcb-Sp8	0	9.091275000000003
GlcNAcb1-3Galb1-4GlcNAcb-Sp8	0	6.567450000000003
GlcNAcb1-4-MDPLys	0	-0.6022999999999978
GlcNAcb1-4GlcNAcb1-4GlcNAcb1-4GlcNAcb1-4GlcNAcb1-4GlcNAcb1-Sp8	0	7.942400000000001
GlcNAcb1-6GalNAca-Sp14	0	8.553425
Mana1-2Mana1-6(Mana1-2Mana1-3)Mana-Sp9	0	13.305174999999998
Mana1-2Mana1-6(Mana1-3)Mana1-6(Mana1-2Mana1-2Mana1-3)Manb1-4GlcNAcb1-4GlcNAcb-Sp12	0	-3.7171999999999983
Mana1-2Mana1-2Mana1-6(Mana1-3)Mana-Sp9	0	24.2523
Neu5Aca2-3Galb1-3GalNAca-Sp14	0	-2.284349999999998
GalNAcb1-4(Neu5Aca2-8Neu5Aca2-8Neu5Aca2-8Neu5Aca2-3)Galb1-4Glcb-Sp0	0	6.253675000000001
GalNAcb1-4(Neu5Aca2-3)Galb1-4GlcNAcb-Sp8	0	22.1523
Neu5Aca2-3Galb1-3(6S)GlcNAc-Sp8	0	65.59267499999999
Neu5Aca2-3Galb1-3(Fuca1-4)GlcNAcb1-3Galb1-4(Fuca1-3)GlcNAcb-Sp0	0	8.597524999999997
Neu5Aca2-3Galb1-4(Fuca1-3)GlcNAcb-Sp8	0	12.606025000000002
Neu5Aca2-3Galb1-4GlcNAcb1-3Galb1-4GlcNAcb-Sp0	0	-0.9706749999999964
Fuca1-2Galb1-4(6S)Glcb-Sp0	0	13.195075
Neu5Aca2-6Galb-Sp8	1	34981.2429
Galb1-3(Fuca1-4)GlcNAcb1-3Galb1-3(Fuca1-4)GlcNAcb-Sp0	0	8.9929
Neu5Acb2-6Galb1-4GlcNAcb-Sp8	0	16.953300000000002
Neu5Gca2-3Galb1-3(Fuca1-4)GlcNAcb-Sp0	0	4.564300000000001
Neu5Gca-Sp8	0	5.8747000000000025
Neu5Aca2-3Galb1-4GlcNAcb1-3Galb1-3GlcNAcb-Sp0	0	12.564075000000004
Neu5Aca2-6Galb1-4GlcNAcb1-2Mana1-6(Galb1-4GlcNAcb1-2Mana1-3)Manb1-4GlcNAcb1-4GlcNAcb-Sp12	1	33849.4959
Galb1-4GlcNAcb1-6(Galb1-4GlcNAcb1-3)Galb1-4GlcNAc-Sp0	1	39274.98715
GalNAcb1-3Galb-Sp8	0	23.0507
Mana1-6Manb-Sp10	0	10.229899999999997
Neu5Aca2-3Galb1-4GlcNAcb1-6(Neu5Aca2-3Galb1-3)GalNAca-Sp14	0	5.322324999999998
Neu5Aca2-8Neu5Aca2-8Neu5Acb-Sp8	0	2.709649999999998
Neu5Aca2-3Galb1-4GlcNAcb1-2Mana1-6(Neu5Aca2-3Galb1-4GlcNAcb1-2Mana1-3)Manb1-4GlcNAcb1-4GlcNAcb-Sp12	0	13.52175
Neu5Aca2-6Galb1-4GlcNAcb1-3Galb1-4GlcNAcb1-3Galb1-4GlcNAcb-Sp0	1	24383.2829
GlcNAca1-4Galb1-4GlcNAcb1-3Galb1-4Glcb-Sp0	0	8.559825000000002
GlcNAca1-4Galb1-4GlcNAcb1-3Galb1-4GlcNAcb-Sp0	0	-3.157349999999997
Mana1-6(Galb1-4GlcNAcb1-2Mana1-3)Manb1-4GlcNAcb1-4GlcNAcb-Sp12	1	37362.625175000016
KDNa2-3Galb1-4Glc-Sp0	0	4.244325
GalNAca1-3(Fuca1-2)Galb1-3GlcNAcb1-2Mana1-6(GalNAca1-3(Fuca1-2)Galb1-3GlcNAcb1-2Mana1-3)Manb1-4GlcNAcb1-4GlcNAcb-Sp20	0	10.682724999999998
Fuca1-2Galb1-3GalNAca1-3(Fuca1-2)Galb1-4Glcb-Sp0	0	14.856525
Neu5Aca2-3Galb1-3GlcNAcb1-2Mana1-6(Neu5Aca2-3Galb1-3GlcNAcb1-2Mana1-3)Manb1-4GlcNAcb1-4GlcNAc-Sp19	0	37.63545000000003
Neu5Aca2-3Galb1-3GalNAcb1-4(Neu5Aca2-8Neu5Aca2-3)Galb1-4Glcb-Sp0	0	9.679800000000004
Fuca1-2Galb1-4(Fuca1-3)GlcNAcb1-3GalNAca-Sp14	0	212.468125
GalNAca1-3(Fuca1-2)Galb1-4(Fuca1-3)GlcNAcb1-3GalNAc-Sp14	0	28.058649999999997
GalNAca1-3(Fuca1-2)Galb1-3GlcNAcb1-3GalNAc-Sp14	0	16.643325
Fuca1-2Galb1-3GlcNAcb1-2Mana1-6(Fuca1-2Galb1-3GlcNAcb1-2Mana1-3)Manb1-4GlcNAcb1-4(Fuca1-6)GlcNAcb-Sp22	0	7.707225000000002
Fuca1-3GlcNAcb1-6(Galb1-4GlcNAcb1-3)Galb1-4Glc-Sp21	1	35286.9285
Galb1-4GlcNAcb1-6(Galb1-4GlcNAcb1-2)Mana1-6(GlcNAcb1-4)(Galb1-4GlcNAcb1-2Mana1-3)Manb1-4GlcNAcb1-4GlcNAc-Sp21	1	33772.10685
GalNAcb1-4Galb1-4Glcb-Sp0	0	13.865824999999981
Gala1-3(Fuca1-2)Galb1-3GlcNAcb1-2Mana1-6(Gala1-3(Fuca1-2)Galb1-3GlcNAcb1-2Mana1-3)Manb1-4GlcNAcb1-4(Fuca1-6)GlcNAcb-Sp22	0	-4.542325
Galb1-4GlcNAcb1-6(Galb1-4GlcNAcb1-2)Mana1-6(Galb1-4GlcNAcb1-2Mana1-3)Manb1-4GlcNAcb1-4GlcNAcb-Sp19	1	34078.56665
Neu5Aca2-6Galb1-4GlcNAcb1-6(Neu5Aca2-6Galb1-4GlcNAcb1-2)Mana1-6(GlcNAcb1-4)(Neu5Aca2-6Galb1-4GlcNAcb1-4(Neu5Aca2-6Galb1-4GlcNAcb1-2)Mana1-3)Manb1-4GlcNAcb1-4GlcNAcb-Sp21	1	37904.649225
Gala1-3(Fuca1-2)Galb1-3GalNAca-Sp8	0	4.809649999999999
Neu5Aca2-3Galb1-4GlcNAcb1-6(Neu5Aca2-3Galb1-4GlcNAcb1-3)GalNAca-Sp14	0	4.708624999999998
Fuca1-2Galb1-3(Fuca1-4)GlcNAcb1-2Mana1-6(Fuca1-2Galb1-3(Fuca1-4)GlcNAcb1-2Mana1-3)Manb1-4GlcNAcb1-4(Fuca1-6)GlcNAcb1-4(Fuca1-6)GlcNAcb-Sp19	0	11.49465
Neu5Aca2-6Galb1-4GlcNAcb1-2Mana1-6(Neu5Aca2-6Galb1-4GlcNAcb1-2Mana1-3)Manb1-4GlcNAcb1-4(Fuca1-6)GlcNAcb-Sp24	1	37727.82255
Mana1-6(Mana1-3)Manb1-4GlcNAcb1-4(Fuca1-6)GlcNAcb-Sp19	0	14.432225
Neu5Aca2-3Galb1-3GlcNAcb1-2Mana1-6(GlcNAcb1-4)(Neu5Aca2-3Galb1-3GlcNAcb1-2Mana1-3)Manb1-4GlcNAcb1-4GlcNAc-Sp21	0	9.551975
Neu5Aca2-6Galb1-4GlcNAcb1-6(Fuca1-2Galb1-4(Fuca1-3)GlcNAcb1-3)Galb1-4Glc-Sp21	1	24214.900025000006
(3S)GalNAcb1-4(Fuca1-3)GlcNAcb-Sp8	0	19.331399999999995
GalNAca1-3(Fuca1-2)Galb1-3GlcNAcb1-6GalNAca-Sp14	0	6.703775
GlcNAcb1-6(GlcNAcb1-2)Mana1-6(GlcNAcb1-4)(GlcNAcb1-4(GlcNAcb1-2)Mana1-3)Manb1-4GlcNAcb1-4(Fuca1-6)GlcNAc-Sp21	0	0.3612750000000009
(6P)Galb1-4GlcNAcb-SP0	1	24722.9415
Neu5Aca2-3Galb1-3GlcNAcb1-2Mana-Sp0	0	269.935675
Neu5Aca2-3Galb1-3GlcNAcb1-4Galb1-4Glcb-Sp0	0	15.458824999999996
GlcNAcb1-3Galb1-4GlcNAcb1-2Mana1-6(GlcNAcb1-3Galb1-4GlcNAcb1-2Mana1-3)Manb1-4GlcNAcb1-4GlcNAcb-Sp25	0	229.37955
Galb1-4GlcNAcb1-3Galb1-4GlcNAcb1-3Galb1-4GlcNAcb1-2Mana1-6(Galb1-4GlcNAcb1-3Galb1-4GlcNAcb1-3Galb1-4GlcNAcb1-2Mana1-3)Manb1-4GlcNAcb1-4GlcNAcb-Sp12	1	37509.837425
Galb1-4GlcNAcb1-3Galb1-4GlcNAcb1-3Galb1-4GlcNAcb1-3Galb1-4GlcNAcb1-2Mana1-6(Galb1-4GlcNAcb1-3Galb1-4GlcNAcb1-3Galb1-4GlcNAcb1-3Galb1-4GlcNAcb1-2Mana1-3)Manb1-4GlcNAcb1-4GlcNAcb-Sp25	1	47371.988075
Neu5Aca2-8Neu5Gca2-3Galb1-4GlcNAc-Sp0	0	0.568225
Neu5Gca2-8Neu5Gca2-3Galb1-4GlcNAcb1-3Galb1-4GlcNAc-Sp0	0	5.098499999999998
GalNAcb1-4GlcNAcb1-3GalNAcb1-4GlcNAcb-Sp0	0	179.82407499999997
GlcNAb1-3Galb1-3GalNAc-Sp14	0	37.74079999999999
GlcNAcb1-3Galb1-4GlcNAcb1-3Galb1-4GlcNAcb1-3Galb1-4GlcNAcb1-2Mana1-6(GlcNAcb1-3Galb1-4GlcNAcb1-3Galb1-4GlcNAcb1-3Galb1-4GlcNAcb1-2Mana1-3)Manb1-4GlcNAcb1-4(Fuca1-6)GlcNAcb-Sp24	0	83.4765
Galb1-4GlcNAcb1-3Galb1-4GlcNAcb1-6(Galb1-4GlcNAcb1-3Galb1-4GlcNAb1-2)Mana1-6(Galb1-4GlcNAcb1-3Galb1-4GlcNAcb1-2Mana1-3)Manb1-4GlcNAcb1-4(Fuca1-6)GlcNAcb-Sp24	1	38072.82615
Galb1-4GlcNAcb1-3Galb1-4GlcNAcb1-6(Galb1-3)GalNAca-Sp14	1	27021.571274999995
