# Supplementary material for: Identifying glycan motifs using a novel subtree mining approach
Source: BMC Bioinformatics. 2020 Feb 4;21:42. doi: 10.1186/s12859-020-3374-4 (PMC7001330; doi:10.1186/s12859-020-3374-4)
Supplement: Supplementary file 6 — Additional file 6 Training and test sets. CSV files for all training and test sets used for this manuscript. [file 12859_2020_3374_MOESM6_ESM.zip › CV_Folds/CV_Folds/fold_4/test_set_SBA_14042_10ug_v5.0_DATA.csv]

glycan	binding	rfu
Fuca-Sp9	0	-2.525549999999999
Neu5Acb-Sp8	0	5.985525000000003
GlcNAcb-Sp0	0	7.788125
GlcN(Gc)b-Sp8	0	22.5684
(3S)Galb1-3GlcNAcb-Sp8	0	4.322099999999999
(3S)Galb1-4(Fuca1-3)GlcNAc-Sp0	0	8.327625
(3S)Galb1-4GlcNAcb-Sp0	0	1.4545749999999984
(6S)(4S)Galb1-4GlcNAcb-Sp0	0	12.658225000000016
(6S)Galb1-4GlcNAcb-Sp8	0	5.971050000000003
(6S)Galb1-4(6S)Glcb-Sp8	0	2.953075
Neu5,9Ac2a-Sp8	0	22.069875
Mana1-6(Mana1-3)Manb1-4GlcNAcb1-4GlcNAcb-Sp13	0	1.228600000000002
Neu5Aca2-6Galb1-4GlcNAcb1-2Mana1-6(Neu5Aca2-6Galb1-4GlcNAcb1-2Mana1-3)Manb1-4GlcNAcb1-4GlcNAcb-Sp12	0	4.002725000000001
Fuca1-2Galb1-3GlcNAcb1-3Galb1-4Glcb-Sp8	0	5.978624999999999
Fuca1-2Galb1-3GlcNAcb1-3Galb1-4Glcb-Sp10	0	1.716075
Fuca1-2Galb1-3GlcNAcb-Sp8	0	4.880374999999999
Fuca1-2Galb1-4(Fuca1-3)GlcNAcb1-3Galb1-4(Fuca1-3)GlcNAcb-Sp0	0	6.208074999999999
GalNAca1-4(Fuca1-2)Galb1-4GlcNAcb-Sp8	1	28076.374075
GalNAcb1-3(Fuca1-2)Galb-Sp8	1	13651.52995
GalNAcb1-4(Fuca1-3)GlcNAcb-Sp0	0	10.708125
Gala1-3GalNAcb-Sp8	0	1.6903749999999995
Gala1-3Galb1-4GlcNAcb-Sp8	0	1.115924999999999
Gala1-3Galb1-4Glc-Sp10	0	10.1116
Galb1-3(Fuca1-4)GlcNAc-Sp0	0	4.0992
Neu5Aca2-6(Galb1-3)GalNAca-Sp14	0	6.0336500000000015
Galb1-3GalNAca-Sp16	0	-1.7341249999999988
Galb1-3GlcNAcb-Sp0	0	2.3893250000000013
Galb1-3GlcNAcb-Sp8	0	6.668949999999999
Galb1-4(6S)Glcb-Sp0	0	7.624900000000002
Galb1-4GalNAcb1-3(Fuca1-2)Galb1-4GlcNAcb-Sp8	0	4.27805
Galb1-4GlcNAcb1-3GalNAca-Sp8	0	15.45
Galb1-4GlcNAcb1-3Galb1-4(Fuca1-3)GlcNAcb1-3Galb1-4(Fuca1-3)GlcNAcb-Sp0	0	3.378849999999999
Galb1-4GlcNAcb1-3Galb1-4Glcb-Sp8	0	22.169375
GlcNAcb1-3GalNAca-Sp8	0	10.4942
GlcNAcb1-3Galb1-4GlcNAcb-Sp0	0	11.665675
GlcNAcb1-3Galb1-4Glcb-Sp0	0	7.687125000000003
GlcNAcb1-6(GlcNAcb1-4)GalNAca-Sp8	0	4.677875000000002
GlcNAcb1-6GalNAca-Sp14	0	18.375175
GlcNAcb1-6Galb1-4GlcNAcb-Sp8	0	8.927050000000003
GlcAa-Sp8	0	9.478324999999996
Mana1-6(Mana1-2Mana1-3)Mana1-6(Mana1-2Mana1-3)Manb1-4GlcNAcb1-4GlcNAcb-Sp12	0	0.5993500000000003
Mana1-6(Mana1-3)Mana1-6(Mana1-2Mana1-3)Manb1-4GlcNAcb1-4GlcNAcb-Sp12	1	97.32575
Fuca1-2(6S)Galb1-4(6S)Glcb-Sp0	0	10.5319
Neu5Aca2-8Neu5Aca2-8Neu5Aca2-3Galb1-4Glcb-Sp0	0	22.505175
GalNAcb1-4(Neu5Aca2-3)Galb1-4Glcb-Sp0	1	161.88720000000006
Neu5Aca2-3GalNAcb1-4GlcNAcb-Sp0	0	-0.7433499999999977
Neu5Aca2-3Galb1-3(Fuca1-4)GlcNAcb-Sp8	0	8.577574999999998
Neu5Aca2-6(Neu5Aca2-3Galb1-3)GalNAca-Sp14	0	12.756149999999998
Neu5Aca2-3Galb-Sp8	0	6.167549999999999
Fuca1-2(6S)Galb1-4Glcb-Sp0	0	2.246875
Neu5Aca2-3Galb1-3GlcNAcb-Sp0	0	11.737199999999996
Neu5Aca2-3Galb1-4(Fuca1-3)GlcNAcb-Sp0	0	4.16435
Neu5Aca2-3Galb1-4(Fuca1-3)GlcNAcb1-3Galb1-4GlcNAcb-Sp8	0	12.029700000000002
Neu5Aca2-3Galb1-4GlcNAcb-Sp0	0	5.22165
Neu5Aca2-3Galb1-4Glcb-Sp0	0	11.19035
Neu5Aca2-6GalNAca-Sp8	0	5.546025
Neu5Aca2-6Galb1-4GlcNAcb-Sp8	0	6.992375000000001
Neu5Aca2-6Galb1-4Glcb-Sp8	0	8.926675000000003
Neu5Aca2-8Neu5Aca-Sp8	0	2.2872250000000007
Neu5Gca-Sp8	0	6.062450000000003
Galb1-3GlcNAcb1-3Galb1-3GlcNAcb-Sp0	0	4.658525000000001
Galb1-4(Fuca1-3)(6S)Glcb-Sp0	0	17.201074999999996
Galb1-4GlcNAcb1-3Galb1-3GlcNAcb-Sp0	0	13.295800000000005
Galb1-3Galb1-4GlcNAcb-Sp8	0	13.349224999999995
Mana1-6(Mana1-3)Mana1-6(Mana1-3)Manb-Sp10	0	16.507924999999993
Neu5Aca2-3Galb1-4GlcNAcb1-6(Neu5Aca2-3Galb1-3)GalNAca-Sp14	0	11.557450000000005
Neu5Aca2-6Galb1-4GlcNAcb1-2Mana1-6(Neu5Aca2-3Galb1-4GlcNAcb1-2Mana1-3)Manb1-4GlcNAcb1-4GlcNAcb-Sp12	0	2.9540999999999986
GlcNAcb1-2Mana1-6(Neu5Aca2-6Galb1-4GlcNAcb1-2Mana1-3)Manb1-4GlcNAcb1-4GlcNAcb-Sp12	0	-1.1601500000000031
Galb1-3GlcNAcb1-2Mana1-6(Galb1-3GlcNAcb1-2Mana1-3)Manb1-4GlcNAcb1-4GlcNAcb-Sp19	0	11.798800000000002
Neu5,9Ac2a2-3Galb1-4GlcNAcb-Sp0	0	16.270700000000005
Neu5Aca2-3Galb1-3(Fuca1-4)GlcNAcb1-3Galb1-3(Fuca1-4)GlcNAcb-Sp0	0	10.849124999999995
GalNAcb1-3Gala1-4Galb1-4GlcNAcb1-3Galb1-4Glcb-Sp0	1	14805.467525
GlcNAca1-4Galb1-4GlcNAcb-Sp0	0	10.674799999999998
Neu5Aca2-6GlcNAcb1-4GlcNAcb1-4GlcNAc-Sp21	0	0.036224999999998175
Galb1-4(Fuca1-3)GlcNAcb1-6(Fuca1-2Galb1-4GlcNAcb1-3)Galb1-4Glc-Sp21	0	13.034225
Neu5Aca2-3Galb1-4GlcNAcb1-3GalNAc-Sp14	0	1.7920000000000016
Galb1-3GlcNAcb1-3Galb1-4GlcNAcb1-6(Galb1-3GlcNAcb1-3)Galb1-4Glcb-Sp0	0	7.4583499999999985
Fuca1-2Galb1-4GlcNAcb1-3GalNAca-Sp14	0	18.518975000000005
Galb1-3GlcNAca1-6Galb1-4GlcNAcb-Sp0	0	-1.9358999999999995
Galb1-3GalNAcb1-4(Neu5Aca2-8Neu5Aca2-3)Galb1-4Glcb-Sp0	0	17.630575000000007
GalNAca1-3GalNAcb1-3Gala1-4Galb1-4Glcb-Sp0	1	28030.704725000003
Gala1-3Galb1-3GlcNAcb1-3GalNAc-Sp14	0	2.2994250000000003
Fuca1-3GlcNAcb1-6(Galb1-4GlcNAcb1-3)Galb1-4Glc-Sp21	0	19.757925
GlcNAcb1-6(GlcNAcb1-2)Mana1-6(GlcNAcb1-4)(GlcNAcb1-4(GlcNAcb1-2)Mana1-3)Manb1-4GlcNAcb1-4GlcNAc-Sp21	0	5.1258
Galb1-4GlcNAcb1-2Mana1-6(GlcNAcb1-4)(Galb1-4GlcNAcb1-2Mana1-3)Manb1-4GlcNAcb1-4GlcNAc-Sp21	0	3.3275749999999995
Galb1-4GlcNAcb1-6(Galb1-4GlcNAcb1-2)Mana1-6(GlcNAcb1-4)(Galb1-4GlcNAcb1-2Mana1-3)Manb1-4GlcNAcb1-4GlcNAc-Sp21	0	5.249725
Galb1-6Galb-Sp10	0	1.1413999999999989
Fuca1-2Galb1-4GlcNAcb1-6(Fuca1-2Galb1-4GlcNAcb1-3)GalNAc-Sp14	0	3.5402000000000005
GalNAca1-3(Fuca1-2)Galb1-4GlcNAcb1-2Mana1-6(GalNAca1-3(Fuca1-2)Galb1-4GlcNAcb1-2Mana1-3)Manb1-4GlcNAcb1-4(Fuca1-6)GlcNAcb-Sp22	0	7.259224999999999
Neu5Aca2-3Galb1-4GlcNAcb1-2Mana1-6(GlcNAcb1-4)(Neu5Aca2-3Galb1-4GlcNAcb1-2Mana1-3)Manb1-4GlcNAcb1-4GlcNAcb-Sp21	0	-7.880874999999999
Glca1-4Glca1-4Glca1-4Glcb-Sp10	0	4.152200000000004
Neu5Aca2-3Galb1-3GlcNAcb1-6(Neu5Aca2-3Galb1-4GlcNAcb1-2)Mana1-6(Neu5Aca2-3Galb1-3GlcNAcb1-2Mana1-3)Manb1-4GlcNAcb1-4GlcNAcb-Sp19	0	-5.034249999999998
GlcNAcb1-6(GlcNAcb1-2)Mana1-6(GlcNAcb1-2Mana1-3)Manb1-4GlcNAcb1-4(Fuca1-6)GlcNAcb-Sp24	0	14.251500000000002
Neu5Aca2-3Galb1-4GlcNAcb1-2Mana1-6(Neu5Aca2-3Galb1-4GlcNAcb1-2Mana1-3)Manb1-4GlcNAcb1-4(Fuca1-6)GlcNAcb-Sp24	0	2.360625
Mana1-6(Mana1-3)Manb1-4GlcNAcb1-4(Fuca1-6)GlcNAcb-Sp19	0	-1.413450000000001
Neu5Aca2-3Galb1-3GlcNAcb1-2Mana1-6(GlcNAcb1-4)(Neu5Aca2-3Galb1-3GlcNAcb1-2Mana1-3)Manb1-4GlcNAcb1-4GlcNAc-Sp21	0	-11.63825
Gala1-3Galb1-4GlcNAcb1-6GalNAca-Sp14	0	9.215975
Fuca1-2(6S)Galb1-3GlcNAcb-Sp0	0	-4.54945
Gala1-3(Fuca1-2)Galb1-4GlcNAcb1-6GalNAca-Sp14	0	-0.43607499999999977
Fuca1-2Galb1-3(6S)GlcNAcb-Sp0	0	-1.341550000000001
Fuca1-2Galb1-3GlcNAcb1-6(Fuca1-2Galb1-3GlcNAcb1-3)GalNAca-Sp14	0	7.271324999999999
Galb1-3(6S)GlcNAcb-Sp8	0	-2.4063749999999993
(6S)(4S)GalNAcb1-4GlcNAc-Sp8	0	-6.79555
GalNAcb1-4(6S)GlcNAc-Sp8	1	35117.3231
Galb1-3GlcNAcb1-2Mana-Sp0	0	7.901700000000004
Neu5Aca2-3Galb1-3GlcNAcb1-2Mana-Sp0	0	19.5293
Galb1-4GlcNAcb1-3Galb1-4GlcNAcb1-2Mana1-6(Galb1-4GlcNAcb1-3Galb1-4GlcNAcb1-2Mana1-3)Manb1-4GlcNAcb1-4GlcNAcb-Sp24	0	19.154275
GlcNAcb1-3Galb1-4GlcNAcb1-3Galb1-4GlcNAcb1-2Mana1-6(GlcNAcb1-3Galb1-4GlcNAcb1-3Galb1-4GlcNAcb1-2Mana1-3)Manb1-4GlcNAcb1-4GlcNAcb-Sp25	0	15.210774999999993
Galb1-4GlcNAcb1-3Galb1-4GlcNAcb1-3Galb1-4GlcNAcb1-2Mana1-6(Galb1-4GlcNAcb1-3Galb1-4GlcNAcb1-3Galb1-4GlcNAcb1-2Mana1-3)Manb1-4GlcNAcb1-4GlcNAcb-Sp12	1	148.564275
Galb1-3GlcNAcb1-3Galb1-4GlcNAcb1-2Mana1-6(Galb1-3GlcNAcb1-3Galb1-4GlcNAcb1-2Mana1-3)Manb1-4GlcNAcb1-4GlcNAc-Sp25	0	11.75385
Neu5Aca2-8Neu5Aca2-3Galb1-3GalNAcb1-4(Neu5Aca2-3)Galb1-4Glc-Sp21	0	21.487275
Galb1-4GlcNAcb1-3Galb1-4GlcNAcb1-3GalNAca-Sp14	1	58.887175
Galb1-4GlcNAcb1-3Galb1-4GlcNAcb1-6(Galb1-4GlcNAcb1-3Galb1-4GlcNAcb1-3)GalNAca-Sp14	1	116.66349999999998
Neu5Aca2-6Galb1-4GlcNAcb1-3Galb1-4GlcNAcb1-6(Neu5Aca2-6Galb1-4GlcNAcb1-3Galb1-4GlcNAcb1-3)GalNAca-Sp14	1	115.09059999999997
