# Supplementary material for: Identifying glycan motifs using a novel subtree mining approach
Source: BMC Bioinformatics. 2020 Feb 4;21:42. doi: 10.1186/s12859-020-3374-4 (PMC7001330; doi:10.1186/s12859-020-3374-4)
Supplement: Supplementary file 6 — Additional file 6 Training and test sets. CSV files for all training and test sets used for this manuscript. [file 12859_2020_3374_MOESM6_ESM.zip › CV_Folds/CV_Folds/fold_4/test_set_SNA_10ug_13631_v5.0_DATA.csv]

glycan	binding	rfu
GalNAca-Sp15	0	956.5606
Neu5Aca-Sp8	0	119.80872499999992
Glcb-Sp8	0	122.51590000000004
GalNAcb-Sp8	0	98.442075
(3S)Galb1-3(Fuca1-4)GlcNAcb-Sp8	0	145.31817500000002
(3S)Galb1-3GalNAca-Sp8	0	252.406525
(3S)Galb1-4(Fuca1-3)GlcNAc-Sp8	0	188.104925
(3S)Galb1-4GlcNAcb-Sp0	0	153.609975
(6P)Mana-Sp8	0	1043.1994
(6S)Galb1-4Glcb-Sp0	0	39.89800000000001
(6S)Galb1-4(6S)Glcb-Sp8	0	1364.7370500000004
Neu5,9Ac2a-Sp8	0	-6.5291250000000005
GlcNAcb1-2Mana1-6(GlcNAcb1-2Mana1-3)Manb1-4GlcNAcb1-4GlcNAcb-Sp13	0	349.56937499999987
Neu5Aca2-6Galb1-4GlcNAcb1-2Mana1-6(Neu5Aca2-6Galb1-4GlcNAcb1-2Mana1-3)Manb1-4GlcNAcb1-4GlcNAcb-Sp13	1	38386.2182
Neu5Aca2-6Galb1-4GlcNAcb1-2Mana1-6(Neu5Aca2-6Galb1-4GlcNAcb1-2Mana1-3)Manb1-4GlcNAcb1-4GlcNAcb-Sp24	1	41260.65035000002
Fuca1-2Galb1-3GlcNAcb1-3Galb1-4Glcb-Sp10	0	96.835825
Fuca1-2Galb1-3GlcNAcb-Sp0	0	667.20355
Fuca1-2Galb1-4(Fuca1-3)GlcNAcb1-3Galb1-4(Fuca1-3)GlcNAcb-Sp0	0	40.680075000000016
Fuca1-2Galb1-4(Fuca1-3)GlcNAcb1-3Galb1-4(Fuca1-3)GlcNAcb1-3Galb1-4(Fuca1-3)GlcNAcb-Sp0	0	143.308475
GalNAca1-3GalNAcb-Sp8	0	-1.9144250000000085
Gala1-3(Fuca1-2)Galb1-4(Fuca1-3)GlcNAcb-Sp0	0	83.14184999999998
Gala1-3(Fuca1-2)Galb1-4Glcb-Sp0	0	770.7765249999999
Gala1-3(Fuca1-2)Galb-Sp18	0	607.294075
Gala1-3Galb1-4GlcNAcb-Sp8	0	37.76405
Gala1-4GlcNAcb-Sp8	0	1233.9833999999996
Fuca1-4(Galb1-3)GlcNAcb-Sp8	0	248.93617499999996
Neu5Acb2-6(Galb1-3)GalNAca-Sp8	0	136.93514999999996
Neu5Aca2-6(Galb1-3)GlcNAcb1-4Galb1-4Glcb-Sp10	0	39.421974999999975
Galb1-3GalNAcb1-3Gala1-4Galb1-4Glcb-Sp0	0	244.60604999999995
Galb1-3GalNAcb1-4Galb1-4Glcb-Sp8	0	81.15225000000002
Galb1-3Galb-Sp8	0	645.708275
Galb1-3GlcNAcb1-3Galb1-4Glcb-Sp10	0	593.039025
Galb1-4(Fuca1-3)GlcNAcb-Sp8	0	136.189025
Galb1-4GlcNAcb1-3Galb1-4(Fuca1-3)GlcNAcb1-3Galb1-4(Fuca1-3)GlcNAcb-Sp0	0	102.48497500000003
Galb1-4GlcNAcb1-6(Galb1-3)GalNAca-Sp8	0	41.78802499999999
Galb1-4GlcNAcb-Sp8	0	823.8337249999997
Galb1-4Glcb-Sp8	0	385.1595
GlcNAca1-6Galb1-4GlcNAcb-Sp8	0	215.17914999999996
GlcNAcb1-3GalNAca-Sp14	0	76.456875
GlcNAcb1-3Galb-Sp8	0	25.03195000000001
GlcNAcb1-4Galb1-4GlcNAcb-Sp8	0	46.376975000000016
Glca1-4Glca-Sp8	0	705.81445
Mana1-2Mana1-2Mana1-3Mana-Sp9	0	39.780575
Mana1-6(Mana1-2Mana1-3)Mana1-6(Mana1-2Mana1-3)Manb1-4GlcNAcb1-4GlcNAcb-Sp12	0	333.591375
Mana1-6(Mana1-3)Mana1-6(Mana1-3)Manb1-4GlcNAcb1-4GlcNAcb-Sp12	0	178.16680000000005
Neu5Aca2-3Galb1-3GalNAca-Sp14	0	593.825175
GalNAcb1-4(Neu5Aca2-8Neu5Aca2-8Neu5Aca2-3)Galb1-4Glcb-Sp0	0	55.372175
Neu5Aca2-8Neu5Aca2-8Neu5Aca2-3Galb1-4Glcb-Sp0	0	152.84157499999995
GalNAcb1-4(Neu5Aca2-3)Galb1-4GlcNAcb-Sp8	0	58.58515000000001
Neu5Aca2-6(Neu5Aca2-3)GalNAca-Sp8	0	28.641899999999996
Neu5Aca2-3GalNAcb1-4GlcNAcb-Sp0	0	168.27492500000002
Neu5Aca2-3Galb1-4(Neu5Aca2-3Galb1-3)GlcNAcb-Sp8	0	-8.055599999999998
Neu5Aca2-3Galb-Sp8	0	45.32105
Neu5Aca2-3Galb1-3GalNAcb1-3Gala1-4Galb1-4Glcb-Sp0	0	164.52412500000003
Neu5Aca2-3Galb1-4(Fuca1-3)GlcNAcb1-3Galb1-4(Fuca1-3)GlcNAcb1-3Galb1-4(Fuca1-3)GlcNAcb-Sp0	0	20.536100000000012
Neu5Aca2-3Galb1-4(Fuca1-3)GlcNAcb-Sp8	0	24.93617499999999
Neu5Aca2-6Galb1-4GlcNAcb1-3Galb1-4(Fuca1-3)GlcNAcb1-3Galb1-4(Fuca1-3)GlcNAcb-Sp0	1	37395.22140000002
Neu5Aca2-6Galb1-4GlcNAcb1-3Galb1-4GlcNAcb-Sp0	1	40227.121975
Neu5Aca2-8Neu5Aca-Sp8	0	94.24992500000003
Galb1-3(Fuca1-4)GlcNAcb1-3Galb1-3(Fuca1-4)GlcNAcb-Sp0	0	46.514575000000036
Neu5Acb2-6Galb1-4GlcNAcb-Sp8	0	113.00122500000002
Neu5Gca2-3Galb1-3GlcNAcb-Sp0	0	81.75477499999997
Galb1-3GlcNAcb1-3Galb1-3GlcNAcb-Sp0	0	84.19139999999999
Galb1-4GlcNAcb1-6Galb1-4GlcNAcb-Sp0	0	879.36725
GalNAcb1-3Galb-Sp8	0	34.905550000000005
GlcNAcb1-3Man-Sp10	0	222.77960000000004
MurNAcb1-4GlcNAcb-Sp10	0	47.99037499999999
Mana1-2Mana1-6(Mana1-2Mana1-3)Mana1-6(Mana1-2Mana1-2Mana1-3)Mana-Sp9	0	444.942775
Neu5,9Ac2a2-3Galb1-4GlcNAcb-Sp0	0	358.2486
GlcNAca1-4Galb1-3GalNAc-Sp14	0	300.3326
Mana1-6(Galb1-4GlcNAcb1-2Mana1-3)Manb1-4GlcNAcb1-4GlcNAcb-Sp12	0	617.9401250000002
Fuca1-4(Galb1-3)GlcNAcb1-2Mana1-6(Fuca1-4(Galb1-3)GlcNAcb1-2Mana1-3)Manb1-4GlcNAcb1-4(Fuca1-6)GlcNAcb-Sp22	0	488.08012499999984
Neu5Aca2-6GlcNAcb1-4GlcNAc-Sp21	0	568.4605499999999
Galb1-3GlcNAcb1-3Galb1-4GlcNAcb1-6(Galb1-3GlcNAcb1-3)Galb1-4Glcb-Sp0	0	300.419725
GalNAcb1-4(Neu5Aca2-3)Galb1-4GlcNAcb1-3GalNAca-Sp14	0	161.65317500000003
Neu5Aca2-3Galb1-3GlcNAcb1-3GalNAca-Sp14	0	572.2398000000002
Fuca1-2Galb1-4GlcNAcb1-3GalNAca-Sp14	0	1858.8361
Gala1-4Galb1-4GlcNAcb1-2Mana1-6(Gala1-4Galb1-4GlcNAcb1-2Mana1-3)Manb1-4GlcNAcb1-4GlcNAcb-Sp24	0	661.2762749999998
Neu5Aca2-3Galb1-3GalNAcb1-4(Neu5Aca2-8Neu5Aca2-3)Galb1-4Glcb-Sp0	0	336.575125
GalNAca1-3(Fuca1-2)Galb1-4GlcNAcb1-3GalNAca-Sp14	0	435.879475
Gala1-3(Fuca1-2)Galb1-4(Fuca1-3)GlcNAcb1-3GalNAc-Sp14	0	235.20262499999993
GlcNAcb1-2(GlcNAcb1-6)Mana1-6(GlcNAcb1-2Mana1-3)Manb1-4GlcNAcb1-4GlcNAcb-Sp19	0	278.33477500000004
Fuca1-2Galb1-3GlcNAcb1-3GalNAc-Sp14	0	1281.567375
Gala1-3Galb1-3GlcNAcb1-3GalNAc-Sp14	0	245.036925
GlcNAcb1-6(GlcNAcb1-2)Mana1-6(GlcNAcb1-4)(GlcNAcb1-4(GlcNAcb1-2)Mana1-3)Manb1-4GlcNAcb1-4GlcNAc-Sp21	0	-4.9901749999999865
Galb1-4GlcNAcb1-6(Galb1-4GlcNAcb1-2)Mana1-6(GlcNAcb1-4)(Galb1-4GlcNAcb1-2Mana1-3)Manb1-4GlcNAcb1-4GlcNAc-Sp21	0	22.70680000000001
Neu5Aca2-3Galb1-4GlcNAcb1-3Galb-Sp8	0	20.400174999999987
Gala1-3Fuca1-2Galb1-4GlcNAcb1-6(Gala1-3Fuca1-2Galb1-4GlcNAcb1-3)GalNAc-Sp14	0	839.0963750000003
Neu5Aca2-8Neu5Aca2-3Galb1-3GalNAcb1-4(Neu5Aca2-8Neu5Aca2-3)Galb1-4Glcb-Sp0	0	763.3639750000003
Neu5Aca2-3Galb1-4GlcNAcb1-6(Neu5Aca2-3Galb1-4GlcNAcb1-2)Mana1-6(GlcNAcb1-4)(Neu5Aca2-3Galb1-4GlcNAcb1-2Mana1-3)Manb1-4GlcNAcb1-4GlcNAcb-Sp21	0	22.865950000000005
Neu5Aca2-6Galb1-4GlcNAcb1-2Mana1-6(GlcNAcb1-4)(Neu5Aca2-6Galb1-4GlcNAcb1-2Mana1-3)Manb1-4GlcNAcb1-4GlcNAcb-Sp21	1	38065.989225
Glca1-4Glca1-4Glca1-4Glcb-Sp10	0	592.1898249999998
Neu5Aca2-3Galb1-4GlcNAcb1-6GalNAca-Sp14	0	859.34135
Neu5Aca2-3Galb1-4GlcNAcb1-2Mana1-6(Neu5Aca2-3Galb1-4GlcNAcb1-2Mana1-3)Manb1-4GlcNAcb1-4(Fuca1-6)GlcNAcb-Sp24	0	26.25282500000001
Fuca1-2Galb1-4GlcNAcb1-6GalNAca-Sp14	0	529.8755499999999
Fuca1-2Galb1-3(6S)GlcNAcb-Sp0	0	391.7758
Fuca1-2(6S)Galb1-3(6S)GlcNAcb-Sp0	0	1608.8407250000002
(6S)(4S)GalNAcb1-4GlcNAc-Sp8	0	250.501175
(6S)GalNAcb1-4GlcNAc-Sp8	0	1182.117925
GalNAca1-3(Fuca1-2)Galb1-4GlcNAcb1-2Mana-Sp0	0	628.84175
Neu5Aca2-3Galb1-3GlcNAcb1-2Mana-Sp0	0	1730.7829499999998
GlcNAcb1-3Galb1-4GlcNAcb1-2Mana1-6(GlcNAcb1-3Galb1-4GlcNAcb1-2Mana1-3)Manb1-4GlcNAcb1-4GlcNAcb-Sp12	0	316.98625
Neu5Gca2-8Neu5Gca2-3Galb1-4GlcNAc-Sp0	0	77.23692500000001
Neu5Aca2-8Neu5Gca2-3Galb1-4GlcNAc-Sp0	0	90.2252
(3S)GlcAb1-3Galb1-4GlcNAcb1-3Galb1-4Glc-Sp0	0	102.31232500000002
Galb1-3GlcNAcb1-3Galb1-4GlcNAcb1-3Galb1-4GlcNAcb1-6(Galb1-3GlcNAcb1-3Galb1-4GlcNAcb1-3Galb1-4GlcNAb1-2)Mana1-6(Galb1-3GlcNAcb1-3Galb1-4GlcNAcb1-3Galb1-4GlcNAcb1-2Mana1-3)Manb1-4GlcNAcb1-4(Fuca1-6)GlcNAcb-Sp24	0	457.29285
Neu5Aca2-8Neu5Aca2-3Galb1-3GalNAcb1-4(Neu5Aca2-3)Galb1-4Glc-Sp21	0	19.490875
GlcNAcb1-3Galb1-4GlcNAcb1-3Galb1-4GlcNAcb1-2Mana1-6(GlcNAcb1-3Galb1-4GlcNAcb1-3Galb1-4GlcNAcb1-2Mana1-3)Manb1-4GlcNAcb1-4(Fuca1-6)GlcNAcb-Sp24	0	732.19985
GlcNAcb1-3Galb1-4GlcNAcb1-3Galb1-4GlcNAcb1-3Galb1-4GlcNAcb1-3Galb1-4GlcNAcb1-6(GlcNAcb1-3Galb1-4GlcNAcb1-3Galb1-4GlcNAcb1-3Galb1-4GlcNAcb1-3Galb1-4GlcNAb1-2)Mana1-6(GlcNAcb1-3Galb1-4GlcNAcb1-3Galb1-4GlcNAcb1-3Galb1-4GlcNAcb1-3Galb1-4GlcNAcb1-2Mana1-3)Manb1-4GlcNAcb1-4(Fuca1-6)GlcNAcb-Sp24	0	1091.7522500000002
Galb1-4GlcNAcb1-3Galb1-4GlcNAcb1-3Galb1-4GlcNAcb1-3Galb1-4GlcNAcb1-3Galb1-4GlcNAcb1-6(Galb1-4GlcNAcb1-3Galb1-4GlcNAcb1-3Galb1-4GlcNAcb1-3Galb1-4GlcNAcb1-3Galb1-4GlcNAb1-2)Mana1-6(Galb1-4GlcNAcb1-3Galb1-4GlcNAcb1-3Galb1-4GlcNAcb1-3Galb1-4GlcNAcb1-3Galb1-4GlcNAcb1-2Mana1-3)Manb1-4GlcNAcb1-4(Fuca1-6)GlcNAcb-Sp24	0	471.554275
GlcNAcb1-3Galb1-4GlcNAcb1-6(GlcNAcb1-3Galb1-4GlcNAcb1-3)GalNAca-Sp14	0	210.64167499999994
GlcNAcb1-3Galb1-4GlcNAcb1-3Galb1-4GlcNAcb1-3GalNAca-Sp14	0	96.3382
Neu5Aca2-6Galb1-4GlcNAcb1-3Galb1-4GlcNAcb1-6(Galb1-3)GalNAca-Sp14	1	33938.458224999995
Neu5Aca2-6Galb1-4GlcNAcb1-3Galb1-4GlcNAcb1-3Galb1-4GlcNAcb1-2Mana1-6(Neu5Aca2-6Galb1-4GlcNAcb1-3Galb1-4GlcNAcb1-3Galb1-4GlcNAcb1-2Mana1-3)Manb1-4GlcNAcb1-4GlcNAcb-Sp12	1	35360.169549999984
