# Supplementary material for: Identifying glycan motifs using a novel subtree mining approach
Source: BMC Bioinformatics. 2020 Feb 4;21:42. doi: 10.1186/s12859-020-3374-4 (PMC7001330; doi:10.1186/s12859-020-3374-4)
Supplement: Supplementary file 6 — Additional file 6 Training and test sets. CSV files for all training and test sets used for this manuscript. [file 12859_2020_3374_MOESM6_ESM.zip › CV_Folds/CV_Folds/fold_4/test_set_UEAI_100ug_13806_v5.0_DATA.csv]

glycan	binding	rfu
GalNAca-Sp15	0	12.529500000000004
Neu5Acb-Sp8	0	-26.1896
GalNAcb-Sp8	0	11.344624999999995
GlcNAcb-Sp8	0	-0.7859249999999989
(3S)Galb1-4(Fuca1-3)(6S)Glc-Sp0	1	186.05685
(3S)Galb1-4(Fuca1-3)GlcNAc-Sp0	0	10.357025
(3S)Galb1-4(Fuca1-3)GlcNAc-Sp8	0	-26.16285
(3S)Galb1-4GlcNAcb-Sp8	0	0.22625
(4S)Galb1-4GlcNAcb-Sp8	0	-22.286050000000003
(6S)Galb1-4(6S)Glcb-Sp8	0	7.067400000000003
Neu5Aca2-3(6S)Galb1-4GlcNAcb-Sp8	0	-10.582774999999998
Neu5,9Ac2a2-6Galb1-4GlcNAcb-Sp8	0	-7.61505
GlcNAcb1-2Mana1-6(GlcNAcb1-2Mana1-3)Manb1-4GlcNAcb1-4GlcNAcb-Sp12	0	-4.484074999999997
Neu5Aca2-6Galb1-4GlcNAcb1-2Mana1-6(Neu5Aca2-6Galb1-4GlcNAcb1-2Mana1-3)Manb1-4GlcNAcb1-4GlcNAcb-Sp13	0	-14.747874999999995
Fuca1-2Galb1-3GlcNAcb1-3Galb1-4Glcb-Sp8	0	36.68292500000001
Fuca1-2Galb1-4GlcNAcb1-3Galb1-4GlcNAcb1-3Galb1-4GlcNAcb-Sp0	1	25040.84205
Fucb1-3GlcNAcb-Sp8	0	-15.945549999999995
GalNAca1-3(Fuca1-2)Galb1-4(Fuca1-3)GlcNAcb-Sp0	0	42.32595000000001
(3S)Galb1-4(Fuca1-3)Glcb-Sp0	0	11.1054
Gala1-3GalNAca-Sp8	0	14.422600000000005
Gala1-4(Fuca1-2)Galb1-4GlcNAcb-Sp8	1	33628.097874999985
Gala1-4Galb1-4GlcNAcb-Sp8	0	-3.5898499999999984
Gala1-6Glcb-Sp8	0	12.691225
Galb1-3GlcNAcb1-3Galb1-4(Fuca1-3)GlcNAcb-Sp0	0	-1.8831749999999976
Neu5Aca2-6(Galb1-3)GlcNAcb1-4Galb1-4Glcb-Sp10	0	-6.368299999999994
Galb1-3Galb-Sp8	0	5.6869
Galb1-4(Fuca1-3)GlcNAcb-Sp0	0	3.266325000000002
Galb1-4GlcNAcb1-3GalNAc-Sp14	0	-2.8033749999999986
Galb1-4GlcNAcb1-3Galb1-4(Fuca1-3)GlcNAcb1-3Galb1-4(Fuca1-3)GlcNAcb-Sp0	0	17.23185000000001
Galb1-4GlcNAcb1-6(Galb1-3)GalNAca-Sp8	0	-3.0850249999999946
Galb1-4GlcNAcb-Sp0	0	-1.8815999999999988
Galb1-4GlcNAcb-Sp8	0	-6.363
Galb1-4Glcb-Sp0	0	3.2455250000000007
GlcNAcb1-2Galb1-3GalNAca-Sp8	0	-6.6152000000000015
GlcNAcb1-4GlcNAcb1-4GlcNAcb1-4GlcNAcb1-4GlcNAcb1-4GlcNAcb1-Sp8	0	33.46972499999998
GlcNAcb1-6GalNAca-Sp8	0	-16.386575
Glca1-4Glcb-Sp8	0	-4.165275000000005
Glca1-6Glca1-6Glcb-Sp8	0	11.432675
GlcAb1-6Galb-Sp8	0	14.67172500000001
KDNa2-3Galb1-3GlcNAcb-Sp0	0	-9.377399999999994
Mana1-2Mana1-6(Mana1-2Mana1-3)Mana1-6(Mana1-2Mana1-2Mana1-3)Manb1-4GlcNAcb1-4GlcNAcb-Sp12	0	20.8975
Fuca1-2(6S)Galb1-4GlcNAcb-Sp0	1	23610.38935
Neu5Aca2-3Galb1-3GalNAca-Sp8	0	-9.946550000000002
Neu5Aca2-3Galb1-3GalNAcb1-4(Neu5Aca2-3)Galb1-4Glcb-Sp0	0	-8.698050000000002
Neu5Aca2-3GalNAcb1-4GlcNAcb-Sp0	0	-12.4831
Neu5Aca2-6(Neu5Aca2-3Galb1-3)GalNAca-Sp14	0	-6.08325
Neu5Aca2-3Galb-Sp8	0	-2.434199999999997
Neu5Aca2-3Galb1-4(6S)GlcNAcb-Sp8	0	2.5039000000000087
Neu5Aca2-3Galb1-4(Fuca1-3)(6S)GlcNAcb-Sp8	0	-6.925400000000009
Neu5Aca2-3Galb1-4(Fuca1-3)GlcNAcb-Sp0	0	6.100825000000002
Neu5Aca2-3Galb1-4(Fuca1-3)GlcNAcb-Sp8	0	-9.42945
Neu5Aca2-3Galb1-4GlcNAcb-Sp8	0	-2.218125000000008
Neu5Aca2-3Galb1-4Glcb-Sp8	0	-5.171500000000002
Neu5Aca2-6GalNAcb1-4GlcNAcb-Sp0	0	11.95150000000001
Neu5Aca2-6Galb1-4GlcNAcb1-3Galb1-4(Fuca1-3)GlcNAcb1-3Galb1-4(Fuca1-3)GlcNAcb-Sp0	0	43.4771
Neu5Aca2-6Galb1-4Glcb-Sp0	0	-18.256325000000004
Neu5Aca2-8Neu5Aca2-3Galb1-4Glcb-Sp0	0	-12.942125
Neu5Gca2-3Galb1-3GlcNAcb-Sp0	0	1.1461000000000006
Neu5Gca2-3Galb1-4GlcNAcb-Sp0	0	-10.769775
Neu5Aca2-3Galb1-4GlcNAcb1-3Galb1-3GlcNAcb-Sp0	0	12.653000000000004
(6S)Galb1-4(6S)GlcNAcb-Sp0	0	-49.17230000000001
Galb1-3Galb1-4GlcNAcb-Sp8	0	9.023225000000004
Galb1-4GlcNAcb1-6(Galb1-4GlcNAcb1-3)Galb1-4GlcNAc-Sp0	0	26.00232500000001
GlcNAcb1-3Man-Sp10	0	-4.718574999999994
Neu5Aca2-8Neu5Acb-Sp17	0	31.925825
Galb1-3GlcNAcb1-2Mana1-6(Galb1-3GlcNAcb1-2Mana1-3)Manb1-4GlcNAcb1-4GlcNAcb-Sp19	0	29.35757500000001
Neu5Aca2-3Galb1-4GlcNAcb1-2Mana1-6(Neu5Aca2-3Galb1-4GlcNAcb1-2Mana1-3)Manb1-4GlcNAcb1-4GlcNAcb-Sp12	0	-5.701125000000001
Galb1-4(Fuca1-3)GlcNAcb1-2Mana1-6(Galb1-4(Fuca1-3)GlcNAcb1-2Mana1-3)Manb1-4GlcNAcb1-4GlcNAcb-Sp20	0	6.988250000000003
Neu5Aca2-6Galb1-4GlcNAcb1-3Galb1-3GlcNAcb-Sp0	0	-11.399525000000004
GalNAcb1-3Gala1-4Galb1-4GlcNAcb1-3Galb1-4Glcb-Sp0	0	-0.34627499999999856
GlcNAca1-4Galb1-4GlcNAcb1-3Galb1-4GlcNAcb-Sp0	0	-8.981550000000006
KDNa2-3Galb1-4(Fuca1-3)GlcNAc-Sp0	0	2.5688999999999997
Fuca1-2Galb1-4GlcNAcb1-2Mana1-6(Fuca1-2Galb1-4GlcNAcb1-2Mana1-3)Manb1-4GlcNAcb1-4GlcNAcb-Sp20	1	21062.441225
Gala1-3(Fuca1-2)Galb1-3GlcNAcb1-2Mana1-6(Gala1-3(Fuca1-2)Galb1-3GlcNAcb1-2Mana1-3)Manb1-4GlcNAcb1-4GlcNAcb-Sp20	0	1.7629249999999956
Fuca1-4(Fuca1-2Galb1-3)GlcNAcb1-2Mana1-3(Fuca1-4(Fuca1-2Galb1-3)GlcNAcb1-2Mana1-3)Manb1-4GlcNAcb1-4GlcNAcb-Sp19	0	16.378074999999995
Galb1-3GlcNAcb1-3Galb1-4(Fuca1-3)GlcNAcb1-6(Galb1-3GlcNAcb1-3)Galb1-4Glc-Sp21	0	25.938975
Galb1-4GlcNAcb1-6(Galb1-4GlcNAcb1-2)Mana1-6(Galb1-4GlcNAcb1-4(Galb1-4GlcNAcb1-2)Mana1-3)Manb1-4GlcNAcb1-4GlcNAcb-Sp21	0	22.885
Galb1-4GlcNAcb1-6(Neu5Aca2-6Galb1-3GlcNAcb1-3)Galb1-4Glc-Sp21	1	269.12445
Gala1-3(Fuca1-2)Galb1-4(Fuca1-3)GlcNAcb1-3GalNAc-Sp14	1	237.133775
Gala1-3Galb1-3GlcNAcb1-3GalNAc-Sp14	0	-10.97955
Galb1-4GlcNAcb1-2Mana1-6(GlcNAcb1-4)(Galb1-4GlcNAcb1-2Mana1-3)Manb1-4GlcNAcb1-4GlcNAc-Sp21	0	-7.62727499999999
Galb1-6Galb-Sp10	0	14.872875
Neu5Aca2-3Galb1-4GlcNAcb1-3Galb-Sp8	0	-25.27432500000002
(6S)Galb1-3(6S)GlcNAc-Sp0	0	-25.295525000000005
Fuca1-2Galb1-4GlcNAcb1-6(Fuca1-2Galb1-4GlcNAcb1-3)GalNAc-Sp14	1	27644.21535000001
Neu5Aca2-6Galb1-4GlcNAcb1-6(Fuca1-2Galb1-3GlcNAcb1-3)Galb1-4Glc-Sp21	1	468.89385
Galb1-4GlcNAcb1-6(Galb1-4GlcNAcb1-2)Mana1-6(Galb1-4GlcNAcb1-2Mana1-3)Manb1-4GlcNAcb1-4GlcNAcb-Sp19	0	2.5074749999999995
Gala1-3(Fuca1-2)Galb1-3GalNAcb-Sp8	0	-13.875374999999995
Fuca1-2Galb1-3(Fuca1-4)GlcNAcb1-2Mana1-6(Fuca1-2Galb1-3(Fuca1-4)GlcNAcb1-2Mana1-3)Manb1-4GlcNAcb1-4(Fuca1-6)GlcNAcb1-4(Fuca1-6)GlcNAcb-Sp19	0	34.19707500000001
Neu5Aca2-3Galb1-3GlcNAcb1-6(Neu5Aca2-3Galb1-4GlcNAcb1-2)Mana1-6(Neu5Aca2-3Galb1-3GlcNAcb1-2Mana1-3)Manb1-4GlcNAcb1-4GlcNAcb-Sp19	0	-14.60875
Neu5Aca2-3Galb1-4GlcNAcb1-6GalNAca-Sp14	0	-13.491300000000004
Mana1-6(Mana1-3)Manb1-4GlcNAcb1-4(Fuca1-6)GlcNAcb-Sp19	0	39.77877499999999
Gala1-3Galb1-4GlcNAcb1-6GalNAca-Sp14	0	-15.266100000000002
Neu5Aca2-6GalNAcb1-4(6S)GlcNAcb-Sp8	0	-2.060925000000001
GlcNAcb1-6(GlcNAcb1-2)Mana1-6(GlcNAcb1-4)(GlcNAcb1-4(GlcNAcb1-2)Mana1-3)Manb1-4GlcNAcb1-4(Fuca1-6)GlcNAc-Sp21	0	-16.5221
Galb1-3(6S)GlcNAcb-Sp8	0	3.1144249999999905
(6S)(4S)GalNAcb1-4GlcNAc-Sp8	0	-16.767799999999994
GalNAcb1-4(6S)GlcNAc-Sp8	0	-34.425025
(3S)GalNAcb1-4GlcNAc-Sp8	0	-8.557325000000006
(4S)GalNAcb-Sp10	0	-19.354700000000005
GalNAcb1-4GlcNAcb1-2Mana-Sp0	0	-10.79025
GlcNAcb1-2Mana1-6(GlcNAcb1-4)(GlcNAcb1-2Mana1-3)Manb1-4GlcNAcb1-4(Fuca1-6)GlcNAc-Sp21	0	22.483124999998843
Neu5Gca2-3Galb1-4GlcNAcb1-3Galb1-4GlcNAcb1-2Mana1-6(Neu5Gca2-3Galb1-4GlcNAcb1-3Galb1-4GlcNAcb1-2Mana1-3)Manb1-4GlcNAcb1-4GlcNAcb-Sp24	0	-5.989099999999998
Fuca1-2Galb1-4GlcNAcb1-3Galb1-4GlcNAcb1-2Mana1-6(Fuca1-2Galb1-4GlcNAcb1-3Galb1-4GlcNAcb1-2Mana1-3)Manb1-4GlcNAcb1-4GlcNAcb-Sp24	1	39415.3765
GlcNAcb1-3Galb1-4GlcNAcb1-3Galb1-4GlcNAcb1-2Mana1-6(GlcNAcb1-3Galb1-4GlcNAcb1-3Galb1-4GlcNAcb1-2Mana1-3)Manb1-4GlcNAcb1-4GlcNAcb-Sp25	0	23.188374999999986
GlcNAcb1-3Galb1-4GlcNAcb1-3Galb1-4GlcNAcb1-3Galb1-4GlcNAcb1-3Galb1-4GlcNAcb1-2Mana1-6(GlcNAcb1-3Galb1-4GlcNAcb1-3Galb1-4GlcNAcb1-3Galb1-4GlcNAcb1-3Galb1-4GlcNAcb1-2Mana1-3)Manb1-4GlcNAcb1-4GlcNAcb-Sp25	0	7.906174999999994
Galb1-4GlcNAcb1-3Galb1-4GlcNAcb1-3Galb1-4GlcNAcb1-3Galb1-4GlcNAcb1-3Galb1-4GlcNAcb1-2Mana1-6(Galb1-4GlcNAcb1-3Galb1-4GlcNAcb1-3Galb1-4GlcNAcb1-3Galb1-4GlcNAcb1-3Galb1-4GlcNAcb1-2Mana1-3)Manb1-4GlcNAcb1-4GlcNAcb-Sp25	0	-4.318024999999988
GlcNAcb1-3Galb1-4GlcNAcb1-3Galb1-4GlcNAcb1-3Galb1-4GlcNAcb1-2Mana1-6(GlcNAcb1-3Galb1-4GlcNAcb1-3Galb1-4GlcNAcb1-3Galb1-4GlcNAcb1-2Mana1-3)Manb1-4GlcNAcb1-4(Fuca1-6)GlcNAcb-Sp24	0	21.831900000000005
Galb1-4GlcNAcb1-3Galb1-4GlcNAcb1-3Galb1-4GlcNAcb1-3Galb1-4GlcNAcb1-3Galb1-4GlcNAcb1-6(Galb1-4GlcNAcb1-3Galb1-4GlcNAcb1-3Galb1-4GlcNAcb1-3Galb1-4GlcNAcb1-3Galb1-4GlcNAb1-2)Mana1-6(Galb1-4GlcNAcb1-3Galb1-4GlcNAcb1-3Galb1-4GlcNAcb1-3Galb1-4GlcNAcb1-3Galb1-4GlcNAcb1-2Mana1-3)Manb1-4GlcNAcb1-4(Fuca1-6)GlcNAcb-Sp24	0	21.638075
GlcNAcb1-3Galb1-4GlcNAcb1-3GalNAca-Sp14	0	-7.7555749999999914
Neu5Aca2-6Galb1-4GlcNAcb1-3Galb1-4GlcNAcb1-6(Neu5Aca2-6Galb1-4GlcNAcb1-3Galb1-4GlcNAcb1-3)GalNAca-Sp14	1	165.252175
