# Supplementary material for: Identifying glycan motifs using a novel subtree mining approach
Source: BMC Bioinformatics. 2020 Feb 4;21:42. doi: 10.1186/s12859-020-3374-4 (PMC7001330; doi:10.1186/s12859-020-3374-4)
Supplement: Supplementary file 6 — Additional file 6 Training and test sets. CSV files for all training and test sets used for this manuscript. [file 12859_2020_3374_MOESM6_ESM.zip › CV_Folds/CV_Folds/fold_4/test_set_WGA_14057_1ug_v5.0_DATA.csv]

glycan	binding	rfu
Fuca-Sp8	0	12.140974999999996
Neu5Aca-Sp11	0	30.3083
Manb-Sp8	0	50.44445000000001
GlcNAcb-Sp0	1	6200.440675000002
Galb1-4GlcNAcb1-6(Galb1-4GlcNAcb1-3)GalNAc-Sp14	0	11.449475
(3S)Galb1-4(Fuca1-3)GlcNAc-Sp8	0	15.266374999999995
(3S)Galb-Sp8	0	8.232575
(6S)(4S)Galb1-4GlcNAcb-Sp0	0	13.200300000000002
(6S)Galb1-4Glcb-Sp8	0	49.068625
Neu5Aca2-3(6S)Galb1-4GlcNAcb-Sp8	0	19.509675
Neu5Aca2-6Galb1-4GlcNAcb1-2Mana1-6(Neu5Aca2-6Galb1-4GlcNAcb1-2Mana1-3)Manb1-4GlcNAcb1-4GlcNAcb-Sp13	0	59.78347500000001
Neu5Aca2-6Galb1-4GlcNAcb1-2Mana1-6(Neu5Aca2-6Galb1-4GlcNAcb1-2Mana1-3)Manb1-4GlcNAcb1-4GlcNAcb-Sp24	0	57.79700000000001
Fuca1-2Galb1-3(Fuca1-4)GlcNAcb-Sp8	0	23.159575000000004
Fuca1-2Galb1-3GalNAcb1-4(Neu5Aca2-3)Galb1-4Glcb-Sp0	0	26.523625000000006
Fuca1-2Galb1-3GlcNAcb-Sp0	0	11.934525000000002
Fuca1-4GlcNAcb-Sp8	0	10.097449999999998
Fucb1-3GlcNAcb-Sp8	0	2.9938749999999974
GalNAca1-3(Fuca1-2)Galb1-4(Fuca1-3)GlcNAcb-Sp0	0	33.983025
(3S)Galb1-4(Fuca1-3)Glcb-Sp0	0	127.29145000000004
GalNAcb1-4(Fuca1-3)GlcNAcb-Sp0	1	35298.082725
Gala1-3(Fuca1-2)Galb1-4(Fuca1-3)GlcNAcb-Sp8	0	7.669475
Gala1-3Galb1-4Glcb-Sp0	0	12.606175000000002
Gala1-3Galb-Sp8	0	16.59545
Gala1-4(Fuca1-2)Galb1-4GlcNAcb-Sp8	1	27268.89582500001
Galb1-4GlcNAcb1-6GalNAc-Sp14	0	15.436225000000006
GlcNAcb1-6(Galb1-3)GalNAca-Sp8	1	6339.850100000002
Neu5Aca2-6(Galb1-3)GalNAca-Sp14	0	6.528050000000002
Neu5Aca2-6(Galb1-3)GlcNAcb1-4Galb1-4Glcb-Sp10	0	19.112900000000003
Galb1-3GalNAcb1-4Galb1-4Glcb-Sp8	0	30.114925
Galb1-4GlcNAcb1-3Galb1-4GlcNAcb-Sp0	1	8318.96165
GlcNAca1-6Galb1-4GlcNAcb-Sp8	1	4147.257525
GlcNAcb1-3GalNAca-Sp14	0	14.376700000000005
GlcNAcb1-6Galb1-4GlcNAcb-Sp8	1	32057.607400000004
Glca1-6Glca1-6Glcb-Sp8	0	17.685575
Glcb1-6Glcb-Sp8	0	15.061075
GlcAb-Sp8	0	51.28125
KDNa2-3Galb1-4GlcNAcb-Sp0	0	44.93729999999999
Fuca1-2(6S)Galb1-4GlcNAcb-Sp0	0	8.576949999999998
Neu5Aca2-3Galb1-3GalNAca-Sp14	0	-4.616774999999999
Neu5Aca2-8Neu5Aca2-8Neu5Aca2-3Galb1-4Glcb-Sp0	0	2.8866
Neu5Aca2-6(Neu5Aca2-3)GalNAca-Sp8	0	17.073974999999994
Neu5Aca2-3GalNAca-Sp8	0	0.05197500000000055
Neu5Aca2-3Galb1-3GalNAcb1-3Gala1-4Galb1-4Glcb-Sp0	0	23.518075
Neu5Aca2-3Galb1-4(6S)GlcNAcb-Sp8	1	10308.619975
Neu5Aca2-3Galb1-4(Fuca1-3)GlcNAcb-Sp8	0	158.35165000000003
Fuca1-2Galb1-4(6S)Glcb-Sp0	0	11.896575000000002
Neu5Aca2-6GalNAcb1-4GlcNAcb-Sp0	1	30694.118525000005
Neu5Gca2-3Galb1-3(Fuca1-4)GlcNAcb-Sp0	0	7.149300000000002
Neu5Aca2-3Galb1-4GlcNAcb1-6(Galb1-3)GalNAca-Sp14	0	50.74242500000001
Galb1-3GlcNAcb1-3Galb1-3GlcNAcb-Sp0	0	4.149850000000002
Neu5Aca2-3Galb1-4GlcNAcb1-3Galb1-3GlcNAcb-Sp0	0	244.58665
(6P)Glcb-Sp10	0	103.52765000000002
Neu5Aca2-3Galb1-4(Fuca1-3)GlcNAcb1-6(Galb1-3)GalNAca-Sp14	0	36.83342499999999
GlcNAcb1-6(Galb1-4GlcNAcb1-3)Galb1-4GlcNAc-Sp0	1	35223.920024999985
GlcAb1-3GlcNAcb-Sp8	0	6.392899999999997
GlcNAcb1-4GlcNAcb-Sp12	1	26937.547775
Neu5Aca2-6Galb1-4GlcNAcb1-2Mana1-6(Neu5Aca2-3Galb1-4GlcNAcb1-2Mana1-3)Manb1-4GlcNAcb1-4GlcNAcb-Sp12	1	7252.977275
Galb1-4GlcNAcb1-2Mana1-6(Neu5Aca2-6Galb1-4GlcNAcb1-2Mana1-3)Manb1-4GlcNAcb1-4GlcNAcb-Sp12	0	44.121325
Neu5Gcb2-6Galb1-4GlcNAc-Sp8	0	12.665175000000005
Neu5Aca2-3Galb1-4GlcNAcb1-2Mana1-6(Neu5Aca2-6Galb1-4GlcNAcb1-2Mana1-3)Manb1-4GlcNAcb1-4GlcNAcb-Sp12	1	9003.618875
Neu5Aca2-3Galb1-4(Fuca1-3)GlcNAcb1-6(Neu5Aca2-3Galb1-3)GalNAc-Sp14	0	73.46934999999998
GlcNAca1-4Galb1-4GlcNAcb1-3Galb1-4Glcb-Sp0	1	26766.862375000004
GlcNAca1-4Galb1-4GlcNAcb1-3Galb1-4GlcNAcb-Sp0	1	20351.1455
Galb1-4GlcNAcb1-2Mana1-6Manb1-4GlcNAcb1-4GlcNAc-Sp12	0	16.735249999999994
Galb1-4GlcNAcb1-2Mana1-6(Galb1-4GlcNAcb1-2Mana1-3)Manb1-4GlcNAcb1-4(Fuca1-6)GlcNAcb-Sp22	0	11.198525000000005
KDNa2-3Galb1-4(Fuca1-3)GlcNAc-Sp0	0	12.11515
KDNa2-6Galb1-4GlcNAc-Sp0	0	9.60655
GalNAca1-3(Fuca1-2)Galb1-4GlcNAcb1-2Mana1-6(GalNAca1-3(Fuca1-2)Galb1-4GlcNAcb1-2Mana1-3)Manb1-4GlcNAcb1-4GlcNAcb-Sp20	1	13244.361425
Gala1-3Galb1-4(Fuca1-3)GlcNAcb1-2Mana1-6(Gala1-3Galb1-4(Fuca1-3)GlcNAcb1-2Mana1-3)Manb1-4GlcNAcb1-4GlcNAcb-Sp20	0	119.478425
Gala1-3(Fuca1-2)Galb1-3GlcNAcb1-2Mana1-6(Gala1-3(Fuca1-2)Galb1-3GlcNAcb1-2Mana1-3)Manb1-4GlcNAcb1-4GlcNAcb-Sp20	0	62.8691
Neu5Aca2-3Galb1-4GlcNAcb1-3GalNAc-Sp14	0	2.410625
Galb1-3GalNAca1-3(Fuca1-2)Galb1-4GlcNAc-Sp0	1	17339.349449999998
Galb1-4(Fuca1-3)GlcNAcb1-6(Galb1-3GlcNAcb1-3)Galb1-4Glc-Sp21	0	12.73335
Gala1-3Galb1-3GlcNAcb1-2Mana1-6(Gala1-3Galb1-3GlcNAcb1-2Mana1-3)Manb1-4GlcNAcb1-4GlcNAc-Sp19	0	43.977375
GlcNAcb1-2Mana1-6(Galb1-4GlcNAcb1-2Mana1-3)Manb1-4GlcNAcb1-4GlcNAc-Sp12	1	5119.229625
Galb1-3GalNAcb1-4(Neu5Aca2-8Neu5Aca2-3)Galb1-4Glcb-Sp0	0	7.117750000000003
Galb1-4(Fuca1-3)GlcNAcb1-2Mana1-6(Galb1-4(Fuca1-3)GlcNAcb1-2Mana1-3)Manb1-4GlcNAcb1-4(Fuca1-6)GlcNAcb-Sp22	0	26.020425000000003
Fuca1-2Galb1-4GlcNAcb1-2Mana1-6(Fuca1-2Galb1-4GlcNAcb1-2Mana1-3)Manb1-4GlcNAcb1-4(Fuca1-6)GlcNAcb-Sp22	0	91.95175000000003
GlcNAcb1-2Mana1-6(GlcNAcb1-4)(GlcNAcb1-2Mana1-3)Manb1-4GlcNAcb1-4GlcNAc-Sp21	1	32835.5415
(6S)Galb1-3GlcNAcb-Sp0	0	9.597975000000002
(6S)Galb1-3(6S)GlcNAc-Sp0	0	4.9801
Gala1-3Fuca1-2Galb1-4GlcNAcb1-6(Gala1-3Fuca1-2Galb1-4GlcNAcb1-3)GalNAc-Sp14	0	19.084525
Neu5Aca2-3Galb1-4GlcNAcb1-4Mana1-6(GlcNAcb1-4)(Neu5Aca2-3Galb1-4GlcNAcb1-4(Neu5Aca2-3Galb1-4GlcNAcb1-2)Mana1-3)Manb1-4GlcNAcb1-4GlcNAcb-Sp21	1	8536.798200000001
Neu5Aca2-6Galb1-4GlcNAcb1-2Mana1-6(GlcNAcb1-4)(Neu5Aca2-6Galb1-4GlcNAcb1-2Mana1-3)Manb1-4GlcNAcb1-4GlcNAcb-Sp21	1	8618.820674999999
Gala1-3(Fuca1-2)Galb1-3GalNAca-Sp8	0	12.727775
Glca1-6Glca1-6Glca1-6Glcb-Sp10	0	11.359050000000005
GlcNAcb1-6(GlcNAcb1-2)Mana1-6(GlcNAcb1-2Mana1-3)Manb1-4GlcNAcb1-4(Fuca1-6)GlcNAcb-Sp24	0	80.537425
Neu5Aca2-6Galb1-4GlcNAcb1-6GalNAca-Sp14	0	12.250125
Neu5Aca2-3Galb1-4GlcNAcb1-2Mana1-6(Neu5Aca2-3Galb1-4GlcNAcb1-2Mana1-3)Manb1-4GlcNAcb1-4(Fuca1-6)GlcNAcb-Sp24	1	18237.8577
Galb1-3(Fuca1-4)GlcNAcb1-6GalNAca-Sp14	0	6.840225
(3S)Galb1-3(Fuca1-4)GlcNAcb-Sp0	0	15.308725
Gala1-3(Fuca1-2)Galb1-4GlcNAcb1-6GalNAca-Sp14	0	7.872725000000001
Neu5Aca2-6GalNAcb1-4(6S)GlcNAcb-Sp8	1	7216.063125000002
(3S)GalNAcb1-4(Fuca1-3)GlcNAcb-Sp8	0	6.835399999999997
Galb1-4GlcNAcb1-6(Galb1-4GlcNAcb1-2)Mana1-6(GlcNAcb1-4Galb1-4GlcNAcb1-4(Galb1-4GlcNAcb1-2)Mana1-3)Manb1-4GlcNAcb1-4(Fuca1-6)GlcNAc-Sp21	0	25.55985
(6S)(4S)GalNAcb1-4GlcNAc-Sp8	0	13.260225000000002
(4S)GalNAcb-Sp10	0	6.902425000000001
Galb1-4(6P)GlcNAcb-Sp0	0	108.463575
Gala1-3(Fuca1-2)Galb1-3GlcNAcb1-6GalNAc-Sp14	0	0.3682999999999996
Gala1-3Galb1-3GlcNAcb1-2Mana-Sp0	0	89.08754999999998
GlcNAcb1-3Galb1-4GlcNAcb1-6(GlcNAcb1-3)Galb1-4GlcNAc-Sp0	1	30061.40735
GlcNAcb1-3Galb1-4GlcNAcb1-2Mana1-6(GlcNAcb1-3Galb1-4GlcNAcb1-2Mana1-3)Manb1-4GlcNAcb1-4GlcNAcb-Sp25	1	37282.351574999986
Neu5Aca2-8Neu5Gca2-3Galb1-4GlcNAc-Sp0	0	199.0691
GlcNAcb1-3Galb1-4GlcNAcb1-6(GlcNAcb1-3Galb1-3)GalNAca-Sp14	1	12231.913249999998
GalNAcb1-4GlcNAcb1-3GalNAcb1-4GlcNAcb-Sp0	1	30626.125849999997
Galb1-4GlcNAcb1-3Galb1-4GlcNAcb1-3Galb1-4GlcNAcb1-3Galb1-4GlcNAcb1-3Galb1-4GlcNAcb1-2Mana1-6(Galb1-4GlcNAcb1-3Galb1-4GlcNAcb1-3Galb1-4GlcNAcb1-3Galb1-4GlcNAcb1-3Galb1-4GlcNAcb1-2Mana1-3)Manb1-4GlcNAcb1-4GlcNAcb-Sp25	1	10373.2396
GlcNAcb1-3Galb1-4GlcNAcb1-3Galb1-4GlcNAcb1-3Galb1-4GlcNAcb1-3Galb1-4GlcNAcb1-6(GlcNAcb1-3Galb1-4GlcNAcb1-3Galb1-4GlcNAcb1-3Galb1-4GlcNAcb1-3Galb1-4GlcNAb1-2)Mana1-6(GlcNAcb1-3Galb1-4GlcNAcb1-3Galb1-4GlcNAcb1-3Galb1-4GlcNAcb1-3Galb1-4GlcNAcb1-2Mana1-3)Manb1-4GlcNAcb1-4(Fuca1-6)GlcNAcb-Sp24	1	34871.71022499999
Galb1-4GlcNAcb1-3Galb1-4GlcNAcb1-6(Galb1-3)GalNAca-Sp14	0	130.19572499999998
GlcNAcb1-3Galb1-4GlcNAcb1-6(Galb1-3)GalNAca-Sp14	1	2427.85765
