# Supplementary material for: Identifying glycan motifs using a novel subtree mining approach
Source: BMC Bioinformatics. 2020 Feb 4;21:42. doi: 10.1186/s12859-020-3374-4 (PMC7001330; doi:10.1186/s12859-020-3374-4)
Supplement: Supplementary file 6 — Additional file 6 Training and test sets. CSV files for all training and test sets used for this manuscript. [file 12859_2020_3374_MOESM6_ESM.zip › CV_Folds/CV_Folds/fold_4/training_set_Human-DC-Sign-tetramer_15320_v5.0_DATA.csv]

glycan	binding	rfu
Gala-Sp8	0	24.473424999999995
Glca-Sp8	0	16.0417
Mana-Sp8	0	50.244125
GalNAca-Sp8	0	53.69302500000001
Fuca-Sp8	0	26.643475
Rhaa-Sp8	0	20.3898
Neu5Aca-Sp8	0	37.251425
Neu5Acb-Sp8	0	23.154925
Galb-Sp8	0	18.142725000000006
Glcb-Sp8	0	15.808774999999995
GalNAcb-Sp8	0	22.787175
GlcNAcb-Sp8	0	24.703525
GlcN(Gc)b-Sp8	0	12.852100000000002
Galb1-4GlcNAcb1-6(Galb1-4GlcNAcb1-3)GalNAca-Sp8	0	15.920399999999995
Galb1-4GlcNAcb1-6(Galb1-4GlcNAcb1-3)GalNAc-Sp14	0	20.838575
GlcNAcb1-6(GlcNAcb1-4)(GlcNAcb1-3)GlcNAc-Sp8	0	28.92465000000001
6S(3S)Galb1-4(6S)GlcNAcb-Sp0	0	31.5088
6S(3S)Galb1-4GlcNAcb-Sp0	0	26.5168
(3S)Galb1-4(Fuca1-3)(6S)Glc-Sp0	0	25.80167500000001
(3S)Galb1-4Glcb-Sp8	0	34.274175
(3S)Galb1-4(6S)Glcb-Sp0	0	23.342550000000006
(3S)Galb1-4(6S)Glcb-Sp8	0	61.00664999999999
(3S)Galb1-3GalNAca-Sp8	0	36.386425
(3S)Galb1-4(Fuca1-3)GlcNAc-Sp0	0	42.11682499999999
(3S)Galb1-4(Fuca1-3)GlcNAc-Sp8	0	62.86474999999997
(3S)Galb1-4(6S)GlcNAcb-Sp0	0	21.53667500000001
(3S)Galb1-4GlcNAcb-Sp0	0	28.451475
(3S)Galb1-4GlcNAcb-Sp8	0	16.389325
(6S)(4S)Galb1-4GlcNAcb-Sp0	0	30.558399999999985
(4S)Galb1-4GlcNAcb-Sp8	0	11.9371
(6P)Mana-Sp8	0	9.028150000000004
(6S)Galb1-4Glcb-Sp0	0	7.7716749999999974
(6S)Galb1-4(6S)Glcb-Sp8	0	46.70082500000001
Neu5Aca2-3(6S)Galb1-4GlcNAcb-Sp8	0	23.251200000000004
Neu5,9Ac2a-Sp8	0	16.453649999999996
Neu5,9Ac2a2-6Galb1-4GlcNAcb-Sp8	0	20.934225000000005
Mana1-6(Mana1-3)Manb1-4GlcNAcb1-4GlcNAcb-Sp13	0	35.92212500000001
GlcNAcb1-2Mana1-6(GlcNAcb1-2Mana1-3)Manb1-4GlcNAcb1-4GlcNAcb-Sp12	0	26.432199999999995
Galb1-4GlcNAcb1-2Mana1-6(Galb1-4GlcNAcb1-2Mana1-3)Manb1-4GlcNAcb1-4GlcNAcb-Sp12	0	51.24025
Neu5Aca2-6Galb1-4GlcNAcb1-2Mana1-6(Neu5Aca2-6Galb1-4GlcNAcb1-2Mana1-3)Manb1-4GlcNAcb1-4GlcNAcb-Sp13	0	34.57715
Neu5Aca2-6Galb1-4GlcNAcb1-2Mana1-6(Neu5Aca2-6Galb1-4GlcNAcb1-2Mana1-3)Manb1-4GlcNAcb1-4GlcNAcb-Sp21	0	4.7989000000000015
Neu5Aca2-6Galb1-4GlcNAcb1-2Mana1-6(Neu5Aca2-6Galb1-4GlcNAcb1-2Mana1-3)Manb1-4GlcNAcb1-4GlcNAcb-Sp24	0	33.57275
Fuca1-2Galb1-3GalNAcb1-3Gala-Sp9	0	37.70575
Fuca1-2Galb1-3GalNAcb1-3Gala1-4Galb1-4Glcb-Sp9	0	26.1903
Fuca1-2Galb1-3(Fuca1-4)GlcNAcb-Sp8	0	4.519424999999999
Fuca1-2Galb1-3GalNAca-Sp8	0	19.5089
Fuca1-2Galb1-3GalNAca-Sp14	0	16.0659
Fuca1-2Galb1-3GalNAcb1-4(Neu5Aca2-3)Galb1-4Glcb-Sp0	0	40.44495000000001
Fuca1-2Galb1-3GlcNAcb1-3Galb1-4Glcb-Sp10	0	19.584225
Fuca1-2Galb1-4(Fuca1-3)GlcNAcb1-3Galb1-4(Fuca1-3)GlcNAcb-Sp0	1	8375.628825
Fuca1-2Galb1-4(Fuca1-3)GlcNAcb1-3Galb1-4(Fuca1-3)GlcNAcb1-3Galb1-4(Fuca1-3)GlcNAcb-Sp0	1	3687.959150000001
Fuca1-2Galb1-4(Fuca1-3)GlcNAcb-Sp0	1	678.88645
Fuca1-2Galb1-4GlcNAcb1-3Galb1-4GlcNAcb-Sp0	0	6.8158
Fuca1-2Galb1-4GlcNAcb1-3Galb1-4GlcNAcb1-3Galb1-4GlcNAcb-Sp0	0	52.876949999999994
Fuca1-2Galb1-4GlcNAcb-Sp0	0	21.228075000000004
Fuca1-2Galb1-4GlcNAcb-Sp8	0	55.814275
Fuca1-2Galb1-4Glcb-Sp0	0	38.99802499999999
Fuca1-2Galb-Sp8	0	49.45505
Fuca1-3GlcNAcb-Sp8	0	79.76305
GalNAca1-3(Fuca1-2)Galb1-3GlcNAcb-Sp0	0	71.61917500000001
(3S)Galb1-4(Fuca1-3)Glcb-Sp0	0	17.16945
GalNAca1-3(Fuca1-2)Galb1-4GlcNAcb-Sp0	0	15.362375000000005
GalNAca1-3(Fuca1-2)Galb1-4GlcNAcb-Sp8	0	19.0303
GalNAca1-3(Fuca1-2)Galb1-4Glcb-Sp0	0	42.98587500000002
GlcNAcb1-3Galb1-3GalNAca-Sp8	0	13.565449999999995
GalNAca1-3(Fuca1-2)Galb-Sp8	0	44.26540000000001
GalNAca1-3(Fuca1-2)Galb-Sp18	0	61.341225
GalNAca1-3GalNAcb-Sp8	0	15.570475000000002
GalNAca1-3Galb-Sp8	0	33.419925000000006
GalNAca1-4(Fuca1-2)Galb1-4GlcNAcb-Sp8	0	94.60390000000002
GalNAcb1-3GalNAca-Sp8	0	25.37072500000001
GalNAcb1-3Gala1-4Galb1-4GlcNAcb-Sp0	0	41.75977500000001
GalNAcb1-4GlcNAcb-Sp0	0	16.780775
GalNAcb1-4GlcNAcb-Sp8	0	51.923125
Gala1-2Galb-Sp8	0	16.946375
Gala1-3(Fuca1-2)Galb1-3GlcNAcb-Sp0	0	8.514450000000004
Gala1-3(Fuca1-2)Galb1-3GlcNAcb-Sp8	0	41.40935
Gala1-3(Fuca1-2)Galb1-4(Fuca1-3)GlcNAcb-Sp0	0	29.502150000000004
Gala1-3(Fuca1-2)Galb1-4GlcNAc-Sp0	0	29.944825000000005
Gala1-3(Fuca1-2)Galb1-4Glcb-Sp0	0	27.820075000000006
Gala1-3(Fuca1-2)Galb-Sp18	1	605.231675
Gala1-4(Gala1-3)Galb1-4GlcNAcb-Sp8	0	44.615375
Gala1-3GalNAca-Sp8	0	31.39599999999999
Gala1-3GalNAcb-Sp8	0	14.219624999999995
Gala1-3Galb1-3GlcNAcb-Sp0	0	20.500950000000003
Gala1-3Galb1-4GlcNAcb-Sp8	0	18.2778
Gala1-3Galb1-4Glcb-Sp0	0	12.189250000000005
Gala1-3Galb1-4Glc-Sp10	0	11.038725
Gala1-3Galb-Sp8	0	4.7364
Gala1-4(Fuca1-2)Galb1-4GlcNAcb-Sp8	0	45.88060000000002
Gala1-4Galb1-4GlcNAcb-Sp8	0	16.798125
Gala1-4Galb1-4Glcb-Sp0	0	6.616649999999992
Gala1-4GlcNAcb-Sp8	0	14.24175
Gala1-6Glcb-Sp8	0	15.532274999999998
Galb1-2Galb-Sp8	0	17.38705
Galb1-3GlcNAcb1-3Galb1-4(Fuca1-3)GlcNAcb-Sp0	0	41.089325
Galb1-3(Fuca1-4)GlcNAc-Sp8	1	1390.24625
Fuca1-4(Galb1-3)GlcNAcb-Sp8	1	729.0528
Galb1-4GlcNAcb1-6GalNAca-Sp8	0	41.11465
GlcNAcb1-6(Galb1-3)GalNAca-Sp8	0	32.079849999999986
GlcNAcb1-6(Galb1-3)GalNAca-Sp14	0	10.074450000000002
Neu5Aca2-6(Galb1-3)GalNAca-Sp8	0	12.733824999999996
Neu5Aca2-6(Galb1-3)GalNAca-Sp14	0	11.8731
Neu5Aca2-6(Galb1-3)GlcNAcb1-4Galb1-4Glcb-Sp10	0	33.546775000000004
Galb1-3GalNAca-Sp8	0	14.959600000000002
Galb1-3GalNAca-Sp14	0	15.732025
Galb1-3GalNAca-Sp16	0	22.87452500000001
Galb1-3GalNAcb-Sp8	0	55.794225
Galb1-3GalNAcb1-3Gala1-4Galb1-4Glcb-Sp0	0	27.1318
Galb1-3Galb-Sp8	0	14.3049
Galb1-3GlcNAcb1-3Galb1-4GlcNAcb-Sp0	0	21.346975
Galb1-3GlcNAcb1-3Galb1-4Glcb-Sp10	0	14.199075
Galb1-3GlcNAcb-Sp0	0	12.93565
Galb1-4(Fuca1-3)GlcNAcb-Sp8	1	650.279125
Galb1-4(Fuca1-3)GlcNAcb1-3Galb1-4(Fuca1-3)GlcNAcb1-3Galb1-4(Fuca1-3)GlcNAcb-Sp0	1	4754.394324999998
Galb1-4(6S)Glcb-Sp0	0	30.45552500000001
Galb1-4GalNAcb1-3(Fuca1-2)Galb1-4GlcNAcb-Sp8	0	8.510674999999999
Galb1-4GlcNAcb1-3GalNAc-Sp14	0	19.985049999999994
Galb1-4GlcNAcb1-3Galb1-4(Fuca1-3)GlcNAcb1-3Galb1-4(Fuca1-3)GlcNAcb-Sp0	0	50.45445
Galb1-4GlcNAcb1-3Galb1-4GlcNAcb1-3Galb1-4GlcNAcb-Sp0	0	11.495
Galb1-4GlcNAcb1-3Galb1-4Glcb-Sp0	0	29.844624999999994
Galb1-4GlcNAcb1-3Galb1-4Glcb-Sp8	0	47.25585
Galb1-4GlcNAcb1-6(Galb1-3)GalNAca-Sp8	0	49.0628
Galb1-4GlcNAcb1-6(Galb1-3)GalNAc-Sp14	0	10.12095
Galb1-4GlcNAcb-Sp0	0	22.62547500000001
Galb1-4GlcNAcb-Sp8	0	30.67110000000001
Galb1-4GlcNAcb-Sp23	0	13.589025
Galb1-4Glcb-Sp0	0	13.294825000000005
GlcNAca1-3Galb1-4GlcNAcb-Sp8	0	75.18314999999998
GlcNAca1-6Galb1-4GlcNAcb-Sp8	0	36.07740000000001
GlcNAcb1-2Galb1-3GalNAca-Sp8	0	42.46339999999999
GlcNAcb1-6(GlcNAcb1-3)GalNAca-Sp8	0	8.308225
GlcNAcb1-6(GlcNAcb1-3)Galb1-4GlcNAcb-Sp8	0	26.645674999999994
GlcNAcb1-3GalNAca-Sp8	0	48.194275
GlcNAcb1-3Galb-Sp8	0	8.775950000000002
GlcNAcb1-3Galb1-4GlcNAcb-Sp0	0	43.07647499999999
GlcNAcb1-3Galb1-4GlcNAcb1-3Galb1-4GlcNAcb-Sp0	0	54.2631
GlcNAcb1-4-MDPLys	0	32.9319
GlcNAcb1-6(GlcNAcb1-4)GalNAca-Sp8	0	85.23285
GlcNAcb1-4Galb1-4GlcNAcb-Sp8	0	25.767675
GlcNAcb1-4GlcNAcb1-4GlcNAcb1-4GlcNAcb1-4GlcNAcb1-4GlcNAcb1-Sp8	0	26.256525
GlcNAcb1-4GlcNAcb1-4GlcNAcb1-4GlcNAcb1-4GlcNAcb1-Sp8	0	51.04895000000001
GlcNAcb1-6GalNAca-Sp14	0	44.378925
GlcNAcb1-6Galb1-4GlcNAcb-Sp8	0	14.409375
Glca1-4Glcb-Sp8	0	24.44915
Glca1-4Glca-Sp8	0	14.83025
Glca1-6Glca1-6Glcb-Sp8	0	22.126275
Glcb1-4Glcb-Sp8	0	10.226625000000002
G-ol-Sp8	0	18.676075
GlcAa-Sp8	0	21.094175
GlcAb-Sp8	0	34.209975
GlcAb1-3Galb-Sp8	0	18.042025
GlcAb1-6Galb-Sp8	0	19.960675
KDNa2-3Galb1-3GlcNAcb-Sp0	0	23.05135
KDNa2-3Galb1-4GlcNAcb-Sp0	0	13.920474999999998
Mana1-2Mana1-3Mana-Sp9	0	71.36622499999999
Mana1-6(Mana1-2Mana1-3)Mana1-6(Mana1-2Mana1-3)Manb1-4GlcNAcb1-4GlcNAcb-Sp12	0	59.64169999999999
Mana1-2Mana1-6(Mana1-3)Mana1-6(Mana1-2Mana1-2Mana1-3)Manb1-4GlcNAcb1-4GlcNAcb-Sp12	1	557.9671249999999
Mana1-6(Mana1-3)Mana1-6(Mana1-3)Manb1-4GlcNAcb1-4GlcNAcb-Sp12	0	47.524925
Manb1-4GlcNAcb-Sp0	0	7.418249999999998
Neu5Aca2-3Galb1-4GlcNAcb1-3Galb1-4(Fuca1-3)GlcNAcb-Sp0	0	6.900100000000003
(3S)Galb1-4(Fuca1-3)(6S)GlcNAcb-Sp8	0	41.86675
Fuca1-2(6S)Galb1-4GlcNAcb-Sp0	0	21.49925
Fuca1-2Galb1-4(6S)GlcNAcb-Sp8	0	22.86297499999999
Fuca1-2(6S)Galb1-4(6S)Glcb-Sp0	0	20.073025
Neu5Aca2-3Galb1-3GalNAca-Sp8	0	22.653225
GalNAcb1-4(Neu5Aca2-8Neu5Aca2-8Neu5Aca2-8Neu5Aca2-3)Galb1-4Glcb-Sp0	0	17.669925
GalNAcb1-4(Neu5Aca2-8Neu5Aca2-8Neu5Aca2-3)Galb1-4Glcb-Sp0	0	24.129975
GalNAcb1-4(Neu5Aca2-8Neu5Aca2-3)Galb1-4Glcb-Sp0	0	11.9455
Neu5Aca2-8Neu5Aca2-8Neu5Aca-Sp8	0	19.673724999999987
Neu5Aca2-3(6S)Galb1-4(Fuca1-3)GlcNAcb-Sp8	0	11.872925
GalNAcb1-4(Neu5Aca2-3)Galb1-4GlcNAcb-Sp0	0	15.6126
GalNAcb1-4(Neu5Aca2-3)Galb1-4GlcNAcb-Sp8	0	18.795675000000006
Neu5Aca2-3Galb1-3GalNAcb1-4(Neu5Aca2-3)Galb1-4Glcb-Sp0	0	26.3295
Neu5Aca2-6(Neu5Aca2-3)GalNAca-Sp8	0	19.238650000000003
Neu5Aca2-3GalNAca-Sp8	0	15.79445
Neu5Aca2-3GalNAcb1-4GlcNAcb-Sp0	0	23.94725
Neu5Aca2-3Galb1-3(6S)GlcNAc-Sp8	0	18.180425
Neu5Aca2-3Galb1-3(Fuca1-4)GlcNAcb-Sp8	0	55.832725
Neu5Aca2-3Galb1-4(Neu5Aca2-3Galb1-3)GlcNAcb-Sp8	0	1.978500000000002
Neu5Aca2-6(Neu5Aca2-3Galb1-3)GalNAca-Sp14	0	44.69835000000001
Neu5Aca2-3Galb-Sp8	0	25.945725000000003
Neu5Aca2-3Galb1-3GalNAcb1-3Gala1-4Galb1-4Glcb-Sp0	0	14.41305
Neu5Aca2-3Galb1-3GlcNAcb1-3Galb1-4GlcNAcb-Sp0	0	7.14875
Neu5Aca2-3Galb1-3GlcNAcb-Sp0	0	21.154175
Neu5Aca2-3Galb1-3GlcNAcb-Sp8	0	16.410775
Neu5Aca2-3Galb1-4(Fuca1-3)(6S)GlcNAcb-Sp8	0	29.51277500000001
Neu5Aca2-3Galb1-4(Fuca1-3)GlcNAcb-Sp0	0	14.0703
Neu5Aca2-3Galb1-4(Fuca1-3)GlcNAcb-Sp8	0	9.405350000000002
Neu5Aca2-3Galb1-4(Fuca1-3)GlcNAcb1-3Galb-Sp8	0	23.385749999999994
Neu5Aca2-3Galb1-4GlcNAcb1-3Galb1-4GlcNAcb1-3Galb1-4GlcNAcb-Sp0	0	9.267325
Neu5Aca2-3Galb1-4GlcNAcb1-3Galb1-4GlcNAcb-Sp0	0	14.764949999999995
Fuca1-2Galb1-4(6S)Glcb-Sp0	0	29.7712
Neu5Aca2-3Galb1-4Glcb-Sp0	0	5.7272500000000015
Neu5Aca2-3Galb1-4Glcb-Sp8	0	10.996125
Neu5Aca2-6GalNAca-Sp8	0	23.843824999999995
Neu5Aca2-6GalNAcb1-4GlcNAcb-Sp0	0	8.731774999999997
Neu5Aca2-6Galb1-4GlcNAcb-Sp0	0	8.17765
Neu5Aca2-6Galb1-4GlcNAcb1-3Galb1-4(Fuca1-3)GlcNAcb1-3Galb1-4(Fuca1-3)GlcNAcb-Sp0	0	23.139099999999992
Neu5Aca2-6Galb1-4GlcNAcb1-3Galb1-4GlcNAcb-Sp0	0	27.104199999999995
Neu5Aca2-6Galb1-4Glcb-Sp0	0	38.05067499999999
Neu5Aca2-6Galb1-4Glcb-Sp8	0	26.563399999999994
Neu5Aca2-6Galb-Sp8	0	31.67777500000001
Neu5Aca2-8Neu5Aca-Sp8	0	30.228200000000008
Neu5Aca2-8Neu5Aca2-3Galb1-4Glcb-Sp0	0	5.474124999999999
Galb1-3(Fuca1-4)GlcNAcb1-3Galb1-3(Fuca1-4)GlcNAcb-Sp0	1	586.0489
Neu5Acb2-6GalNAca-Sp8	0	21.1801
Neu5Acb2-6Galb1-4GlcNAcb-Sp8	0	37.56524999999999
Neu5Gca2-3Galb1-3(Fuca1-4)GlcNAcb-Sp0	0	46.5138
Neu5Gca2-3Galb1-3GlcNAcb-Sp0	0	14.719124999999998
Neu5Gca2-3Galb1-4GlcNAcb-Sp0	0	43.74302499999999
Neu5Gca2-6GalNAca-Sp0	0	37.51195
Neu5Gca-Sp8	0	14.56195
Galb1-3GlcNAcb1-3Galb1-3GlcNAcb-Sp0	0	47.63970000000001
Galb1-4(Fuca1-3)(6S)GlcNAcb-Sp0	0	39.4937
Galb1-4(Fuca1-3)(6S)Glcb-Sp0	0	47.86885
Galb1-4GlcNAcb1-3Galb1-3GlcNAcb-Sp0	0	16.4355
Neu5Aca2-3Galb1-3GlcNAcb1-3Galb1-3GlcNAcb-Sp0	0	31.455125
Neu5Aca2-3Galb1-4GlcNAcb1-3Galb1-3GlcNAcb-Sp0	0	26.200149999999994
(6S)Galb1-4(6S)GlcNAcb-Sp0	0	38.926575
(6P)Glcb-Sp10	0	25.032299999999992
Neu5Aca2-3Galb1-4(Fuca1-3)GlcNAcb1-6(Galb1-3)GalNAca-Sp14	0	41.883
Galb1-3Galb1-4GlcNAcb-Sp8	0	16.142475
Neu5Aca2-6Galb1-4GlcNAcb1-2Mana1-6(Galb1-4GlcNAcb1-2Mana1-3)Manb1-4GlcNAcb1-4GlcNAcb-Sp12	0	12.607475
Galb1-4GlcNAcb1-6(Galb1-4GlcNAcb1-3)Galb1-4GlcNAc-Sp0	0	22.906375000000004
GlcNAcb1-6(Galb1-4GlcNAcb1-3)Galb1-4GlcNAc-Sp0	0	21.08235
Galb1-4GlcNAca1-6Galb1-4GlcNAcb-Sp0	0	68.64035
Galb1-4GlcNAcb1-6Galb1-4GlcNAcb-Sp0	0	26.09512499999999
GalNAcb1-3Galb-Sp8	0	31.846949999999996
GlcAb1-3GlcNAcb-Sp8	0	14.317
Neu5Aca2-6Galb1-4GlcNAcb1-2Mana1-6(GlcNAcb1-2Mana1-3)Manb1-4GlcNAcb1-4GlcNAcb-Sp12	0	32.72512500000001
GlcNAcb1-3Man-Sp10	0	25.657825000000006
GlcNAcb1-4GlcNAcb-Sp10	0	25.94
Mana1-6(Mana1-3)Mana1-6(Mana1-3)Manb-Sp10	0	41.1753
Mana1-2Mana1-6(Mana1-2Mana1-3)Mana1-6(Mana1-2Mana1-2Mana1-3)Mana-Sp9	1	6833.1462999999985
Neu5Aca2-6Galb1-4GlcNAcb1-2Mana1-6(Neu5Aca2-3Galb1-4GlcNAcb1-2Mana1-3)Manb1-4GlcNAcb1-4GlcNAcb-Sp12	0	9.72045
Galb1-4GlcNAcb1-2Mana1-6(Neu5Aca2-6Galb1-4GlcNAcb1-2Mana1-3)Manb1-4GlcNAcb1-4GlcNAcb-Sp12	0	30.563949999999984
Neu5Aca2-8Neu5Acb-Sp17	0	34.307525
Neu5Aca2-8Neu5Aca2-8Neu5Acb-Sp8	0	19.081574999999987
Neu5Gcb2-6Galb1-4GlcNAc-Sp8	0	18.73735
Neu5Aca2-3Galb1-4GlcNAcb1-2Mana1-6(Neu5Aca2-3Galb1-4GlcNAcb1-2Mana1-3)Manb1-4GlcNAcb1-4GlcNAcb-Sp12	0	5.00755
Neu5Aca2-3Galb1-4GlcNAcb1-2Mana1-6(Neu5Aca2-6Galb1-4GlcNAcb1-2Mana1-3)Manb1-4GlcNAcb1-4GlcNAcb-Sp12	0	10.052625
Galb1-4(Fuca1-3)GlcNAcb1-2Mana1-6(Galb1-4(Fuca1-3)GlcNAcb1-2Mana1-3)Manb1-4GlcNAcb1-4GlcNAcb-Sp20	1	1409.403425
Neu5,9Ac2a2-3Galb1-4GlcNAcb-Sp0	0	14.074975000000002
Neu5,9Ac2a2-3Galb1-3GlcNAcb-Sp0	0	13.130800000000004
Neu5Aca2-6Galb1-4GlcNAcb1-3Galb1-3GlcNAcb-Sp0	0	23.718525
Neu5Aca2-3Galb1-3(Fuca1-4)GlcNAcb1-3Galb1-3(Fuca1-4)GlcNAcb-Sp0	1	692.2565
Neu5Aca2-6Galb1-4GlcNAcb1-3Galb1-4GlcNAcb1-3Galb1-4GlcNAcb-Sp0	0	19.7471
Gala1-4Galb1-4GlcNAcb1-3Galb1-4Glcb-Sp0	0	20.789800000000003
GalNAca1-3(Fuca1-2)Galb1-4GlcNAcb1-3Galb1-4GlcNAcb-Sp0	0	54.064425
GalNAca1-3(Fuca1-2)Galb1-4GlcNAcb1-3Galb1-4GlcNAcb1-3Galb1-4GlcNAcb-Sp0	0	48.7315
Neu5Aca2-3Galb1-4(Fuca1-3)GlcNAcb1-6(Neu5Aca2-3Galb1-3)GalNAc-Sp14	0	52.74399999999999
GlcNAca1-4Galb1-4GlcNAcb1-3Galb1-4GlcNAcb1-3Galb1-4GlcNAcb-Sp0	0	41.86759999999999
GlcNAca1-4Galb1-4GlcNAcb-Sp0	0	66.553075
GlcNAca1-4Galb1-3GlcNAcb-Sp0	0	32.64724999999999
GlcNAca1-4Galb1-4GlcNAcb1-3Galb1-4Glcb-Sp0	0	15.053299999999998
GlcNAca1-4Galb1-4GlcNAcb1-3Galb1-4(Fuca1-3)GlcNAcb1-3Galb1-4(Fuca1-3)GlcNAcb-Sp0	0	61.477525
GlcNAca1-4Galb1-4GlcNAcb1-3Galb1-4GlcNAcb-Sp0	0	20.500875
GlcNAca1-4Galb1-3GalNAc-Sp14	0	19.806400000000004
Neu5Aca2-6Galb1-4GlcNAcb1-2Mana1-6(Mana1-3)Manb1-4GlcNAcb1-4GlcNAc-Sp12	0	27.79015
Mana1-6(Neu5Aca2-6Galb1-4GlcNAcb1-2Mana1-3)Manb1-4GlcNAcb1-4GlcNAc-Sp12	0	12.311625
Neu5Aca2-6Galb1-4GlcNAcb1-2Mana1-6Manb1-4GlcNAcb1-4GlcNAc-Sp12	0	16.002425000000002
Galb1-4GlcNAcb1-2Mana1-3Manb1-4GlcNAcb1-4GlcNAc-Sp12	0	46.42712500000001
Galb1-4GlcNAcb1-2Mana1-6Manb1-4GlcNAcb1-4GlcNAc-Sp12	0	64.619725
GlcNAcb1-2Mana1-6(GlcNAcb1-2Mana1-3)Manb1-4GlcNAcb1-4(Fuca1-6)GlcNAcb-Sp22	0	44.289525
Galb1-4GlcNAcb1-2Mana1-6(Galb1-4GlcNAcb1-2Mana1-3)Manb1-4GlcNAcb1-4(Fuca1-6)GlcNAcb-Sp22	0	15.7774
Galb1-3GlcNAcb1-2Mana1-6(Galb1-3GlcNAcb1-2Mana1-3)Manb1-4GlcNAcb1-4(Fuca1-6)GlcNAcb-Sp22	0	19.654950000000007
(6S)GlcNAcb1-3Galb1-4GlcNAcb-Sp0	0	32.732575000000004
KDNa2-3Galb1-4(Fuca1-3)GlcNAc-Sp0	0	53.92252500000001
KDNa2-6Galb1-4GlcNAc-Sp0	0	33.021975
KDNa2-3Galb1-4Glc-Sp0	0	36.22567500000001
KDNa2-3Galb1-3GalNAca-Sp14	0	53.531925
Fuca1-2Galb1-4(Fuca1-3)GlcNAcb1-2Mana1-6(Fuca1-2Galb1-4(Fuca1-3)GlcNAcb1-2Mana1-3)Manb1-4GlcNAcb1-4GlcNAb-Sp20	0	50.13795000000001
Gala1-3Galb1-4GlcNAcb1-2Mana1-6(Gala1-3Galb1-4GlcNAcb1-2Mana1-3)Manb1-4GlcNAcb1-4GlcNAcb-Sp20	0	20.065325
Galb1-4GlcNAcb1-2Mana1-6(Mana1-3)Manb1-4GlcNAcb1-4GlcNAcb-Sp12	0	28.90034999999999
Neu5Aca2-6GlcNAcb1-4GlcNAc-Sp21	0	25.782425
Neu5Aca2-6GlcNAcb1-4GlcNAcb1-4GlcNAc-Sp21	0	11.785674999999998
Galb1-4(Fuca1-3)GlcNAcb1-6(Fuca1-2Galb1-4GlcNAcb1-3)Galb1-4Glc-Sp21	0	80.0969
Galb1-4GlcNAcb1-2Mana1-6(Galb1-4GlcNAcb1-4(Galb1-4GlcNAcb1-2)Mana1-3)Manb1-4GlcNAcb1-4GlcNAc-Sp21	0	16.10665000000001
GalNAca1-3(Fuca1-2)Galb1-4GlcNAcb1-2Mana1-6(GalNAca1-3(Fuca1-2)Galb1-4GlcNAcb1-2Mana1-3)Manb1-4GlcNAcb1-4GlcNAcb-Sp20	0	14.575999999999999
Gala1-3(Fuca1-2)Galb1-4GlcNAcb1-2Mana1-6(Gala1-3(Fuca1-2)Galb1-4GlcNAcb1-2Mana1-3)Manb1-4GlcNAcb1-4GlcNAcb-Sp20	0	25.13645
Gala1-3Galb1-4(Fuca1-3)GlcNAcb1-2Mana1-6(Gala1-3Galb1-4(Fuca1-3)GlcNAcb1-2Mana1-3)Manb1-4GlcNAcb1-4GlcNAcb-Sp20	0	44.607275
Gala1-3(Fuca1-2)Galb1-3GlcNAcb1-2Mana1-6(Gala1-3(Fuca1-2)Galb1-3GlcNAcb1-2Mana1-3)Manb1-4GlcNAcb1-4GlcNAcb-Sp20	0	55.79632500000001
Fuca1-4(Fuca1-2Galb1-3)GlcNAcb1-2Mana1-3(Fuca1-4(Fuca1-2Galb1-3)GlcNAcb1-2Mana1-3)Manb1-4GlcNAcb1-4GlcNAcb-Sp19	0	57.641975000000016
Neu5Aca2-3Galb1-4GlcNAcb1-3GalNAc-Sp14	0	81.84337500000002
GalNAcb1-4GlcNAcb1-2Mana1-6(GalNAcb1-4GlcNAcb1-2Mana1-3)Manb1-4GlcNAcb1-4GlcNAc-Sp12	0	24.782650000000004
Galb1-3GalNAca1-3(Fuca1-2)Galb1-4Glc-Sp0	0	61.64065000000001
Galb1-3GalNAca1-3(Fuca1-2)Galb1-4GlcNAc-Sp0	0	42.99222500000001
Galb1-3GlcNAcb1-3Galb1-4GlcNAcb1-6(Galb1-3GlcNAcb1-3)Galb1-4Glcb-Sp0	0	15.597699999999994
Galb1-4GlcNAcb1-6(Fuca1-4(Fuca1-2Galb1-3)GlcNAcb1-3)Galb1-4Glc-Sp21	0	14.586200000000005
Galb1-4(Fuca1-3)GlcNAcb1-6(Fuca1-4(Fuca1-2Galb1-3)GlcNAcb1-3)Galb1-4Glc-Sp21	0	19.04015
Galb1-3GlcNAcb1-3Galb1-4(Fuca1-3)GlcNAcb1-6(Galb1-3GlcNAcb1-3)Galb1-4Glc-Sp21	0	13.046149999999955
Galb1-4GlcNAcb1-6(Galb1-4GlcNAcb1-2)Mana1-6(Galb1-4GlcNAcb1-4(Galb1-4GlcNAcb1-2)Mana1-3)Manb1-4GlcNAcb1-4GlcNAcb-Sp21	0	12.285174999999995
Fuca1-2Galb1-3GalNAca1-3(Fuca1-2)Galb1-4Glcb-Sp0	0	21.628775
Fuca1-2Galb1-3GalNAca1-3(Fuca1-2)Galb1-4GlcNAcb-Sp0	0	31.03425000000001
Galb1-3GlcNAcb1-3GalNAca-Sp14	0	12.1124
GalNAcb1-4(Neu5Aca2-3)Galb1-4GlcNAcb1-3GalNAca-Sp14	0	39.8686
GalNAca1-3(Fuca1-2)Galb1-3GalNAca1-3(Fuca1-2)Galb1-4GlcNAcb-Sp0	0	11.7301
Gala1-3Galb1-3GlcNAcb1-2Mana1-6(Gala1-3Galb1-3GlcNAcb1-2Mana1-3)Manb1-4GlcNAcb1-4GlcNAc-Sp19	0	11.232900000000004
GlcNAcb1-2Mana1-6(Galb1-4GlcNAcb1-2Mana1-3)Manb1-4GlcNAcb1-4GlcNAc-Sp12	0	30.097075
Galb1-4GlcNAcb1-2Mana1-6(GlcNAcb1-2Mana1-3)Manb1-4GlcNAcb1-4GlcNAc-Sp12	0	25.07875
Neu5Aca2-3Galb1-3GlcNAcb1-3GalNAca-Sp14	0	17.853324999999995
Fuca1-2Galb1-4GlcNAcb1-3GalNAca-Sp14	0	42.47612500000001
Galb1-4(Fuca1-3)GlcNAcb1-3GalNAca-Sp14	0	54.180675
GalNAca1-3GalNAcb1-3Gala1-4Galb1-4GlcNAcb-Sp0	0	66.405
Gala1-4Galb1-3GlcNAcb1-2Mana1-6(Gala1-4Galb1-3GlcNAcb1-2Mana1-3)Manb1-4GlcNAcb1-4GlcNAcb-Sp19	0	56.28137499999999
Gala1-4Galb1-4GlcNAcb1-2Mana1-6(Gala1-4Galb1-4GlcNAcb1-2Mana1-3)Manb1-4GlcNAcb1-4GlcNAcb-Sp24	0	22.99475
Gala1-3Galb1-4GlcNAcb1-3GalNAca-Sp14	0	27.461125
Galb1-3GlcNAcb1-6Galb1-4GlcNAcb-Sp0	0	46.66574999999999
Galb1-3GlcNAca1-6Galb1-4GlcNAcb-Sp0	0	84.87502499999994
Gala1-3(Fuca1-2)Galb1-4(Fuca1-3)Glcb-Sp21	0	11.700625
Galb1-4GlcNAcb1-6(Neu5Aca2-6Galb1-3GlcNAcb1-3)Galb1-4Glc-Sp21	0	12.757424999999998
Galb1-3GalNAcb1-4(Neu5Aca2-8Neu5Aca2-3)Galb1-4Glcb-Sp0	0	17.875749999999996
Neu5Aca2-3Galb1-3GalNAcb1-4(Neu5Aca2-8Neu5Aca2-3)Galb1-4Glcb-Sp0	0	20.7625
GalNAca1-3(Fuca1-2)Galb1-4GlcNAcb1-3GalNAca-Sp14	0	16.5295
GalNAca1-3GalNAcb1-3Gala1-4Galb1-4Glcb-Sp0	0	35.056225
Galb1-4(Fuca1-3)GlcNAcb1-2Mana1-6(Galb1-4(Fuca1-3)GlcNAcb1-2Mana1-3)Manb1-4GlcNAcb1-4(Fuca1-6)GlcNAcb-Sp22	0	27.024625
Fuca1-2Galb1-4GlcNAcb1-2Mana1-6(Fuca1-2Galb1-4GlcNAcb1-2Mana1-3)Manb1-4GlcNAcb1-4(Fuca1-6)GlcNAcb-Sp22	0	30.13815
GlcNAcb1-2(GlcNAcb1-6)Mana1-6(GlcNAcb1-2Mana1-3)Manb1-4GlcNAcb1-4GlcNAcb-Sp19	0	25.411925
GalNAca1-3(Fuca1-2)Galb1-3GlcNAcb1-3GalNAc-Sp14	0	26.998575
Gala1-3Galb1-3GlcNAcb1-3GalNAc-Sp14	0	30.591424999999994
Fuca1-2Galb1-3GlcNAcb1-2Mana1-6(Fuca1-2Galb1-3GlcNAcb1-2Mana1-3)Manb1-4GlcNAcb1-4(Fuca1-6)GlcNAcb-Sp22	0	64.80295
Galb1-4GlcNAcb1-6(Fuca1-2Galb1-3GlcNAcb1-3)Galb1-4Glc-Sp21	0	37.43532500000001
GlcNAcb1-2Mana1-6(GlcNAcb1-4)(GlcNAcb1-2Mana1-3)Manb1-4GlcNAcb1-4GlcNAc-Sp21	0	25.81785
GlcNAcb1-2Mana1-6(GlcNAcb1-4)(GlcNAcb1-4(GlcNAcb1-2)Mana1-3)Manb1-4GlcNAcb1-4GlcNAc-Sp21	0	15.203225
GlcNAcb1-6(GlcNAcb1-2)Mana1-6(GlcNAcb1-4)(GlcNAcb1-4(GlcNAcb1-2)Mana1-3)Manb1-4GlcNAcb1-4GlcNAc-Sp21	0	51.68755
Galb1-4GlcNAcb1-2Mana1-6(GlcNAcb1-4)(Galb1-4GlcNAcb1-2Mana1-3)Manb1-4GlcNAcb1-4GlcNAc-Sp21	0	46.05790000000002
Galb1-4GlcNAcb1-2Mana1-6(GlcNAcb1-4)(Galb1-4GlcNAcb1-4(Galb1-4GlcNAcb1-2)Mana1-3)Manb1-4GlcNAcb1-4GlcNAc-Sp21	0	17.446675
Galb1-4GlcNAcb1-6(Galb1-4GlcNAcb1-2)Mana1-6(GlcNAcb1-4)(Galb1-4GlcNAcb1-4(Galb1-4GlcNAcb1-2)Mana1-3)Manb1-4GlcNAcb1-4GlcNAc-Sp21	0	15.27105
Galb1-4Galb-Sp10	0	14.290699999999996
Galb1-6Galb-Sp10	0	11.169250000000002
GalNAcb1-6GalNAcb-Sp8	0	23.86175
(6S)Galb1-3GlcNAcb-Sp0	0	42.71435
(6S)Galb1-3(6S)GlcNAc-Sp0	0	55.57765000000001
Fuca1-2Galb1-4GlcNAcb1-2Mana1-6(Fuca1-2Galb1-4GlcNAcb1-2(Fuca1-2Galb1-4GlcNAcb1-4)Mana1-3)Manb1-4GlcNAcb1-4GlcNAcb-Sp12	0	13.722625000000008
Fuca1-2Galb1-4(Fuca1-3)GlcNAcb1-2Mana1-6(Fuca1-2Galb1-4(Fuca1-3)GlcNAcb1-4(Fuca1-2Galb1-4(Fuca1-3)GlcNAcb1-2)Mana1-3)Manb1-4GlcNAcb1-4GlcNAcb-Sp12	0	36.297725
Galb1-4(Fuca1-3)GlcNAcb1-6GalNAc-Sp14	0	39.42032499999999
Fuca1-2Galb1-4GlcNAcb1-6(Fuca1-2Galb1-4GlcNAcb1-3)GalNAc-Sp14	0	16.82195
GalNAca1-3(Fuca1-2)Galb1-4GlcNAcb1-6(GalNAca1-3(Fuca1-2)Galb1-4GlcNAcb1-3)GalNAc-Sp14	0	26.67185
Neu5Aca2-8Neu5Aca2-3Galb1-3GalNAcb1-4(Neu5Aca2-8Neu5Aca2-3)Galb1-4Glcb-Sp0	0	23.94955
GalNAcb1-4Galb1-4Glcb-Sp0	0	46.835875
Neu5Aca2-6Galb1-4GlcNAcb1-6(Fuca1-2Galb1-3GlcNAcb1-3)Galb1-4Glc-Sp21	0	7.7638250000000015
GalNAca1-3(Fuca1-2)Galb1-3GlcNAcb1-2Mana1-6(GalNAca1-3(Fuca1-2)Galb1-3GlcNAcb1-2Mana1-3)Manb1-4GlcNAcb1-4(Fuca1-6)GlcNAcb-Sp22	0	19.371775000000003
Galb1-4GlcNAcb1-6(Galb1-4GlcNAcb1-2)Mana1-6(Galb1-4GlcNAcb1-2Mana1-3)Manb1-4GlcNAcb1-4GlcNAcb-Sp19	0	15.132175
Neu5Aca2-3Galb1-4GlcNAcb1-4Mana1-6(GlcNAcb1-4)(Neu5Aca2-3Galb1-4GlcNAcb1-4(Neu5Aca2-3Galb1-4GlcNAcb1-2)Mana1-3)Manb1-4GlcNAcb1-4GlcNAcb-Sp21	0	14.013900000000007
Neu5Aca2-3Galb1-4GlcNAcb1-6(Neu5Aca2-3Galb1-4GlcNAcb1-2)Mana1-6(GlcNAcb1-4)(Neu5Aca2-3Galb1-4GlcNAcb1-4(Neu5Aca2-3Galb1-4GlcNAcb1-2)Mana1-3)Manb1-4GlcNAcb1-4GlcNAcb-Sp21	0	14.213575
Neu5Aca2-6Galb1-4GlcNAcb1-2Mana1-6(GlcNAcb1-4)(Neu5Aca2-6Galb1-4GlcNAcb1-2Mana1-3)Manb1-4GlcNAcb1-4GlcNAcb-Sp21	0	28.964375
Neu5Aca2-6Galb1-4GlcNAcb1-4Mana1-6(GlcNAcb1-4)(Neu5Aca2-6Galb1-4GlcNAcb1-4(Neu5Aca2-6Galb1-4GlcNAcb1-2)Mana1-3)Manb1-4GlcNAcb1-4GlcNAcb-Sp21	0	12.432725
Neu5Aca2-6Galb1-4GlcNAcb1-6(Neu5Aca2-6Galb1-4GlcNAcb1-2)Mana1-6(GlcNAcb1-4)(Neu5Aca2-6Galb1-4GlcNAcb1-2Mana1-3)Manb1-4GlcNAcb1-4GlcNAcb-Sp21	0	19.663
Gala1-3(Fuca1-2)Galb1-3GalNAca-Sp8	0	38.5269
Gala1-3(Fuca1-2)Galb1-3GalNAcb-Sp8	0	16.936625
Glca1-6Glca1-6Glca1-6Glcb-Sp10	0	40.92099999999999
Neu5Aca2-3Galb1-4GlcNAcb1-6(Neu5Aca2-3Galb1-4GlcNAcb1-3)GalNAca-Sp14	0	14.763275000000005
Fuca1-2Galb1-3(Fuca1-4)GlcNAcb1-2Mana1-6(Fuca1-2Galb1-3(Fuca1-4)GlcNAcb1-2Mana1-3)Manb1-4GlcNAcb1-4(Fuca1-6)GlcNAcb1-4(Fuca1-6)GlcNAcb-Sp19	0	29.71015000000001
Neu5Aca2-3Galb1-3GlcNAcb1-6(Neu5Aca2-3Galb1-4GlcNAcb1-2)Mana1-6(Neu5Aca2-3Galb1-3GlcNAcb1-2Mana1-3)Manb1-4GlcNAcb1-4GlcNAcb-Sp19	0	52.06035000000002
GlcNAcb1-6(GlcNAcb1-2)Mana1-6(GlcNAcb1-2Mana1-3)Manb1-4GlcNAcb1-4(Fuca1-6)GlcNAcb-Sp24	0	39.85487499999999
Neu5Aca2-6Galb1-4GlcNAcb1-6(Galb1-3GlcNAcb1-3)Galb1-4Glcb-Sp21	0	58.80607500000001
Neu5Aca2-3Galb1-4GlcNAcb1-2Mana-Sp0	0	59.78077500000001
Neu5Aca2-3Galb1-4GlcNAcb1-6GalNAca-Sp14	0	9.671725
Neu5Aca2-6Galb1-4GlcNAcb1-6GalNAca-Sp14	0	22.26875
Neu5Aca2-6Galb1-4GlcNAcb1-6(Neu5Aca2-6Galb1-4GlcNAcb1-3)GalNAca-Sp14	0	37.21505
Neu5Aca2-6Galb1-4GlcNAcb1-2Mana1-6(Neu5Aca2-6Galb1-4GlcNAcb1-2Mana1-3)Manb1-4GlcNAcb1-4(Fuca1-6)GlcNAcb-Sp24	0	30.977799999999995
Neu5Aca2-3Galb1-4GlcNAcb1-2Mana1-6(Neu5Aca2-3Galb1-4GlcNAcb1-2Mana1-3)Manb1-4GlcNAcb1-4(Fuca1-6)GlcNAcb-Sp24	0	44.53997500000001
Galb1-4GlcNAcb1-6(Galb1-4GlcNAcb1-2)Mana1-6(Galb1-4GlcNAcb1-2Mana1-3)Manb1-4GlcNAcb1-4(Fuca1-6)GlcNAcb-Sp24	0	50.78185000000001
Neu5Aca2-3Galb1-3GlcNAcb1-2Mana1-6(GlcNAcb1-4)(Neu5Aca2-3Galb1-3GlcNAcb1-2Mana1-3)Manb1-4GlcNAcb1-4GlcNAc-Sp21	0	73.92102500000001
Neu5Aca2-6Galb1-4GlcNAcb1-6(Fuca1-2Galb1-4(Fuca1-3)GlcNAcb1-3)Galb1-4Glc-Sp21	0	98.78692499999998
Galb1-3(Fuca1-4)GlcNAcb1-6GalNAca-Sp14	0	28.77802499999999
Neu5Aca2-3Galb1-3GlcNAcb1-6GalNAca-Sp14	0	25.76045
Galb1-4(Fuca1-3)GlcNAcb1-6(Neu5Aca2-6(Neu5Aca2-3Galb1-3)GlcNAcb1-3)Galb1-4Glc-Sp21	0	14.727825
Fuca1-2Galb1-4GlcNAcb1-6GalNAca-Sp14	0	20.802175
Gala1-3Galb1-4GlcNAcb1-6GalNAca-Sp14	0	70.027175
Galb1-4(Fuca1-3)GlcNAcb1-2Mana-Sp0	0	24.764025000000004
Fuca1-2(6S)Galb1-3GlcNAcb-Sp0	0	34.84400000000001
Gala1-3(Fuca1-2)Galb1-4GlcNAcb1-6GalNAca-Sp14	0	18.212775
Fuca1-2(6S)Galb1-3(6S)GlcNAcb-Sp0	0	23.630575
Neu5Aca2-6GalNAcb1-4(6S)GlcNAcb-Sp8	0	29.07682500000001
(3S)GalNAcb1-4(Fuca1-3)GlcNAcb-Sp8	0	53.080450000000006
Fuca1-2Galb1-3GlcNAcb1-6(Fuca1-2Galb1-3GlcNAcb1-3)GalNAca-Sp14	0	25.03935000000001
GalNAca1-3(Fuca1-2)Galb1-3GlcNAcb1-6GalNAca-Sp14	0	13.971524999999998
GlcNAcb1-6(GlcNAcb1-2)Mana1-6(GlcNAcb1-4)(GlcNAcb1-4(GlcNAcb1-2)Mana1-3)Manb1-4GlcNAcb1-4(Fuca1-6)GlcNAc-Sp21	0	12.825325
Galb1-4GlcNAcb1-6(Galb1-4GlcNAcb1-2)Mana1-6(GlcNAcb1-4Galb1-4GlcNAcb1-4(Galb1-4GlcNAcb1-2)Mana1-3)Manb1-4GlcNAcb1-4(Fuca1-6)GlcNAc-Sp21	0	1.5051500000000004
Galb1-3GlcNAca1-3Galb1-4GlcNAcb-Sp8	0	67.573475
Galb1-3(6S)GlcNAcb-Sp8	0	32.42585
(6S)GalNAcb1-4GlcNAc-Sp8	0	33.89832500000001
(3S)GalNAcb1-4(3S)GlcNAc-Sp8	0	20.97322499999998
(3S)GalNAcb1-4GlcNAc-Sp8	0	31.468975
Galb1-4(6P)GlcNAcb-Sp0	0	18.9642
(6P)Galb1-4GlcNAcb-SP0	0	-0.1384250000000007
Neu5Aca2-6Galb1-4GlcNAcb1-2Man-Sp0	0	47.917725
Gala1-3Galb1-4GlcNAcb1-2Mana-Sp0	0	18.731
Gala1-3(Fuca1-2)Galb1-4GlcNAcb1-2Mana-Sp0	0	11.637074999999998
GalNAca1-3(Fuca1-2)Galb1-4GlcNAcb1-2Mana-Sp0	0	50.58042500000001
Galb1-3GlcNAcb1-2Mana-Sp0	0	55.528525
Gala1-3(Fuca1-2)Galb1-3GlcNAcb1-6GalNAc-Sp14	0	14.5625
Neu5Aca2-3Galb1-3GlcNAcb1-2Mana-Sp0	0	62.504175
GalNAcb1-4GlcNAcb1-2Mana-Sp0	0	34.5363
Neu5Aca2-3Galb1-3GlcNAcb1-4Galb1-4Glcb-Sp0	0	13.828824999999998
GlcNAcb1-2Mana1-6(GlcNAcb1-4)(GlcNAcb1-2Mana1-3)Manb1-4GlcNAcb1-4(Fuca1-6)GlcNAc-Sp21	0	36.677125000000025
Galb1-4GlcNAcb1-2Mana1-6(GlcNAcb1-4)(Galb1-4GlcNAcb1-2Mana1-3)Manb1-4GlcNAcb1-4(Fuca1-6)GlcNAc-Sp21	0	21.1775
Galb1-4GlcNAcb1-2Mana1-6(Galb1-4GlcNAcb1-4)(Galb1-4GlcNAcb1-2Mana1-3)Manb1-4GlcNAcb1-4(Fuca1-6)GlcNAc-Sp21	0	54.806225
Neu5Aca2-3Galb1-4(Fuca1-3)GlcNAcb1-2Mana-Sp0	0	39.805725
GlcNAcb1-3Galb1-4GlcNAcb1-6(GlcNAcb1-3)Galb1-4GlcNAc-Sp0	0	43.529175
GalNAca1-3(Fuca1-2)Galb1-3GalNAcb1-3Gala1-4Galb1-4Glc-Sp21	0	67.320975
Gala1-3(Fuca1-2)Galb1-3GalNAcb1-3Gala1-4Galb1-4Glc-Sp21	0	49.915325
Galb1-3GalNAcb1-3Gal-Sp21	0	6.037650000000001
Galb1-4GlcNAcb1-3Galb1-4GlcNAcb1-2Mana1-6(Galb1-4GlcNAcb1-3Galb1-4GlcNAcb1-2Mana1-3)Manb1-4GlcNAcb1-4GlcNAcb-Sp24	0	38.69502500000001
Fuca1-2Galb1-4GlcNAcb1-3Galb1-4GlcNAcb1-2Mana1-6(Fuca1-2Galb1-4GlcNAcb1-3Galb1-4GlcNAcb1-2Mana1-3)Manb1-4GlcNAcb1-4GlcNAcb-Sp24	1	1380.8136499999996
GlcNAcb1-3Galb1-4GlcNAcb1-3Galb1-4GlcNAcb1-2Mana1-6(GlcNAcb1-3Galb1-4GlcNAcb1-3Galb1-4GlcNAcb1-2Mana1-3)Manb1-4GlcNAcb1-4GlcNAcb-Sp25	0	87.16045
Galb1-4GlcNAcb1-3Galb1-4GlcNAcb1-3Galb1-4GlcNAcb1-2Mana1-6(Galb1-4GlcNAcb1-3Galb1-4GlcNAcb1-3Galb1-4GlcNAcb1-2Mana1-3)Manb1-4GlcNAcb1-4GlcNAcb-Sp12	0	69.86399999999999
Galb1-4GlcNAcb1-3Galb1-4GlcNAcb1-3Galb1-4GlcNAcb1-2Mana1-6(Galb1-4GlcNAcb1-3Galb1-4GlcNAcb1-3Galb1-4GlcNAcb1-2Mana1-3)Manb1-4GlcNAcb1-4GlcNAcb-Sp24	0	56.00080000000001
Galb1-4GlcNAcb1-3Galb1-4GlcNAcb1-3Galb1-4GlcNAcb1-3Galb1-4GlcNAcb1-2Mana1-6(Galb1-4GlcNAcb1-3Galb1-4GlcNAcb1-3Galb1-4GlcNAcb1-3Galb1-4GlcNAcb1-2Mana1-3)Manb1-4GlcNAcb1-4GlcNAcb-Sp25	0	58.253125
Galb1-3GlcNAcb1-3Galb1-4GlcNAcb1-2Mana1-6(Galb1-3GlcNAcb1-3Galb1-4GlcNAcb1-2Mana1-3)Manb1-4GlcNAcb1-4GlcNAc-Sp25	0	24.140175
Neu5Gca2-8Neu5Gca2-3Galb1-4GlcNAc-Sp0	0	13.701324999999983
Neu5Aca2-8Neu5Gca2-3Galb1-4GlcNAc-Sp0	0	29.857924999999994
Neu5Gca2-8Neu5Aca2-3Galb1-4GlcNAc-Sp0	0	32.63365
Neu5Gca2-8Neu5Gca2-3Galb1-4GlcNAcb1-3Galb1-4GlcNAc-Sp0	0	30.94875
Neu5Gca2-8Neu5Gca2-6Galb1-4GlcNAc-Sp0	0	58.116475
GlcNAcb1-3Galb1-4GlcNAcb1-3Galb1-4GlcNAcb1-3Galb1-4GlcNAcb1-3Galb1-4GlcNAcb1-2Mana1-6(GlcNAcb1-3Galb1-4GlcNAcb1-3Galb1-4GlcNAcb1-3Galb1-4GlcNAcb1-3Galb1-4GlcNAcb1-2Mana1-3)Manb1-4GlcNAcb1-4GlcNAcb-Sp25	0	61.82054999999999
GlcNAb1-3Galb1-3GalNAc-Sp14	0	65.25982499999999
Galb1-3GlcNAcb1-6(Galb1-3)GalNAc-Sp14	0	68.95439999999999
(3S)GlcAb1-3Galb1-4GlcNAcb1-2Mana-Sp0	0	28.316650000000006
Galb1-3GlcNAcb1-3Galb1-4GlcNAcb1-3Galb1-4GlcNAcb1-6(Galb1-3GlcNAcb1-3Galb1-4GlcNAcb1-3Galb1-4GlcNAb1-2)Mana1-6(Galb1-3GlcNAcb1-3Galb1-4GlcNAcb1-3Galb1-4GlcNAcb1-2Mana1-3)Manb1-4GlcNAcb1-4(Fuca1-6)GlcNAcb-Sp24	1	1109.770375
Galb1-3GlcNAcb1-3Galb1-4GlcNAcb1-6(Galb1-3GlcNAcb1-3Galb1-4GlcNAb1-2)Mana1-6(Galb1-3GlcNAcb1-3Galb1-4GlcNAcb1-2Mana1-3)Manb1-4GlcNAcb1-4(Fuca1-6)GlcNAcb-Sp24	1	900.2246749999997
Neu5Aca2-8Neu5Aca2-3Galb1-3GalNAcb1-4(Neu5Aca2-3)Galb1-4Glc-Sp21	0	31.71245
Galb1-4GlcNAcb1-3Galb1-4GlcNAcb1-2Mana1-6(Galb1-4GlcNAcb1-3Galb1-4GlcNAcb1-2Mana1-3)Manb1-4GlcNAcb1-4(Fuca1-6)GlcNAcb-Sp24	0	41.731724999999976
Galb1-4GlcNAcb1-3Galb1-4GlcNAcb1-3Galb1-4GlcNAcb1-2Mana1-6(Galb1-4GlcNAcb1-3Galb1-4GlcNAcb1-3Galb1-4GlcNAcb1-2Mana1-3)Manb1-4GlcNAcb1-4(Fuca1-6)GlcNAcb-Sp24	0	47.34007500000001
Galb1-4GlcNAcb1-3Galb1-4GlcNAcb1-3Galb1-4GlcNAcb1-3Galb1-4GlcNAcb1-2Mana1-6(Galb1-4GlcNAcb1-3Galb1-4GlcNAcb1-3Galb1-4GlcNAcb1-3Galb1-4GlcNAcb1-2Mana1-3)Manb1-4GlcNAcb1-4(Fuca1-6)GlcNAcb-Sp24	0	55.20292500000001
Galb1-4GlcNAcb1-3Galb1-4GlcNAcb1-3Galb1-4GlcNAcb1-3Galb1-4GlcNAcb1-3Galb1-4GlcNAcb1-2Mana1-6(Galb1-4GlcNAcb1-3Galb1-4GlcNAcb1-3Galb1-4GlcNAcb1-3Galb1-4GlcNAcb1-3Galb1-4GlcNAcb1-2Mana1-3)Manb1-4GlcNAcb1-4(Fuca1-6)GlcNAcb-Sp19	0	89.193075
Galb1-4GlcNAcb1-3Galb1-4GlcNAcb1-6(Galb1-4GlcNAcb1-3Galb1-4GlcNAb1-2)Mana1-6(Galb1-4GlcNAcb1-3Galb1-4GlcNAcb1-2Mana1-3)Manb1-4GlcNAcb1-4(Fuca1-6)GlcNAcb-Sp24	0	89.89097499999998
Galb1-4GlcNAcb1-3Galb1-4GlcNAcb1-3Galb1-4GlcNAcb1-6(Galb1-4GlcNAcb1-3Galb1-4GlcNAcb1-3Galb1-4GlcNAb1-2)Mana1-6(Galb1-4GlcNAcb1-3Galb1-4GlcNAcb1-3Galb1-4GlcNAcb1-2Mana1-3)Manb1-4GlcNAcb1-4(Fuca1-6)GlcNAcb-Sp24	0	95.444675
Galb1-4GlcNAcb1-3Galb1-4GlcNAcb1-3Galb1-4GlcNAcb1-3Galb1-4GlcNAcb1-6(Galb1-4GlcNAcb1-3Galb1-4GlcNAcb1-3Galb1-4GlcNAcb1-3Galb1-4GlcNAb1-2)Mana1-6(Galb1-4GlcNAcb1-3Galb1-4GlcNAcb1-3Galb1-4GlcNAcb1-3Galb1-4GlcNAcb1-2Mana1-3)Manb1-4GlcNAcb1-4(Fuca1-6)GlcNAcb-Sp24	0	55.09982499999999
GlcNAcb1-3Galb1-4GlcNAcb1-3Galb1-4GlcNAcb1-3Galb1-4GlcNAcb1-3Galb1-4GlcNAcb1-6(GlcNAcb1-3Galb1-4GlcNAcb1-3Galb1-4GlcNAcb1-3Galb1-4GlcNAcb1-3Galb1-4GlcNAb1-2)Mana1-6(GlcNAcb1-3Galb1-4GlcNAcb1-3Galb1-4GlcNAcb1-3Galb1-4GlcNAcb1-3Galb1-4GlcNAcb1-2Mana1-3)Manb1-4GlcNAcb1-4(Fuca1-6)GlcNAcb-Sp24	0	85.791825
Galb1-4GlcNAcb1-3Galb1-4GlcNAcb1-3Galb1-4GlcNAcb1-3Galb1-4GlcNAcb1-3Galb1-4GlcNAcb1-6(Galb1-4GlcNAcb1-3Galb1-4GlcNAcb1-3Galb1-4GlcNAcb1-3Galb1-4GlcNAcb1-3Galb1-4GlcNAb1-2)Mana1-6(Galb1-4GlcNAcb1-3Galb1-4GlcNAcb1-3Galb1-4GlcNAcb1-3Galb1-4GlcNAcb1-3Galb1-4GlcNAcb1-2Mana1-3)Manb1-4GlcNAcb1-4(Fuca1-6)GlcNAcb-Sp24	1	587.302325
Galb1-4GlcNAcb1-3Galb1-4GlcNAcb1-6(Galb1-4GlcNAcb1-3Galb1-4GlcNAcb1-3)GalNAca-Sp14	0	67.048125
GlcNAcb1-3Galb1-4GlcNAcb1-3GalNAca-Sp14	0	11.773025
GlcNAcb1-3Galb1-4GlcNAcb1-6(GlcNAcb1-3Galb1-4GlcNAcb1-3)GalNAca-Sp14	0	20.115500000000004
Neu5Aca2-3Galb1-4GlcNAcb1-3Galb1-4GlcNAcb1-6(Neu5Aca2-3Galb1-4GlcNAcb1-3Galb1-4GlcNAcb1-3)GalNAca-Sp14	0	44.096025
GlcNAcb1-3Galb1-4GlcNAcb1-3Galb1-4GlcNAcb1-3GalNAca-Sp14	0	10.590175
Galb1-4GlcNAcb1-3Galb1-3GalNAca-Sp14	0	45.22452500000009
Neu5Aca2-6Galb1-4GlcNAcb1-3Galb1-4GlcNAcb1-6(Galb1-3)GalNAca-Sp14	0	22.170625
Neu5Aca2-6Galb1-4GlcNAcb1-6(Galb1-3)GalNAca-Sp14	0	60.70275000000001
Neu5Aca2-3Galb1-4GlcNAcb1-3Galb1-4GlcNAcb1-2Mana1-6(Neu5Aca2-3Galb1-4GlcNAcb1-3Galb1-4GlcNAcb1-2Mana1-3)Manb1-4GlcNAcb1-4GlcNAcb-Sp12	0	34.8507
Neu5Aca2-6Galb1-4GlcNAcb1-3Galb1-4GlcNAcb1-6(Neu5Aca2-6Galb1-4GlcNAcb1-3Galb1-4GlcNAcb1-3)GalNAca-Sp14	0	34.49404999999999
Neu5Aca2-6Galb1-4GlcNAcb1-3Galb1-4GlcNAcb1-3Galb1-4GlcNAcb1-2Mana1-6(Neu5Aca2-6Galb1-4GlcNAcb1-3Galb1-4GlcNAcb1-3Galb1-4GlcNAcb1-2Mana1-3)Manb1-4GlcNAcb1-4GlcNAcb-Sp12	0	68.18980000000002
Neu5Aca2-3Galb1-4GlcNAcb1-3Galb1-4GlcNAcb1-3Galb1-4GlcNAcb1-2Mana1-6(Neu5Aca2-3Galb1-4GlcNAcb1-3Galb1-4GlcNAcb1-3Galb1-4GlcNAcb1-2Mana1-3)Manb1-4GlcNAcb1-4GlcNAcb-Sp12	0	59.495374999999974
Neu5Aca2-6Galb1-4GlcNAcb1-3Galb1-4GlcNAcb1-2Mana1-6(Neu5Aca2-6Galb1-4GlcNAcb1-3Galb1-4GlcNAcb1-2Mana1-3)Manb1-4GlcNAcb1-4GlcNAcb-Sp12	0	87.114925
GlcNAcb1-3Fuca-Sp21	0	27.058575000000005
Galb1-3GalNAcb1-4(Neu5Aca2-8Neu5Aca2-8Neu5Aca2-3)Galb1-4Glcb-Sp21	0	50.76639999999998
