# Supplementary material for: Identifying glycan motifs using a novel subtree mining approach
Source: BMC Bioinformatics. 2020 Feb 4;21:42. doi: 10.1186/s12859-020-3374-4 (PMC7001330; doi:10.1186/s12859-020-3374-4)
Supplement: Supplementary file 6 — Additional file 6 Training and test sets. CSV files for all training and test sets used for this manuscript. [file 12859_2020_3374_MOESM6_ESM.zip › CV_Folds/CV_Folds/fold_4/training_set_LCA_10ug_13934_v5.0_DATA.csv]

glycan	binding	rfu
Gala-Sp8	0	13.96825
Glca-Sp8	0	20.0838
Mana-Sp8	0	37.28065
GalNAca-Sp8	0	13.314925
Fuca-Sp8	0	2.8511000000000006
Fuca-Sp9	0	5.659125
Rhaa-Sp8	0	10.179750000000002
Neu5Aca-Sp11	0	13.915475
Neu5Acb-Sp8	0	6.598900000000004
Galb-Sp8	0	18.0346
Manb-Sp8	0	18.178875000000005
GlcNAcb-Sp0	0	15.26195
GlcNAcb-Sp8	0	3.8749750000000014
GlcN(Gc)b-Sp8	0	15.363425000000005
Galb1-4GlcNAcb1-6(Galb1-4GlcNAcb1-3)GalNAca-Sp8	0	18.441925
Galb1-4GlcNAcb1-6(Galb1-4GlcNAcb1-3)GalNAc-Sp14	0	1.7214999999999991
GlcNAcb1-6(GlcNAcb1-4)(GlcNAcb1-3)GlcNAc-Sp8	0	4.941124999999998
6S(3S)Galb1-4(6S)GlcNAcb-Sp0	0	2.1707999999999963
6S(3S)Galb1-4GlcNAcb-Sp0	0	15.941925000000007
(3S)Galb1-4Glcb-Sp8	0	7.502575000000002
(3S)Galb1-4(6S)Glcb-Sp0	0	17.519625000000005
(3S)Galb1-4(6S)Glcb-Sp8	0	8.032075
(3S)Galb1-3(Fuca1-4)GlcNAcb-Sp8	0	-2.454575
(3S)Galb1-3GlcNAcb-Sp8	0	2.7848499999999987
(3S)Galb1-4(Fuca1-3)GlcNAc-Sp0	0	22.83342500000001
(3S)Galb1-4(Fuca1-3)GlcNAc-Sp8	0	5.571425000000001
(3S)Galb1-4(6S)GlcNAcb-Sp8	0	13.881550000000002
(3S)Galb1-4GlcNAcb-Sp0	0	4.059549999999998
(3S)Galb-Sp8	0	-0.5023250000000008
(6S)(4S)Galb1-4GlcNAcb-Sp0	0	5.506574999999998
(4S)Galb1-4GlcNAcb-Sp8	0	3.0541750000000008
(6P)Mana-Sp8	0	31.478425
(6S)Galb1-4GlcNAcb-Sp8	0	19.9062
(6S)Galb1-4(6S)Glcb-Sp8	0	11.935525
(6S)GlcNAcb-Sp8	0	6.792925000000002
Neu5,9Ac2a-Sp8	0	12.999699999999995
GlcNAcb1-2Mana1-6(GlcNAcb1-2Mana1-3)Manb1-4GlcNAcb1-4GlcNAcb-Sp12	1	346.35385
GlcNAcb1-2Mana1-6(GlcNAcb1-2Mana1-3)Manb1-4GlcNAcb1-4GlcNAcb-Sp13	1	6195.444575000001
Galb1-4GlcNAcb1-2Mana1-6(Galb1-4GlcNAcb1-2Mana1-3)Manb1-4GlcNAcb1-4GlcNAcb-Sp12	0	33.344500000000004
Neu5Aca2-6Galb1-4GlcNAcb1-2Mana1-6(Neu5Aca2-6Galb1-4GlcNAcb1-2Mana1-3)Manb1-4GlcNAcb1-4GlcNAcb-Sp12	0	17.3238
Neu5Aca2-6Galb1-4GlcNAcb1-2Mana1-6(Neu5Aca2-6Galb1-4GlcNAcb1-2Mana1-3)Manb1-4GlcNAcb1-4GlcNAcb-Sp13	0	33.3472
Neu5Aca2-6Galb1-4GlcNAcb1-2Mana1-6(Neu5Aca2-6Galb1-4GlcNAcb1-2Mana1-3)Manb1-4GlcNAcb1-4GlcNAcb-Sp24	0	36.00870000000001
Fuca1-2Galb1-3GalNAcb1-3Gala-Sp9	0	20.0059
Fuca1-2Galb1-3GalNAcb1-3Gala1-4Galb1-4Glcb-Sp9	0	13.685625
Fuca1-2Galb1-3(Fuca1-4)GlcNAcb-Sp8	0	3.060850000000001
Fuca1-2Galb1-3GalNAca-Sp8	0	7.8313250000000085
Fuca1-2Galb1-3GalNAca-Sp14	0	6.915725
Fuca1-2Galb1-3GalNAcb1-4(Neu5Aca2-3)Galb1-4Glcb-Sp0	0	-1.0019750000000016
Fuca1-2Galb1-3GalNAcb1-4(Neu5Aca2-3)Galb1-4Glcb-Sp9	0	7.534474999999995
Fuca1-2Galb1-3GlcNAcb1-3Galb1-4Glcb-Sp8	0	3.3723500000000013
Fuca1-2Galb1-3GlcNAcb-Sp8	0	15.634799999999998
Fuca1-2Galb1-4(Fuca1-3)GlcNAcb-Sp0	0	11.838499999999998
Fuca1-2Galb1-4(Fuca1-3)GlcNAcb-Sp8	0	10.93265
Fuca1-2Galb1-4GlcNAcb1-3Galb1-4GlcNAcb-Sp0	0	10.57285
Fuca1-2Galb1-4GlcNAcb1-3Galb1-4GlcNAcb1-3Galb1-4GlcNAcb-Sp0	0	8.64795
Fuca1-2Galb1-4GlcNAcb-Sp0	0	14.240375
Fuca1-2Galb1-4GlcNAcb-Sp8	0	5.656150000000002
Fuca1-2Galb1-4Glcb-Sp0	0	12.225524999999996
Fuca1-2Galb-Sp8	0	6.7082250000000005
Fuca1-3GlcNAcb-Sp8	0	4.772450000000003
Fuca1-4GlcNAcb-Sp8	0	-2.4273750000000014
Fucb1-3GlcNAcb-Sp8	0	-2.149500000000001
GalNAca1-3(Fuca1-2)Galb1-3GlcNAcb-Sp0	0	2.6415000000000006
GalNAca1-3(Fuca1-2)Galb1-4(Fuca1-3)GlcNAcb-Sp0	0	16.983675
(3S)Galb1-4(Fuca1-3)Glcb-Sp0	0	11.671924999999995
GalNAca1-3(Fuca1-2)Galb1-4GlcNAcb-Sp0	0	-0.6011250000000006
GalNAca1-3(Fuca1-2)Galb1-4GlcNAcb-Sp8	0	-1.1401250000000012
GalNAca1-3(Fuca1-2)Galb1-4Glcb-Sp0	0	8.926300000000003
GlcNAcb1-3Galb1-3GalNAca-Sp8	0	-3.034724999999998
GalNAca1-3(Fuca1-2)Galb-Sp8	0	-6.286600000000003
GalNAca1-3GalNAcb-Sp8	0	-2.1561249999999976
GalNAca1-3Galb-Sp8	0	10.212174999999997
GalNAca1-4(Fuca1-2)Galb1-4GlcNAcb-Sp8	0	19.445274999999988
GalNAcb1-3GalNAca-Sp8	0	9.902199999999992
GalNAcb1-3(Fuca1-2)Galb-Sp8	0	3.323949999999998
GalNAcb1-3Gala1-4Galb1-4GlcNAcb-Sp0	0	5.8645999999999985
GalNAcb1-4(Fuca1-3)GlcNAcb-Sp0	0	11.355425
GalNAcb1-4GlcNAcb-Sp0	0	13.505100000000004
GalNAcb1-4GlcNAcb-Sp8	0	15.028275
Gala1-3(Fuca1-2)Galb1-3GlcNAcb-Sp0	0	5.536699999999998
Gala1-3(Fuca1-2)Galb1-3GlcNAcb-Sp8	0	19.203149999999994
Gala1-3(Fuca1-2)Galb1-4(Fuca1-3)GlcNAcb-Sp8	0	1.5406999999999993
Gala1-3(Fuca1-2)Galb1-4Glcb-Sp0	0	5.887350000000001
Gala1-3(Fuca1-2)Galb-Sp8	0	13.71405
Gala1-3(Fuca1-2)Galb-Sp18	0	14.432625000000002
Gala1-4(Gala1-3)Galb1-4GlcNAcb-Sp8	0	20.6989
Gala1-3GalNAca-Sp16	0	2.9474750000000025
Gala1-3GalNAcb-Sp8	0	12.193775
Gala1-3Galb1-4GlcNAcb-Sp8	0	0.6905750000000026
Gala1-3Galb1-4Glcb-Sp0	0	16.7027
Gala1-3Galb1-4Glc-Sp10	0	9.814249999999998
Gala1-3Galb-Sp8	0	8.579224999999996
Gala1-4(Fuca1-2)Galb1-4GlcNAcb-Sp8	0	11.832775
Gala1-4Galb1-4GlcNAcb-Sp0	0	18.45245
Gala1-4Galb1-4GlcNAcb-Sp8	0	20.068125
Gala1-4GlcNAcb-Sp8	0	7.165099999999999
Gala1-6Glcb-Sp8	0	5.306174999999996
Galb1-2Galb-Sp8	0	8.357875000000002
Galb1-3(Fuca1-4)GlcNAcb1-3Galb1-4(Fuca1-3)GlcNAcb-Sp0	0	7.126375000000002
Galb1-3(Fuca1-4)GlcNAc-Sp0	0	17.962525
Galb1-3(Fuca1-4)GlcNAc-Sp8	0	-0.5475499999999993
Fuca1-4(Galb1-3)GlcNAcb-Sp8	0	12.61535
Galb1-4GlcNAcb1-6GalNAca-Sp8	0	11.554000000000002
Galb1-4GlcNAcb1-6GalNAc-Sp14	0	26.85960000000001
GlcNAcb1-6(Galb1-3)GalNAca-Sp8	0	2.8686750000000014
Neu5Aca2-6(Galb1-3)GalNAca-Sp14	0	3.052325000000001
Neu5Acb2-6(Galb1-3)GalNAca-Sp8	0	9.652499999999996
Neu5Aca2-6(Galb1-3)GlcNAcb1-4Galb1-4Glcb-Sp10	0	3.1175749999999987
Galb1-3GalNAca-Sp8	0	-3.706425000000001
Galb1-3GalNAca-Sp16	0	14.711425000000006
Galb1-3GalNAcb1-4(Neu5Aca2-3)Galb1-4Glcb-Sp0	0	5.14625
Galb1-3Galb-Sp8	0	-1.445175
Galb1-3GlcNAcb1-3Galb1-4GlcNAcb-Sp0	0	22.948150000000005
Galb1-3GlcNAcb1-3Galb1-4Glcb-Sp10	0	7.233424999999999
Galb1-3GlcNAcb-Sp8	0	4.521299999999998
Galb1-4(Fuca1-3)GlcNAcb-Sp0	0	2.6254999999999993
Galb1-4(Fuca1-3)GlcNAcb-Sp8	0	8.192424999999998
Galb1-4(Fuca1-3)GlcNAcb1-3Galb1-4(Fuca1-3)GlcNAcb-Sp0	0	2.5822000000000003
Galb1-4(Fuca1-3)GlcNAcb1-3Galb1-4(Fuca1-3)GlcNAcb1-3Galb1-4(Fuca1-3)GlcNAcb-Sp0	0	0.0683999999999978
Galb1-4(6S)Glcb-Sp0	0	11.55135
Galb1-4(6S)Glcb-Sp8	0	28.72865
Galb1-4GalNAca1-3(Fuca1-2)Galb1-4GlcNAcb-Sp8	0	4.205024999999999
Galb1-4GalNAcb1-3(Fuca1-2)Galb1-4GlcNAcb-Sp8	0	2.2348250000000025
Galb1-4GlcNAcb1-3GalNAca-Sp8	0	11.826724999999998
Galb1-4GlcNAcb1-3GalNAc-Sp14	0	18.130525
Galb1-4GlcNAcb1-3Galb1-4(Fuca1-3)GlcNAcb1-3Galb1-4(Fuca1-3)GlcNAcb-Sp0	0	14.249600000000004
Galb1-4GlcNAcb1-3Galb1-4GlcNAcb1-3Galb1-4GlcNAcb-Sp0	0	3.0141250000000066
Galb1-4GlcNAcb1-3Galb1-4Glcb-Sp0	0	0.011725000000001984
Galb1-4GlcNAcb1-3Galb1-4Glcb-Sp8	0	16.685149999999965
Galb1-4GlcNAcb1-6(Galb1-3)GalNAc-Sp14	0	6.4514
Galb1-4GlcNAcb-Sp0	0	9.853674999999997
Galb1-4GlcNAcb-Sp23	0	18.168425
Galb1-4Glcb-Sp8	0	2.8899250000000016
GlcNAca1-3Galb1-4GlcNAcb-Sp8	0	2.419674999999998
GlcNAca1-6Galb1-4GlcNAcb-Sp8	0	6.198675
GlcNAcb1-2Galb1-3GalNAca-Sp8	0	3.855375
GlcNAcb1-6(GlcNAcb1-3)GalNAca-Sp8	0	8.613850000000001
GlcNAcb1-3GalNAca-Sp8	0	7.6050499999999985
GlcNAcb1-3GalNAca-Sp14	0	2.40975
GlcNAcb1-3Galb-Sp8	0	5.362349999999998
GlcNAcb1-3Galb1-4GlcNAcb-Sp0	0	1.737224999999999
GlcNAcb1-3Galb1-4GlcNAcb-Sp8	0	6.773674999999997
GlcNAcb1-3Galb1-4GlcNAcb1-3Galb1-4GlcNAcb-Sp0	0	7.25625
GlcNAcb1-4-MDPLys	0	3.722674999999999
GlcNAcb1-6(GlcNAcb1-4)GalNAca-Sp8	0	2.9328000000000043
GlcNAcb1-4Galb1-4GlcNAcb-Sp8	0	-3.559325000000001
GlcNAcb1-4GlcNAcb1-4GlcNAcb1-4GlcNAcb1-4GlcNAcb1-4GlcNAcb1-Sp8	0	37.78035000000001
GlcNAcb1-4GlcNAcb1-4GlcNAcb1-4GlcNAcb1-4GlcNAcb1-Sp8	0	7.132750000000002
GlcNAcb1-4GlcNAcb1-4GlcNAcb-Sp8	0	18.350424999999994
GlcNAcb1-6GalNAca-Sp8	0	-0.7879499999999986
GlcNAcb1-6Galb1-4GlcNAcb-Sp8	0	8.667225000000002
Glca1-4Glcb-Sp8	0	17.614675
Glca1-4Glca-Sp8	0	9.310499999999998
Glca1-6Glca1-6Glcb-Sp8	0	14.576774999999996
Glcb1-4Glcb-Sp8	0	11.6116
Glcb1-6Glcb-Sp8	0	9.883625000000002
G-ol-Sp8	0	16.716525000000004
GlcAa-Sp8	0	16.8769
GlcAb1-6Galb-Sp8	0	26.431025
KDNa2-3Galb1-3GlcNAcb-Sp0	0	11.5695
Mana1-2Mana1-2Mana1-3Mana-Sp9	1	3811.9303
Mana1-2Mana1-6(Mana1-2Mana1-3)Mana-Sp9	1	12355.96075
Mana1-2Mana1-3Mana-Sp9	1	895.22325
Mana1-6(Mana1-2Mana1-3)Mana1-6(Mana1-2Mana1-3)Manb1-4GlcNAcb1-4GlcNAcb-Sp12	1	2242.337175
Mana1-2Mana1-6(Mana1-3)Mana1-6(Mana1-2Mana1-2Mana1-3)Manb1-4GlcNAcb1-4GlcNAcb-Sp12	1	4371.58655
Mana1-6(Mana1-3)Mana-Sp9	1	546.64955
Mana1-2Mana1-2Mana1-6(Mana1-3)Mana-Sp9	1	20004.098475
Mana1-6(Mana1-3)Mana1-6(Mana1-3)Manb1-4GlcNAcb1-4GlcNAcb-Sp12	1	371.32585000000006
Manb1-4GlcNAcb-Sp0	0	11.663849999999998
Neu5Aca2-3Galb1-4GlcNAcb1-3Galb1-4(Fuca1-3)GlcNAcb-Sp0	0	5.329399999999996
Fuca1-2(6S)Galb1-4GlcNAcb-Sp0	0	9.239025
Fuca1-2Galb1-4(6S)GlcNAcb-Sp8	0	0.31342499999999873
Fuca1-2(6S)Galb1-4(6S)Glcb-Sp0	0	8.848625000000002
Neu5Aca2-3Galb1-3GalNAca-Sp8	0	-0.3892499999999997
Neu5Aca2-3Galb1-3GalNAca-Sp14	0	-7.5227249999999986
Neu5Aca2-8Neu5Aca2-8Neu5Aca2-3Galb1-4Glcb-Sp0	0	10.183274999999998
GalNAcb1-4(Neu5Aca2-8Neu5Aca2-3)Galb1-4Glcb-Sp0	0	5.454725
Neu5Aca2-8Neu5Aca2-8Neu5Aca-Sp8	0	0.4737000000000027
Neu5Aca2-3(6S)Galb1-4(Fuca1-3)GlcNAcb-Sp8	0	1.040424999999999
GalNAcb1-4(Neu5Aca2-3)Galb1-4Glcb-Sp0	0	16.56635
Neu5Aca2-3GalNAca-Sp8	0	-3.9224750000000044
Neu5Aca2-3GalNAcb1-4GlcNAcb-Sp0	0	7.631149999999997
Neu5Aca2-3Galb1-3(6S)GlcNAc-Sp8	0	31.671575
Neu5Aca2-3Galb1-3(Fuca1-4)GlcNAcb-Sp8	0	14.2344
Neu5Aca2-3Galb1-4(Neu5Aca2-3Galb1-3)GlcNAcb-Sp8	0	2.69515
Neu5Aca2-3Galb1-3(6S)GalNAca-Sp8	0	-3.0401250000000006
Neu5Aca2-6(Neu5Aca2-3Galb1-3)GalNAca-Sp14	0	24.53305
Neu5Aca2-3Galb1-3GalNAcb1-3Gala1-4Galb1-4Glcb-Sp0	0	12.359425000000002
Neu5Aca2-3Galb1-3GlcNAcb1-3Galb1-4GlcNAcb-Sp0	0	6.578149999999999
Fuca1-2(6S)Galb1-4Glcb-Sp0	0	16.728450000000002
Neu5Aca2-3Galb1-3GlcNAcb-Sp8	0	2.72905
Neu5Aca2-3Galb1-4(Fuca1-3)GlcNAcb1-3Galb1-4(Fuca1-3)GlcNAcb1-3Galb1-4(Fuca1-3)GlcNAcb-Sp0	0	6.026950000000001
Neu5Aca2-3Galb1-4(Fuca1-3)GlcNAcb-Sp0	0	4.683200000000001
Neu5Aca2-3Galb1-4(Fuca1-3)GlcNAcb-Sp8	0	3.1969250000000042
Neu5Aca2-3Galb1-4(Fuca1-3)GlcNAcb1-3Galb1-4GlcNAcb-Sp8	0	21.279975
Neu5Aca2-3Galb1-4GlcNAcb1-3Galb1-4GlcNAcb1-3Galb1-4GlcNAcb-Sp0	0	0.06849999999999845
Neu5Aca2-3Galb1-4GlcNAcb-Sp0	0	1.3811249999999982
Neu5Aca2-3Galb1-4GlcNAcb1-3Galb1-4GlcNAcb-Sp0	0	5.28815
Neu5Aca2-3Galb1-4Glcb-Sp0	0	15.220525
Neu5Aca2-3Galb1-4Glcb-Sp8	0	16.259899999999995
Neu5Aca2-6GalNAca-Sp8	0	3.990725
Neu5Aca2-6GalNAcb1-4GlcNAcb-Sp0	0	7.229399999999997
Neu5Aca2-6Galb1-4(6S)GlcNAcb-Sp8	0	0.7190249999999985
Neu5Aca2-6Galb1-4GlcNAcb-Sp0	0	3.392975
Neu5Aca2-6Galb1-4GlcNAcb-Sp8	0	0.9205749999999996
Neu5Aca2-6Galb1-4GlcNAcb1-3Galb1-4(Fuca1-3)GlcNAcb1-3Galb1-4(Fuca1-3)GlcNAcb-Sp0	0	23.574500000000004
Neu5Aca2-6Galb1-4GlcNAcb1-3Galb1-4GlcNAcb-Sp0	0	-0.2242249999999988
Neu5Aca2-6Galb1-4Glcb-Sp0	0	7.975749999999998
Neu5Aca2-6Galb1-4Glcb-Sp8	0	15.569525
Neu5Aca2-8Neu5Aca-Sp8	0	1.6590499999999988
Galb1-3(Fuca1-4)GlcNAcb1-3Galb1-3(Fuca1-4)GlcNAcb-Sp0	0	19.322674999999975
Neu5Acb2-6Galb1-4GlcNAcb-Sp8	0	19.028849999999995
Neu5Gca2-3Galb1-3GlcNAcb-Sp0	0	5.009075000000001
Neu5Gca2-3Galb1-4(Fuca1-3)GlcNAcb-Sp0	0	6.70945
Neu5Gca2-3Galb1-4GlcNAcb-Sp0	0	4.393824999999998
Neu5Gca2-3Galb1-4Glcb-Sp0	0	1.1913249999999982
Neu5Gca2-6GalNAca-Sp0	0	9.02125
Neu5Gca2-6Galb1-4GlcNAcb-Sp0	0	6.48015
Neu5Aca2-3Galb1-4GlcNAcb1-6(Galb1-3)GalNAca-Sp14	0	5.1149749999999985
Galb1-3GlcNAcb1-3Galb1-3GlcNAcb-Sp0	0	11.23695
Galb1-4(Fuca1-3)(6S)GlcNAcb-Sp0	0	13.18525
Galb1-4(Fuca1-3)(6S)Glcb-Sp0	0	33.11782500000001
Galb1-4(Fuca1-3)GlcNAcb1-3Galb1-3(Fuca1-4)GlcNAcb-Sp0	0	10.356775
Galb1-4GlcNAcb1-3Galb1-3GlcNAcb-Sp0	0	5.267025000000002
Neu5Aca2-3Galb1-3GlcNAcb1-3Galb1-3GlcNAcb-Sp0	0	3.2576
Neu5Aca2-3Galb1-4GlcNAcb1-3Galb1-3GlcNAcb-Sp0	0	5.679025000000001
4S(3S)Galb1-4GlcNAcb-Sp0	0	5.1471500000000034
(6S)Galb1-4(6S)GlcNAcb-Sp0	0	-5.203150000000001
(6P)Glcb-Sp10	0	11.084875000000006
Neu5Aca2-6Galb1-4GlcNAcb1-2Mana1-6(Galb1-4GlcNAcb1-2Mana1-3)Manb1-4GlcNAcb1-4GlcNAcb-Sp12	0	13.234675
Galb1-4GlcNAcb1-6(Galb1-4GlcNAcb1-3)Galb1-4GlcNAc-Sp0	0	5.8226
Galb1-4GlcNAcb1-6Galb1-4GlcNAcb-Sp0	0	5.937224999999998
GlcAb1-3GlcNAcb-Sp8	0	11.722050000000005
GlcNAcb1-3Man-Sp10	0	10.541099999999997
GlcNAcb1-4GlcNAcb-Sp12	0	8.795325
MurNAcb1-4GlcNAcb-Sp10	0	5.580775000000003
Mana1-6Manb-Sp10	0	7.244524999999997
Mana1-6(Mana1-3)Mana1-6(Mana1-3)Manb-Sp10	1	274.555775
Mana1-2Mana1-6(Mana1-3)Mana1-6(Mana1-2Mana1-2Mana1-3)Mana-Sp9	1	2430.981050000001
Mana1-2Mana1-6(Mana1-2Mana1-3)Mana1-6(Mana1-2Mana1-2Mana1-3)Mana-Sp9	1	6726.95885
Neu5Aca2-6Galb1-4GlcNAcb1-2Mana1-6(Neu5Aca2-3Galb1-4GlcNAcb1-2Mana1-3)Manb1-4GlcNAcb1-4GlcNAcb-Sp12	0	10.15
Galb1-4GlcNAcb1-2Mana1-6(Neu5Aca2-6Galb1-4GlcNAcb1-2Mana1-3)Manb1-4GlcNAcb1-4GlcNAcb-Sp12	0	16.862724999999998
Neu5Aca2-8Neu5Acb-Sp17	0	33.75647500000001
Neu5Aca2-8Neu5Aca2-8Neu5Acb-Sp8	0	16.878999999999998
Neu5Gcb2-6Galb1-4GlcNAc-Sp8	0	7.919975000000003
Galb1-3GlcNAcb1-2Mana1-6(Galb1-3GlcNAcb1-2Mana1-3)Manb1-4GlcNAcb1-4GlcNAcb-Sp19	1	332.148025
Neu5Aca2-3Galb1-4GlcNAcb1-2Mana1-6(Neu5Aca2-3Galb1-4GlcNAcb1-2Mana1-3)Manb1-4GlcNAcb1-4GlcNAcb-Sp12	0	-1.5230250000000003
Neu5Aca2-3Galb1-4GlcNAcb1-2Mana1-6(Neu5Aca2-6Galb1-4GlcNAcb1-2Mana1-3)Manb1-4GlcNAcb1-4GlcNAcb-Sp12	0	6.16995
Neu5,9Ac2a2-3Galb1-4GlcNAcb-Sp0	0	16.764375
Neu5,9Ac2a2-3Galb1-3GlcNAcb-Sp0	0	8.149925
Neu5Aca2-6Galb1-4GlcNAcb1-3Galb1-3GlcNAcb-Sp0	0	-0.4254000000000016
Neu5Aca2-3Galb1-3(Fuca1-4)GlcNAcb1-3Galb1-3(Fuca1-4)GlcNAcb-Sp0	0	32.73595
Neu5Aca2-6Galb1-4GlcNAcb1-3Galb1-4GlcNAcb1-3Galb1-4GlcNAcb-Sp0	0	1.7350750000000021
Gala1-4Galb1-4GlcNAcb1-3Galb1-4Glcb-Sp0	0	8.118025000000001
GalNAcb1-3Gala1-4Galb1-4GlcNAcb1-3Galb1-4Glcb-Sp0	0	6.2002500000000005
GalNAca1-3(Fuca1-2)Galb1-4GlcNAcb1-3Galb1-4GlcNAcb-Sp0	0	9.528125
Neu5Aca2-3Galb1-4(Fuca1-3)GlcNAcb1-6(Neu5Aca2-3Galb1-3)GalNAc-Sp14	0	27.9494
GlcNAca1-4Galb1-4GlcNAcb1-3Galb1-4GlcNAcb1-3Galb1-4GlcNAcb-Sp0	0	1.5033499999999993
GlcNAca1-4Galb1-4GlcNAcb-Sp0	0	-7.476925
GlcNAca1-4Galb1-3GlcNAcb-Sp0	0	9.126375
GlcNAca1-4Galb1-4GlcNAcb1-3Galb1-4Glcb-Sp0	0	4.571349999999999
GlcNAca1-4Galb1-4GlcNAcb1-3Galb1-4GlcNAcb-Sp0	0	14.693125
GlcNAca1-4Galb1-3GalNAc-Sp14	0	27.91830000000001
Neu5Aca2-6Galb1-4GlcNAcb1-2Mana1-3Manb1-4GlcNAcb1-4GlcNAc-Sp12	0	27.416025
Galb1-4GlcNAcb1-2Mana1-3Manb1-4GlcNAcb1-4GlcNAc-Sp12	0	18.691575
Galb1-4GlcNAcb1-2Mana1-6Manb1-4GlcNAcb1-4GlcNAc-Sp12	0	7.629725
Mana1-6(Galb1-4GlcNAcb1-2Mana1-3)Manb1-4GlcNAcb1-4GlcNAcb-Sp12	1	151.35639999999995
GlcNAcb1-2Mana1-6(GlcNAcb1-2Mana1-3)Manb1-4GlcNAcb1-4(Fuca1-6)GlcNAcb-Sp22	1	22479.157799999994
Galb1-4GlcNAcb1-2Mana1-6(Galb1-4GlcNAcb1-2Mana1-3)Manb1-4GlcNAcb1-4(Fuca1-6)GlcNAcb-Sp22	1	28340.575874999995
Galb1-3GlcNAcb1-2Mana1-6(Galb1-3GlcNAcb1-2Mana1-3)Manb1-4GlcNAcb1-4(Fuca1-6)GlcNAcb-Sp22	1	29683.33095
(6S)GlcNAcb1-3Galb1-4GlcNAcb-Sp0	0	5.3872500000000025
KDNa2-3Galb1-4(Fuca1-3)GlcNAc-Sp0	0	31.739049999999995
KDNa2-6Galb1-4GlcNAc-Sp0	0	1.803075
KDNa2-3Galb1-4Glc-Sp0	0	20.96622499999995
KDNa2-3Galb1-3GalNAca-Sp14	0	5.024175
Fuca1-2Galb1-3GlcNAcb1-2Mana1-6(Fuca1-2Galb1-3GlcNAcb1-2Mana1-3)Manb1-4GlcNAcb1-4GlcNAcb-Sp20	0	22.921325000000003
Galb1-4GlcNAcb1-2Mana1-6(Mana1-3)Manb1-4GlcNAcb1-4GlcNAcb-Sp12	0	34.233474999999984
Neu5Aca2-6GlcNAcb1-4GlcNAc-Sp21	0	-2.073974999999997
Neu5Aca2-6GlcNAcb1-4GlcNAcb1-4GlcNAc-Sp21	0	8.764075000000002
Galb1-4(Fuca1-3)GlcNAcb1-6(Fuca1-2Galb1-4GlcNAcb1-3)Galb1-4Glc-Sp21	0	6.725649999999997
Galb1-4GlcNAcb1-2Mana1-6(Galb1-4GlcNAcb1-4(Galb1-4GlcNAcb1-2)Mana1-3)Manb1-4GlcNAcb1-4GlcNAc-Sp21	0	9.447449999999996
GalNAca1-3(Fuca1-2)Galb1-4GlcNAcb1-2Mana1-6(GalNAca1-3(Fuca1-2)Galb1-4GlcNAcb1-2Mana1-3)Manb1-4GlcNAcb1-4GlcNAcb-Sp20	0	14.808149999999998
Gala1-3(Fuca1-2)Galb1-4GlcNAcb1-2Mana1-6(Gala1-3(Fuca1-2)Galb1-4GlcNAcb1-2Mana1-3)Manb1-4GlcNAcb1-4GlcNAcb-Sp20	0	12.97045
Gala1-3Galb1-4(Fuca1-3)GlcNAcb1-2Mana1-6(Gala1-3Galb1-4(Fuca1-3)GlcNAcb1-2Mana1-3)Manb1-4GlcNAcb1-4GlcNAcb-Sp20	0	-2.2168250000000023
GalNAca1-3(Fuca1-2)Galb1-3GlcNAcb1-2Mana1-6(GalNAca1-3(Fuca1-2)Galb1-3GlcNAcb1-2Mana1-3)Manb1-4GlcNAcb1-4GlcNAcb-Sp20	0	5.0374
Fuca1-4(Fuca1-2Galb1-3)GlcNAcb1-2Mana1-3(Fuca1-4(Fuca1-2Galb1-3)GlcNAcb1-2Mana1-3)Manb1-4GlcNAcb1-4GlcNAcb-Sp19	0	29.61865
Neu5Aca2-3Galb1-4GlcNAcb1-3GalNAc-Sp14	0	2.870925
Neu5Aca2-6Galb1-4GlcNAcb1-3GalNAc-Sp14	0	12.090125
Neu5Aca2-3Galb1-4(Fuca1-3)GlcNAcb1-3GalNAca-Sp14	0	15.5286
Galb1-3GalNAca1-3(Fuca1-2)Galb1-4GlcNAc-Sp0	0	26.354825
Galb1-3GlcNAcb1-3Galb1-4GlcNAcb1-6(Galb1-3GlcNAcb1-3)Galb1-4Glcb-Sp0	0	29.77955
Galb1-4(Fuca1-3)GlcNAcb1-6(Galb1-3GlcNAcb1-3)Galb1-4Glc-Sp21	0	2.87745
Galb1-4GlcNAcb1-6(Fuca1-4(Fuca1-2Galb1-3)GlcNAcb1-3)Galb1-4Glc-Sp21	0	2.855725
Galb1-3GlcNAcb1-3Galb1-4(Fuca1-3)GlcNAcb1-6(Galb1-3GlcNAcb1-3)Galb1-4Glc-Sp21	0	17.545
Galb1-4GlcNAcb1-6(Galb1-4GlcNAcb1-2)Mana1-6(Galb1-4GlcNAcb1-4(Galb1-4GlcNAcb1-2)Mana1-3)Manb1-4GlcNAcb1-4GlcNAcb-Sp21	0	2.9624750000000013
GlcNAcb1-2Mana1-6(GlcNAcb1-4(GlcNAcb1-2)Mana1-3)Manb1-4GlcNAcb1-4GlcNAc-Sp21	0	15.177000000000007
Fuca1-2Galb1-3GalNAca1-3(Fuca1-2)Galb1-4Glcb-Sp0	0	7.013875000000002
Fuca1-2Galb1-3GalNAca1-3(Fuca1-2)Galb1-4GlcNAcb-Sp0	0	-0.017800000000002036
Galb1-3GlcNAcb1-3GalNAca-Sp14	0	8.717274999999997
Gala1-3Galb1-3GlcNAcb1-2Mana1-6(Gala1-3Galb1-3GlcNAcb1-2Mana1-3)Manb1-4GlcNAcb1-4GlcNAc-Sp19	0	31.6698
Neu5Aca2-3Galb1-3GlcNAcb1-2Mana1-6(Neu5Aca2-3Galb1-3GlcNAcb1-2Mana1-3)Manb1-4GlcNAcb1-4GlcNAc-Sp19	0	25.454925
GlcNAcb1-2Mana1-6(Galb1-4GlcNAcb1-2Mana1-3)Manb1-4GlcNAcb1-4GlcNAc-Sp12	1	380.74652499999985
Galb1-4GlcNAcb1-2Mana1-6(GlcNAcb1-2Mana1-3)Manb1-4GlcNAcb1-4GlcNAc-Sp12	1	186.10175000000004
Neu5Aca2-3Galb1-3GlcNAcb1-3GalNAca-Sp14	0	32.02320000000001
Fuca1-2Galb1-4GlcNAcb1-3GalNAca-Sp14	0	5.929224999999999
Galb1-4(Fuca1-3)GlcNAcb1-3GalNAca-Sp14	0	6.419250000000003
GalNAca1-3GalNAcb1-3Gala1-4Galb1-4GlcNAcb-Sp0	0	2.3706500000000403
Gala1-4Galb1-3GlcNAcb1-2Mana1-6(Gala1-4Galb1-3GlcNAcb1-2Mana1-3)Manb1-4GlcNAcb1-4GlcNAcb-Sp19	1	500.99785
Gala1-3Galb1-4GlcNAcb1-3GalNAca-Sp14	0	4.573274999999999
Galb1-3GlcNAcb1-6Galb1-4GlcNAcb-Sp0	0	11.8991
Galb1-3GlcNAca1-6Galb1-4GlcNAcb-Sp0	0	8.998325000000003
GalNAcb1-3Gala1-6Galb1-4Glcb-Sp8	0	5.104975000000003
Gala1-3(Fuca1-2)Galb1-4(Fuca1-3)Glcb-Sp21	0	2.0124749999999985
Galb1-4GlcNAcb1-6(Neu5Aca2-6Galb1-3GlcNAcb1-3)Galb1-4Glc-Sp21	0	5.169025000000001
Galb1-3GalNAcb1-4(Neu5Aca2-8Neu5Aca2-3)Galb1-4Glcb-Sp0	0	12.1036
Neu5Aca2-3Galb1-3GalNAcb1-4(Neu5Aca2-8Neu5Aca2-3)Galb1-4Glcb-Sp0	0	25.543575
GalNAca1-3(Fuca1-2)Galb1-4GlcNAcb1-3GalNAca-Sp14	0	4.440849999999998
GalNAca1-3GalNAcb1-3Gala1-4Galb1-4Glcb-Sp0	0	-3.3766749999999988
Gala1-3(Fuca1-2)Galb1-4(Fuca1-3)GlcNAcb1-3GalNAc-Sp14	0	20.593425
GalNAca1-3(Fuca1-2)Galb1-4(Fuca1-3)GlcNAcb1-3GalNAc-Sp14	0	35.19127500000001
Fuca1-2Galb1-4GlcNAcb1-2Mana1-6(Fuca1-2Galb1-4GlcNAcb1-2Mana1-3)Manb1-4GlcNAcb1-4(Fuca1-6)GlcNAcb-Sp22	1	15105.220299999995
GlcNAcb1-2(GlcNAcb1-6)Mana1-6(GlcNAcb1-2Mana1-3)Manb1-4GlcNAcb1-4GlcNAcb-Sp19	0	33.282425
Fuca1-2Galb1-3GlcNAcb1-3GalNAc-Sp14	0	5.0466250000000015
GalNAca1-3(Fuca1-2)Galb1-3GlcNAcb1-3GalNAc-Sp14	0	19.060125
Fuca1-2Galb1-3GlcNAcb1-2Mana1-6(Fuca1-2Galb1-3GlcNAcb1-2Mana1-3)Manb1-4GlcNAcb1-4(Fuca1-6)GlcNAcb-Sp22	1	2874.8497499999994
Fuca1-3GlcNAcb1-6(Galb1-4GlcNAcb1-3)Galb1-4Glc-Sp21	0	7.7721500000000034
GlcNAcb1-2Mana1-6(GlcNAcb1-4)(GlcNAcb1-4(GlcNAcb1-2)Mana1-3)Manb1-4GlcNAcb1-4GlcNAc-Sp21	0	2.2467749999999977
GlcNAcb1-6(GlcNAcb1-2)Mana1-6(GlcNAcb1-4)(GlcNAcb1-2Mana1-3)Manb1-4GlcNAcb1-4GlcNAc-Sp21	0	10.273850000000008
GlcNAcb1-6(GlcNAcb1-2)Mana1-6(GlcNAcb1-4)(GlcNAcb1-4(GlcNAcb1-2)Mana1-3)Manb1-4GlcNAcb1-4GlcNAc-Sp21	0	2.6339999999999986
Galb1-4GlcNAcb1-2Mana1-6(GlcNAcb1-4)(Galb1-4GlcNAcb1-2Mana1-3)Manb1-4GlcNAcb1-4GlcNAc-Sp21	0	-0.4298749999999956
Galb1-4GlcNAcb1-2Mana1-6(GlcNAcb1-4)(Galb1-4GlcNAcb1-4(Galb1-4GlcNAcb1-2)Mana1-3)Manb1-4GlcNAcb1-4GlcNAc-Sp21	0	8.381574999999998
Galb1-4GlcNAcb1-6(Galb1-4GlcNAcb1-2)Mana1-6(GlcNAcb1-4)(Galb1-4GlcNAcb1-2Mana1-3)Manb1-4GlcNAcb1-4GlcNAc-Sp21	0	15.430924999999998
Galb1-4GlcNAcb1-6(Galb1-4GlcNAcb1-2)Mana1-6(GlcNAcb1-4)(Galb1-4GlcNAcb1-4(Galb1-4GlcNAcb1-2)Mana1-3)Manb1-4GlcNAcb1-4GlcNAc-Sp21	0	9.73825
Galb1-4Galb-Sp10	0	18.6118
Neu5Aca2-3Galb1-4GlcNAcb1-3Galb-Sp8	0	-4.97165
GalNAcb1-6GalNAcb-Sp8	0	0.8186250000000008
(6S)Galb1-3GlcNAcb-Sp0	0	-6.202250000000001
Fuca1-2Galb1-4GlcNAcb1-2Mana1-6(Fuca1-2Galb1-4GlcNAcb1-2(Fuca1-2Galb1-4GlcNAcb1-4)Mana1-3)Manb1-4GlcNAcb1-4GlcNAcb-Sp12	0	25.439625
Galb1-4(Fuca1-3)GlcNAcb1-6GalNAc-Sp14	1	181.9335
Galb1-4GlcNAcb1-2Mana-Sp0	0	4.529425000000002
Fuca1-2Galb1-4GlcNAcb1-6(Fuca1-2Galb1-4GlcNAcb1-3)GalNAc-Sp14	0	8.811100000000003
Gala1-3Fuca1-2Galb1-4GlcNAcb1-6(Gala1-3Fuca1-2Galb1-4GlcNAcb1-3)GalNAc-Sp14	0	8.130125000000003
GalNAca1-3(Fuca1-2)Galb1-4GlcNAcb1-6(GalNAca1-3(Fuca1-2)Galb1-4GlcNAcb1-3)GalNAc-Sp14	0	1.0061999999999998
Neu5Aca2-8Neu5Aca2-3Galb1-3GalNAcb1-4(Neu5Aca2-8Neu5Aca2-3)Galb1-4Glcb-Sp0	0	7.787299999999996
GalNAcb1-4Galb1-4Glcb-Sp0	0	12.031625000000002
Gala1-3(Fuca1-2)Galb1-3GlcNAcb1-2Mana1-6(Gala1-3(Fuca1-2)Galb1-3GlcNAcb1-2Mana1-3)Manb1-4GlcNAcb1-4(Fuca1-6)GlcNAcb-Sp22	1	3552.0117000000005
Neu5Aca2-6Galb1-4GlcNAcb1-6(Fuca1-2Galb1-3GlcNAcb1-3)Galb1-4Glc-Sp21	0	2.5229250000000008
GalNAca1-3(Fuca1-2)Galb1-3GlcNAcb1-2Mana1-6(GalNAca1-3(Fuca1-2)Galb1-3GlcNAcb1-2Mana1-3)Manb1-4GlcNAcb1-4(Fuca1-6)GlcNAcb-Sp22	1	5297.302325
Galb1-4GlcNAcb1-6(Galb1-4GlcNAcb1-2)Mana1-6(Galb1-4GlcNAcb1-2Mana1-3)Manb1-4GlcNAcb1-4GlcNAcb-Sp19	0	31.370799999999992
Neu5Aca2-3Galb1-4GlcNAcb1-4Mana1-6(GlcNAcb1-4)(Neu5Aca2-3Galb1-4GlcNAcb1-4(Neu5Aca2-3Galb1-4GlcNAcb1-2)Mana1-3)Manb1-4GlcNAcb1-4GlcNAcb-Sp21	0	-4.647225
Neu5Aca2-3Galb1-4GlcNAcb1-6(Neu5Aca2-3Galb1-4GlcNAcb1-2)Mana1-6(GlcNAcb1-4)(Neu5Aca2-3Galb1-4GlcNAcb1-2Mana1-3)Manb1-4GlcNAcb1-4GlcNAcb-Sp21	0	8.215124999999992
Neu5Aca2-3Galb1-4GlcNAcb1-6(Neu5Aca2-3Galb1-4GlcNAcb1-2)Mana1-6(GlcNAcb1-4)(Neu5Aca2-3Galb1-4GlcNAcb1-4(Neu5Aca2-3Galb1-4GlcNAcb1-2)Mana1-3)Manb1-4GlcNAcb1-4GlcNAcb-Sp21	0	2.2817999999999987
Neu5Aca2-6Galb1-4GlcNAcb1-6(Neu5Aca2-6Galb1-4GlcNAcb1-2)Mana1-6(GlcNAcb1-4)(Neu5Aca2-6Galb1-4GlcNAcb1-2Mana1-3)Manb1-4GlcNAcb1-4GlcNAcb-Sp21	0	19.7231
Neu5Aca2-6Galb1-4GlcNAcb1-6(Neu5Aca2-6Galb1-4GlcNAcb1-2)Mana1-6(GlcNAcb1-4)(Neu5Aca2-6Galb1-4GlcNAcb1-4(Neu5Aca2-6Galb1-4GlcNAcb1-2)Mana1-3)Manb1-4GlcNAcb1-4GlcNAcb-Sp21	0	16.106875
Gala1-3(Fuca1-2)Galb1-3GalNAca-Sp8	0	-10.097825000000004
Gala1-3(Fuca1-2)Galb1-3GalNAcb-Sp8	0	8.710799999999995
Glca1-6Glca1-6Glca1-6Glcb-Sp10	0	13.527525000000002
Glca1-4Glca1-4Glca1-4Glcb-Sp10	0	11.185375000000002
Neu5Aca2-3Galb1-4GlcNAcb1-6(Neu5Aca2-3Galb1-4GlcNAcb1-3)GalNAca-Sp14	0	8.181575
Fuca1-2Galb1-4(Fuca1-3)GlcNAcb1-2Mana1-6(Fuca1-2Galb1-4(Fuca1-3)GlcNAcb1-2Mana1-3)Manb1-4GlcNAcb1-4(Fuca1-6)GlcNAcb-Sp24	1	3795.360325
Fuca1-2Galb1-3(Fuca1-4)GlcNAcb1-2Mana1-6(Fuca1-2Galb1-3(Fuca1-4)GlcNAcb1-2Mana1-3)Manb1-4GlcNAcb1-4(Fuca1-6)GlcNAcb1-4(Fuca1-6)GlcNAcb-Sp19	1	3959.607275
GlcNAcb1-6(GlcNAcb1-2)Mana1-6(GlcNAcb1-2Mana1-3)Manb1-4GlcNAcb1-4(Fuca1-6)GlcNAcb-Sp24	1	36428.262374999984
Neu5Aca2-3Galb1-4GlcNAcb1-2Mana-Sp0	0	16.755824999999998
Neu5Aca2-3Galb1-4GlcNAcb1-6GalNAca-Sp14	0	21.98982499999999
Neu5Aca2-6Galb1-4GlcNAcb1-6GalNAca-Sp14	0	32.471975
Neu5Aca2-6Galb1-4GlcNAcb1-6(Neu5Aca2-6Galb1-4GlcNAcb1-3)GalNAca-Sp14	0	8.9167
Neu5Aca2-6Galb1-4GlcNAcb1-2Mana1-6(Neu5Aca2-6Galb1-4GlcNAcb1-2Mana1-3)Manb1-4GlcNAcb1-4(Fuca1-6)GlcNAcb-Sp24	1	34962.78585
Neu5Aca2-3Galb1-4GlcNAcb1-2Mana1-6(Neu5Aca2-3Galb1-4GlcNAcb1-2Mana1-3)Manb1-4GlcNAcb1-4(Fuca1-6)GlcNAcb-Sp24	1	34503.032
Mana1-6(Mana1-3)Manb1-4GlcNAcb1-4(Fuca1-6)GlcNAcb-Sp19	1	28743.577900000004
Neu5Aca2-3Galb1-3GlcNAcb1-2Mana1-6(GlcNAcb1-4)(Neu5Aca2-3Galb1-3GlcNAcb1-2Mana1-3)Manb1-4GlcNAcb1-4GlcNAc-Sp21	0	3.8091750000000015
Neu5Aca2-6Galb1-4GlcNAcb1-6(Fuca1-2Galb1-4(Fuca1-3)GlcNAcb1-3)Galb1-4Glc-Sp21	0	13.399674999999995
Galb1-3GlcNAcb1-6GalNAca-Sp14	0	2.233049999999998
Gala1-3Galb1-3GlcNAcb1-6GalNAca-Sp14	0	1.3749249999999993
Galb1-3(Fuca1-4)GlcNAcb1-6GalNAca-Sp14	0	24.524975
Neu5Aca2-3Galb1-3GlcNAcb1-6GalNAca-Sp14	0	8.73195
Galb1-4(Fuca1-3)GlcNAcb1-6(Neu5Aca2-6(Neu5Aca2-3Galb1-3)GlcNAcb1-3)Galb1-4Glc-Sp21	0	26.94885
Galb1-4(Fuca1-3)GlcNAcb1-2Mana-Sp0	0	8.353425000000001
Gala1-3(Fuca1-2)Galb1-4GlcNAcb1-6GalNAca-Sp14	0	-3.48855
Fuca1-2Galb1-4GlcNAcb1-2Mana-Sp0	0	3.1088249999999986
Fuca1-2Galb1-3(6S)GlcNAcb-Sp0	0	20.065275
Neu5Aca2-6GalNAcb1-4(6S)GlcNAcb-Sp8	0	15.8527
GalNAcb1-4(Fuca1-3)(6S)GlcNAcb-Sp8	0	0.5666000000000011
GalNAca1-3(Fuca1-2)Galb1-3GlcNAcb1-6GalNAca-Sp14	0	0.042949999999999385
GlcNAcb1-6(GlcNAcb1-2)Mana1-6(GlcNAcb1-4)(GlcNAcb1-4(GlcNAcb1-2)Mana1-3)Manb1-4GlcNAcb1-4(Fuca1-6)GlcNAc-Sp21	0	7.1670000000000025
Galb1-4GlcNAcb1-6(Galb1-4GlcNAcb1-2)Mana1-6(GlcNAcb1-4Galb1-4GlcNAcb1-4(Galb1-4GlcNAcb1-2)Mana1-3)Manb1-4GlcNAcb1-4(Fuca1-6)GlcNAc-Sp21	0	21.88895000000001
Galb1-3GlcNAca1-3Galb1-4GlcNAcb-Sp8	0	17.507975
Galb1-3(6S)GlcNAcb-Sp8	0	-1.871475000000002
(6S)(4S)GalNAcb1-4GlcNAc-Sp8	0	1.1251499999999959
(6S)GalNAcb1-4GlcNAc-Sp8	0	1.4889249999999965
(3S)GalNAcb1-4(3S)GlcNAc-Sp8	0	-5.228249999999999
GalNAcb1-4(6S)GlcNAc-Sp8	0	7.88485
(3S)GalNAcb1-4GlcNAc-Sp8	0	0.32442500000000063
(4S)GalNAcb-Sp10	0	-3.2652000000000028
Neu5Aca2-6Galb1-4GlcNAcb1-2Man-Sp0	0	4.3046000000000015
Gala1-3Galb1-4GlcNAcb1-2Mana-Sp0	0	5.548549999999998
Gala1-3(Fuca1-2)Galb1-4GlcNAcb1-2Mana-Sp0	0	12.036949999999996
GalNAca1-3(Fuca1-2)Galb1-4GlcNAcb1-2Mana-Sp0	0	3.753300000000003
Galb1-3GlcNAcb1-2Mana-Sp0	0	13.824750000000005
Gala1-3(Fuca1-2)Galb1-3GlcNAcb1-6GalNAc-Sp14	0	8.995575
Neu5Aca2-3Galb1-3GlcNAcb1-2Mana-Sp0	1	347.2385
GalNAcb1-4GlcNAcb1-2Mana-Sp0	0	0.32617500000000105
Neu5Aca2-3Galb1-3GlcNAcb1-4Galb1-4Glcb-Sp0	0	8.713399999999996
GlcNAcb1-2Mana1-6(GlcNAcb1-4)(GlcNAcb1-2Mana1-3)Manb1-4GlcNAcb1-4(Fuca1-6)GlcNAc-Sp21	1	784.365925
Galb1-4GlcNAcb1-2Mana1-6(GlcNAcb1-4)(Galb1-4GlcNAcb1-2Mana1-3)Manb1-4GlcNAcb1-4(Fuca1-6)GlcNAc-Sp21	0	13.440374999999996
Galb1-4GlcNAcb1-2Mana1-6(Galb1-4GlcNAcb1-4)(Galb1-4GlcNAcb1-2Mana1-3)Manb1-4GlcNAcb1-4(Fuca1-6)GlcNAc-Sp21	0	19.4845
Fuca1-4(Galb1-3)GlcNAcb1-2Mana-Sp0	0	17.296524999999995
GalNAca1-3(Fuca1-2)Galb1-3GalNAcb1-3Gala1-4Galb1-4Glc-Sp21	0	7.114525
Gala1-3(Fuca1-2)Galb1-3GalNAcb1-3Gala1-4Galb1-4Glc-Sp21	0	13.61545
GlcNAcb1-3Galb1-4GlcNAcb1-2Mana1-6(GlcNAcb1-3Galb1-4GlcNAcb1-2Mana1-3)Manb1-4GlcNAcb1-4GlcNAcb-Sp12	0	1.699049999999998
Neu5Gca2-3Galb1-4GlcNAcb1-3Galb1-4GlcNAcb1-2Mana1-6(Neu5Gca2-3Galb1-4GlcNAcb1-3Galb1-4GlcNAcb1-2Mana1-3)Manb1-4GlcNAcb1-4GlcNAcb-Sp24	0	31.419425
GlcNAcb1-3Galb1-4GlcNAcb1-3Galb1-4GlcNAcb1-2Mana1-6(GlcNAcb1-3Galb1-4GlcNAcb1-3Galb1-4GlcNAcb1-2Mana1-3)Manb1-4GlcNAcb1-4GlcNAcb-Sp25	0	21.6857
Galb1-4GlcNAcb1-3Galb1-4GlcNAcb1-3Galb1-4GlcNAcb1-2Mana1-6(Galb1-4GlcNAcb1-3Galb1-4GlcNAcb1-3Galb1-4GlcNAcb1-2Mana1-3)Manb1-4GlcNAcb1-4GlcNAcb-Sp24	0	26.9524
GlcNAcb1-3Galb1-4GlcNAcb1-3Galb1-4GlcNAcb1-3Galb1-4GlcNAcb1-2Mana1-6(GlcNAcb1-3Galb1-4GlcNAcb1-3Galb1-4GlcNAcb1-3Galb1-4GlcNAcb1-2Mana1-3)Manb1-4GlcNAcb1-4GlcNAcb-Sp25	0	13.7125
Galb1-4GlcNAcb1-3Galb1-4GlcNAcb1-3Galb1-4GlcNAcb1-3Galb1-4GlcNAcb1-2Mana1-6(Galb1-4GlcNAcb1-3Galb1-4GlcNAcb1-3Galb1-4GlcNAcb1-3Galb1-4GlcNAcb1-2Mana1-3)Manb1-4GlcNAcb1-4GlcNAcb-Sp25	0	22.511524999999992
Neu5Gca2-8Neu5Gca2-3Galb1-4GlcNAc-Sp0	0	-6.30105
Neu5Gca2-8Neu5Aca2-3Galb1-4GlcNAc-Sp0	0	24.815149999999992
Neu5Gca2-8Neu5Gca2-3Galb1-4GlcNAcb1-3Galb1-4GlcNAc-Sp0	0	9.434950000000002
Neu5Gca2-8Neu5Gca2-6Galb1-4GlcNAc-Sp0	0	6.4797249999999975
Neu5Aca2-8Neu5Aca2-3Galb1-4GlcNAc-Sp0	0	13.365699999999995
GalNAcb1-3GlcNAcb-Sp0	0	8.81375
GalNAcb1-4GlcNAcb1-3GalNAcb1-4GlcNAcb-Sp0	0	4.0324250000000115
GlcNAcb1-3Galb1-4GlcNAcb1-3Galb1-4GlcNAcb1-3Galb1-4GlcNAcb1-3Galb1-4GlcNAcb1-2Mana1-6(GlcNAcb1-3Galb1-4GlcNAcb1-3Galb1-4GlcNAcb1-3Galb1-4GlcNAcb1-3Galb1-4GlcNAcb1-2Mana1-3)Manb1-4GlcNAcb1-4GlcNAcb-Sp25	0	21.221175
GlcNAb1-3Galb1-3GalNAc-Sp14	0	6.7799
Galb1-3GlcNAcb1-6(Galb1-3)GalNAc-Sp14	0	31.532875000000004
(3S)GlcAb1-3Galb1-4GlcNAcb1-3Galb1-4Glc-Sp0	0	26.788099999999996
(3S)GlcAb1-3Galb1-4GlcNAcb1-2Mana-Sp0	0	3.5549250000000043
Galb1-3GlcNAcb1-3Galb1-4GlcNAcb1-3Galb1-4GlcNAcb1-6(Galb1-3GlcNAcb1-3Galb1-4GlcNAcb1-3Galb1-4GlcNAb1-2)Mana1-6(Galb1-3GlcNAcb1-3Galb1-4GlcNAcb1-3Galb1-4GlcNAcb1-2Mana1-3)Manb1-4GlcNAcb1-4(Fuca1-6)GlcNAcb-Sp24	1	28653.853700000003
Galb1-3GlcNAcb1-3Galb1-4GlcNAcb1-6(Galb1-3GlcNAcb1-3Galb1-4GlcNAb1-2)Mana1-6(Galb1-3GlcNAcb1-3Galb1-4GlcNAcb1-2Mana1-3)Manb1-4GlcNAcb1-4(Fuca1-6)GlcNAcb-Sp24	1	254.2405
Neu5Aca2-8Neu5Aca2-3Galb1-3GalNAcb1-4(Neu5Aca2-3)Galb1-4Glc-Sp21	0	4.703150000000001
GlcNAcb1-3Galb1-4GlcNAcb1-2Mana1-6(GlcNAcb1-3Galb1-4GlcNAcb1-2Mana1-3)Manb1-4GlcNAcb1-4(Fuca1-6)GlcNAcb-Sp24	1	35967.995375
Galb1-4GlcNAcb1-3Galb1-4GlcNAcb1-2Mana1-6(Galb1-4GlcNAcb1-3Galb1-4GlcNAcb1-2Mana1-3)Manb1-4GlcNAcb1-4(Fuca1-6)GlcNAcb-Sp24	1	34684.9739
GlcNAcb1-3Galb1-4GlcNAcb1-3Galb1-4GlcNAcb1-2Mana1-6(GlcNAcb1-3Galb1-4GlcNAcb1-3Galb1-4GlcNAcb1-2Mana1-3)Manb1-4GlcNAcb1-4(Fuca1-6)GlcNAcb-Sp24	1	35221.71545
Galb1-4GlcNAcb1-3Galb1-4GlcNAcb1-3Galb1-4GlcNAcb1-2Mana1-6(Galb1-4GlcNAcb1-3Galb1-4GlcNAcb1-3Galb1-4GlcNAcb1-2Mana1-3)Manb1-4GlcNAcb1-4(Fuca1-6)GlcNAcb-Sp24	1	36044.765125
GlcNAcb1-3Galb1-4GlcNAcb1-3Galb1-4GlcNAcb1-3Galb1-4GlcNAcb1-2Mana1-6(GlcNAcb1-3Galb1-4GlcNAcb1-3Galb1-4GlcNAcb1-3Galb1-4GlcNAcb1-2Mana1-3)Manb1-4GlcNAcb1-4(Fuca1-6)GlcNAcb-Sp24	1	36428.5762
Galb1-4GlcNAcb1-3Galb1-4GlcNAcb1-3Galb1-4GlcNAcb1-3Galb1-4GlcNAcb1-2Mana1-6(Galb1-4GlcNAcb1-3Galb1-4GlcNAcb1-3Galb1-4GlcNAcb1-3Galb1-4GlcNAcb1-2Mana1-3)Manb1-4GlcNAcb1-4(Fuca1-6)GlcNAcb-Sp24	1	41544.5288
GlcNAcb1-3Galb1-4GlcNAcb1-3Galb1-4GlcNAcb1-3Galb1-4GlcNAcb1-3Galb1-4GlcNAcb1-2Mana1-6(GlcNAcb1-3Galb1-4GlcNAcb1-3Galb1-4GlcNAcb1-3Galb1-4GlcNAcb1-3Galb1-4GlcNAcb1-2Mana1-3)Manb1-4GlcNAcb1-4(Fuca1-6)GlcNAcb-Sp19	1	40761.261875
Galb1-4GlcNAcb1-3Galb1-4GlcNAcb1-6(Galb1-4GlcNAcb1-3Galb1-4GlcNAb1-2)Mana1-6(Galb1-4GlcNAcb1-3Galb1-4GlcNAcb1-2Mana1-3)Manb1-4GlcNAcb1-4(Fuca1-6)GlcNAcb-Sp24	1	38539.4526
Galb1-4GlcNAcb1-3Galb1-4GlcNAcb1-3Galb1-4GlcNAcb1-6(Galb1-4GlcNAcb1-3Galb1-4GlcNAcb1-3Galb1-4GlcNAb1-2)Mana1-6(Galb1-4GlcNAcb1-3Galb1-4GlcNAcb1-3Galb1-4GlcNAcb1-2Mana1-3)Manb1-4GlcNAcb1-4(Fuca1-6)GlcNAcb-Sp24	1	42773.309599999986
GlcNAcb1-3Galb1-4GlcNAcb1-3Galb1-4GlcNAcb1-3Galb1-4GlcNAcb1-3Galb1-4GlcNAcb1-6(GlcNAcb1-3Galb1-4GlcNAcb1-3Galb1-4GlcNAcb1-3Galb1-4GlcNAcb1-3Galb1-4GlcNAb1-2)Mana1-6(GlcNAcb1-3Galb1-4GlcNAcb1-3Galb1-4GlcNAcb1-3Galb1-4GlcNAcb1-3Galb1-4GlcNAcb1-2Mana1-3)Manb1-4GlcNAcb1-4(Fuca1-6)GlcNAcb-Sp24	1	39209.7226
Galb1-4GlcNAcb1-3Galb1-4GlcNAcb1-3Galb1-4GlcNAcb1-3Galb1-4GlcNAcb1-3Galb1-4GlcNAcb1-6(Galb1-4GlcNAcb1-3Galb1-4GlcNAcb1-3Galb1-4GlcNAcb1-3Galb1-4GlcNAcb1-3Galb1-4GlcNAb1-2)Mana1-6(Galb1-4GlcNAcb1-3Galb1-4GlcNAcb1-3Galb1-4GlcNAcb1-3Galb1-4GlcNAcb1-3Galb1-4GlcNAcb1-2Mana1-3)Manb1-4GlcNAcb1-4(Fuca1-6)GlcNAcb-Sp24	1	37611.2625
Neu5Aca2-3Galb1-4GlcNAcb1-3Galb1-4GlcNAcb1-3GalNAca-Sp14	0	0.2871499999999969
GlcNAcb1-3Galb1-4GlcNAcb1-3GalNAca-Sp14	0	3.525250000000001
GlcNAcb1-3Galb1-4GlcNAcb1-6(GlcNAcb1-3Galb1-4GlcNAcb1-3)GalNAca-Sp14	0	7.06195
Neu5Aca2-3Galb1-4GlcNAcb1-3Galb1-4GlcNAcb1-6(Neu5Aca2-3Galb1-4GlcNAcb1-3Galb1-4GlcNAcb1-3)GalNAca-Sp14	0	21.386474999999983
Neu5Aca2-6Galb1-4GlcNAcb1-3Galb1-4GlcNAcb1-3GalNAca-Sp14	0	4.571825000000001
GlcNAcb1-3Galb1-4GlcNAcb1-3Galb1-4GlcNAcb1-3GalNAca-Sp14	0	12.957125
Galb1-4GlcNAcb1-3Galb1-3GalNAca-Sp14	0	3.4731749999999995
Neu5Aca2-3Galb1-4GlcNAcb1-3Galb1-4GlcNAcb1-6(Galb1-3)GalNAca-Sp14	0	37.622225
Neu5Aca2-6Galb1-4GlcNAcb1-3Galb1-4GlcNAcb1-6(Galb1-3)GalNAca-Sp14	0	25.661075000000004
Neu5Aca2-6Galb1-4GlcNAcb1-6(Galb1-3)GalNAca-Sp14	0	9.279375
GlcNAcb1-6(Neu5Aca2-3Galb1-3)GalNAca-Sp14	0	5.3933500000000025
Neu5Aca2-6Galb1-4GlcNAcb1-3Galb1-4GlcNAcb1-2Mana1-6(Neu5Aca2-6Galb1-4GlcNAcb1-3Galb1-4GlcNAcb1-2Mana1-3)Manb1-4GlcNAcb1-4GlcNAcb-Sp12	0	37.14245
GlcNAcb1-3Fuca-Sp21	0	5.736274999999999
Galb1-3GalNAcb1-4(Neu5Aca2-8Neu5Aca2-8Neu5Aca2-3)Galb1-4Glcb-Sp21	0	20.167100000000005
