# Supplementary material for: Identifying glycan motifs using a novel subtree mining approach
Source: BMC Bioinformatics. 2020 Feb 4;21:42. doi: 10.1186/s12859-020-3374-4 (PMC7001330; doi:10.1186/s12859-020-3374-4)
Supplement: Supplementary file 6 — Additional file 6 Training and test sets. CSV files for all training and test sets used for this manuscript. [file 12859_2020_3374_MOESM6_ESM.zip › CV_Folds/CV_Folds/fold_4/training_set_RCAI_10ug_14110_v5.0_DATA.csv]

glycan	binding	rfu
Gala-Sp8	0	128.860975
Glca-Sp8	0	29.227699999999995
Mana-Sp8	0	69.8647
GalNAca-Sp8	0	27.91895
Fuca-Sp9	0	24.1246
Rhaa-Sp8	0	17.787174999999994
Neu5Aca-Sp8	0	28.4859
Neu5Acb-Sp8	0	10.244349999999997
Glcb-Sp8	0	57.31367500000002
Manb-Sp8	0	62.35360000000002
GlcNAcb-Sp0	0	14.2926
GlcN(Gc)b-Sp8	0	13.514875
Galb1-4GlcNAcb1-6(Galb1-4GlcNAcb1-3)GalNAca-Sp8	1	35195.67055
Galb1-4GlcNAcb1-6(Galb1-4GlcNAcb1-3)GalNAc-Sp14	1	34681.1338
GlcNAcb1-6(GlcNAcb1-4)(GlcNAcb1-3)GlcNAc-Sp8	0	39.03060000000001
6S(3S)Galb1-4(6S)GlcNAcb-Sp0	0	167.89317500000004
6S(3S)Galb1-4GlcNAcb-Sp0	0	20.108825
(3S)Galb1-4(Fuca1-3)(6S)Glc-Sp0	0	52.813275
(3S)Galb1-4Glcb-Sp8	0	17.8127
(3S)Galb1-4(6S)Glcb-Sp0	0	11.4946
(3S)Galb1-4(6S)Glcb-Sp8	0	13.356824999999983
(3S)Galb1-3(Fuca1-4)GlcNAcb-Sp8	0	28.9889
(3S)Galb1-3GalNAca-Sp8	0	13.467974999999996
(3S)Galb1-3GlcNAcb-Sp0	0	16.740674999999992
(3S)Galb1-3GlcNAcb-Sp8	0	9.990474999999996
(3S)Galb1-4(6S)GlcNAcb-Sp8	0	8.361550000000005
(3S)Galb1-4GlcNAcb-Sp0	0	33.2209
(3S)Galb-Sp8	0	5.023499999999995
(6S)(4S)Galb1-4GlcNAcb-Sp0	0	28.00255
(6P)Mana-Sp8	0	10.204900000000002
(6S)Galb1-4Glcb-Sp0	1	32450.737
(6S)Galb1-4Glcb-Sp8	1	30646.907975
(6S)Galb1-4GlcNAcb-Sp8	1	32211.998850000004
(6S)Galb1-4(6S)Glcb-Sp8	1	30122.556875000013
Neu5Aca2-3(6S)Galb1-4GlcNAcb-Sp8	0	39.570099999999975
(6S)GlcNAcb-Sp8	0	9.739125000000003
Neu5,9Ac2a-Sp8	0	28.48497500000001
Mana1-6(Mana1-3)Manb1-4GlcNAcb1-4GlcNAcb-Sp13	0	5.892100000000001
GlcNAcb1-2Mana1-6(GlcNAcb1-2Mana1-3)Manb1-4GlcNAcb1-4GlcNAcb-Sp12	0	4.856674999999997
Galb1-4GlcNAcb1-2Mana1-6(Galb1-4GlcNAcb1-2Mana1-3)Manb1-4GlcNAcb1-4GlcNAcb-Sp12	1	32196.12895
Neu5Aca2-6Galb1-4GlcNAcb1-2Mana1-6(Neu5Aca2-6Galb1-4GlcNAcb1-2Mana1-3)Manb1-4GlcNAcb1-4GlcNAcb-Sp12	1	36950.460899999984
Neu5Aca2-6Galb1-4GlcNAcb1-2Mana1-6(Neu5Aca2-6Galb1-4GlcNAcb1-2Mana1-3)Manb1-4GlcNAcb1-4GlcNAcb-Sp13	1	32469.222500000003
Neu5Aca2-6Galb1-4GlcNAcb1-2Mana1-6(Neu5Aca2-6Galb1-4GlcNAcb1-2Mana1-3)Manb1-4GlcNAcb1-4GlcNAcb-Sp21	1	33162.873599999984
Neu5Aca2-6Galb1-4GlcNAcb1-2Mana1-6(Neu5Aca2-6Galb1-4GlcNAcb1-2Mana1-3)Manb1-4GlcNAcb1-4GlcNAcb-Sp24	1	33097.460875
Fuca1-2Galb1-3GalNAcb1-3Gala-Sp9	0	21.92835
Fuca1-2Galb1-3GalNAcb1-3Gala1-4Galb1-4Glcb-Sp9	0	6.759450000000001
Fuca1-2Galb1-3GalNAca-Sp8	0	8.025324999999999
Fuca1-2Galb1-3GalNAca-Sp14	0	16.644375
Fuca1-2Galb1-3GalNAcb1-4(Neu5Aca2-3)Galb1-4Glcb-Sp0	0	9.750825000000004
Fuca1-2Galb1-3GlcNAcb1-3Galb1-4Glcb-Sp8	0	15.4113
Fuca1-2Galb1-3GlcNAcb1-3Galb1-4Glcb-Sp10	0	4.83465
Fuca1-2Galb1-3GlcNAcb-Sp0	0	11.766650000000006
Fuca1-2Galb1-3GlcNAcb-Sp8	0	31.60215
Fuca1-2Galb1-4(Fuca1-3)GlcNAcb1-3Galb1-4(Fuca1-3)GlcNAcb-Sp0	0	29.02007500000001
Fuca1-2Galb1-4(Fuca1-3)GlcNAcb1-3Galb1-4(Fuca1-3)GlcNAcb1-3Galb1-4(Fuca1-3)GlcNAcb-Sp0	0	0.38242500000000135
Fuca1-2Galb1-4(Fuca1-3)GlcNAcb-Sp0	0	6.384224999999998
Fuca1-2Galb1-4(Fuca1-3)GlcNAcb-Sp8	0	4.932675
Fuca1-2Galb1-4GlcNAcb-Sp0	0	26.22365
Fuca1-3GlcNAcb-Sp8	0	12.2519
GalNAca1-3(Fuca1-2)Galb1-3GlcNAcb-Sp0	0	5.3941
GalNAca1-3(Fuca1-2)Galb1-4(Fuca1-3)GlcNAcb-Sp0	0	20.553675
(3S)Galb1-4(Fuca1-3)Glcb-Sp0	0	22.061825
GalNAca1-3(Fuca1-2)Galb1-4GlcNAcb-Sp0	0	6.071100000000001
GalNAca1-3(Fuca1-2)Galb1-4GlcNAcb-Sp8	0	8.903975000000003
GalNAca1-3(Fuca1-2)Galb1-4Glcb-Sp0	0	17.86255
GlcNAcb1-3Galb1-3GalNAca-Sp8	0	21.6777
GalNAca1-3(Fuca1-2)Galb-Sp8	0	14.497175000000002
GalNAca1-3GalNAcb-Sp8	0	7.772724999999998
GalNAca1-3Galb-Sp8	0	61.64370000000001
GalNAca1-4(Fuca1-2)Galb1-4GlcNAcb-Sp8	0	53.25735
GalNAcb1-3GalNAca-Sp8	0	10.956825
GalNAcb1-3(Fuca1-2)Galb-Sp8	0	7.2322250000000015
GalNAcb1-3Gala1-4Galb1-4GlcNAcb-Sp0	0	22.359774999999992
GalNAcb1-4(Fuca1-3)GlcNAcb-Sp0	0	24.6229
GalNAcb1-4GlcNAcb-Sp0	0	168.722325
Gala1-2Galb-Sp8	0	290.516725
Gala1-3(Fuca1-2)Galb1-3GlcNAcb-Sp8	0	19.775250000000007
Gala1-3(Fuca1-2)Galb1-4(Fuca1-3)GlcNAcb-Sp0	0	13.604475000000004
Gala1-3(Fuca1-2)Galb1-4(Fuca1-3)GlcNAcb-Sp8	0	17.505824999999998
Gala1-3(Fuca1-2)Galb1-4GlcNAc-Sp0	0	7.89175
Gala1-3(Fuca1-2)Galb1-4Glcb-Sp0	0	17.855725000000007
Gala1-3(Fuca1-2)Galb-Sp8	0	25.46402500000001
Gala1-3(Fuca1-2)Galb-Sp18	0	10.99505
Gala1-3GalNAca-Sp8	0	97.12685
Gala1-3GalNAca-Sp16	0	10.970125
Gala1-3Galb1-4Glc-Sp10	0	412.474525
Gala1-4(Fuca1-2)Galb1-4GlcNAcb-Sp8	0	379.06082499999985
Gala1-4Galb1-4Glcb-Sp0	0	281.4647
Galb1-3(Fuca1-4)GlcNAcb1-3Galb1-4(Fuca1-3)GlcNAcb-Sp0	0	2.27665
Galb1-3(Fuca1-4)GlcNAc-Sp0	0	6.979449999999992
Galb1-3(Fuca1-4)GlcNAc-Sp8	0	4.560124999999998
Fuca1-4(Galb1-3)GlcNAcb-Sp8	0	9.701875
Galb1-4GlcNAcb1-6GalNAca-Sp8	1	34677.67035
Galb1-4GlcNAcb1-6GalNAc-Sp14	0	30.88817500000001
GlcNAcb1-6(Galb1-3)GalNAca-Sp8	0	127.47909999999996
Neu5Aca2-6(Galb1-3)GalNAca-Sp8	0	10.04865
Neu5Aca2-6(Galb1-3)GalNAca-Sp14	0	4.847349999999999
Neu5Acb2-6(Galb1-3)GalNAca-Sp8	0	47.02235
Neu5Aca2-6(Galb1-3)GlcNAcb1-4Galb1-4Glcb-Sp10	0	39.07047500000001
Galb1-3GalNAca-Sp14	0	37.68565
Galb1-3GalNAca-Sp16	0	5.1579250000000005
Galb1-3GalNAcb1-3Gala1-4Galb1-4Glcb-Sp0	0	117.97739999999996
Galb1-3GalNAcb1-4(Neu5Aca2-3)Galb1-4Glcb-Sp0	0	28.444975
Galb1-3GalNAcb1-4Galb1-4Glcb-Sp8	0	229.218325
Galb1-3GlcNAcb1-3Galb1-4GlcNAcb-Sp0	0	343.735625
Galb1-4(Fuca1-3)GlcNAcb-Sp0	0	17.023849999999996
Galb1-4(Fuca1-3)GlcNAcb-Sp8	0	7.262600000000001
Galb1-4(Fuca1-3)GlcNAcb1-3Galb1-4(Fuca1-3)GlcNAcb-Sp0	0	13.068074999999995
Galb1-4(Fuca1-3)GlcNAcb1-3Galb1-4(Fuca1-3)GlcNAcb1-3Galb1-4(Fuca1-3)GlcNAcb-Sp0	0	1.0179500000000008
Galb1-4GalNAca1-3(Fuca1-2)Galb1-4GlcNAcb-Sp8	0	56.7768
Galb1-4GalNAcb1-3(Fuca1-2)Galb1-4GlcNAcb-Sp8	0	92.7001
Galb1-4GlcNAcb1-3GalNAca-Sp8	1	30333.88985
Galb1-4GlcNAcb1-3Galb1-4GlcNAcb1-3Galb1-4GlcNAcb-Sp0	1	36780.742875
Galb1-4GlcNAcb1-3Galb1-4GlcNAcb-Sp0	1	35364.428225
Galb1-4GlcNAcb1-3Galb1-4Glcb-Sp0	1	32423.518250000005
Galb1-4GlcNAcb1-3Galb1-4Glcb-Sp8	1	31218.733100000005
Galb1-4GlcNAcb1-6(Galb1-3)GalNAca-Sp8	1	34126.035975
Galb1-4GlcNAcb1-6(Galb1-3)GalNAc-Sp14	1	34651.155725
Galb1-4GlcNAcb-Sp0	1	22201.666350000003
GlcNAca1-3Galb1-4GlcNAcb-Sp8	0	3.116550000000002
GlcNAca1-6Galb1-4GlcNAcb-Sp8	1	23112.4362
GlcNAcb1-2Galb1-3GalNAca-Sp8	0	8.120499999999996
GlcNAcb1-6(GlcNAcb1-3)GalNAca-Sp8	0	9.77655
GlcNAcb1-3GalNAca-Sp8	0	18.35695
GlcNAcb1-3GalNAca-Sp14	0	6.992724999999997
GlcNAcb1-3Galb-Sp8	0	8.688450000000003
GlcNAcb1-3Galb1-4GlcNAcb-Sp0	0	4.645475000000003
GlcNAcb1-3Galb1-4Glcb-Sp0	0	20.34855
GlcNAcb1-6(GlcNAcb1-4)GalNAca-Sp8	0	17.543125
GlcNAcb1-4Galb1-4GlcNAcb-Sp8	0	5.745049999999999
GlcNAcb1-4GlcNAcb1-4GlcNAcb1-4GlcNAcb1-4GlcNAcb1-Sp8	0	5.765625
GlcNAcb1-4GlcNAcb1-4GlcNAcb-Sp8	0	6.914574999999999
GlcNAcb1-6GalNAca-Sp8	0	5.328474999999999
Glca1-4Glcb-Sp8	0	23.881825
Glca1-4Glca-Sp8	0	11.012974999999996
Glca1-6Glca1-6Glcb-Sp8	0	10.479175
Glcb1-4Glcb-Sp8	0	23.144925
Glcb1-6Glcb-Sp8	0	18.296375
G-ol-Sp8	0	12.232699999999998
GlcAa-Sp8	0	11.197975
GlcAb-Sp8	0	31.879075
GlcAb1-3Galb-Sp8	0	16.743375000000004
GlcAb1-6Galb-Sp8	0	25.8073
KDNa2-3Galb1-3GlcNAcb-Sp0	0	7.344800000000001
KDNa2-3Galb1-4GlcNAcb-Sp0	0	25.820750000000004
Mana1-2Mana1-2Mana1-3Mana-Sp9	0	7.686425
Mana1-2Mana1-3Mana-Sp9	0	5.526824999999999
Mana1-6(Mana1-2Mana1-3)Mana1-6(Mana1-2Mana1-3)Manb1-4GlcNAcb1-4GlcNAcb-Sp12	0	8.878175
Mana1-2Mana1-6(Mana1-2Mana1-3)Mana1-6(Mana1-2Mana1-2Mana1-3)Manb1-4GlcNAcb1-4GlcNAcb-Sp12	0	29.734475
Mana1-6(Mana1-3)Mana-Sp9	0	24.60617500000001
Mana1-6(Mana1-3)Mana1-6(Mana1-2Mana1-3)Manb1-4GlcNAcb1-4GlcNAcb-Sp12	0	418.319975
Mana1-6(Mana1-3)Mana1-6(Mana1-3)Manb1-4GlcNAcb1-4GlcNAcb-Sp12	0	12.058274999999995
Manb1-4GlcNAcb-Sp0	0	27.562099999999994
Neu5Aca2-3Galb1-4GlcNAcb1-3Galb1-4(Fuca1-3)GlcNAcb-Sp0	0	0.7534249999999982
(3S)Galb1-4(Fuca1-3)(6S)GlcNAcb-Sp8	0	15.517999999999995
Fuca1-2Galb1-4(6S)GlcNAcb-Sp8	0	225.87872499999997
Fuca1-2(6S)Galb1-4(6S)Glcb-Sp0	1	21793.742925000006
Neu5Aca2-3Galb1-3GalNAca-Sp8	0	4.467450000000001
GalNAcb1-4(Neu5Aca2-8Neu5Aca2-8Neu5Aca2-3)Galb1-4Glcb-Sp0	0	25.345325000000006
Neu5Aca2-8Neu5Aca2-8Neu5Aca2-3Galb1-4Glcb-Sp0	0	8.757325000000002
GalNAcb1-4(Neu5Aca2-8Neu5Aca2-3)Galb1-4Glcb-Sp0	0	12.020175
Neu5Aca2-8Neu5Aca2-8Neu5Aca-Sp8	0	1.9986500000000031
Neu5Aca2-3(6S)Galb1-4(Fuca1-3)GlcNAcb-Sp8	0	6.215600000000002
GalNAcb1-4(Neu5Aca2-3)Galb1-4GlcNAcb-Sp0	0	15.197774999999998
GalNAcb1-4(Neu5Aca2-3)Galb1-4Glcb-Sp0	0	6.492675
Neu5Aca2-3Galb1-3GalNAcb1-4(Neu5Aca2-3)Galb1-4Glcb-Sp0	0	3.504425000000003
Neu5Aca2-6(Neu5Aca2-3)GalNAca-Sp8	0	13.855999999999995
Neu5Aca2-3GalNAca-Sp8	0	11.692875
Neu5Aca2-3GalNAcb1-4GlcNAcb-Sp0	0	10.08755
Neu5Aca2-3Galb1-3(Fuca1-4)GlcNAcb-Sp8	0	8.448825000000001
Neu5Aca2-3Galb1-4(Neu5Aca2-3Galb1-3)GlcNAcb-Sp8	0	0.2264499999999967
Neu5Aca2-3Galb1-3(6S)GalNAca-Sp8	0	1.4425
Neu5Aca2-6(Neu5Aca2-3Galb1-3)GalNAca-Sp8	0	7.0577000000000005
Neu5Aca2-6(Neu5Aca2-3Galb1-3)GalNAca-Sp14	0	16.890725
Neu5Aca2-3Galb-Sp8	0	17.34225
Neu5Aca2-3Galb1-3GalNAcb1-3Gala1-4Galb1-4Glcb-Sp0	0	13.029600000000002
Neu5Aca2-3Galb1-3GlcNAcb1-3Galb1-4GlcNAcb-Sp0	0	-2.710300000000002
Fuca1-2(6S)Galb1-4Glcb-Sp0	1	21081.290125
Neu5Aca2-3Galb1-3GlcNAcb-Sp0	0	25.3053
Neu5Aca2-3Galb1-3GlcNAcb-Sp8	0	5.995200000000003
Neu5Aca2-3Galb1-4(6S)GlcNAcb-Sp8	0	8.785549999999999
Neu5Aca2-3Galb1-4(Fuca1-3)(6S)GlcNAcb-Sp8	0	2.2926249999999992
Neu5Aca2-3Galb1-4(Fuca1-3)GlcNAcb1-3Galb1-4(Fuca1-3)GlcNAcb1-3Galb1-4(Fuca1-3)GlcNAcb-Sp0	0	16.247875
Neu5Aca2-3Galb1-4(Fuca1-3)GlcNAcb-Sp0	0	11.559774999999995
Neu5Aca2-3Galb1-4(Fuca1-3)GlcNAcb1-3Galb-Sp8	0	3.54055
Neu5Aca2-3Galb1-4(Fuca1-3)GlcNAcb1-3Galb1-4GlcNAcb-Sp8	0	14.277750000000005
Neu5Aca2-3Galb1-4GlcNAcb1-3Galb1-4GlcNAcb1-3Galb1-4GlcNAcb-Sp0	0	49.20954999999999
Neu5Aca2-3Galb1-4GlcNAcb-Sp0	0	5.259199999999994
Neu5Aca2-3Galb1-4GlcNAcb-Sp8	0	2.333450000000001
Neu5Aca2-3Galb1-4Glcb-Sp0	0	25.306875
Neu5Aca2-3Galb1-4Glcb-Sp8	0	4.3643
Neu5Aca2-6Galb1-4Glcb-Sp0	0	14.0813
Neu5Aca2-8Neu5Aca-Sp8	0	10.816325
Neu5Aca2-8Neu5Aca2-3Galb1-4Glcb-Sp0	0	6.21125
Neu5Acb2-6GalNAca-Sp8	0	5.438774999999998
Neu5Gca2-3Galb1-3GlcNAcb-Sp0	0	6.630575
Neu5Gca2-3Galb1-4(Fuca1-3)GlcNAcb-Sp0	0	-4.761275
Neu5Gca2-3Galb1-4GlcNAcb-Sp0	0	5.136999999999997
Neu5Gca2-3Galb1-4Glcb-Sp0	0	0.03622499999999995
Neu5Aca2-3Galb1-4GlcNAcb1-6(Galb1-3)GalNAca-Sp14	0	3.450899999999999
Galb1-4(Fuca1-3)(6S)GlcNAcb-Sp0	0	54.412325
Galb1-4(Fuca1-3)GlcNAcb1-3Galb1-3(Fuca1-4)GlcNAcb-Sp0	0	11.6887
Neu5Aca2-3Galb1-3GlcNAcb1-3Galb1-3GlcNAcb-Sp0	0	-0.18202499999999944
4S(3S)Galb1-4GlcNAcb-Sp0	0	1.7371000000000016
(6S)Galb1-4(6S)GlcNAcb-Sp0	1	32898.229325
(6P)Glcb-Sp10	0	13.88627499999999
Neu5Aca2-3Galb1-4(Fuca1-3)GlcNAcb1-6(Galb1-3)GalNAca-Sp14	0	52.76379999999999
GlcNAcb1-6(Galb1-4GlcNAcb1-3)Galb1-4GlcNAc-Sp0	1	35625.95065
Galb1-4GlcNAca1-6Galb1-4GlcNAcb-Sp0	1	30547.892475
Galb1-4GlcNAcb1-6Galb1-4GlcNAcb-Sp0	1	32674.062175
GlcAb1-3GlcNAcb-Sp8	0	19.825199999999995
GlcNAcb1-3Man-Sp10	0	15.864375
GlcNAcb1-4GlcNAcb-Sp10	0	7.603875
GlcNAcb1-4GlcNAcb-Sp12	0	12.356650000000005
MurNAcb1-4GlcNAcb-Sp10	0	7.0338999999999965
Mana1-6(Mana1-3)Mana1-6(Mana1-3)Manb-Sp10	0	15.549849999999992
Mana1-2Mana1-6(Mana1-3)Mana1-6(Mana1-2Mana1-2Mana1-3)Mana-Sp9	0	8.277850000000003
Mana1-2Mana1-6(Mana1-2Mana1-3)Mana1-6(Mana1-2Mana1-2Mana1-3)Mana-Sp9	0	30.255275000000005
Galb1-4GlcNAcb1-2Mana1-6(Neu5Aca2-6Galb1-4GlcNAcb1-2Mana1-3)Manb1-4GlcNAcb1-4GlcNAcb-Sp12	1	38421.74455
Neu5Aca2-8Neu5Acb-Sp17	0	9.422874999999998
Neu5Gcb2-6Galb1-4GlcNAc-Sp8	0	157.831325
Neu5,9Ac2a2-3Galb1-4GlcNAcb-Sp0	0	20.077675
Neu5,9Ac2a2-3Galb1-3GlcNAcb-Sp0	0	16.779925000000006
Neu5Aca2-3Galb1-3(Fuca1-4)GlcNAcb1-3Galb1-3(Fuca1-4)GlcNAcb-Sp0	0	16.951875
GalNAcb1-3Gala1-4Galb1-4GlcNAcb1-3Galb1-4Glcb-Sp0	0	1.7234999999999996
GalNAca1-3(Fuca1-2)Galb1-4GlcNAcb1-3Galb1-4GlcNAcb-Sp0	0	29.198575
Neu5Aca2-3Galb1-4(Fuca1-3)GlcNAcb1-6(Neu5Aca2-3Galb1-3)GalNAc-Sp14	0	3.0202500000000008
GlcNAca1-4Galb1-4GlcNAcb1-3Galb1-4GlcNAcb1-3Galb1-4GlcNAcb-Sp0	0	2.4505749999999993
GlcNAca1-4Galb1-4GlcNAcb-Sp0	0	6.61375
GlcNAca1-4Galb1-3GlcNAcb-Sp0	0	4.788025000000001
GlcNAca1-4Galb1-4GlcNAcb1-3Galb1-4(Fuca1-3)GlcNAcb1-3Galb1-4(Fuca1-3)GlcNAcb-Sp0	0	46.10595
GlcNAca1-4Galb1-3GalNAc-Sp14	0	6.64635
Galb1-4GlcNAcb1-2Mana1-3Manb1-4GlcNAcb1-4GlcNAc-Sp12	1	36411.934275000014
Galb1-4GlcNAcb1-2Mana1-6Manb1-4GlcNAcb1-4GlcNAc-Sp12	1	25437.588175
GlcNAcb1-2Mana1-6(GlcNAcb1-2Mana1-3)Manb1-4GlcNAcb1-4(Fuca1-6)GlcNAcb-Sp22	0	26.40267499999999
Galb1-4GlcNAcb1-2Mana1-6(Galb1-4GlcNAcb1-2Mana1-3)Manb1-4GlcNAcb1-4(Fuca1-6)GlcNAcb-Sp22	1	33448.925875000015
(6S)GlcNAcb1-3Galb1-4GlcNAcb-Sp0	1	32309.555574999984
KDNa2-3Galb1-4(Fuca1-3)GlcNAc-Sp0	0	19.67045
Fuca1-2Galb1-3GlcNAcb1-2Mana1-6(Fuca1-2Galb1-3GlcNAcb1-2Mana1-3)Manb1-4GlcNAcb1-4GlcNAcb-Sp20	0	21.267775
Fuca1-2Galb1-4(Fuca1-3)GlcNAcb1-2Mana1-6(Fuca1-2Galb1-4(Fuca1-3)GlcNAcb1-2Mana1-3)Manb1-4GlcNAcb1-4GlcNAb-Sp20	0	204.042475
Fuca1-4(Galb1-3)GlcNAcb1-2Mana1-6(Fuca1-4(Galb1-3)GlcNAcb1-2Mana1-3)Manb1-4GlcNAcb1-4(Fuca1-6)GlcNAcb-Sp22	0	46.674625000000006
Neu5Aca2-6GlcNAcb1-4GlcNAc-Sp21	0	4.702724999999999
Neu5Aca2-6GlcNAcb1-4GlcNAcb1-4GlcNAc-Sp21	0	0.7522500000000019
Galb1-4GlcNAcb1-2Mana1-6(Galb1-4GlcNAcb1-4(Galb1-4GlcNAcb1-2)Mana1-3)Manb1-4GlcNAcb1-4GlcNAc-Sp21	1	38134.66655
GalNAca1-3(Fuca1-2)Galb1-4GlcNAcb1-2Mana1-6(GalNAca1-3(Fuca1-2)Galb1-4GlcNAcb1-2Mana1-3)Manb1-4GlcNAcb1-4GlcNAcb-Sp20	0	426.50785
Gala1-3(Fuca1-2)Galb1-3GlcNAcb1-2Mana1-6(Gala1-3(Fuca1-2)Galb1-3GlcNAcb1-2Mana1-3)Manb1-4GlcNAcb1-4GlcNAcb-Sp20	0	1.9140500000000011
Fuca1-4(Fuca1-2Galb1-3)GlcNAcb1-2Mana1-3(Fuca1-4(Fuca1-2Galb1-3)GlcNAcb1-2Mana1-3)Manb1-4GlcNAcb1-4GlcNAcb-Sp19	0	43.84009999999998
Neu5Aca2-3Galb1-4GlcNAcb1-3GalNAc-Sp14	0	39.261225
Neu5Aca2-6Galb1-4GlcNAcb1-3GalNAc-Sp14	0	143.22635000000002
Neu5Aca2-3Galb1-4(Fuca1-3)GlcNAcb1-3GalNAca-Sp14	0	150.792275
Galb1-3GalNAca1-3(Fuca1-2)Galb1-4Glc-Sp0	0	67.993075
Galb1-3GalNAca1-3(Fuca1-2)Galb1-4GlcNAc-Sp0	0	232.009
Galb1-3GlcNAcb1-3Galb1-4GlcNAcb1-6(Galb1-3GlcNAcb1-3)Galb1-4Glcb-Sp0	1	30499.709374999995
Galb1-4GlcNAcb1-6(Fuca1-4(Fuca1-2Galb1-3)GlcNAcb1-3)Galb1-4Glc-Sp21	1	24914.707950000004
Galb1-4GlcNAcb1-6(Galb1-4GlcNAcb1-2)Mana1-6(Galb1-4GlcNAcb1-4(Galb1-4GlcNAcb1-2)Mana1-3)Manb1-4GlcNAcb1-4GlcNAcb-Sp21	1	35461.122925
Fuca1-2Galb1-3GalNAca1-3(Fuca1-2)Galb1-4GlcNAcb-Sp0	0	5.017875
GalNAcb1-4(Neu5Aca2-3)Galb1-4GlcNAcb1-3GalNAca-Sp14	0	82.96392500000002
GalNAca1-3(Fuca1-2)Galb1-3GalNAca1-3(Fuca1-2)Galb1-4GlcNAcb-Sp0	0	26.346174999999963
Galb1-4GlcNAcb1-2Mana1-6(GlcNAcb1-2Mana1-3)Manb1-4GlcNAcb1-4GlcNAc-Sp12	1	37482.119525
Neu5Aca2-3Galb1-3GlcNAcb1-3GalNAca-Sp14	0	20.74090000000001
Fuca1-2Galb1-4GlcNAcb1-3GalNAca-Sp14	0	13.591125000000005
Galb1-4(Fuca1-3)GlcNAcb1-3GalNAca-Sp14	0	16.443125
GalNAca1-3GalNAcb1-3Gala1-4Galb1-4GlcNAcb-Sp0	0	0.06430000000000112
Gala1-3Galb1-4GlcNAcb1-3GalNAca-Sp14	0	116.96422499999996
Galb1-3GlcNAca1-6Galb1-4GlcNAcb-Sp0	1	34590.082724999986
GalNAcb1-3Gala1-6Galb1-4Glcb-Sp8	0	13.889325000000005
Gala1-3(Fuca1-2)Galb1-4(Fuca1-3)Glcb-Sp21	0	25.610175
Galb1-4GlcNAcb1-6(Neu5Aca2-6Galb1-3GlcNAcb1-3)Galb1-4Glc-Sp21	1	36314.190775
Galb1-3GalNAcb1-4(Neu5Aca2-8Neu5Aca2-3)Galb1-4Glcb-Sp0	0	4.889624999999999
Gala1-3(Fuca1-2)Galb1-4GlcNAcb1-3GalNAca-Sp14	0	42.04600000000001
GalNAca1-3(Fuca1-2)Galb1-4GlcNAcb1-3GalNAca-Sp14	0	7.537799999999999
GalNAca1-3GalNAcb1-3Gala1-4Galb1-4Glcb-Sp0	0	6.639325000000001
Gala1-3(Fuca1-2)Galb1-4(Fuca1-3)GlcNAcb1-3GalNAc-Sp14	0	4.462125
Galb1-4(Fuca1-3)GlcNAcb1-2Mana1-6(Galb1-4(Fuca1-3)GlcNAcb1-2Mana1-3)Manb1-4GlcNAcb1-4(Fuca1-6)GlcNAcb-Sp22	0	193.68632499999995
Fuca1-2Galb1-4GlcNAcb1-2Mana1-6(Fuca1-2Galb1-4GlcNAcb1-2Mana1-3)Manb1-4GlcNAcb1-4(Fuca1-6)GlcNAcb-Sp22	0	198.545225
GlcNAcb1-2(GlcNAcb1-6)Mana1-6(GlcNAcb1-2Mana1-3)Manb1-4GlcNAcb1-4GlcNAcb-Sp19	0	23.184425000000005
Fuca1-2Galb1-3GlcNAcb1-3GalNAc-Sp14	0	3.687199999999999
Gala1-3(Fuca1-2)Galb1-3GlcNAcb1-3GalNAc-Sp14	0	8.225575000000001
Gala1-3Galb1-3GlcNAcb1-3GalNAc-Sp14	0	503.92710000000005
Gala1-3(Fuca1-2)Galb1-4GlcNAcb1-2Mana1-6(Gala1-3(Fuca1-2)Galb1-4GlcNAcb1-2Mana1-3)Manb1-4GlcNAcb1-4(Fuca1-6)GlcNAcb-Sp22	0	17.139299999999995
Galb1-4GlcNAcb1-6(Fuca1-2Galb1-3GlcNAcb1-3)Galb1-4Glc-Sp21	1	32647.780725
GlcNAcb1-2Mana1-6(GlcNAcb1-4)(GlcNAcb1-2Mana1-3)Manb1-4GlcNAcb1-4GlcNAc-Sp21	0	4.776175
GlcNAcb1-2Mana1-6(GlcNAcb1-4)(GlcNAcb1-4(GlcNAcb1-2)Mana1-3)Manb1-4GlcNAcb1-4GlcNAc-Sp21	0	15.834350000000004
GlcNAcb1-6(GlcNAcb1-2)Mana1-6(GlcNAcb1-4)(GlcNAcb1-2Mana1-3)Manb1-4GlcNAcb1-4GlcNAc-Sp21	0	3.8051999999999992
GlcNAcb1-6(GlcNAcb1-2)Mana1-6(GlcNAcb1-4)(GlcNAcb1-4(GlcNAcb1-2)Mana1-3)Manb1-4GlcNAcb1-4GlcNAc-Sp21	0	2.38375
Galb1-4GlcNAcb1-2Mana1-6(GlcNAcb1-4)(Galb1-4GlcNAcb1-2Mana1-3)Manb1-4GlcNAcb1-4GlcNAc-Sp21	1	40774.757225
Galb1-4GlcNAcb1-2Mana1-6(GlcNAcb1-4)(Galb1-4GlcNAcb1-4(Galb1-4GlcNAcb1-2)Mana1-3)Manb1-4GlcNAcb1-4GlcNAc-Sp21	1	36120.99315
Galb1-4GlcNAcb1-6(Galb1-4GlcNAcb1-2)Mana1-6(GlcNAcb1-4)(Galb1-4GlcNAcb1-4(Galb1-4GlcNAcb1-2)Mana1-3)Manb1-4GlcNAcb1-4GlcNAc-Sp21	1	47530.874125
Galb1-4Galb-Sp10	0	224.691075
Neu5Aca2-3Galb1-4GlcNAcb1-3Galb-Sp8	0	9.728049999999987
GalNAcb1-6GalNAcb-Sp8	0	3.580550000000001
(6S)Galb1-3GlcNAcb-Sp0	1	33629.803025
(6S)Galb1-3(6S)GlcNAc-Sp0	1	31637.4321
Fuca1-2Galb1-4(Fuca1-3)GlcNAcb1-2Mana1-6(Fuca1-2Galb1-4(Fuca1-3)GlcNAcb1-4(Fuca1-2Galb1-4(Fuca1-3)GlcNAcb1-2)Mana1-3)Manb1-4GlcNAcb1-4GlcNAcb-Sp12	0	192.40895
Galb1-4(Fuca1-3)GlcNAcb1-6GalNAc-Sp14	0	57.06639999999999
Galb1-4GlcNAcb1-2Mana-Sp0	0	15.302625
Neu5Aca2-8Neu5Aca2-3Galb1-3GalNAcb1-4(Neu5Aca2-8Neu5Aca2-3)Galb1-4Glcb-Sp0	1	34375.29185
GalNAca1-3(Fuca1-2)Galb1-4GlcNAcb1-2Mana1-6(GalNAca1-3(Fuca1-2)Galb1-4GlcNAcb1-2Mana1-3)Manb1-4GlcNAcb1-4(Fuca1-6)GlcNAcb-Sp22	0	10.584325000000002
Neu5Aca2-6Galb1-4GlcNAcb1-6(Fuca1-2Galb1-3GlcNAcb1-3)Galb1-4Glc-Sp21	1	39292.3181
GalNAca1-3(Fuca1-2)Galb1-3GlcNAcb1-2Mana1-6(GalNAca1-3(Fuca1-2)Galb1-3GlcNAcb1-2Mana1-3)Manb1-4GlcNAcb1-4(Fuca1-6)GlcNAcb-Sp22	0	17.704375
Neu5Aca2-3Galb1-4GlcNAcb1-2Mana1-6(GlcNAcb1-4)(Neu5Aca2-3Galb1-4GlcNAcb1-2Mana1-3)Manb1-4GlcNAcb1-4GlcNAcb-Sp21	0	24.889649999999996
Neu5Aca2-3Galb1-4GlcNAcb1-4Mana1-6(GlcNAcb1-4)(Neu5Aca2-3Galb1-4GlcNAcb1-4(Neu5Aca2-3Galb1-4GlcNAcb1-2)Mana1-3)Manb1-4GlcNAcb1-4GlcNAcb-Sp21	0	31.2937
Neu5Aca2-3Galb1-4GlcNAcb1-6(Neu5Aca2-3Galb1-4GlcNAcb1-2)Mana1-6(GlcNAcb1-4)(Neu5Aca2-3Galb1-4GlcNAcb1-2Mana1-3)Manb1-4GlcNAcb1-4GlcNAcb-Sp21	0	15.223474999999995
Neu5Aca2-3Galb1-4GlcNAcb1-6(Neu5Aca2-3Galb1-4GlcNAcb1-2)Mana1-6(GlcNAcb1-4)(Neu5Aca2-3Galb1-4GlcNAcb1-4(Neu5Aca2-3Galb1-4GlcNAcb1-2)Mana1-3)Manb1-4GlcNAcb1-4GlcNAcb-Sp21	0	6.3133750000000015
Neu5Aca2-6Galb1-4GlcNAcb1-2Mana1-6(GlcNAcb1-4)(Neu5Aca2-6Galb1-4GlcNAcb1-2Mana1-3)Manb1-4GlcNAcb1-4GlcNAcb-Sp21	1	37913.9034
Neu5Aca2-6Galb1-4GlcNAcb1-4Mana1-6(GlcNAcb1-4)(Neu5Aca2-6Galb1-4GlcNAcb1-4(Neu5Aca2-6Galb1-4GlcNAcb1-2)Mana1-3)Manb1-4GlcNAcb1-4GlcNAcb-Sp21	1	36522.070675
Neu5Aca2-6Galb1-4GlcNAcb1-6(Neu5Aca2-6Galb1-4GlcNAcb1-2)Mana1-6(GlcNAcb1-4)(Neu5Aca2-6Galb1-4GlcNAcb1-2Mana1-3)Manb1-4GlcNAcb1-4GlcNAcb-Sp21	1	37817.60205
Gala1-3(Fuca1-2)Galb1-3GalNAcb-Sp8	0	28.298075000000008
Glca1-6Glca1-6Glca1-6Glcb-Sp10	0	21.7204
Glca1-4Glca1-4Glca1-4Glcb-Sp10	0	22.236600000000006
Neu5Aca2-3Galb1-3GlcNAcb1-6(Neu5Aca2-3Galb1-4GlcNAcb1-2)Mana1-6(Neu5Aca2-3Galb1-3GlcNAcb1-2Mana1-3)Manb1-4GlcNAcb1-4GlcNAcb-Sp19	0	36.22212500000001
GlcNAcb1-6(GlcNAcb1-2)Mana1-6(GlcNAcb1-2Mana1-3)Manb1-4GlcNAcb1-4(Fuca1-6)GlcNAcb-Sp24	0	2.5204500000000003
Neu5Aca2-6Galb1-4GlcNAcb1-6(Galb1-3GlcNAcb1-3)Galb1-4Glcb-Sp21	1	30486.14445
Neu5Aca2-3Galb1-4GlcNAcb1-2Mana-Sp0	0	52.57117499999999
Neu5Aca2-3Galb1-4GlcNAcb1-6GalNAca-Sp14	0	12.929950000000002
Neu5Aca2-6Galb1-4GlcNAcb1-6GalNAca-Sp14	0	13.507125
Neu5Aca2-6Galb1-4GlcNAcb1-6(Neu5Aca2-6Galb1-4GlcNAcb1-3)GalNAca-Sp14	1	26578.87645
Neu5Aca2-3Galb1-4GlcNAcb1-2Mana1-6(Neu5Aca2-3Galb1-4GlcNAcb1-2Mana1-3)Manb1-4GlcNAcb1-4(Fuca1-6)GlcNAcb-Sp24	0	13.335725000000005
Galb1-4GlcNAcb1-6(Galb1-4GlcNAcb1-2)Mana1-6(Galb1-4GlcNAcb1-2Mana1-3)Manb1-4GlcNAcb1-4(Fuca1-6)GlcNAcb-Sp24	1	35738.059825000004
Galb1-3GlcNAcb1-6GalNAca-Sp14	0	69.88592500000003
Gala1-3Galb1-3GlcNAcb1-6GalNAca-Sp14	0	324.045325
Galb1-3(Fuca1-4)GlcNAcb1-6GalNAca-Sp14	0	25.884025
Neu5Aca2-3Galb1-3GlcNAcb1-6GalNAca-Sp14	0	4.728499999999993
(3S)Galb1-3(Fuca1-4)GlcNAcb-Sp0	0	22.13375
Fuca1-2Galb1-4GlcNAcb1-6GalNAca-Sp14	0	396.35635000000013
Galb1-4(Fuca1-3)GlcNAcb1-2Mana-Sp0	0	31.39625
Gala1-3(Fuca1-2)Galb1-4GlcNAcb1-6GalNAca-Sp14	0	23.067475000000005
Fuca1-2Galb1-4GlcNAcb1-2Mana-Sp0	0	5.916400000000001
Fuca1-2Galb1-3(6S)GlcNAcb-Sp0	0	25.74175
GalNAcb1-4(Fuca1-3)(6S)GlcNAcb-Sp8	0	29.50015000000002
Fuca1-2Galb1-3GlcNAcb1-6(Fuca1-2Galb1-3GlcNAcb1-3)GalNAca-Sp14	0	533.3154499999998
Galb1-4GlcNAcb1-6(Galb1-4GlcNAcb1-2)Mana1-6(GlcNAcb1-4Galb1-4GlcNAcb1-4(Galb1-4GlcNAcb1-2)Mana1-3)Manb1-4GlcNAcb1-4(Fuca1-6)GlcNAc-Sp21	1	36061.9068
(6S)(4S)GalNAcb1-4GlcNAc-Sp8	0	7.709499999999998
(6S)GalNAcb1-4GlcNAc-Sp8	1	39972.86905
(3S)GalNAcb1-4(3S)GlcNAc-Sp8	0	6.658250000000002
GalNAcb1-4(6S)GlcNAc-Sp8	0	120.697775
(3S)GalNAcb1-4GlcNAc-Sp8	0	6.3979250000000025
(4S)GalNAcb-Sp10	0	6.737750000000003
Galb1-4(6P)GlcNAcb-Sp0	1	21622.956825
Neu5Aca2-6Galb1-4GlcNAcb1-2Man-Sp0	0	23.4306
Gala1-3Galb1-4GlcNAcb1-2Mana-Sp0	0	266.5076
GalNAca1-3(Fuca1-2)Galb1-4GlcNAcb1-2Mana-Sp0	0	6.2256
Gala1-3(Fuca1-2)Galb1-3GlcNAcb1-6GalNAc-Sp14	0	12.341575000000004
GalNAcb1-4GlcNAcb1-2Mana-Sp0	0	66.22902500000001
GlcNAcb1-2Mana1-6(GlcNAcb1-4)(GlcNAcb1-2Mana1-3)Manb1-4GlcNAcb1-4(Fuca1-6)GlcNAc-Sp21	0	6.9491
Galb1-4GlcNAcb1-2Mana1-6(GlcNAcb1-4)(Galb1-4GlcNAcb1-2Mana1-3)Manb1-4GlcNAcb1-4(Fuca1-6)GlcNAc-Sp21	1	42739.81307500001
Galb1-4GlcNAcb1-2Mana1-6(Galb1-4GlcNAcb1-4)(Galb1-4GlcNAcb1-2Mana1-3)Manb1-4GlcNAcb1-4(Fuca1-6)GlcNAc-Sp21	1	34987.9717
Fuca1-4(Galb1-3)GlcNAcb1-2Mana-Sp0	0	118.61475
Neu5Aca2-3Galb1-4(Fuca1-3)GlcNAcb1-2Mana-Sp0	0	11.008050000000004
GlcNAcb1-3Galb1-4GlcNAcb1-6(GlcNAcb1-3)Galb1-4GlcNAc-Sp0	0	8.760075
GalNAca1-3(Fuca1-2)Galb1-3GalNAcb1-3Gala1-4Galb1-4Glc-Sp21	0	3.4718249999999986
Gala1-3(Fuca1-2)Galb1-3GalNAcb1-3Gala1-4Galb1-4Glc-Sp21	0	23.26175
Galb1-3GalNAcb1-3Gal-Sp21	0	345.586525
GlcNAcb1-3Galb1-4GlcNAcb1-2Mana1-6(GlcNAcb1-3Galb1-4GlcNAcb1-2Mana1-3)Manb1-4GlcNAcb1-4GlcNAcb-Sp12	0	3.348424999999992
Galb1-4GlcNAcb1-3Galb1-4GlcNAcb1-2Mana1-6(Galb1-4GlcNAcb1-3Galb1-4GlcNAcb1-2Mana1-3)Manb1-4GlcNAcb1-4GlcNAcb-Sp24	1	37441.02345
Neu5Gca2-3Galb1-4GlcNAcb1-3Galb1-4GlcNAcb1-2Mana1-6(Neu5Gca2-3Galb1-4GlcNAcb1-3Galb1-4GlcNAcb1-2Mana1-3)Manb1-4GlcNAcb1-4GlcNAcb-Sp24	0	241.7848
GlcNAcb1-3Galb1-4GlcNAcb1-3Galb1-4GlcNAcb1-2Mana1-6(GlcNAcb1-3Galb1-4GlcNAcb1-3Galb1-4GlcNAcb1-2Mana1-3)Manb1-4GlcNAcb1-4GlcNAcb-Sp12	0	234.44655
GlcNAcb1-3Galb1-4GlcNAcb1-3Galb1-4GlcNAcb1-2Mana1-6(GlcNAcb1-3Galb1-4GlcNAcb1-3Galb1-4GlcNAcb1-2Mana1-3)Manb1-4GlcNAcb1-4GlcNAcb-Sp25	0	33.398025
Galb1-4GlcNAcb1-3Galb1-4GlcNAcb1-3Galb1-4GlcNAcb1-2Mana1-6(Galb1-4GlcNAcb1-3Galb1-4GlcNAcb1-3Galb1-4GlcNAcb1-2Mana1-3)Manb1-4GlcNAcb1-4GlcNAcb-Sp24	1	42809.753425
GlcNAcb1-3Galb1-4GlcNAcb1-3Galb1-4GlcNAcb1-3Galb1-4GlcNAcb1-2Mana1-6(GlcNAcb1-3Galb1-4GlcNAcb1-3Galb1-4GlcNAcb1-3Galb1-4GlcNAcb1-2Mana1-3)Manb1-4GlcNAcb1-4GlcNAcb-Sp25	0	78.76689999999998
Neu5Gca2-8Neu5Gca2-3Galb1-4GlcNAc-Sp0	0	4.368400000000001
Neu5Gca2-8Neu5Aca2-3Galb1-4GlcNAc-Sp0	0	1.5218000000000007
Neu5Aca2-8Neu5Aca2-3Galb1-4GlcNAc-Sp0	0	7.966324999999997
GlcNAcb1-3Galb1-4GlcNAcb1-6(GlcNAcb1-3Galb1-4GlcNAcb1-2)Mana1-6(GlcNAcb1-3Galb1-4GlcNAcb1-2Mana1-3)Manb1-4GlcNAcb1-4GlcNAc-Sp24	0	139.27335
Galb1-4GlcNAcb1-3Galb1-4GlcNAcb1-6(Galb1-4GlcNAcb1-3Galb1-4GlcNAcb1-2)Mana1-6(Galb1-4GlcNAcb1-3Galb1-4GlcNAcb1-2Mana1-3)Mana1-4GlcNAcb1-4GlcNAc-Sp24	1	38601.752475
GlcNAcb1-3Galb1-4GlcNAcb1-6(GlcNAcb1-3Galb1-3)GalNAca-Sp14	0	27.014725
GalNAcb1-3GlcNAcb-Sp0	0	25.5481
GlcNAcb1-3Galb1-4GlcNAcb1-3Galb1-4GlcNAcb1-3Galb1-4GlcNAcb1-3Galb1-4GlcNAcb1-2Mana1-6(GlcNAcb1-3Galb1-4GlcNAcb1-3Galb1-4GlcNAcb1-3Galb1-4GlcNAcb1-3Galb1-4GlcNAcb1-2Mana1-3)Manb1-4GlcNAcb1-4GlcNAcb-Sp25	0	85.292675
Galb1-4GlcNAcb1-3Galb1-4GlcNAcb1-3Galb1-4GlcNAcb1-3Galb1-4GlcNAcb1-3Galb1-4GlcNAcb1-2Mana1-6(Galb1-4GlcNAcb1-3Galb1-4GlcNAcb1-3Galb1-4GlcNAcb1-3Galb1-4GlcNAcb1-3Galb1-4GlcNAcb1-2Mana1-3)Manb1-4GlcNAcb1-4GlcNAcb-Sp25	1	41671.912925
Galb1-4GlcNAcb1-3Galb1-4GlcNAcb1-3Galb1-4GlcNAcb1-3Galb1-4GlcNAcb1-3Galb1-4GlcNAcb1-3Galb1-4GlcNAcb1-2Mana1-6(Galb1-4GlcNAcb1-3Galb1-4GlcNAcb1-3Galb1-4GlcNAcb1-3Galb1-4GlcNAcb1-3Galb1-4GlcNAcb1-3Galb1-4GlcNAcb1-2Mana1-3)Manb1-4GlcNAcb1-4GlcNAcb-Sp25	1	39510.433199999985
(3S)GlcAb1-3Galb1-4GlcNAcb1-3Galb1-4Glc-Sp0	0	6.405999999999999
(3S)GlcAb1-3Galb1-4GlcNAcb1-2Mana-Sp0	0	5.297274999999999
Neu5Aca2-8Neu5Aca2-3Galb1-3GalNAcb1-4(Neu5Aca2-3)Galb1-4Glc-Sp21	0	42.1075
GlcNAcb1-3Galb1-4GlcNAcb1-2Mana1-6(GlcNAcb1-3Galb1-4GlcNAcb1-2Mana1-3)Manb1-4GlcNAcb1-4(Fuca1-6)GlcNAcb-Sp24	0	174.32939999999996
Galb1-4GlcNAcb1-3Galb1-4GlcNAcb1-2Mana1-6(Galb1-4GlcNAcb1-3Galb1-4GlcNAcb1-2Mana1-3)Manb1-4GlcNAcb1-4(Fuca1-6)GlcNAcb-Sp24	1	38375.5401
GlcNAcb1-3Galb1-4GlcNAcb1-3Galb1-4GlcNAcb1-2Mana1-6(GlcNAcb1-3Galb1-4GlcNAcb1-3Galb1-4GlcNAcb1-2Mana1-3)Manb1-4GlcNAcb1-4(Fuca1-6)GlcNAcb-Sp24	0	66.54122500000001
Galb1-4GlcNAcb1-3Galb1-4GlcNAcb1-3Galb1-4GlcNAcb1-2Mana1-6(Galb1-4GlcNAcb1-3Galb1-4GlcNAcb1-3Galb1-4GlcNAcb1-2Mana1-3)Manb1-4GlcNAcb1-4(Fuca1-6)GlcNAcb-Sp24	1	37339.9072
Galb1-4GlcNAcb1-3Galb1-4GlcNAcb1-3Galb1-4GlcNAcb1-3Galb1-4GlcNAcb1-2Mana1-6(Galb1-4GlcNAcb1-3Galb1-4GlcNAcb1-3Galb1-4GlcNAcb1-3Galb1-4GlcNAcb1-2Mana1-3)Manb1-4GlcNAcb1-4(Fuca1-6)GlcNAcb-Sp24	1	38804.607475
Galb1-4GlcNAcb1-3Galb1-4GlcNAcb1-3Galb1-4GlcNAcb1-3Galb1-4GlcNAcb1-3Galb1-4GlcNAcb1-2Mana1-6(Galb1-4GlcNAcb1-3Galb1-4GlcNAcb1-3Galb1-4GlcNAcb1-3Galb1-4GlcNAcb1-3Galb1-4GlcNAcb1-2Mana1-3)Manb1-4GlcNAcb1-4(Fuca1-6)GlcNAcb-Sp19	1	40959.623174999986
GlcNAcb1-3Galb1-4GlcNAcb1-3Galb1-4GlcNAcb1-6(GlcNAcb1-3Galb1-4GlcNAcb1-3Galb1-4GlcNAb1-2)Mana1-6(GlcNAcb1-3Galb1-4GlcNAcb1-3Galb1-4GlcNAcb1-2Mana1-3)Manb1-4GlcNAcb1-4(Fuca1-6)GlcNAcb-Sp24	0	336.6816
Galb1-4GlcNAcb1-3Galb1-4GlcNAcb1-3Galb1-4GlcNAcb1-6(Galb1-4GlcNAcb1-3Galb1-4GlcNAcb1-3Galb1-4GlcNAb1-2)Mana1-6(Galb1-4GlcNAcb1-3Galb1-4GlcNAcb1-3Galb1-4GlcNAcb1-2Mana1-3)Manb1-4GlcNAcb1-4(Fuca1-6)GlcNAcb-Sp24	1	45974.73659999999
GlcNAcb1-3Galb1-4GlcNAcb1-3Galb1-4GlcNAcb1-3Galb1-4GlcNAcb1-6(GlcNAcb1-3Galb1-4GlcNAcb1-3Galb1-4GlcNAcb1-3Galb1-4GlcNAb1-2)Mana1-6(GlcNAcb1-3Galb1-4GlcNAcb1-3Galb1-4GlcNAcb1-3Galb1-4GlcNAcb1-2Mana1-3)Manb1-4GlcNAcb1-4(Fuca1-6)GlcNAcb-Sp24	0	44.807225
Galb1-4GlcNAcb1-3Galb1-4GlcNAcb1-3Galb1-4GlcNAcb1-3Galb1-4GlcNAcb1-6(Galb1-4GlcNAcb1-3Galb1-4GlcNAcb1-3Galb1-4GlcNAcb1-3Galb1-4GlcNAb1-2)Mana1-6(Galb1-4GlcNAcb1-3Galb1-4GlcNAcb1-3Galb1-4GlcNAcb1-3Galb1-4GlcNAcb1-2Mana1-3)Manb1-4GlcNAcb1-4(Fuca1-6)GlcNAcb-Sp24	1	42036.808525
GlcNAcb1-3Galb1-4GlcNAcb1-3Galb1-4GlcNAcb1-3Galb1-4GlcNAcb1-3Galb1-4GlcNAcb1-6(GlcNAcb1-3Galb1-4GlcNAcb1-3Galb1-4GlcNAcb1-3Galb1-4GlcNAcb1-3Galb1-4GlcNAb1-2)Mana1-6(GlcNAcb1-3Galb1-4GlcNAcb1-3Galb1-4GlcNAcb1-3Galb1-4GlcNAcb1-3Galb1-4GlcNAcb1-2Mana1-3)Manb1-4GlcNAcb1-4(Fuca1-6)GlcNAcb-Sp24	0	110.23529999999998
Galb1-4GlcNAcb1-3Galb1-4GlcNAcb1-3Galb1-4GlcNAcb1-3Galb1-4GlcNAcb1-3Galb1-4GlcNAcb1-6(Galb1-4GlcNAcb1-3Galb1-4GlcNAcb1-3Galb1-4GlcNAcb1-3Galb1-4GlcNAcb1-3Galb1-4GlcNAb1-2)Mana1-6(Galb1-4GlcNAcb1-3Galb1-4GlcNAcb1-3Galb1-4GlcNAcb1-3Galb1-4GlcNAcb1-3Galb1-4GlcNAcb1-2Mana1-3)Manb1-4GlcNAcb1-4(Fuca1-6)GlcNAcb-Sp24	1	42981.7893
Galb1-4GlcNAcb1-3Galb1-4GlcNAcb1-3GalNAca-Sp14	1	24449.939475
Galb1-4GlcNAcb1-3Galb1-4GlcNAcb1-6(Galb1-4GlcNAcb1-3Galb1-4GlcNAcb1-3)GalNAca-Sp14	1	36274.89105000001
Neu5Aca2-3Galb1-4GlcNAcb1-3Galb1-4GlcNAcb1-3GalNAca-Sp14	0	65.25707500000001
GlcNAcb1-3Galb1-4GlcNAcb1-3GalNAca-Sp14	0	13.113874999999995
GlcNAcb1-3Galb1-4GlcNAcb1-6(Galb1-3)GalNAca-Sp14	0	85.61535
GlcNAcb1-3Galb1-4GlcNAcb1-6(GlcNAcb1-3Galb1-4GlcNAcb1-3)GalNAca-Sp14	0	116.07575
GlcNAcb1-3Galb1-4GlcNAcb1-3Galb1-4GlcNAcb1-3GalNAca-Sp14	0	18.310475
Galb1-4GlcNAcb1-3Galb1-3GalNAca-Sp14	1	23685.010974999994
Neu5Aca2-3Galb1-4GlcNAcb1-3Galb1-4GlcNAcb1-6(Galb1-3)GalNAca-Sp14	0	107.46115
GlcNAcb1-6(Neu5Aca2-3Galb1-3)GalNAca-Sp14	0	8.757450000000063
Neu5Aca2-6Galb1-4GlcNAcb1-3Galb1-4GlcNAcb1-2Mana1-6(Neu5Aca2-6Galb1-4GlcNAcb1-3Galb1-4GlcNAcb1-2Mana1-3)Manb1-4GlcNAcb1-4GlcNAcb-Sp12	1	35083.073674999985
GlcNAcb1-3Fuca-Sp21	0	13.921500000000002
Galb1-3GalNAcb1-4(Neu5Aca2-8Neu5Aca2-8Neu5Aca2-3)Galb1-4Glcb-Sp21	0	25.14242499999999
