# Supplementary material for: Identifying glycan motifs using a novel subtree mining approach
Source: BMC Bioinformatics. 2020 Feb 4;21:42. doi: 10.1186/s12859-020-3374-4 (PMC7001330; doi:10.1186/s12859-020-3374-4)
Supplement: Supplementary file 6 — Additional file 6 Training and test sets. CSV files for all training and test sets used for this manuscript. [file 12859_2020_3374_MOESM6_ESM.zip › CV_Folds/CV_Folds/fold_4/training_set_SNA_10ug_13631_v5.0_DATA.csv]

glycan	binding	rfu
Gala-Sp8	0	1144.7273
Glca-Sp8	0	1749.7408250000005
Mana-Sp8	0	1416.6633000000004
GalNAca-Sp8	0	303.959925
Fuca-Sp8	0	730.1449249999997
Fuca-Sp9	0	96.07915
Rhaa-Sp8	0	469.0901
Neu5Aca-Sp11	0	157.4690499999997
Neu5Acb-Sp8	0	378.766875
Galb-Sp8	0	419.25522500000017
Manb-Sp8	0	91.74752500000002
GlcNAcb-Sp0	0	17.973000000000006
GlcNAcb-Sp8	0	154.21625
GlcN(Gc)b-Sp8	0	192.56517499999995
Galb1-4GlcNAcb1-6(Galb1-4GlcNAcb1-3)GalNAca-Sp8	0	63.50184999999999
Galb1-4GlcNAcb1-6(Galb1-4GlcNAcb1-3)GalNAc-Sp14	0	206.15532499999995
GlcNAcb1-6(GlcNAcb1-4)(GlcNAcb1-3)GlcNAc-Sp8	0	205.0901
6S(3S)Galb1-4(6S)GlcNAcb-Sp0	0	505.680875
6S(3S)Galb1-4GlcNAcb-Sp0	0	314.7684250000001
(3S)Galb1-4(Fuca1-3)(6S)Glc-Sp0	0	348.40654999999987
(3S)Galb1-4Glcb-Sp8	0	1373.3494250000006
(3S)Galb1-4(6S)Glcb-Sp0	0	1882.2075
(3S)Galb1-4(6S)Glcb-Sp8	0	1347.1120499999995
(3S)Galb1-3GlcNAcb-Sp0	0	33.05607500000001
(3S)Galb1-3GlcNAcb-Sp8	0	215.6182
(3S)Galb1-4(Fuca1-3)GlcNAc-Sp0	0	278.451475
(3S)Galb1-4(6S)GlcNAcb-Sp0	0	445.903325
(3S)Galb1-4(6S)GlcNAcb-Sp8	0	1241.8719500000002
(3S)Galb1-4GlcNAcb-Sp8	0	74.64994999999998
(3S)Galb-Sp8	0	-4.869375
(6S)(4S)Galb1-4GlcNAcb-Sp0	0	209.6475250000001
(4S)Galb1-4GlcNAcb-Sp8	0	-6.168824999999997
(6S)Galb1-4Glcb-Sp8	0	256.7899
(6S)Galb1-4GlcNAcb-Sp8	0	121.60215
Neu5Aca2-3(6S)Galb1-4GlcNAcb-Sp8	0	120.346625
(6S)GlcNAcb-Sp8	0	502.15562500000016
Neu5,9Ac2a2-6Galb1-4GlcNAcb-Sp8	1	43136.77430000001
Mana1-6(Mana1-3)Manb1-4GlcNAcb1-4GlcNAcb-Sp12	0	195.20337500000005
Mana1-6(Mana1-3)Manb1-4GlcNAcb1-4GlcNAcb-Sp13	0	734.1220749999999
GlcNAcb1-2Mana1-6(GlcNAcb1-2Mana1-3)Manb1-4GlcNAcb1-4GlcNAcb-Sp12	0	120.482425
Galb1-4GlcNAcb1-2Mana1-6(Galb1-4GlcNAcb1-2Mana1-3)Manb1-4GlcNAcb1-4GlcNAcb-Sp12	0	107.072375
Neu5Aca2-6Galb1-4GlcNAcb1-2Mana1-6(Neu5Aca2-6Galb1-4GlcNAcb1-2Mana1-3)Manb1-4GlcNAcb1-4GlcNAcb-Sp12	1	39908.640925
Neu5Aca2-6Galb1-4GlcNAcb1-2Mana1-6(Neu5Aca2-6Galb1-4GlcNAcb1-2Mana1-3)Manb1-4GlcNAcb1-4GlcNAcb-Sp21	1	40522.848575
Fuca1-2Galb1-3GalNAcb1-3Gala-Sp9	0	1025.8134250000003
Fuca1-2Galb1-3GalNAcb1-3Gala1-4Galb1-4Glcb-Sp9	0	122.16324999999998
Fuca1-2Galb1-3(Fuca1-4)GlcNAcb-Sp8	0	24.007725
Fuca1-2Galb1-3GalNAca-Sp8	0	92.74492500000002
Fuca1-2Galb1-3GalNAca-Sp14	0	539.8047
Fuca1-2Galb1-3GalNAcb1-4(Neu5Aca2-3)Galb1-4Glcb-Sp0	0	12.04485
Fuca1-2Galb1-3GalNAcb1-4(Neu5Aca2-3)Galb1-4Glcb-Sp9	0	56.934125
Fuca1-2Galb1-3GlcNAcb1-3Galb1-4Glcb-Sp8	0	77.53387500000002
Fuca1-2Galb1-3GlcNAcb-Sp8	0	135.18862499999997
Fuca1-2Galb1-4(Fuca1-3)GlcNAcb-Sp0	0	59.25107500000003
Fuca1-2Galb1-4GlcNAcb1-3Galb1-4GlcNAcb-Sp0	0	242.03604999999988
Fuca1-2Galb1-4GlcNAcb1-3Galb1-4GlcNAcb1-3Galb1-4GlcNAcb-Sp0	0	735.429925
Fuca1-2Galb1-4GlcNAcb-Sp0	0	61.83227500000001
Fuca1-2Galb1-4GlcNAcb-Sp8	0	224.4177
Fuca1-2Galb1-4Glcb-Sp0	0	418.55277500000005
Fuca1-2Galb-Sp8	0	415.411925
Fuca1-3GlcNAcb-Sp8	0	143.9432499999999
Fuca1-4GlcNAcb-Sp8	0	368.21747499999987
Fucb1-3GlcNAcb-Sp8	0	83.00217500000002
GalNAca1-3(Fuca1-2)Galb1-3GlcNAcb-Sp0	0	95.450275
GalNAca1-3(Fuca1-2)Galb1-4(Fuca1-3)GlcNAcb-Sp0	0	272.74890000000005
(3S)Galb1-4(Fuca1-3)Glcb-Sp0	0	90.863425
GalNAca1-3(Fuca1-2)Galb1-4GlcNAcb-Sp0	0	149.477875
GalNAca1-3(Fuca1-2)Galb1-4GlcNAcb-Sp8	0	155.5188
GalNAca1-3(Fuca1-2)Galb1-4Glcb-Sp0	0	9.4823
GlcNAcb1-3Galb1-3GalNAca-Sp8	0	94.10969999999998
GalNAca1-3(Fuca1-2)Galb-Sp8	0	379.1411999999999
GalNAca1-3(Fuca1-2)Galb-Sp18	0	10.990675
GalNAca1-3Galb-Sp8	0	85.673725
GalNAca1-4(Fuca1-2)Galb1-4GlcNAcb-Sp8	0	28.14532500000001
GalNAcb1-3GalNAca-Sp8	0	94.5162
GalNAcb1-3(Fuca1-2)Galb-Sp8	0	123.70120000000004
GalNAcb1-3Gala1-4Galb1-4GlcNAcb-Sp0	0	144.454975
GalNAcb1-4(Fuca1-3)GlcNAcb-Sp0	0	365.42917500000016
GalNAcb1-4GlcNAcb-Sp0	0	193.3851
GalNAcb1-4GlcNAcb-Sp8	0	59.34987499999999
Gala1-3(Fuca1-2)Galb1-3GlcNAcb-Sp0	0	110.95902499999998
Gala1-3(Fuca1-2)Galb1-4(Fuca1-3)GlcNAcb-Sp8	0	754.01375
Gala1-3(Fuca1-2)Galb1-4GlcNAc-Sp0	0	165.539375
Gala1-3(Fuca1-2)Galb-Sp8	0	323.73112500000013
Gala1-4(Gala1-3)Galb1-4GlcNAcb-Sp8	0	56.95747500000002
Gala1-3GalNAca-Sp8	0	88.46475000000002
Gala1-3GalNAca-Sp16	0	39.202800000000025
Gala1-3GalNAcb-Sp8	0	460.09647500000017
Gala1-3Galb1-4(Fuca1-3)GlcNAcb-Sp8	0	115.55604999999996
Gala1-3Galb1-3GlcNAcb-Sp0	0	32.16635000000001
Gala1-3Galb1-4Glcb-Sp0	0	49.67402500000003
Gala1-3Galb1-4Glc-Sp10	0	172.04432499999996
Gala1-3Galb-Sp8	0	33.004549999999945
Gala1-4(Fuca1-2)Galb1-4GlcNAcb-Sp8	0	48.43952499999998
Gala1-4Galb1-4GlcNAcb-Sp0	0	104.933875
Gala1-4Galb1-4GlcNAcb-Sp8	0	209.91545
Gala1-4Galb1-4Glcb-Sp0	0	248.474175
Gala1-6Glcb-Sp8	0	234.17657500000004
Galb1-3(Fuca1-4)GlcNAcb1-3Galb1-4(Fuca1-3)GlcNAcb-Sp0	0	46.564975
Galb1-3(Fuca1-4)GlcNAc-Sp0	0	203.33032500000004
Galb1-3(Fuca1-4)GlcNAc-Sp8	0	423.17665000000017
Galb1-4GlcNAcb1-6GalNAca-Sp8	0	213.52775
Galb1-4GlcNAcb1-6GalNAc-Sp14	0	199.472075
GlcNAcb1-6(Galb1-3)GalNAca-Sp8	0	248.0814000000001
GlcNAcb1-6(Galb1-3)GalNAca-Sp14	0	22.062200000000004
Neu5Aca2-6(Galb1-3)GalNAca-Sp8	0	4.7113000000000085
Neu5Aca2-6(Galb1-3)GalNAca-Sp14	0	170.139475
Galb1-3GalNAca-Sp8	0	75.18249999999989
Galb1-3GalNAca-Sp14	0	208.89135000000005
Galb1-3GalNAca-Sp16	0	56.93135000000001
Galb1-3GalNAcb-Sp8	0	417.869575
Galb1-3GalNAcb1-4(Neu5Aca2-3)Galb1-4Glcb-Sp0	0	619.12665
Galb1-3GlcNAcb1-3Galb1-4GlcNAcb-Sp0	0	265.53534999999994
Galb1-3GlcNAcb-Sp0	0	923.2024249999997
Galb1-3GlcNAcb-Sp8	0	289.988575
Galb1-4(Fuca1-3)GlcNAcb-Sp0	0	858.6092749999998
Galb1-4(Fuca1-3)GlcNAcb1-3Galb1-4(Fuca1-3)GlcNAcb-Sp0	0	498.00095
Galb1-4(Fuca1-3)GlcNAcb1-3Galb1-4(Fuca1-3)GlcNAcb1-3Galb1-4(Fuca1-3)GlcNAcb-Sp0	0	148.70112499999996
Galb1-4(6S)Glcb-Sp0	0	212.8228
Galb1-4(6S)Glcb-Sp8	0	146.987275
Galb1-4GalNAca1-3(Fuca1-2)Galb1-4GlcNAcb-Sp8	0	42.37612499999999
Galb1-4GalNAcb1-3(Fuca1-2)Galb1-4GlcNAcb-Sp8	0	53.01665000000001
Galb1-4GlcNAcb1-3GalNAca-Sp8	0	57.47494999999999
Galb1-4GlcNAcb1-3GalNAc-Sp14	0	18.26942500000001
Galb1-4GlcNAcb1-3Galb1-4GlcNAcb1-3Galb1-4GlcNAcb-Sp0	0	42.56717500000003
Galb1-4GlcNAcb1-3Galb1-4GlcNAcb-Sp0	0	63.70815
Galb1-4GlcNAcb1-3Galb1-4Glcb-Sp0	0	95.01787500000003
Galb1-4GlcNAcb1-3Galb1-4Glcb-Sp8	0	368.8524000000001
Galb1-4GlcNAcb1-6(Galb1-3)GalNAc-Sp14	0	322.7272000000001
Galb1-4GlcNAcb-Sp0	0	57.02275
Galb1-4GlcNAcb-Sp23	0	390.78625
Galb1-4Glcb-Sp0	0	1444.2530749999994
GlcNAca1-3Galb1-4GlcNAcb-Sp8	0	71.15275
GlcNAcb1-2Galb1-3GalNAca-Sp8	0	162.23845
GlcNAcb1-6(GlcNAcb1-3)GalNAca-Sp8	0	204.48465000000004
GlcNAcb1-6(GlcNAcb1-3)GalNAca-Sp14	0	6.904549999999998
GlcNAcb1-6(GlcNAcb1-3)Galb1-4GlcNAcb-Sp8	0	32.897825
GlcNAcb1-3GalNAca-Sp8	0	131.27137500000003
GlcNAcb1-3Galb1-4GlcNAcb-Sp0	0	39.132625
GlcNAcb1-3Galb1-4GlcNAcb-Sp8	0	-0.5370500000000007
GlcNAcb1-3Galb1-4GlcNAcb1-3Galb1-4GlcNAcb-Sp0	0	61.66947500000002
GlcNAcb1-3Galb1-4Glcb-Sp0	0	52.92700000000002
GlcNAcb1-4-MDPLys	0	140.92885000000004
GlcNAcb1-6(GlcNAcb1-4)GalNAca-Sp8	0	99.258725
GlcNAcb1-4GlcNAcb1-4GlcNAcb1-4GlcNAcb1-4GlcNAcb1-4GlcNAcb1-Sp8	0	165.23569999999995
GlcNAcb1-4GlcNAcb1-4GlcNAcb1-4GlcNAcb1-4GlcNAcb1-Sp8	0	573.6751749999999
GlcNAcb1-4GlcNAcb1-4GlcNAcb-Sp8	0	79.31267499999998
GlcNAcb1-6GalNAca-Sp8	0	251.332375
GlcNAcb1-6GalNAca-Sp14	0	65.27210000000001
GlcNAcb1-6Galb1-4GlcNAcb-Sp8	0	354.17542499999985
Glca1-4Glcb-Sp8	0	85.07045
Glca1-6Glca1-6Glcb-Sp8	0	488.9985
Glcb1-4Glcb-Sp8	0	1524.75595
Glcb1-6Glcb-Sp8	0	379.93405
G-ol-Sp8	0	311.99985
GlcAa-Sp8	0	308.395325
GlcAb-Sp8	0	672.9065749999999
GlcAb1-3Galb-Sp8	0	368.25925
GlcAb1-6Galb-Sp8	0	407.33787500000017
KDNa2-3Galb1-3GlcNAcb-Sp0	0	156.91789999999997
KDNa2-3Galb1-4GlcNAcb-Sp0	0	34.37145000000001
Mana1-2Mana1-6(Mana1-2Mana1-3)Mana-Sp9	0	37.9777
Mana1-2Mana1-3Mana-Sp9	0	29.971225000000004
Mana1-2Mana1-6(Mana1-3)Mana1-6(Mana1-2Mana1-2Mana1-3)Manb1-4GlcNAcb1-4GlcNAcb-Sp12	0	868.5403499999996
Mana1-2Mana1-6(Mana1-2Mana1-3)Mana1-6(Mana1-2Mana1-2Mana1-3)Manb1-4GlcNAcb1-4GlcNAcb-Sp12	0	634.2763749999998
Mana1-6(Mana1-3)Mana-Sp9	0	86.49997499999998
Mana1-2Mana1-2Mana1-6(Mana1-3)Mana-Sp9	0	6.879175000000004
Mana1-6(Mana1-3)Mana1-6(Mana1-2Mana1-3)Manb1-4GlcNAcb1-4GlcNAcb-Sp12	0	740.1220749999997
Manb1-4GlcNAcb-Sp0	0	263.200075
Neu5Aca2-3Galb1-4GlcNAcb1-3Galb1-4(Fuca1-3)GlcNAcb-Sp0	0	77.19497500000001
Fuca1-2(6S)Galb1-4GlcNAcb-Sp0	0	135.019675
Fuca1-2Galb1-4(6S)GlcNAcb-Sp8	0	426.93640000000005
Fuca1-2(6S)Galb1-4(6S)Glcb-Sp0	0	417.96017500000005
Neu5Aca2-3Galb1-3GalNAca-Sp8	0	13.925349999999995
GalNAcb1-4(Neu5Aca2-8Neu5Aca2-8Neu5Aca2-8Neu5Aca2-3)Galb1-4Glcb-Sp0	0	299.20550000000014
GalNAcb1-4(Neu5Aca2-8Neu5Aca2-3)Galb1-4Glcb-Sp0	0	101.74652500000002
Neu5Aca2-8Neu5Aca2-8Neu5Aca-Sp8	0	63.49640000000002
Neu5Aca2-3(6S)Galb1-4(Fuca1-3)GlcNAcb-Sp8	0	61.043850000000006
GalNAcb1-4(Neu5Aca2-3)Galb1-4GlcNAcb-Sp0	0	57.87395000000003
GalNAcb1-4(Neu5Aca2-3)Galb1-4Glcb-Sp0	0	-0.4684500000000007
Neu5Aca2-3Galb1-3GalNAcb1-4(Neu5Aca2-3)Galb1-4Glcb-Sp0	0	496.13335
Neu5Aca2-3GalNAca-Sp8	0	68.038125
Neu5Aca2-3Galb1-3(6S)GlcNAc-Sp8	0	307.85822499999995
Neu5Aca2-3Galb1-3(Fuca1-4)GlcNAcb-Sp8	0	90.83712499999993
Neu5Aca2-3Galb1-3(Fuca1-4)GlcNAcb1-3Galb1-4(Fuca1-3)GlcNAcb-Sp0	0	467.572125
Neu5Aca2-6(Neu5Aca2-3Galb1-3)GalNAca-Sp8	0	134.93675
Neu5Aca2-3Galb1-3GlcNAcb1-3Galb1-4GlcNAcb-Sp0	0	-20.374599999999987
Fuca1-2(6S)Galb1-4Glcb-Sp0	0	222.27092500000003
Neu5Aca2-3Galb1-3GlcNAcb-Sp0	0	30.848074999999994
Neu5Aca2-3Galb1-3GlcNAcb-Sp8	0	581.9493749999998
Neu5Aca2-3Galb1-4(6S)GlcNAcb-Sp8	0	139.7655
Neu5Aca2-3Galb1-4(Fuca1-3)(6S)GlcNAcb-Sp8	0	70.15482500000002
Neu5Aca2-3Galb1-4(Fuca1-3)GlcNAcb-Sp0	0	426.70384999999993
Neu5Aca2-3Galb1-4(Fuca1-3)GlcNAcb1-3Galb-Sp8	0	8.487999999999992
Neu5Aca2-3Galb1-4(Fuca1-3)GlcNAcb1-3Galb1-4GlcNAcb-Sp8	0	585.6006000000001
Neu5Aca2-3Galb1-4GlcNAcb1-3Galb1-4GlcNAcb1-3Galb1-4GlcNAcb-Sp0	0	111.9598
Neu5Aca2-3Galb1-4GlcNAcb-Sp0	0	332.92205000000007
Neu5Aca2-3Galb1-4GlcNAcb-Sp8	0	57.6324
Neu5Aca2-3Galb1-4GlcNAcb1-3Galb1-4GlcNAcb-Sp0	0	38.12029999999999
Fuca1-2Galb1-4(6S)Glcb-Sp0	0	242.91327500000003
Neu5Aca2-3Galb1-4Glcb-Sp0	0	237.371325
Neu5Aca2-3Galb1-4Glcb-Sp8	0	334.2792750000001
Neu5Aca2-6GalNAca-Sp8	0	1474.1188499999994
Neu5Aca2-6Galb1-4(6S)GlcNAcb-Sp8	1	41313.5279
Neu5Aca2-6Galb1-4GlcNAcb-Sp0	1	32337.60865
Neu5Aca2-6Galb1-4GlcNAcb-Sp8	1	37710.309299999986
Neu5Aca2-6Galb1-4Glcb-Sp0	0	340.5632999999999
Neu5Aca2-8Neu5Aca2-3Galb1-4Glcb-Sp0	0	121.262075
Neu5Acb2-6GalNAca-Sp8	0	97.7439
Neu5Gca2-3Galb1-3(Fuca1-4)GlcNAcb-Sp0	0	1345.3882
Neu5Gca2-3Galb1-4(Fuca1-3)GlcNAcb-Sp0	0	866.7801000000003
Neu5Gca2-3Galb1-4GlcNAcb-Sp0	0	496.1206500000001
Neu5Gca2-3Galb1-4Glcb-Sp0	0	1311.581225
Neu5Gca2-6GalNAca-Sp0	0	66.82022500000001
Neu5Gca2-6Galb1-4GlcNAcb-Sp0	1	32892.565525
Neu5Gca-Sp8	0	262.56232500000004
Neu5Aca2-3Galb1-4GlcNAcb1-6(Galb1-3)GalNAca-Sp14	0	304.40469999999993
Galb1-4(Fuca1-3)(6S)GlcNAcb-Sp0	0	411.24410000000006
Galb1-4(Fuca1-3)(6S)Glcb-Sp0	0	210.49330000000003
Galb1-4(Fuca1-3)GlcNAcb1-3Galb1-3(Fuca1-4)GlcNAcb-Sp0	0	114.62189999999997
Galb1-4GlcNAcb1-3Galb1-3GlcNAcb-Sp0	0	249.41037500000004
Neu5Aca2-3Galb1-3GlcNAcb1-3Galb1-3GlcNAcb-Sp0	0	40.579025
Neu5Aca2-3Galb1-4GlcNAcb1-3Galb1-3GlcNAcb-Sp0	0	95.14600000000002
4S(3S)Galb1-4GlcNAcb-Sp0	0	617.266975
(6S)Galb1-4(6S)GlcNAcb-Sp0	0	875.645
(6P)Glcb-Sp10	0	483.09569999999985
Neu5Aca2-3Galb1-4(Fuca1-3)GlcNAcb1-6(Galb1-3)GalNAca-Sp14	0	161.44255000000004
Galb1-3Galb1-4GlcNAcb-Sp8	0	34.13427499999997
Neu5Aca2-6Galb1-4GlcNAcb1-2Mana1-6(Galb1-4GlcNAcb1-2Mana1-3)Manb1-4GlcNAcb1-4GlcNAcb-Sp12	1	43465.53694999999
Galb1-4GlcNAcb1-6(Galb1-4GlcNAcb1-3)Galb1-4GlcNAc-Sp0	0	42.99142499999998
GlcNAcb1-6(Galb1-4GlcNAcb1-3)Galb1-4GlcNAc-Sp0	0	535.5072750000002
Galb1-4GlcNAca1-6Galb1-4GlcNAcb-Sp0	0	141.95957500000003
GlcAb1-3GlcNAcb-Sp8	0	537.3430500000002
Neu5Aca2-6Galb1-4GlcNAcb1-2Mana1-6(GlcNAcb1-2Mana1-3)Manb1-4GlcNAcb1-4GlcNAcb-Sp12	1	31326.205175
GlcNAcb1-4GlcNAcb-Sp10	0	42.81705000000001
GlcNAcb1-4GlcNAcb-Sp12	0	502.89200000000005
Mana1-6Manb-Sp10	0	481.413775
Mana1-6(Mana1-3)Mana1-6(Mana1-3)Manb-Sp10	0	128.97465
Mana1-2Mana1-6(Mana1-3)Mana1-6(Mana1-2Mana1-2Mana1-3)Mana-Sp9	0	205.1007
Neu5Aca2-3Galb1-4GlcNAcb1-6(Neu5Aca2-3Galb1-3)GalNAca-Sp14	0	72.5929
Galb1-4GlcNAcb1-2Mana1-6(Neu5Aca2-6Galb1-4GlcNAcb1-2Mana1-3)Manb1-4GlcNAcb1-4GlcNAcb-Sp12	1	36956.366625
GlcNAcb1-2Mana1-6(Neu5Aca2-6Galb1-4GlcNAcb1-2Mana1-3)Manb1-4GlcNAcb1-4GlcNAcb-Sp12	1	36346.63975
Neu5Aca2-8Neu5Acb-Sp17	0	101.579475
Neu5Aca2-8Neu5Aca2-8Neu5Acb-Sp8	0	212.8693
Neu5Gcb2-6Galb1-4GlcNAc-Sp8	0	49.2457
Galb1-3GlcNAcb1-2Mana1-6(Galb1-3GlcNAcb1-2Mana1-3)Manb1-4GlcNAcb1-4GlcNAcb-Sp19	0	304.98625
Neu5Aca2-3Galb1-4GlcNAcb1-2Mana1-6(Neu5Aca2-3Galb1-4GlcNAcb1-2Mana1-3)Manb1-4GlcNAcb1-4GlcNAcb-Sp12	0	51.28710000000002
Neu5Aca2-3Galb1-4GlcNAcb1-2Mana1-6(Neu5Aca2-6Galb1-4GlcNAcb1-2Mana1-3)Manb1-4GlcNAcb1-4GlcNAcb-Sp12	1	40555.909075
Galb1-4(Fuca1-3)GlcNAcb1-2Mana1-6(Galb1-4(Fuca1-3)GlcNAcb1-2Mana1-3)Manb1-4GlcNAcb1-4GlcNAcb-Sp20	0	472.21555000000006
Neu5,9Ac2a2-3Galb1-3GlcNAcb-Sp0	0	489.63952500000005
Neu5Aca2-6Galb1-4GlcNAcb1-3Galb1-3GlcNAcb-Sp0	1	36318.963725
Neu5Aca2-3Galb1-3(Fuca1-4)GlcNAcb1-3Galb1-3(Fuca1-4)GlcNAcb-Sp0	0	604.051475
Neu5Aca2-6Galb1-4GlcNAcb1-3Galb1-4GlcNAcb1-3Galb1-4GlcNAcb-Sp0	1	35562.168150000005
Gala1-4Galb1-4GlcNAcb1-3Galb1-4Glcb-Sp0	0	83.59150000000002
GalNAcb1-3Gala1-4Galb1-4GlcNAcb1-3Galb1-4Glcb-Sp0	0	137.1143
GalNAca1-3(Fuca1-2)Galb1-4GlcNAcb1-3Galb1-4GlcNAcb-Sp0	0	30.89304999999999
GalNAca1-3(Fuca1-2)Galb1-4GlcNAcb1-3Galb1-4GlcNAcb1-3Galb1-4GlcNAcb-Sp0	0	438.43185
Neu5Aca2-3Galb1-4(Fuca1-3)GlcNAcb1-6(Neu5Aca2-3Galb1-3)GalNAc-Sp14	0	388.4986999999999
GlcNAca1-4Galb1-4GlcNAcb1-3Galb1-4GlcNAcb1-3Galb1-4GlcNAcb-Sp0	0	336.516075
GlcNAca1-4Galb1-4GlcNAcb-Sp0	0	338.66144999999983
GlcNAca1-4Galb1-3GlcNAcb-Sp0	0	151.74905
GlcNAca1-4Galb1-4GlcNAcb1-3Galb1-4Glcb-Sp0	0	-3.63
GlcNAca1-4Galb1-4GlcNAcb1-3Galb1-4(Fuca1-3)GlcNAcb1-3Galb1-4(Fuca1-3)GlcNAcb-Sp0	0	566.7918
GlcNAca1-4Galb1-4GlcNAcb1-3Galb1-4GlcNAcb-Sp0	0	238.051425
Neu5Aca2-6Galb1-4GlcNAcb1-2Mana1-6(Mana1-3)Manb1-4GlcNAcb1-4GlcNAc-Sp12	1	36697.71407500002
Mana1-6(Neu5Aca2-6Galb1-4GlcNAcb1-2Mana1-3)Manb1-4GlcNAcb1-4GlcNAc-Sp12	1	38116.776925
Neu5Aca2-6Galb1-4GlcNAcb1-2Mana1-6Manb1-4GlcNAcb1-4GlcNAc-Sp12	1	40117.19152499999
Neu5Aca2-6Galb1-4GlcNAcb1-2Mana1-3Manb1-4GlcNAcb1-4GlcNAc-Sp12	1	35984.405475000014
Galb1-4GlcNAcb1-2Mana1-3Manb1-4GlcNAcb1-4GlcNAc-Sp12	0	764.4491999999998
Galb1-4GlcNAcb1-2Mana1-6Manb1-4GlcNAcb1-4GlcNAc-Sp12	0	477.01505000000014
(6S)GlcNAcb1-3Galb1-4GlcNAcb-Sp0	0	329.87525000000005
KDNa2-3Galb1-4(Fuca1-3)GlcNAc-Sp0	0	582.08185
KDNa2-6Galb1-4GlcNAc-Sp0	1	38319.63825
KDNa2-3Galb1-4Glc-Sp0	0	278.391875
Fuca1-2Galb1-3GlcNAcb1-2Mana1-6(Fuca1-2Galb1-3GlcNAcb1-2Mana1-3)Manb1-4GlcNAcb1-4GlcNAcb-Sp20	0	339.91415000000006
Fuca1-2Galb1-4GlcNAcb1-2Mana1-6(Fuca1-2Galb1-4GlcNAcb1-2Mana1-3)Manb1-4GlcNAcb1-4GlcNAcb-Sp20	0	221.35782500000005
Fuca1-2Galb1-4(Fuca1-3)GlcNAcb1-2Mana1-6(Fuca1-2Galb1-4(Fuca1-3)GlcNAcb1-2Mana1-3)Manb1-4GlcNAcb1-4GlcNAb-Sp20	0	197.82435
Gala1-3Galb1-4GlcNAcb1-2Mana1-6(Gala1-3Galb1-4GlcNAcb1-2Mana1-3)Manb1-4GlcNAcb1-4GlcNAcb-Sp20	0	117.78629999999997
Galb1-4GlcNAcb1-2Mana1-6(Mana1-3)Manb1-4GlcNAcb1-4GlcNAcb-Sp12	0	68.50219999999999
Neu5Aca2-6GlcNAcb1-4GlcNAcb1-4GlcNAc-Sp21	0	96.24220000000004
Galb1-4(Fuca1-3)GlcNAcb1-6(Fuca1-2Galb1-4GlcNAcb1-3)Galb1-4Glc-Sp21	0	318.04725
Galb1-4GlcNAcb1-2Mana1-6(Galb1-4GlcNAcb1-4(Galb1-4GlcNAcb1-2)Mana1-3)Manb1-4GlcNAcb1-4GlcNAc-Sp21	0	450.8435749999999
GalNAca1-3(Fuca1-2)Galb1-4GlcNAcb1-2Mana1-6(GalNAca1-3(Fuca1-2)Galb1-4GlcNAcb1-2Mana1-3)Manb1-4GlcNAcb1-4GlcNAcb-Sp20	0	244.63100000000009
Gala1-3(Fuca1-2)Galb1-4GlcNAcb1-2Mana1-6(Gala1-3(Fuca1-2)Galb1-4GlcNAcb1-2Mana1-3)Manb1-4GlcNAcb1-4GlcNAcb-Sp20	0	127.96519999999998
Gala1-3Galb1-4(Fuca1-3)GlcNAcb1-2Mana1-6(Gala1-3Galb1-4(Fuca1-3)GlcNAcb1-2Mana1-3)Manb1-4GlcNAcb1-4GlcNAcb-Sp20	0	1603.4753999999996
GalNAca1-3(Fuca1-2)Galb1-3GlcNAcb1-2Mana1-6(GalNAca1-3(Fuca1-2)Galb1-3GlcNAcb1-2Mana1-3)Manb1-4GlcNAcb1-4GlcNAcb-Sp20	0	393.155475
Gala1-3(Fuca1-2)Galb1-3GlcNAcb1-2Mana1-6(Gala1-3(Fuca1-2)Galb1-3GlcNAcb1-2Mana1-3)Manb1-4GlcNAcb1-4GlcNAcb-Sp20	0	428.756
Neu5Aca2-3Galb1-4GlcNAcb1-3GalNAc-Sp14	0	971.84005
Neu5Aca2-3Galb1-4(Fuca1-3)GlcNAcb1-3GalNAca-Sp14	0	1656.0059749999994
GalNAcb1-4GlcNAcb1-2Mana1-6(GalNAcb1-4GlcNAcb1-2Mana1-3)Manb1-4GlcNAcb1-4GlcNAc-Sp12	0	480.353175
Galb1-3GalNAca1-3(Fuca1-2)Galb1-4Glc-Sp0	0	548.1184499999998
Galb1-3GalNAca1-3(Fuca1-2)Galb1-4GlcNAc-Sp0	0	108.32540000000002
Galb1-4(Fuca1-3)GlcNAcb1-6(Galb1-3GlcNAcb1-3)Galb1-4Glc-Sp21	0	56.04045000000001
Galb1-4GlcNAcb1-6(Fuca1-4(Fuca1-2Galb1-3)GlcNAcb1-3)Galb1-4Glc-Sp21	0	82.680725
Galb1-4(Fuca1-3)GlcNAcb1-6(Fuca1-4(Fuca1-2Galb1-3)GlcNAcb1-3)Galb1-4Glc-Sp21	0	32.36840000000001
Galb1-3GlcNAcb1-3Galb1-4(Fuca1-3)GlcNAcb1-6(Galb1-3GlcNAcb1-3)Galb1-4Glc-Sp21	0	37.41575
Galb1-4GlcNAcb1-6(Galb1-4GlcNAcb1-2)Mana1-6(Galb1-4GlcNAcb1-4(Galb1-4GlcNAcb1-2)Mana1-3)Manb1-4GlcNAcb1-4GlcNAcb-Sp21	0	31.02072500000001
GlcNAcb1-2Mana1-6(GlcNAcb1-4(GlcNAcb1-2)Mana1-3)Manb1-4GlcNAcb1-4GlcNAc-Sp21	0	62.60947500000001
Fuca1-2Galb1-3GalNAca1-3(Fuca1-2)Galb1-4Glcb-Sp0	0	87.50842500000002
Fuca1-2Galb1-3GalNAca1-3(Fuca1-2)Galb1-4GlcNAcb-Sp0	0	190.5913
Galb1-3GlcNAcb1-3GalNAca-Sp14	0	99.67235
GalNAca1-3(Fuca1-2)Galb1-3GalNAca1-3(Fuca1-2)Galb1-4GlcNAcb-Sp0	0	-16.451225000000004
Gala1-3Galb1-3GlcNAcb1-2Mana1-6(Gala1-3Galb1-3GlcNAcb1-2Mana1-3)Manb1-4GlcNAcb1-4GlcNAc-Sp19	0	333.11590000000007
Gala1-3Galb1-3(Fuca1-4)GlcNAcb1-2Mana1-6(Gala1-3Galb1-3(Fuca1-4)GlcNAcb1-2Mana1-3)Manb1-4GlcNAcb1-4GlcNAc-Sp19	0	166.4491
GlcNAcb1-2Mana1-6(Galb1-4GlcNAcb1-2Mana1-3)Manb1-4GlcNAcb1-4GlcNAc-Sp12	0	272.60054999999994
Galb1-4GlcNAcb1-2Mana1-6(GlcNAcb1-2Mana1-3)Manb1-4GlcNAcb1-4GlcNAc-Sp12	0	519.4089250000002
Galb1-4(Fuca1-3)GlcNAcb1-3GalNAca-Sp14	0	1222.3302000000006
GalNAca1-3GalNAcb1-3Gala1-4Galb1-4GlcNAcb-Sp0	0	155.883125
Gala1-4Galb1-3GlcNAcb1-2Mana1-6(Gala1-4Galb1-3GlcNAcb1-2Mana1-3)Manb1-4GlcNAcb1-4GlcNAcb-Sp19	0	520.69305
Gala1-3Galb1-4GlcNAcb1-3GalNAca-Sp14	0	127.80400000000004
Galb1-3GlcNAcb1-6Galb1-4GlcNAcb-Sp0	0	105.10362499999997
Galb1-3GlcNAca1-6Galb1-4GlcNAcb-Sp0	0	80.66505000000002
GalNAcb1-3Gala1-6Galb1-4Glcb-Sp8	0	34.79565
Gala1-3(Fuca1-2)Galb1-4(Fuca1-3)Glcb-Sp21	0	34.28045
Galb1-3GalNAcb1-4(Neu5Aca2-8Neu5Aca2-3)Galb1-4Glcb-Sp0	0	16.95212499999999
Gala1-3(Fuca1-2)Galb1-4GlcNAcb1-3GalNAca-Sp14	0	86.474975
GalNAca1-3GalNAcb1-3Gala1-4Galb1-4Glcb-Sp0	0	31.420625
Fuca1-2Galb1-4(Fuca1-3)GlcNAcb1-3GalNAca-Sp14	0	774.3594749999997
GalNAca1-3(Fuca1-2)Galb1-4(Fuca1-3)GlcNAcb1-3GalNAc-Sp14	0	601.3148000000002
Galb1-4(Fuca1-3)GlcNAcb1-2Mana1-6(Galb1-4(Fuca1-3)GlcNAcb1-2Mana1-3)Manb1-4GlcNAcb1-4(Fuca1-6)GlcNAcb-Sp22	0	234.45050000000003
Fuca1-2Galb1-4GlcNAcb1-2Mana1-6(Fuca1-2Galb1-4GlcNAcb1-2Mana1-3)Manb1-4GlcNAcb1-4(Fuca1-6)GlcNAcb-Sp22	0	1338.6216250000002
Gala1-3(Fuca1-2)Galb1-3GlcNAcb1-3GalNAc-Sp14	0	248.65032499999992
GalNAca1-3(Fuca1-2)Galb1-3GlcNAcb1-3GalNAc-Sp14	0	1928.1825000000006
Fuca1-2Galb1-3GlcNAcb1-2Mana1-6(Fuca1-2Galb1-3GlcNAcb1-2Mana1-3)Manb1-4GlcNAcb1-4(Fuca1-6)GlcNAcb-Sp22	0	1605.3204
Gala1-3(Fuca1-2)Galb1-4GlcNAcb1-2Mana1-6(Gala1-3(Fuca1-2)Galb1-4GlcNAcb1-2Mana1-3)Manb1-4GlcNAcb1-4(Fuca1-6)GlcNAcb-Sp22	0	771.440175
Galb1-3GlcNAcb1-6(Galb1-3GlcNAcb1-2)Mana1-6(Galb1-3GlcNAcb1-2Mana1-3)Manb1-4GlcNAcb1-4GlcNAcb-Sp19	0	945.641625
Galb1-4GlcNAcb1-6(Fuca1-2Galb1-3GlcNAcb1-3)Galb1-4Glc-Sp21	0	147.78932500000005
Fuca1-3GlcNAcb1-6(Galb1-4GlcNAcb1-3)Galb1-4Glc-Sp21	0	362.4239
GlcNAcb1-2Mana1-6(GlcNAcb1-4)(GlcNAcb1-2Mana1-3)Manb1-4GlcNAcb1-4GlcNAc-Sp21	0	75.76
GlcNAcb1-2Mana1-6(GlcNAcb1-4)(GlcNAcb1-4(GlcNAcb1-2)Mana1-3)Manb1-4GlcNAcb1-4GlcNAc-Sp21	0	-6.84625
GlcNAcb1-6(GlcNAcb1-2)Mana1-6(GlcNAcb1-4)(GlcNAcb1-2Mana1-3)Manb1-4GlcNAcb1-4GlcNAc-Sp21	0	6.706
Galb1-4GlcNAcb1-2Mana1-6(GlcNAcb1-4)(Galb1-4GlcNAcb1-2Mana1-3)Manb1-4GlcNAcb1-4GlcNAc-Sp21	0	8.325
Galb1-4GlcNAcb1-2Mana1-6(GlcNAcb1-4)(Galb1-4GlcNAcb1-4(Galb1-4GlcNAcb1-2)Mana1-3)Manb1-4GlcNAcb1-4GlcNAc-Sp21	0	182.85745000000003
Galb1-4GlcNAcb1-6(Galb1-4GlcNAcb1-2)Mana1-6(GlcNAcb1-4)(Galb1-4GlcNAcb1-4(Galb1-4GlcNAcb1-2)Mana1-3)Manb1-4GlcNAcb1-4GlcNAc-Sp21	0	62.10445
Galb1-4Galb-Sp10	0	219.68740000000003
Galb1-6Galb-Sp10	0	282.168625
GalNAcb1-6GalNAcb-Sp8	0	63.3075
(6S)Galb1-3GlcNAcb-Sp0	0	72.00830000000008
Fuca1-2Galb1-4GlcNAcb1-2Mana1-6(Fuca1-2Galb1-4GlcNAcb1-2(Fuca1-2Galb1-4GlcNAcb1-4)Mana1-3)Manb1-4GlcNAcb1-4GlcNAcb-Sp12	0	315.625725
Galb1-4(Fuca1-3)GlcNAcb1-6GalNAc-Sp14	0	466.9966
Galb1-4GlcNAcb1-2Mana-Sp0	0	1192.6857249999996
Fuca1-2Galb1-4GlcNAcb1-6(Fuca1-2Galb1-4GlcNAcb1-3)GalNAc-Sp14	0	651.4327000000002
GalNAca1-3(Fuca1-2)Galb1-4GlcNAcb1-6(GalNAca1-3(Fuca1-2)Galb1-4GlcNAcb1-3)GalNAc-Sp14	0	397.073025
GalNAcb1-4Galb1-4Glcb-Sp0	0	738.6135999999998
GalNAca1-3(Fuca1-2)Galb1-4GlcNAcb1-2Mana1-6(GalNAca1-3(Fuca1-2)Galb1-4GlcNAcb1-2Mana1-3)Manb1-4GlcNAcb1-4(Fuca1-6)GlcNAcb-Sp22	0	1210.8135
Gala1-3(Fuca1-2)Galb1-3GlcNAcb1-2Mana1-6(Gala1-3(Fuca1-2)Galb1-3GlcNAcb1-2Mana1-3)Manb1-4GlcNAcb1-4(Fuca1-6)GlcNAcb-Sp22	0	380.639475
GalNAca1-3(Fuca1-2)Galb1-3GlcNAcb1-2Mana1-6(GalNAca1-3(Fuca1-2)Galb1-3GlcNAcb1-2Mana1-3)Manb1-4GlcNAcb1-4(Fuca1-6)GlcNAcb-Sp22	0	20.437525000000008
Galb1-4GlcNAcb1-6(Galb1-4GlcNAcb1-2)Mana1-6(Galb1-4GlcNAcb1-2Mana1-3)Manb1-4GlcNAcb1-4GlcNAcb-Sp19	0	56.9228
Neu5Aca2-3Galb1-4GlcNAcb1-2Mana1-6(GlcNAcb1-4)(Neu5Aca2-3Galb1-4GlcNAcb1-2Mana1-3)Manb1-4GlcNAcb1-4GlcNAcb-Sp21	0	-2.033249999999988
Neu5Aca2-3Galb1-4GlcNAcb1-4Mana1-6(GlcNAcb1-4)(Neu5Aca2-3Galb1-4GlcNAcb1-4(Neu5Aca2-3Galb1-4GlcNAcb1-2)Mana1-3)Manb1-4GlcNAcb1-4GlcNAcb-Sp21	0	114.67447499999996
Neu5Aca2-3Galb1-4GlcNAcb1-6(Neu5Aca2-3Galb1-4GlcNAcb1-2)Mana1-6(GlcNAcb1-4)(Neu5Aca2-3Galb1-4GlcNAcb1-4(Neu5Aca2-3Galb1-4GlcNAcb1-2)Mana1-3)Manb1-4GlcNAcb1-4GlcNAcb-Sp21	0	43.41895
Neu5Aca2-6Galb1-4GlcNAcb1-4Mana1-6(GlcNAcb1-4)(Neu5Aca2-6Galb1-4GlcNAcb1-4(Neu5Aca2-6Galb1-4GlcNAcb1-2)Mana1-3)Manb1-4GlcNAcb1-4GlcNAcb-Sp21	1	37015.38212499998
Neu5Aca2-6Galb1-4GlcNAcb1-6(Neu5Aca2-6Galb1-4GlcNAcb1-2)Mana1-6(GlcNAcb1-4)(Neu5Aca2-6Galb1-4GlcNAcb1-2Mana1-3)Manb1-4GlcNAcb1-4GlcNAcb-Sp21	1	33313.7192
Neu5Aca2-6Galb1-4GlcNAcb1-6(Neu5Aca2-6Galb1-4GlcNAcb1-2)Mana1-6(GlcNAcb1-4)(Neu5Aca2-6Galb1-4GlcNAcb1-4(Neu5Aca2-6Galb1-4GlcNAcb1-2)Mana1-3)Manb1-4GlcNAcb1-4GlcNAcb-Sp21	1	39630.55235
Gala1-3(Fuca1-2)Galb1-3GalNAca-Sp8	0	250.594425
Gala1-3(Fuca1-2)Galb1-3GalNAcb-Sp8	0	457.3569250000001
Glca1-6Glca1-6Glca1-6Glcb-Sp10	0	718.0479
Neu5Aca2-3Galb1-4GlcNAcb1-6(Neu5Aca2-3Galb1-4GlcNAcb1-3)GalNAca-Sp14	0	170.99080000000006
Fuca1-2Galb1-3(Fuca1-4)GlcNAcb1-2Mana1-6(Fuca1-2Galb1-3(Fuca1-4)GlcNAcb1-2Mana1-3)Manb1-4GlcNAcb1-4(Fuca1-6)GlcNAcb1-4(Fuca1-6)GlcNAcb-Sp19	0	182.739725
GlcNAcb1-6(GlcNAcb1-2)Mana1-6(GlcNAcb1-2Mana1-3)Manb1-4GlcNAcb1-4(Fuca1-6)GlcNAcb-Sp24	0	132.131325
Neu5Aca2-6Galb1-4GlcNAcb1-6(Galb1-3GlcNAcb1-3)Galb1-4Glcb-Sp21	1	30297.422724999997
Neu5Aca2-6Galb1-4GlcNAcb1-6GalNAca-Sp14	0	685.7929499999998
Neu5Aca2-6Galb1-4GlcNAcb1-6(Neu5Aca2-6Galb1-4GlcNAcb1-3)GalNAca-Sp14	1	53295.69035
Neu5Aca2-6Galb1-4GlcNAcb1-2Mana1-6(Neu5Aca2-6Galb1-4GlcNAcb1-2Mana1-3)Manb1-4GlcNAcb1-4(Fuca1-6)GlcNAcb-Sp24	1	37449.972000000016
Mana1-6(Mana1-3)Manb1-4GlcNAcb1-4(Fuca1-6)GlcNAcb-Sp19	0	183.496275
Galb1-4GlcNAcb1-6(Galb1-4GlcNAcb1-2)Mana1-6(Galb1-4GlcNAcb1-2Mana1-3)Manb1-4GlcNAcb1-4(Fuca1-6)GlcNAcb-Sp24	0	98.42669999999998
Neu5Aca2-3Galb1-3GlcNAcb1-2Mana1-6(GlcNAcb1-4)(Neu5Aca2-3Galb1-3GlcNAcb1-2Mana1-3)Manb1-4GlcNAcb1-4GlcNAc-Sp21	0	209.210825
Galb1-3GlcNAcb1-6GalNAca-Sp14	0	-19.476449999999968
Gala1-3Galb1-3GlcNAcb1-6GalNAca-Sp14	0	399.332525
Galb1-3(Fuca1-4)GlcNAcb1-6GalNAca-Sp14	0	307.1976749999999
Neu5Aca2-3Galb1-3GlcNAcb1-6GalNAca-Sp14	0	502.53005
(3S)Galb1-3(Fuca1-4)GlcNAcb-Sp0	0	391.0467
Galb1-4(Fuca1-3)GlcNAcb1-6(Neu5Aca2-6(Neu5Aca2-3Galb1-3)GlcNAcb1-3)Galb1-4Glc-Sp21	0	124.34662500000002
Gala1-3Galb1-4GlcNAcb1-6GalNAca-Sp14	0	1382.3008
Galb1-4(Fuca1-3)GlcNAcb1-2Mana-Sp0	0	96.899975
Gala1-3(Fuca1-2)Galb1-4GlcNAcb1-6GalNAca-Sp14	0	476.42795
Neu5Aca2-6GalNAcb1-4(6S)GlcNAcb-Sp8	1	30291.958525000016
GalNAcb1-4(Fuca1-3)(6S)GlcNAcb-Sp8	0	385.773175
(3S)GalNAcb1-4(Fuca1-3)GlcNAcb-Sp8	0	177.07860000000005
Fuca1-2Galb1-3GlcNAcb1-6(Fuca1-2Galb1-3GlcNAcb1-3)GalNAca-Sp14	0	184.624625
GalNAca1-3(Fuca1-2)Galb1-3GlcNAcb1-6GalNAca-Sp14	0	36.0446
GlcNAcb1-6(GlcNAcb1-2)Mana1-6(GlcNAcb1-4)(GlcNAcb1-4(GlcNAcb1-2)Mana1-3)Manb1-4GlcNAcb1-4(Fuca1-6)GlcNAc-Sp21	0	40.501875
Galb1-4GlcNAcb1-6(Galb1-4GlcNAcb1-2)Mana1-6(GlcNAcb1-4Galb1-4GlcNAcb1-4(Galb1-4GlcNAcb1-2)Mana1-3)Manb1-4GlcNAcb1-4(Fuca1-6)GlcNAc-Sp21	0	-1.4678499999999914
Galb1-3GlcNAca1-3Galb1-4GlcNAcb-Sp8	0	991.724625
Galb1-3(6S)GlcNAcb-Sp8	0	36.52077500000001
(3S)GalNAcb1-4(3S)GlcNAc-Sp8	0	-1.5869500000000016
GalNAcb1-4(6S)GlcNAc-Sp8	0	256.1042
(3S)GalNAcb1-4GlcNAc-Sp8	0	-1.2168250000000285
(4S)GalNAcb-Sp10	0	720.4753499999998
Galb1-4(6P)GlcNAcb-Sp0	0	189.63635
(6P)Galb1-4GlcNAcb-SP0	0	289.66129999999987
GalNAca1-3(Fuca1-2)Galb1-4GlcNAcb1-6GalNAc-Sp14	0	334.4881499999999
Gala1-3Galb1-4GlcNAcb1-2Mana-Sp0	0	317.19135000000006
Gala1-3(Fuca1-2)Galb1-4GlcNAcb1-2Mana-Sp0	0	266.619925
Galb1-3GlcNAcb1-2Mana-Sp0	0	352.2605000000001
Gala1-3(Fuca1-2)Galb1-3GlcNAcb1-6GalNAc-Sp14	0	191.688325
Gala1-3Galb1-3GlcNAcb1-2Mana-Sp0	0	70.04945
GalNAcb1-4GlcNAcb1-2Mana-Sp0	0	37.730625
Neu5Aca2-3Galb1-3GlcNAcb1-4Galb1-4Glcb-Sp0	0	302.7079
GlcNAcb1-2Mana1-6(GlcNAcb1-4)(GlcNAcb1-2Mana1-3)Manb1-4GlcNAcb1-4(Fuca1-6)GlcNAc-Sp21	0	40.48192500000005
Galb1-4GlcNAcb1-2Mana1-6(GlcNAcb1-4)(Galb1-4GlcNAcb1-2Mana1-3)Manb1-4GlcNAcb1-4(Fuca1-6)GlcNAc-Sp21	0	9.356724999999997
Galb1-4GlcNAcb1-2Mana1-6(Galb1-4GlcNAcb1-4)(Galb1-4GlcNAcb1-2Mana1-3)Manb1-4GlcNAcb1-4(Fuca1-6)GlcNAc-Sp21	0	133.62224999999998
Fuca1-4(Galb1-3)GlcNAcb1-2Mana-Sp0	0	161.05382499999996
Neu5Aca2-3Galb1-4(Fuca1-3)GlcNAcb1-2Mana-Sp0	0	236.07625
GlcNAcb1-3Galb1-4GlcNAcb1-6(GlcNAcb1-3)Galb1-4GlcNAc-Sp0	0	27.39694999999999
GalNAca1-3(Fuca1-2)Galb1-3GalNAcb1-3Gala1-4Galb1-4Glc-Sp21	0	331.7863250000001
Gala1-3(Fuca1-2)Galb1-3GalNAcb1-3Gala1-4Galb1-4Glc-Sp21	0	48.259874999999994
Galb1-3GalNAcb1-3Gal-Sp21	0	235.36487500000007
GlcNAcb1-3Galb1-4GlcNAcb1-2Mana1-6(GlcNAcb1-3Galb1-4GlcNAcb1-2Mana1-3)Manb1-4GlcNAcb1-4GlcNAcb-Sp25	0	323.23139999999995
Galb1-4GlcNAcb1-3Galb1-4GlcNAcb1-2Mana1-6(Galb1-4GlcNAcb1-3Galb1-4GlcNAcb1-2Mana1-3)Manb1-4GlcNAcb1-4GlcNAcb-Sp24	0	963.240175
Fuca1-2Galb1-4GlcNAcb1-3Galb1-4GlcNAcb1-2Mana1-6(Fuca1-2Galb1-4GlcNAcb1-3Galb1-4GlcNAcb1-2Mana1-3)Manb1-4GlcNAcb1-4GlcNAcb-Sp24	0	1427.3635000000006
GlcNAcb1-3Galb1-4GlcNAcb1-3Galb1-4GlcNAcb1-2Mana1-6(GlcNAcb1-3Galb1-4GlcNAcb1-3Galb1-4GlcNAcb1-2Mana1-3)Manb1-4GlcNAcb1-4GlcNAcb-Sp12	0	1694.3509749999994
GlcNAcb1-3Galb1-4GlcNAcb1-3Galb1-4GlcNAcb1-2Mana1-6(GlcNAcb1-3Galb1-4GlcNAcb1-3Galb1-4GlcNAcb1-2Mana1-3)Manb1-4GlcNAcb1-4GlcNAcb-Sp25	0	1296.5965999999996
Galb1-4GlcNAcb1-3Galb1-4GlcNAcb1-3Galb1-4GlcNAcb1-2Mana1-6(Galb1-4GlcNAcb1-3Galb1-4GlcNAcb1-3Galb1-4GlcNAcb1-2Mana1-3)Manb1-4GlcNAcb1-4GlcNAcb-Sp12	0	532.8361250000003
Galb1-4GlcNAcb1-3Galb1-4GlcNAcb1-3Galb1-4GlcNAcb1-2Mana1-6(Galb1-4GlcNAcb1-3Galb1-4GlcNAcb1-3Galb1-4GlcNAcb1-2Mana1-3)Manb1-4GlcNAcb1-4GlcNAcb-Sp24	0	849.9962499999998
GlcNAcb1-3Galb1-4GlcNAcb1-3Galb1-4GlcNAcb1-3Galb1-4GlcNAcb1-2Mana1-6(GlcNAcb1-3Galb1-4GlcNAcb1-3Galb1-4GlcNAcb1-3Galb1-4GlcNAcb1-2Mana1-3)Manb1-4GlcNAcb1-4GlcNAcb-Sp25	0	127.11915000000002
Galb1-4GlcNAcb1-3Galb1-4GlcNAcb1-3Galb1-4GlcNAcb1-3Galb1-4GlcNAcb1-2Mana1-6(Galb1-4GlcNAcb1-3Galb1-4GlcNAcb1-3Galb1-4GlcNAcb1-3Galb1-4GlcNAcb1-2Mana1-3)Manb1-4GlcNAcb1-4GlcNAcb-Sp25	0	115.626475
Galb1-3GlcNAcb1-3Galb1-4GlcNAcb1-2Mana1-6(Galb1-3GlcNAcb1-3Galb1-4GlcNAcb1-2Mana1-3)Manb1-4GlcNAcb1-4GlcNAc-Sp25	0	117.58745
Neu5Gca2-8Neu5Aca2-3Galb1-4GlcNAc-Sp0	0	4.990575000000007
Neu5Gca2-8Neu5Gca2-3Galb1-4GlcNAcb1-3Galb1-4GlcNAc-Sp0	0	146.13245
Neu5Aca2-8Neu5Aca2-3Galb1-4GlcNAc-Sp0	0	102.842325
GlcNAcb1-3Galb1-4GlcNAcb1-6(GlcNAcb1-3Galb1-4GlcNAcb1-2)Mana1-6(GlcNAcb1-3Galb1-4GlcNAcb1-2Mana1-3)Manb1-4GlcNAcb1-4GlcNAc-Sp24	0	893.5711750000003
Gala1-3Galb1-4GlcNAcb1-2Mana1-6(Gala1-3Galb1-4GlcNAcb1-2Mana1-3)Manb1-4GlcNAcb1-4GlcNAc-Sp24	0	323.757725
GlcNAcb1-3Galb1-4GlcNAcb1-6(GlcNAcb1-3Galb1-3)GalNAca-Sp14	0	464.70530000000014
GalNAcb1-3GlcNAcb-Sp0	0	54.96932500000001
GalNAcb1-4GlcNAcb1-3GalNAcb1-4GlcNAcb-Sp0	0	325.9901250000001
GlcNAcb1-3Galb1-4GlcNAcb1-3Galb1-4GlcNAcb1-3Galb1-4GlcNAcb1-3Galb1-4GlcNAcb1-2Mana1-6(GlcNAcb1-3Galb1-4GlcNAcb1-3Galb1-4GlcNAcb1-3Galb1-4GlcNAcb1-3Galb1-4GlcNAcb1-2Mana1-3)Manb1-4GlcNAcb1-4GlcNAcb-Sp25	0	279.33472500000005
Galb1-4GlcNAcb1-3Galb1-4GlcNAcb1-3Galb1-4GlcNAcb1-3Galb1-4GlcNAcb1-3Galb1-4GlcNAcb1-2Mana1-6(Galb1-4GlcNAcb1-3Galb1-4GlcNAcb1-3Galb1-4GlcNAcb1-3Galb1-4GlcNAcb1-3Galb1-4GlcNAcb1-2Mana1-3)Manb1-4GlcNAcb1-4GlcNAcb-Sp25	0	607.0621500000002
GlcNAb1-3Galb1-3GalNAc-Sp14	0	65.82584999999999
Galb1-3GlcNAcb1-6(Galb1-3)GalNAc-Sp14	0	76.668
Galb1-4GlcNAcb1-3Galb1-4GlcNAcb1-3Galb1-4GlcNAcb1-3Galb1-4GlcNAcb1-3Galb1-4GlcNAcb1-3Galb1-4GlcNAcb1-2Mana1-6(Galb1-4GlcNAcb1-3Galb1-4GlcNAcb1-3Galb1-4GlcNAcb1-3Galb1-4GlcNAcb1-3Galb1-4GlcNAcb1-3Galb1-4GlcNAcb1-2Mana1-3)Manb1-4GlcNAcb1-4GlcNAcb-Sp25	0	272.27764999999994
(3S)GlcAb1-3Galb1-4GlcNAcb1-2Mana-Sp0	0	64.52740000000003
Galb1-3GlcNAcb1-3Galb1-4GlcNAcb1-6(Galb1-3GlcNAcb1-3Galb1-4GlcNAb1-2)Mana1-6(Galb1-3GlcNAcb1-3Galb1-4GlcNAcb1-2Mana1-3)Manb1-4GlcNAcb1-4(Fuca1-6)GlcNAcb-Sp24	0	138.68832499999985
Galb1-4GlcNAcb1-3Galb1-4GlcNAcb1-2Mana1-6(Galb1-4GlcNAcb1-3Galb1-4GlcNAcb1-2Mana1-3)Manb1-4GlcNAcb1-4(Fuca1-6)GlcNAcb-Sp24	0	443.3937750000002
Galb1-4GlcNAcb1-3Galb1-4GlcNAcb1-3Galb1-4GlcNAcb1-2Mana1-6(Galb1-4GlcNAcb1-3Galb1-4GlcNAcb1-3Galb1-4GlcNAcb1-2Mana1-3)Manb1-4GlcNAcb1-4(Fuca1-6)GlcNAcb-Sp24	0	301.5465250000001
GlcNAcb1-3Galb1-4GlcNAcb1-3Galb1-4GlcNAcb1-3Galb1-4GlcNAcb1-2Mana1-6(GlcNAcb1-3Galb1-4GlcNAcb1-3Galb1-4GlcNAcb1-3Galb1-4GlcNAcb1-2Mana1-3)Manb1-4GlcNAcb1-4(Fuca1-6)GlcNAcb-Sp24	0	782.4989500000001
Galb1-4GlcNAcb1-3Galb1-4GlcNAcb1-3Galb1-4GlcNAcb1-3Galb1-4GlcNAcb1-2Mana1-6(Galb1-4GlcNAcb1-3Galb1-4GlcNAcb1-3Galb1-4GlcNAcb1-3Galb1-4GlcNAcb1-2Mana1-3)Manb1-4GlcNAcb1-4(Fuca1-6)GlcNAcb-Sp24	0	334.141575
GlcNAcb1-3Galb1-4GlcNAcb1-3Galb1-4GlcNAcb1-3Galb1-4GlcNAcb1-3Galb1-4GlcNAcb1-2Mana1-6(GlcNAcb1-3Galb1-4GlcNAcb1-3Galb1-4GlcNAcb1-3Galb1-4GlcNAcb1-3Galb1-4GlcNAcb1-2Mana1-3)Manb1-4GlcNAcb1-4(Fuca1-6)GlcNAcb-Sp19	0	752.29975
Galb1-4GlcNAcb1-3Galb1-4GlcNAcb1-3Galb1-4GlcNAcb1-3Galb1-4GlcNAcb1-3Galb1-4GlcNAcb1-2Mana1-6(Galb1-4GlcNAcb1-3Galb1-4GlcNAcb1-3Galb1-4GlcNAcb1-3Galb1-4GlcNAcb1-3Galb1-4GlcNAcb1-2Mana1-3)Manb1-4GlcNAcb1-4(Fuca1-6)GlcNAcb-Sp19	0	222.60780000000003
Galb1-4GlcNAcb1-3Galb1-4GlcNAcb1-6(Galb1-4GlcNAcb1-3Galb1-4GlcNAb1-2)Mana1-6(Galb1-4GlcNAcb1-3Galb1-4GlcNAcb1-2Mana1-3)Manb1-4GlcNAcb1-4(Fuca1-6)GlcNAcb-Sp24	0	328.39787500000006
GlcNAcb1-3Galb1-4GlcNAcb1-3Galb1-4GlcNAcb1-6(GlcNAcb1-3Galb1-4GlcNAcb1-3Galb1-4GlcNAb1-2)Mana1-6(GlcNAcb1-3Galb1-4GlcNAcb1-3Galb1-4GlcNAcb1-2Mana1-3)Manb1-4GlcNAcb1-4(Fuca1-6)GlcNAcb-Sp24	0	16.242399999999975
Galb1-4GlcNAcb1-3Galb1-4GlcNAcb1-3Galb1-4GlcNAcb1-6(Galb1-4GlcNAcb1-3Galb1-4GlcNAcb1-3Galb1-4GlcNAb1-2)Mana1-6(Galb1-4GlcNAcb1-3Galb1-4GlcNAcb1-3Galb1-4GlcNAcb1-2Mana1-3)Manb1-4GlcNAcb1-4(Fuca1-6)GlcNAcb-Sp24	0	850.9085749999998
GlcNAcb1-3Galb1-4GlcNAcb1-3Galb1-4GlcNAcb1-3Galb1-4GlcNAcb1-6(GlcNAcb1-3Galb1-4GlcNAcb1-3Galb1-4GlcNAcb1-3Galb1-4GlcNAb1-2)Mana1-6(GlcNAcb1-3Galb1-4GlcNAcb1-3Galb1-4GlcNAcb1-3Galb1-4GlcNAcb1-2Mana1-3)Manb1-4GlcNAcb1-4(Fuca1-6)GlcNAcb-Sp24	0	150.99495000000005
Galb1-4GlcNAcb1-3Galb1-4GlcNAcb1-3Galb1-4GlcNAcb1-3Galb1-4GlcNAcb1-6(Galb1-4GlcNAcb1-3Galb1-4GlcNAcb1-3Galb1-4GlcNAcb1-3Galb1-4GlcNAb1-2)Mana1-6(Galb1-4GlcNAcb1-3Galb1-4GlcNAcb1-3Galb1-4GlcNAcb1-3Galb1-4GlcNAcb1-2Mana1-3)Manb1-4GlcNAcb1-4(Fuca1-6)GlcNAcb-Sp24	0	145.38625
Galb1-4GlcNAcb1-3Galb1-4GlcNAcb1-3GalNAca-Sp14	0	1598.2309
Galb1-4GlcNAcb1-3Galb1-4GlcNAcb1-6(Galb1-3)GalNAca-Sp14	0	1090.97195
Galb1-4GlcNAcb1-3Galb1-4GlcNAcb1-6(Galb1-4GlcNAcb1-3Galb1-4GlcNAcb1-3)GalNAca-Sp14	0	1078.1002
Neu5Aca2-3Galb1-4GlcNAcb1-3Galb1-4GlcNAcb1-3GalNAca-Sp14	0	185.37850000000003
GlcNAcb1-3Galb1-4GlcNAcb1-3GalNAca-Sp14	0	237.15095
GlcNAcb1-3Galb1-4GlcNAcb1-6(Galb1-3)GalNAca-Sp14	0	69.473575
Neu5Aca2-3Galb1-4GlcNAcb1-3Galb1-4GlcNAcb1-6(Neu5Aca2-3Galb1-4GlcNAcb1-3Galb1-4GlcNAcb1-3)GalNAca-Sp14	0	283.103125
Neu5Aca2-6Galb1-4GlcNAcb1-3Galb1-4GlcNAcb1-3GalNAca-Sp14	1	37629.484775
Galb1-4GlcNAcb1-3Galb1-3GalNAca-Sp14	0	72.08665000000002
Neu5Aca2-3Galb1-4GlcNAcb1-3Galb1-4GlcNAcb1-6(Galb1-3)GalNAca-Sp14	0	323.3732750000001
Neu5Aca2-6Galb1-4GlcNAcb1-6(Galb1-3)GalNAca-Sp14	1	36014.891500000005
Neu5Aca2-3Galb1-4GlcNAcb1-3Galb1-4GlcNAcb1-2Mana1-6(Neu5Aca2-3Galb1-4GlcNAcb1-3Galb1-4GlcNAcb1-2Mana1-3)Manb1-4GlcNAcb1-4GlcNAcb-Sp12	0	1057.0619000000004
GlcNAcb1-6(Neu5Aca2-3Galb1-3)GalNAca-Sp14	0	328.42325000000005
Neu5Aca2-6Galb1-4GlcNAcb1-3Galb1-4GlcNAcb1-6(Neu5Aca2-6Galb1-4GlcNAcb1-3Galb1-4GlcNAcb1-3)GalNAca-Sp14	1	32111.98342500001
Neu5Aca2-3Galb1-4GlcNAcb1-3Galb1-4GlcNAcb1-3Galb1-4GlcNAcb1-2Mana1-6(Neu5Aca2-3Galb1-4GlcNAcb1-3Galb1-4GlcNAcb1-3Galb1-4GlcNAcb1-2Mana1-3)Manb1-4GlcNAcb1-4GlcNAcb-Sp12	0	523.88955
Neu5Aca2-6Galb1-4GlcNAcb1-3Galb1-4GlcNAcb1-2Mana1-6(Neu5Aca2-6Galb1-4GlcNAcb1-3Galb1-4GlcNAcb1-2Mana1-3)Manb1-4GlcNAcb1-4GlcNAcb-Sp12	1	35573.594475000005
GlcNAcb1-3Fuca-Sp21	0	109.246975
Galb1-3GalNAcb1-4(Neu5Aca2-8Neu5Aca2-8Neu5Aca2-3)Galb1-4Glcb-Sp21	0	182.93557500000003
