# Supplementary material for: Identifying glycan motifs using a novel subtree mining approach
Source: BMC Bioinformatics. 2020 Feb 4;21:42. doi: 10.1186/s12859-020-3374-4 (PMC7001330; doi:10.1186/s12859-020-3374-4)
Supplement: Supplementary file 6 — Additional file 6 Training and test sets. CSV files for all training and test sets used for this manuscript. [file 12859_2020_3374_MOESM6_ESM.zip › CV_Folds/CV_Folds/fold_5/test_set_ABA_14361_100ug_v5.0_DATA.csv]

glycan	binding	rfu
GalNAca-Sp15	0	38.91267499999999
6S(3S)Galb1-4GlcNAcb-Sp0	0	39.62372500000001
(3S)Galb1-4(6S)GlcNAcb-Sp8	0	6.767875000000004
(3S)Galb1-4GlcNAcb-Sp0	0	59.10182500000001
Mana1-6(Mana1-3)Manb1-4GlcNAcb1-4GlcNAcb-Sp12	0	80.261875
Fuca1-2Galb1-3GalNAca-Sp8	0	6.577250000000001
Fuca1-2Galb1-3GlcNAcb-Sp0	0	40.48695000000001
Fuca1-2Galb1-3GlcNAcb-Sp8	0	27.2039
Fuca1-2Galb1-4(Fuca1-3)GlcNAcb1-3Galb1-4(Fuca1-3)GlcNAcb-Sp0	0	6.516
Fuca1-2Galb1-4(Fuca1-3)GlcNAcb-Sp0	0	44.668375
Fuca1-2Galb1-4(Fuca1-3)GlcNAcb-Sp8	0	38.70955
Fuca1-2Galb1-4GlcNAcb1-3Galb1-4GlcNAcb-Sp0	0	4.85425
Fuca1-2Galb1-4Glcb-Sp0	0	124.55245000000002
GlcNAcb1-3Galb1-3GalNAca-Sp8	1	4750.9711499999985
GalNAca1-3GalNAcb-Sp8	0	7.284650000000001
Gala1-3(Fuca1-2)Galb1-4(Fuca1-3)GlcNAcb-Sp0	0	40.39512500000001
Gala1-3GalNAcb-Sp8	0	5.20725
Gala1-3Galb1-4(Fuca1-3)GlcNAcb-Sp8	0	32.2546
Gala1-3Galb1-4Glcb-Sp0	0	19.588899999999995
Galb1-3(Fuca1-4)GlcNAcb1-3Galb1-4(Fuca1-3)GlcNAcb-Sp0	0	14.385099999999998
Galb1-3(Fuca1-4)GlcNAc-Sp8	0	39.634725
Galb1-4GlcNAcb1-6GalNAc-Sp14	0	41.851725
Neu5Aca2-6(Galb1-3)GalNAca-Sp8	0	63.3415
Galb1-4(6S)Glcb-Sp0	0	15.215275000000005
Galb1-4GlcNAcb1-3Galb1-4Glcb-Sp0	0	22.637725000000003
Galb1-4GlcNAcb1-6(Galb1-3)GalNAc-Sp14	1	11995.864825
Galb1-4GlcNAcb-Sp23	0	22.01549999999997
GlcNAcb1-4GlcNAcb1-4GlcNAcb1-4GlcNAcb1-4GlcNAcb1-4GlcNAcb1-Sp8	1	1476.9639250000007
G-ol-Sp8	0	45.68722500000001
GlcAb1-3Galb-Sp8	0	19.4914
Mana1-6(Mana1-3)Mana-Sp9	0	30.396875
Mana1-2Mana1-2Mana1-6(Mana1-3)Mana-Sp9	0	96.1159
Fuca1-2(6S)Galb1-4GlcNAcb-Sp0	0	8.657725000000003
Neu5Aca2-3Galb1-3GalNAca-Sp8	1	2454.1927750000004
GalNAcb1-4(Neu5Aca2-8Neu5Aca2-8Neu5Aca2-8Neu5Aca2-3)Galb1-4Glcb-Sp0	0	38.56845
Neu5Aca2-3(6S)Galb1-4(Fuca1-3)GlcNAcb-Sp8	0	9.571025000000011
Neu5Aca2-6(Neu5Aca2-3Galb1-3)GalNAca-Sp14	1	3230.5441
Neu5Aca2-3Galb1-3GlcNAcb1-3Galb1-4GlcNAcb-Sp0	0	6.691474999999999
Fuca1-2(6S)Galb1-4Glcb-Sp0	0	47.17555
Neu5Aca2-3Galb1-3GlcNAcb-Sp0	0	39.716349999999984
Neu5Aca2-3Galb1-3GlcNAcb-Sp8	0	10.620625
Neu5Aca2-3Galb1-4(6S)GlcNAcb-Sp8	0	58.33347499999999
Neu5Aca2-3Galb1-4GlcNAcb1-3Galb1-4GlcNAcb-Sp0	0	2.803550000000005
Neu5Aca2-6GalNAca-Sp8	0	5.205200000000001
Neu5Aca2-6Galb1-4(6S)GlcNAcb-Sp8	0	12.981224999999998
Neu5Aca2-6Galb1-4Glcb-Sp0	0	6.815225
Neu5Aca2-6Galb-Sp8	0	11.530275
Galb1-3(Fuca1-4)GlcNAcb1-3Galb1-3(Fuca1-4)GlcNAcb-Sp0	0	6.8703249999999985
(6S)Galb1-4(6S)GlcNAcb-Sp0	0	12.332949999999995
Galb1-4GlcNAcb1-6Galb1-4GlcNAcb-Sp0	0	1.4675499999999957
GlcAb1-3GlcNAcb-Sp8	0	26.916275
GlcNAcb1-3Man-Sp10	1	2809.2177
Neu5Aca2-3Galb1-4GlcNAcb1-6(Neu5Aca2-3Galb1-3)GalNAca-Sp14	1	1002.7455500000003
Neu5Aca2-8Neu5Acb-Sp17	0	14.733374999999995
Neu5Aca2-8Neu5Aca2-8Neu5Acb-Sp8	0	10.272975
Neu5Aca2-6Galb1-4GlcNAcb1-3Galb1-3GlcNAcb-Sp0	0	-13.59485
Neu5Aca2-6Galb1-4GlcNAcb1-3Galb1-4GlcNAcb1-3Galb1-4GlcNAcb-Sp0	0	17.3426
GalNAca1-3(Fuca1-2)Galb1-4GlcNAcb1-3Galb1-4GlcNAcb1-3Galb1-4GlcNAcb-Sp0	0	98.56817499999998
Neu5Aca2-3Galb1-4(Fuca1-3)GlcNAcb1-6(Neu5Aca2-3Galb1-3)GalNAc-Sp14	0	88.68882500000002
Galb1-4GlcNAcb1-2Mana1-3Manb1-4GlcNAcb1-4GlcNAc-Sp12	0	15.447149999999995
Galb1-4GlcNAcb1-2Mana1-6Manb1-4GlcNAcb1-4GlcNAc-Sp12	0	89.08517499999998
GlcNAcb1-2Mana1-6(GlcNAcb1-2Mana1-3)Manb1-4GlcNAcb1-4(Fuca1-6)GlcNAcb-Sp22	1	7254.665374999999
Galb1-3GlcNAcb1-2Mana1-6(Galb1-3GlcNAcb1-2Mana1-3)Manb1-4GlcNAcb1-4(Fuca1-6)GlcNAcb-Sp22	0	48.07875
KDNa2-3Galb1-4Glc-Sp0	0	79.122075
GalNAcb1-4GlcNAcb1-2Mana1-6(GalNAcb1-4GlcNAcb1-2Mana1-3)Manb1-4GlcNAcb1-4GlcNAc-Sp12	0	86.48535
Galb1-4(Fuca1-3)GlcNAcb1-6(Galb1-3GlcNAcb1-3)Galb1-4Glc-Sp21	0	25.714675
Gala1-3Galb1-3(Fuca1-4)GlcNAcb1-2Mana1-6(Gala1-3Galb1-3(Fuca1-4)GlcNAcb1-2Mana1-3)Manb1-4GlcNAcb1-4GlcNAc-Sp19	0	118.44779999999996
Galb1-4(Fuca1-3)GlcNAcb1-3GalNAca-Sp14	0	80.179375
Gala1-4Galb1-3GlcNAcb1-2Mana1-6(Gala1-4Galb1-3GlcNAcb1-2Mana1-3)Manb1-4GlcNAcb1-4GlcNAcb-Sp19	0	98.81275
Gala1-4Galb1-4GlcNAcb1-2Mana1-6(Gala1-4Galb1-4GlcNAcb1-2Mana1-3)Manb1-4GlcNAcb1-4GlcNAcb-Sp24	0	75.36040000000001
GalNAcb1-3Gala1-6Galb1-4Glcb-Sp8	0	24.1415
Galb1-4GlcNAcb1-6(Neu5Aca2-6Galb1-3GlcNAcb1-3)Galb1-4Glc-Sp21	0	56.29102500000001
GalNAca1-3(Fuca1-2)Galb1-4GlcNAcb1-3GalNAca-Sp14	0	23.759275
GlcNAcb1-2(GlcNAcb1-6)Mana1-6(GlcNAcb1-2Mana1-3)Manb1-4GlcNAcb1-4GlcNAcb-Sp19	1	9122.239375
Gala1-3Galb1-3GlcNAcb1-3GalNAc-Sp14	0	160.52409999999998
Gala1-3(Fuca1-2)Galb1-4GlcNAcb1-2Mana1-6(Gala1-3(Fuca1-2)Galb1-4GlcNAcb1-2Mana1-3)Manb1-4GlcNAcb1-4(Fuca1-6)GlcNAcb-Sp22	0	62.954275000000045
GlcNAcb1-2Mana1-6(GlcNAcb1-4)(GlcNAcb1-2Mana1-3)Manb1-4GlcNAcb1-4GlcNAc-Sp21	1	11366.534325000004
Galb1-4Galb-Sp10	0	19.813924999999987
(6S)Galb1-3GlcNAcb-Sp0	0	11.485949999999995
(6S)Galb1-3(6S)GlcNAc-Sp0	0	22.165075
Fuca1-2Galb1-4GlcNAcb1-2Mana1-6(Fuca1-2Galb1-4GlcNAcb1-2(Fuca1-2Galb1-4GlcNAcb1-4)Mana1-3)Manb1-4GlcNAcb1-4GlcNAcb-Sp12	0	142.27357500000005
Gala1-3Fuca1-2Galb1-4GlcNAcb1-6(Gala1-3Fuca1-2Galb1-4GlcNAcb1-3)GalNAc-Sp14	0	27.63955000000001
Neu5Aca2-8Neu5Aca2-3Galb1-3GalNAcb1-4(Neu5Aca2-8Neu5Aca2-3)Galb1-4Glcb-Sp0	0	21.00935
Neu5Aca2-3Galb1-4GlcNAcb1-6(Neu5Aca2-3Galb1-4GlcNAcb1-2)Mana1-6(GlcNAcb1-4)(Neu5Aca2-3Galb1-4GlcNAcb1-4(Neu5Aca2-3Galb1-4GlcNAcb1-2)Mana1-3)Manb1-4GlcNAcb1-4GlcNAcb-Sp21	0	6.400125000000003
Neu5Aca2-6Galb1-4GlcNAcb1-6(Neu5Aca2-6Galb1-4GlcNAcb1-2)Mana1-6(GlcNAcb1-4)(Neu5Aca2-6Galb1-4GlcNAcb1-4(Neu5Aca2-6Galb1-4GlcNAcb1-2)Mana1-3)Manb1-4GlcNAcb1-4GlcNAcb-Sp21	0	23.029000000000003
Glca1-6Glca1-6Glca1-6Glcb-Sp10	0	57.78370000000002
GlcNAcb1-6(GlcNAcb1-2)Mana1-6(GlcNAcb1-2Mana1-3)Manb1-4GlcNAcb1-4(Fuca1-6)GlcNAcb-Sp24	1	10273.187
Galb1-3GlcNAcb1-2Mana1-6(GlcNAcb1-4)(Galb1-3GlcNAcb1-2Mana1-3)Manb1-4GlcNAcb1-4GlcNAcb-Sp21	0	87.52112500000001
Galb1-3(Fuca1-4)GlcNAcb1-6GalNAca-Sp14	0	15.1101
(3S)Galb1-3(Fuca1-4)GlcNAcb-Sp0	0	13.550975
Fuca1-2Galb1-4GlcNAcb1-6GalNAca-Sp14	0	43.6098
(6P)Galb1-4GlcNAcb-SP0	0	9.313225
Neu5Aca2-6Galb1-4GlcNAcb1-2Man-Sp0	0	59.29425000000001
Fuca1-4(Galb1-3)GlcNAcb1-2Mana-Sp0	0	161.69615
Neu5Aca2-3Galb1-4(Fuca1-3)GlcNAcb1-2Mana-Sp0	0	24.3061
GlcNAcb1-3Galb1-4GlcNAcb1-3Galb1-4GlcNAcb1-2Mana1-6(GlcNAcb1-3Galb1-4GlcNAcb1-3Galb1-4GlcNAcb1-2Mana1-3)Manb1-4GlcNAcb1-4GlcNAcb-Sp12	1	2588.0273
Neu5Aca2-8Neu5Gca2-3Galb1-4GlcNAc-Sp0	0	12.744025000000008
Neu5Aca2-8Neu5Aca2-3Galb1-4GlcNAc-Sp0	0	31.896475
Galb1-3GlcNAcb1-6(Galb1-3)GalNAc-Sp14	1	2375.0554500000007
(3S)GlcAb1-3Galb1-4GlcNAcb1-3Galb1-4Glc-Sp0	0	9.912749999999997
Galb1-3GlcNAcb1-3Galb1-4GlcNAcb1-3Galb1-4GlcNAcb1-6(Galb1-3GlcNAcb1-3Galb1-4GlcNAcb1-3Galb1-4GlcNAb1-2)Mana1-6(Galb1-3GlcNAcb1-3Galb1-4GlcNAcb1-3Galb1-4GlcNAcb1-2Mana1-3)Manb1-4GlcNAcb1-4(Fuca1-6)GlcNAcb-Sp24	0	85.05802500000001
Galb1-4GlcNAcb1-3Galb1-4GlcNAcb1-3Galb1-4GlcNAcb1-3Galb1-4GlcNAcb1-2Mana1-6(Galb1-4GlcNAcb1-3Galb1-4GlcNAcb1-3Galb1-4GlcNAcb1-3Galb1-4GlcNAcb1-2Mana1-3)Manb1-4GlcNAcb1-4(Fuca1-6)GlcNAcb-Sp24	0	49.00890000000002
Galb1-4GlcNAcb1-3Galb1-4GlcNAcb1-3Galb1-4GlcNAcb1-6(Galb1-4GlcNAcb1-3Galb1-4GlcNAcb1-3Galb1-4GlcNAb1-2)Mana1-6(Galb1-4GlcNAcb1-3Galb1-4GlcNAcb1-3Galb1-4GlcNAcb1-2Mana1-3)Manb1-4GlcNAcb1-4(Fuca1-6)GlcNAcb-Sp24	0	30.27602499999999
GlcNAcb1-3Galb1-4GlcNAcb1-3GalNAca-Sp14	1	5003.11325
Neu5Aca2-3Galb1-4GlcNAcb1-3Galb1-4GlcNAcb1-6(Neu5Aca2-3Galb1-4GlcNAcb1-3Galb1-4GlcNAcb1-3)GalNAca-Sp14	0	43.03100000000001
Neu5Aca2-6Galb1-4GlcNAcb1-6(Galb1-3)GalNAca-Sp14	1	1310.9036999999996
Neu5Aca2-3Galb1-4GlcNAcb1-3Galb1-4GlcNAcb1-3Galb1-4GlcNAcb1-2Mana1-6(Neu5Aca2-3Galb1-4GlcNAcb1-3Galb1-4GlcNAcb1-3Galb1-4GlcNAcb1-2Mana1-3)Manb1-4GlcNAcb1-4GlcNAcb-Sp12	1	964.0705000000003
Galb1-3GalNAcb1-4(Neu5Aca2-8Neu5Aca2-8Neu5Aca2-3)Galb1-4Glcb-Sp21	0	9.816075
