# Supplementary material for: Identifying glycan motifs using a novel subtree mining approach
Source: BMC Bioinformatics. 2020 Feb 4;21:42. doi: 10.1186/s12859-020-3374-4 (PMC7001330; doi:10.1186/s12859-020-3374-4)
Supplement: Supplementary file 6 — Additional file 6 Training and test sets. CSV files for all training and test sets used for this manuscript. [file 12859_2020_3374_MOESM6_ESM.zip › CV_Folds/CV_Folds/fold_5/test_set_ConA_13799-10ug_V5.0_DATA.csv]

glycan	binding	rfu
GalNAca-Sp8	0	18.08385
GlcNAcb-Sp0	0	48.047700000000006
6S(3S)Galb1-4GlcNAcb-Sp0	0	13.449525000000005
(3S)Galb1-4(Fuca1-3)(6S)Glc-Sp0	0	99.90095
(3S)Galb1-4GlcNAcb-Sp8	0	7.006075000000001
Neu5Aca2-3(6S)Galb1-4GlcNAcb-Sp8	0	3.434199999999999
Fuca1-2Galb1-3GalNAcb1-3Gala1-4Galb1-4Glcb-Sp9	0	16.469025000000002
Fuca1-2Galb1-3(Fuca1-4)GlcNAcb-Sp8	0	9.59015
Fuca1-2Galb1-3GalNAca-Sp8	0	2.7295499999999984
Fuca1-2Galb1-3GalNAcb1-4(Neu5Aca2-3)Galb1-4Glcb-Sp9	0	18.88905
Fuca1-2Galb1-3GlcNAcb1-3Galb1-4Glcb-Sp8	0	34.26665000000001
Fuca1-2Galb1-3GlcNAcb1-3Galb1-4Glcb-Sp10	0	55.34492499999999
Fuca1-2Galb1-4(Fuca1-3)GlcNAcb-Sp0	0	21.9455
(3S)Galb1-4(Fuca1-3)Glcb-Sp0	0	27.98882500000001
GalNAca1-4(Fuca1-2)Galb1-4GlcNAcb-Sp8	0	10.22665
Gala1-2Galb-Sp8	0	31.295775
Gala1-3(Fuca1-2)Galb1-3GlcNAcb-Sp0	0	7.7704999999999975
Gala1-3(Fuca1-2)Galb1-4(Fuca1-3)GlcNAcb-Sp8	0	16.22745
Gala1-3GalNAcb-Sp8	0	9.691175
Gala1-3Galb1-4GlcNAcb-Sp8	0	6.6012999999999975
Gala1-3Galb-Sp8	0	11.859475000000002
Gala1-4(Fuca1-2)Galb1-4GlcNAcb-Sp8	0	27.348225000000006
GlcNAcb1-6(Galb1-3)GalNAca-Sp14	0	13.320625
Galb1-3GalNAcb1-3Gala1-4Galb1-4Glcb-Sp0	0	43.59900000000001
Galb1-3GlcNAcb1-3Galb1-4GlcNAcb-Sp0	0	10.864450000000005
Galb1-4GlcNAcb1-3Galb1-4Glcb-Sp0	0	17.583350000000006
Galb1-4GlcNAcb1-6(Galb1-3)GalNAca-Sp8	0	16.001500000000007
GlcNAcb1-2Galb1-3GalNAca-Sp8	0	11.814700000000002
GlcNAcb1-6(GlcNAcb1-3)GalNAca-Sp8	0	14.319950000000004
GlcNAcb1-3Galb-Sp8	0	10.0325
GlcNAcb1-3Galb1-4GlcNAcb1-3Galb1-4GlcNAcb-Sp0	0	10.997925000000002
GlcNAcb1-4GlcNAcb1-4GlcNAcb1-4GlcNAcb1-4GlcNAcb1-4GlcNAcb1-Sp8	0	9.364525
GlcAb-Sp8	0	53.42397499999999
GlcAb1-3Galb-Sp8	0	21.124149999999982
GlcAb1-6Galb-Sp8	0	12.195049999999998
KDNa2-3Galb1-3GlcNAcb-Sp0	0	5.159525
KDNa2-3Galb1-4GlcNAcb-Sp0	0	7.56385
Mana1-2Mana1-6(Mana1-2Mana1-3)Mana1-6(Mana1-2Mana1-2Mana1-3)Manb1-4GlcNAcb1-4GlcNAcb-Sp12	1	11220.508125
GalNAcb1-4(Neu5Aca2-8Neu5Aca2-8Neu5Aca2-3)Galb1-4Glcb-Sp0	0	45.93527500000001
Neu5Aca2-3(6S)Galb1-4(Fuca1-3)GlcNAcb-Sp8	0	3.1141750000000004
GalNAcb1-4(Neu5Aca2-3)Galb1-4GlcNAcb-Sp8	0	29.3678
Neu5Aca2-3GalNAcb1-4GlcNAcb-Sp0	0	3.2867999999999995
Neu5Aca2-3Galb1-3(Fuca1-4)GlcNAcb-Sp8	0	15.435075
Neu5Aca2-6(Neu5Aca2-3Galb1-3)GalNAca-Sp8	0	7.3675
Neu5Aca2-3Galb1-4Glcb-Sp0	0	23.54495
Neu5Aca2-6Galb1-4GlcNAcb-Sp8	0	10.015725000000002
Neu5Aca2-6Galb1-4Glcb-Sp0	0	23.31165
Neu5Gca2-3Galb1-3(Fuca1-4)GlcNAcb-Sp0	0	21.014275
Neu5Gca2-3Galb1-3GlcNAcb-Sp0	0	10.244775
Neu5Gca2-6Galb1-4GlcNAcb-Sp0	0	28.09567500000001
Neu5Aca2-3Galb1-4GlcNAcb1-6(Galb1-3)GalNAca-Sp14	0	25.525225
Galb1-4(Fuca1-3)GlcNAcb1-3Galb1-3(Fuca1-4)GlcNAcb-Sp0	0	14.000500000000002
Galb1-4GlcNAcb1-3Galb1-3GlcNAcb-Sp0	0	13.724175
(6P)Glcb-Sp10	0	37.37115000000001
Neu5Aca2-3Galb1-4(Fuca1-3)GlcNAcb1-6(Galb1-3)GalNAca-Sp14	0	84.79207500000003
GlcNAcb1-6(Galb1-4GlcNAcb1-3)Galb1-4GlcNAc-Sp0	0	10.001199999999997
GalNAcb1-3Galb-Sp8	0	16.284525000000002
Neu5Aca2-6Galb1-4GlcNAcb1-2Mana1-6(Neu5Aca2-3Galb1-4GlcNAcb1-2Mana1-3)Manb1-4GlcNAcb1-4GlcNAcb-Sp12	1	16338.05745
Galb1-3GlcNAcb1-2Mana1-6(Galb1-3GlcNAcb1-2Mana1-3)Manb1-4GlcNAcb1-4GlcNAcb-Sp19	1	33564.169525
GalNAca1-3(Fuca1-2)Galb1-4GlcNAcb1-3Galb1-4GlcNAcb1-3Galb1-4GlcNAcb-Sp0	0	64.890775
GlcNAca1-4Galb1-4GlcNAcb-Sp0	0	42.479125
Galb1-4GlcNAcb1-2Mana1-6Manb1-4GlcNAcb1-4GlcNAc-Sp12	0	29.423825
KDNa2-6Galb1-4GlcNAc-Sp0	0	32.1933
Fuca1-2Galb1-3GlcNAcb1-2Mana1-6(Fuca1-2Galb1-3GlcNAcb1-2Mana1-3)Manb1-4GlcNAcb1-4GlcNAcb-Sp20	1	6047.000275000001
Fuca1-2Galb1-4(Fuca1-3)GlcNAcb1-2Mana1-6(Fuca1-2Galb1-4(Fuca1-3)GlcNAcb1-2Mana1-3)Manb1-4GlcNAcb1-4GlcNAb-Sp20	0	89.21782499999998
Neu5Aca2-6GlcNAcb1-4GlcNAc-Sp21	0	5.845825000000002
Gala1-3(Fuca1-2)Galb1-3GlcNAcb1-2Mana1-6(Gala1-3(Fuca1-2)Galb1-3GlcNAcb1-2Mana1-3)Manb1-4GlcNAcb1-4GlcNAcb-Sp20	1	4017.431675000001
Neu5Aca2-6Galb1-4GlcNAcb1-3GalNAc-Sp14	0	120.48295000000002
GalNAcb1-4GlcNAcb1-2Mana1-6(GalNAcb1-4GlcNAcb1-2Mana1-3)Manb1-4GlcNAcb1-4GlcNAc-Sp12	1	3481.7037249999994
Galb1-3GalNAca1-3(Fuca1-2)Galb1-4GlcNAc-Sp0	0	8.184974999999998
Galb1-3GlcNAcb1-3Galb1-4(Fuca1-3)GlcNAcb1-6(Galb1-3GlcNAcb1-3)Galb1-4Glc-Sp21	0	20.901
Gala1-3Galb1-3GlcNAcb1-2Mana1-6(Gala1-3Galb1-3GlcNAcb1-2Mana1-3)Manb1-4GlcNAcb1-4GlcNAc-Sp19	1	6292.776674999999
GalNAca1-3GalNAcb1-3Gala1-4Galb1-4GlcNAcb-Sp0	0	7.580875000000002
Gala1-4Galb1-4GlcNAcb1-2Mana1-6(Gala1-4Galb1-4GlcNAcb1-2Mana1-3)Manb1-4GlcNAcb1-4GlcNAcb-Sp24	1	25172.4869
Galb1-3GlcNAcb1-6Galb1-4GlcNAcb-Sp0	0	22.221875
GalNAca1-3GalNAcb1-3Gala1-4Galb1-4Glcb-Sp0	0	15.200875
Gala1-3(Fuca1-2)Galb1-3GlcNAcb1-3GalNAc-Sp14	0	25.970125000000003
GalNAca1-3(Fuca1-2)Galb1-3GlcNAcb1-3GalNAc-Sp14	0	48.54352499999999
Gala1-3Galb1-3GlcNAcb1-3GalNAc-Sp14	0	15.885775
Galb1-3GlcNAcb1-6(Galb1-3GlcNAcb1-2)Mana1-6(Galb1-3GlcNAcb1-2Mana1-3)Manb1-4GlcNAcb1-4GlcNAcb-Sp19	1	2699.969375000001
GlcNAcb1-6(GlcNAcb1-2)Mana1-6(GlcNAcb1-4)(GlcNAcb1-4(GlcNAcb1-2)Mana1-3)Manb1-4GlcNAcb1-4GlcNAc-Sp21	0	11.567799999999995
Galb1-4GlcNAcb1-6(Galb1-4GlcNAcb1-2)Mana1-6(GlcNAcb1-4)(Galb1-4GlcNAcb1-2Mana1-3)Manb1-4GlcNAcb1-4GlcNAc-Sp21	0	17.423449999999995
Galb1-4GlcNAcb1-2Mana-Sp0	0	32.0654
Neu5Aca2-6Galb1-4GlcNAcb1-6(Fuca1-2Galb1-3GlcNAcb1-3)Galb1-4Glc-Sp21	0	32.83022500000001
Neu5Aca2-3Galb1-4GlcNAcb1-6(Neu5Aca2-3Galb1-4GlcNAcb1-2)Mana1-6(GlcNAcb1-4)(Neu5Aca2-3Galb1-4GlcNAcb1-4(Neu5Aca2-3Galb1-4GlcNAcb1-2)Mana1-3)Manb1-4GlcNAcb1-4GlcNAcb-Sp21	0	7.810525
Gala1-3(Fuca1-2)Galb1-3GalNAcb-Sp8	0	23.0609
Neu5Aca2-3Galb1-3GlcNAcb1-6(Neu5Aca2-3Galb1-4GlcNAcb1-2)Mana1-6(Neu5Aca2-3Galb1-3GlcNAcb1-2Mana1-3)Manb1-4GlcNAcb1-4GlcNAcb-Sp19	1	3498.440550000001
(3S)Galb1-3(Fuca1-4)GlcNAcb-Sp0	0	34.7938
Gala1-3Galb1-4GlcNAcb1-6GalNAca-Sp14	0	16.708725
Galb1-3GlcNAcb1-2Mana-Sp0	1	14410.072375000005
Gala1-3(Fuca1-2)Galb1-3GlcNAcb1-6GalNAc-Sp14	0	28.95765
Gala1-3Galb1-3GlcNAcb1-2Mana-Sp0	1	10314.05165
Neu5Aca2-3Galb1-3GlcNAcb1-4Galb1-4Glcb-Sp0	0	150.4974
Galb1-4GlcNAcb1-2Mana1-6(GlcNAcb1-4)(Galb1-4GlcNAcb1-2Mana1-3)Manb1-4GlcNAcb1-4(Fuca1-6)GlcNAc-Sp21	0	107.55759999999997
GlcNAcb1-3Galb1-4GlcNAcb1-3Galb1-4GlcNAcb1-2Mana1-6(GlcNAcb1-3Galb1-4GlcNAcb1-3Galb1-4GlcNAcb1-2Mana1-3)Manb1-4GlcNAcb1-4GlcNAcb-Sp12	1	4522.012975
GlcNAcb1-3Galb1-4GlcNAcb1-3Galb1-4GlcNAcb1-2Mana1-6(GlcNAcb1-3Galb1-4GlcNAcb1-3Galb1-4GlcNAcb1-2Mana1-3)Manb1-4GlcNAcb1-4GlcNAcb-Sp25	1	24575.265875
Galb1-4GlcNAcb1-3Galb1-4GlcNAcb1-3Galb1-4GlcNAcb1-3Galb1-4GlcNAcb1-2Mana1-6(Galb1-4GlcNAcb1-3Galb1-4GlcNAcb1-3Galb1-4GlcNAcb1-3Galb1-4GlcNAcb1-2Mana1-3)Manb1-4GlcNAcb1-4GlcNAcb-Sp25	1	23068.063625000006
Neu5Aca2-8Neu5Aca2-3Galb1-4GlcNAc-Sp0	0	8.767949999999997
Galb1-4GlcNAcb1-3Galb1-4GlcNAcb1-6(Galb1-4GlcNAcb1-3Galb1-4GlcNAcb1-2)Mana1-6(Galb1-4GlcNAcb1-3Galb1-4GlcNAcb1-2Mana1-3)Mana1-4GlcNAcb1-4GlcNAc-Sp24	1	2601.1701000000007
Gala1-3Galb1-4GlcNAcb1-2Mana1-6(Gala1-3Galb1-4GlcNAcb1-2Mana1-3)Manb1-4GlcNAcb1-4GlcNAc-Sp24	1	26517.65285
GlcNAcb1-3Galb1-4GlcNAcb1-3Galb1-4GlcNAcb1-3Galb1-4GlcNAcb1-3Galb1-4GlcNAcb1-2Mana1-6(GlcNAcb1-3Galb1-4GlcNAcb1-3Galb1-4GlcNAcb1-3Galb1-4GlcNAcb1-3Galb1-4GlcNAcb1-2Mana1-3)Manb1-4GlcNAcb1-4GlcNAcb-Sp25	1	16477.852
Galb1-4GlcNAcb1-3Galb1-4GlcNAcb1-2Mana1-6(Galb1-4GlcNAcb1-3Galb1-4GlcNAcb1-2Mana1-3)Manb1-4GlcNAcb1-4(Fuca1-6)GlcNAcb-Sp24	1	23075.773775
GlcNAcb1-3Galb1-4GlcNAcb1-3Galb1-4GlcNAcb1-2Mana1-6(GlcNAcb1-3Galb1-4GlcNAcb1-3Galb1-4GlcNAcb1-2Mana1-3)Manb1-4GlcNAcb1-4(Fuca1-6)GlcNAcb-Sp24	1	21623.068150000006
Galb1-4GlcNAcb1-3Galb1-4GlcNAcb1-3Galb1-4GlcNAcb1-3Galb1-4GlcNAcb1-6(Galb1-4GlcNAcb1-3Galb1-4GlcNAcb1-3Galb1-4GlcNAcb1-3Galb1-4GlcNAb1-2)Mana1-6(Galb1-4GlcNAcb1-3Galb1-4GlcNAcb1-3Galb1-4GlcNAcb1-3Galb1-4GlcNAcb1-2Mana1-3)Manb1-4GlcNAcb1-4(Fuca1-6)GlcNAcb-Sp24	0	173.55755
Galb1-4GlcNAcb1-3Galb1-4GlcNAcb1-6(Galb1-4GlcNAcb1-3Galb1-4GlcNAcb1-3)GalNAca-Sp14	0	138.32842499999998
Neu5Aca2-3Galb1-4GlcNAcb1-3Galb1-4GlcNAcb1-6(Neu5Aca2-3Galb1-4GlcNAcb1-3Galb1-4GlcNAcb1-3)GalNAca-Sp14	0	33.88595000000001
Galb1-4GlcNAcb1-3Galb1-3GalNAca-Sp14	0	31.480475
GlcNAcb1-6(Neu5Aca2-3Galb1-3)GalNAca-Sp14	0	50.50337500000001
Neu5Aca2-6Galb1-4GlcNAcb1-3Galb1-4GlcNAcb1-3Galb1-4GlcNAcb1-2Mana1-6(Neu5Aca2-6Galb1-4GlcNAcb1-3Galb1-4GlcNAcb1-3Galb1-4GlcNAcb1-2Mana1-3)Manb1-4GlcNAcb1-4GlcNAcb-Sp12	1	6491.336925
GlcNAcb1-3Fuca-Sp21	0	13.015025
Galb1-3GalNAcb1-4(Neu5Aca2-8Neu5Aca2-8Neu5Aca2-3)Galb1-4Glcb-Sp21	0	27.990925000000004
