# Supplementary material for: Identifying glycan motifs using a novel subtree mining approach
Source: BMC Bioinformatics. 2020 Feb 4;21:42. doi: 10.1186/s12859-020-3374-4 (PMC7001330; doi:10.1186/s12859-020-3374-4)
Supplement: Supplementary file 6 — Additional file 6 Training and test sets. CSV files for all training and test sets used for this manuscript. [file 12859_2020_3374_MOESM6_ESM.zip › CV_Folds/CV_Folds/fold_5/test_set_DBA_100ug_13897_v5.0_DATA.csv]

glycan	binding	rfu
Glca-Sp8	0	21.869325000000003
Fuca-Sp9	1	400.6035250000001
GlcNAcb-Sp8	0	7.257624999999997
(3S)Galb1-4Glcb-Sp8	0	-3.1738500000000016
(3S)Galb1-4(6S)Glcb-Sp0	0	3.872325
(4S)Galb1-4GlcNAcb-Sp8	0	-12.13235
Neu5,9Ac2a2-6Galb1-4GlcNAcb-Sp8	0	-4.4259
Galb1-4GlcNAcb1-2Mana1-6(Galb1-4GlcNAcb1-2Mana1-3)Manb1-4GlcNAcb1-4GlcNAcb-Sp12	0	7.4266
Neu5Aca2-6Galb1-4GlcNAcb1-2Mana1-6(Neu5Aca2-6Galb1-4GlcNAcb1-2Mana1-3)Manb1-4GlcNAcb1-4GlcNAcb-Sp12	0	-4.473874999999998
Neu5Aca2-6Galb1-4GlcNAcb1-2Mana1-6(Neu5Aca2-6Galb1-4GlcNAcb1-2Mana1-3)Manb1-4GlcNAcb1-4GlcNAcb-Sp13	0	-5.488024999999999
Neu5Aca2-6Galb1-4GlcNAcb1-2Mana1-6(Neu5Aca2-6Galb1-4GlcNAcb1-2Mana1-3)Manb1-4GlcNAcb1-4GlcNAcb-Sp24	0	25.89712500000001
Fuca1-2Galb1-3GalNAcb1-3Gala-Sp9	0	15.615599999999995
Fuca1-2Galb1-3GalNAcb1-3Gala1-4Galb1-4Glcb-Sp9	0	22.609325
Fuca1-2Galb1-3GalNAcb1-4(Neu5Aca2-3)Galb1-4Glcb-Sp0	0	-10.12555
GalNAca1-3(Fuca1-2)Galb1-4GlcNAcb-Sp0	1	4749.62645
GalNAca1-3(Fuca1-2)Galb1-4Glcb-Sp0	1	1463.17195
GalNAca1-3(Fuca1-2)Galb-Sp8	1	505.68505
GalNAca1-3(Fuca1-2)Galb-Sp18	0	22.001599999999986
Gala1-3(Fuca1-2)Galb1-4(Fuca1-3)GlcNAcb-Sp8	0	22.44569999999999
Gala1-3Galb1-4(Fuca1-3)GlcNAcb-Sp8	0	6.7733750000000015
Gala1-3Galb1-3GlcNAcb-Sp0	0	0.914125000000002
Gala1-3Galb1-4Glc-Sp10	0	18.639075000000005
Galb1-3(Fuca1-4)GlcNAcb1-3Galb1-4(Fuca1-3)GlcNAcb-Sp0	0	27.49117500000001
Fuca1-4(Galb1-3)GlcNAcb-Sp8	0	3.5044500000000016
GlcNAcb1-6(Galb1-3)GalNAca-Sp8	0	-7.676050000000008
GlcNAcb1-6(Galb1-3)GalNAca-Sp14	0	-8.671325000000001
Galb1-3GlcNAcb-Sp0	0	0.6495749999999969
Galb1-4GalNAcb1-3(Fuca1-2)Galb1-4GlcNAcb-Sp8	0	-5.567
Galb1-4GlcNAcb1-3Galb1-4GlcNAcb1-3Galb1-4GlcNAcb-Sp0	0	-29.334025
GlcNAcb1-6(GlcNAcb1-3)GalNAca-Sp14	0	5.299399999999999
GlcNAcb1-3GalNAca-Sp8	0	-9.178075000000003
GlcNAcb1-4Galb1-4GlcNAcb-Sp8	0	-8.805575
GlcNAcb1-4GlcNAcb1-4GlcNAcb1-4GlcNAcb1-4GlcNAcb1-4GlcNAcb1-Sp8	0	3.6686999999999976
GlcNAcb1-6Galb1-4GlcNAcb-Sp8	0	-0.5507500000000043
Glca1-6Glca1-6Glcb-Sp8	0	-4.7383250000000015
GlcAb-Sp8	0	11.542724999999995
Mana1-6(Mana1-3)Mana1-6(Mana1-2Mana1-3)Manb1-4GlcNAcb1-4GlcNAcb-Sp12	0	40.303000000000004
Mana1-6(Mana1-3)Mana1-6(Mana1-3)Manb1-4GlcNAcb1-4GlcNAcb-Sp12	0	27.509099999999997
Manb1-4GlcNAcb-Sp0	0	1.4443249999999919
Neu5Aca2-3Galb1-4GlcNAcb1-3Galb1-4(Fuca1-3)GlcNAcb-Sp0	0	-9.46275
Neu5Aca2-3Galb1-3GalNAca-Sp8	0	-19.139525000000006
Neu5Aca2-3GalNAca-Sp8	0	-21.620300000000004
Neu5Aca2-3Galb1-3(Fuca1-4)GlcNAcb1-3Galb1-4(Fuca1-3)GlcNAcb-Sp0	0	-6.878700000000002
Neu5Aca2-3Galb1-3GlcNAcb1-3Galb1-4GlcNAcb-Sp0	0	-13.022625000000005
Neu5Aca2-3Galb1-3GlcNAcb-Sp0	0	-18.2913
Neu5Aca2-3Galb1-4(Fuca1-3)(6S)GlcNAcb-Sp8	0	4.375325
Neu5Aca2-6Galb1-4GlcNAcb1-3Galb1-4(Fuca1-3)GlcNAcb1-3Galb1-4(Fuca1-3)GlcNAcb-Sp0	0	-7.334324999999992
Neu5Aca2-8Neu5Aca2-3Galb1-4Glcb-Sp0	0	-1.4678250000000013
Neu5Acb2-6GalNAca-Sp8	0	-3.802550000000002
Neu5Gca2-6Galb1-4GlcNAcb-Sp0	0	10.366224999999996
Neu5Gca-Sp8	0	4.2254749999999985
Galb1-4(Fuca1-3)GlcNAcb1-3Galb1-3(Fuca1-4)GlcNAcb-Sp0	0	9.0591
Neu5Aca2-3Galb1-3GlcNAcb1-3Galb1-3GlcNAcb-Sp0	0	4.054349999999999
(6P)Glcb-Sp10	0	19.9896
Neu5Aca2-3Galb1-4(Fuca1-3)GlcNAcb1-6(Galb1-3)GalNAca-Sp14	0	7.5839500000000015
Galb1-4GlcNAca1-6Galb1-4GlcNAcb-Sp0	0	5.518725
Galb1-4GlcNAcb1-6Galb1-4GlcNAcb-Sp0	0	-10.467825
Neu5Aca2-6Galb1-4GlcNAcb1-2Mana1-6(GlcNAcb1-2Mana1-3)Manb1-4GlcNAcb1-4GlcNAcb-Sp12	0	-2.0967249999999997
GlcNAcb1-4GlcNAcb-Sp12	0	12.457250000000002
Neu5,9Ac2a2-3Galb1-4GlcNAcb-Sp0	0	-4.105725
Neu5Aca2-6Galb1-4GlcNAcb1-3Galb1-3GlcNAcb-Sp0	0	-2.8550249999999977
GlcNAca1-4Galb1-4GlcNAcb1-3Galb1-4Glcb-Sp0	0	-15.188300000000002
GlcNAca1-4Galb1-3GalNAc-Sp14	0	6.403800000000004
Mana1-6(Neu5Aca2-6Galb1-4GlcNAcb1-2Mana1-3)Manb1-4GlcNAcb1-4GlcNAc-Sp12	0	-12.923449999999994
Neu5Aca2-6Galb1-4GlcNAcb1-2Mana1-6Manb1-4GlcNAcb1-4GlcNAc-Sp12	0	-46.392975
Mana1-6(Galb1-4GlcNAcb1-2Mana1-3)Manb1-4GlcNAcb1-4GlcNAcb-Sp12	0	3.666374999999999
Galb1-3GlcNAcb1-2Mana1-6(Galb1-3GlcNAcb1-2Mana1-3)Manb1-4GlcNAcb1-4(Fuca1-6)GlcNAcb-Sp22	0	34.40882500000001
KDNa2-3Galb1-4Glc-Sp0	0	7.789049999999996
Galb1-4(Fuca1-3)GlcNAcb1-6(Fuca1-2Galb1-4GlcNAcb1-3)Galb1-4Glc-Sp21	0	21.158774999999988
Gala1-3(Fuca1-2)Galb1-4GlcNAcb1-2Mana1-6(Gala1-3(Fuca1-2)Galb1-4GlcNAcb1-2Mana1-3)Manb1-4GlcNAcb1-4GlcNAcb-Sp20	0	4.286775000000002
Galb1-4GlcNAcb1-6(Fuca1-4(Fuca1-2Galb1-3)GlcNAcb1-3)Galb1-4Glc-Sp21	0	25.001299999999997
GlcNAcb1-2Mana1-6(GlcNAcb1-4(GlcNAcb1-2)Mana1-3)Manb1-4GlcNAcb1-4GlcNAc-Sp21	0	10.009700000000002
Fuca1-2Galb1-3GalNAca1-3(Fuca1-2)Galb1-4Glcb-Sp0	0	5.742749999999994
Fuca1-2Galb1-3GalNAca1-3(Fuca1-2)Galb1-4GlcNAcb-Sp0	0	-4.463149999999995
GalNAcb1-4(Neu5Aca2-3)Galb1-4GlcNAcb1-3GalNAca-Sp14	1	149.780875
Galb1-4GlcNAcb1-2Mana1-6(GlcNAcb1-2Mana1-3)Manb1-4GlcNAcb1-4GlcNAc-Sp12	0	3.156849999999997
GalNAca1-3GalNAcb1-3Gala1-4Galb1-4GlcNAcb-Sp0	1	25385.718725
Gala1-3(Fuca1-2)Galb1-4(Fuca1-3)Glcb-Sp21	0	-6.669125000000001
Gala1-3(Fuca1-2)Galb1-4GlcNAcb1-3GalNAca-Sp14	0	-4.612199999999998
GalNAca1-3GalNAcb1-3Gala1-4Galb1-4Glcb-Sp0	1	29632.207425000004
Fuca1-2Galb1-3GlcNAcb1-3GalNAc-Sp14	0	-4.228500000000004
Galb1-3GlcNAcb1-6(Galb1-3GlcNAcb1-2)Mana1-6(Galb1-3GlcNAcb1-2Mana1-3)Manb1-4GlcNAcb1-4GlcNAcb-Sp19	0	17.752800000000004
Neu5Aca2-3Galb1-4GlcNAcb1-3Galb-Sp8	0	-16.311324999999997
(6S)Galb1-3GlcNAcb-Sp0	0	-17.8928
Galb1-4(Fuca1-3)GlcNAcb1-6GalNAc-Sp14	0	30.295250000000006
Neu5Aca2-3Galb1-4GlcNAcb1-6(Neu5Aca2-3Galb1-4GlcNAcb1-2)Mana1-6(GlcNAcb1-4)(Neu5Aca2-3Galb1-4GlcNAcb1-2Mana1-3)Manb1-4GlcNAcb1-4GlcNAcb-Sp21	0	-37.97862500000001
GlcNAcb1-6(GlcNAcb1-2)Mana1-6(GlcNAcb1-2Mana1-3)Manb1-4GlcNAcb1-4(Fuca1-6)GlcNAcb-Sp24	0	27.742700000000006
Neu5Aca2-6Galb1-4GlcNAcb1-6(Neu5Aca2-6Galb1-4GlcNAcb1-3)GalNAca-Sp14	0	-3.313825000000005
Galb1-3(Fuca1-4)GlcNAcb1-6GalNAca-Sp14	0	3.746400000000008
Galb1-4(Fuca1-3)GlcNAcb1-6(Neu5Aca2-6(Neu5Aca2-3Galb1-3)GlcNAcb1-3)Galb1-4Glc-Sp21	0	9.456200000000004
Fuca1-2(6S)Galb1-3GlcNAcb-Sp0	1	155.16385000000002
Fuca1-2Galb1-3(6S)GlcNAcb-Sp0	0	19.051150000000003
Galb1-3GlcNAca1-3Galb1-4GlcNAcb-Sp8	0	-44.5206
(6S)(4S)GalNAcb1-4GlcNAc-Sp8	0	-20.61015
Gala1-3Galb1-4GlcNAcb1-2Mana-Sp0	0	-3.3831750000000014
Gala1-3(Fuca1-2)Galb1-3GlcNAcb1-6GalNAc-Sp14	0	26.183300000000006
Gala1-3Galb1-3GlcNAcb1-2Mana-Sp0	0	-9.259074999999996
Galb1-4GlcNAcb1-2Mana1-6(Galb1-4GlcNAcb1-4)(Galb1-4GlcNAcb1-2Mana1-3)Manb1-4GlcNAcb1-4(Fuca1-6)GlcNAc-Sp21	0	14.277999999999995
GlcNAcb1-3Galb1-4GlcNAcb1-6(GlcNAcb1-3)Galb1-4GlcNAc-Sp0	0	-23.379975000000005
Galb1-3GalNAcb1-3Gal-Sp21	0	-18.07235
GlcNAcb1-3Galb1-4GlcNAcb1-2Mana1-6(GlcNAcb1-3Galb1-4GlcNAcb1-2Mana1-3)Manb1-4GlcNAcb1-4GlcNAcb-Sp12	0	-21.195075
Galb1-4GlcNAcb1-3Galb1-4GlcNAcb1-2Mana1-6(Galb1-4GlcNAcb1-3Galb1-4GlcNAcb1-2Mana1-3)Manb1-4GlcNAcb1-4GlcNAcb-Sp12	1	279.44432499999994
Galb1-4GlcNAcb1-3Galb1-4GlcNAcb1-2Mana1-6(Galb1-4GlcNAcb1-3Galb1-4GlcNAcb1-2Mana1-3)Manb1-4GlcNAcb1-4GlcNAcb-Sp24	0	33.11664999999999
Fuca1-2Galb1-4GlcNAcb1-3Galb1-4GlcNAcb1-2Mana1-6(Fuca1-2Galb1-4GlcNAcb1-3Galb1-4GlcNAcb1-2Mana1-3)Manb1-4GlcNAcb1-4GlcNAcb-Sp24	1	588.0
Galb1-4GlcNAcb1-3Galb1-4GlcNAcb1-3Galb1-4GlcNAcb1-2Mana1-6(Galb1-4GlcNAcb1-3Galb1-4GlcNAcb1-3Galb1-4GlcNAcb1-2Mana1-3)Manb1-4GlcNAcb1-4GlcNAcb-Sp24	0	32.426950000000005
Galb1-4GlcNAcb1-3Galb1-4GlcNAcb1-3Galb1-4GlcNAcb1-3Galb1-4GlcNAcb1-3Galb1-4GlcNAcb1-2Mana1-6(Galb1-4GlcNAcb1-3Galb1-4GlcNAcb1-3Galb1-4GlcNAcb1-3Galb1-4GlcNAcb1-3Galb1-4GlcNAcb1-2Mana1-3)Manb1-4GlcNAcb1-4GlcNAcb-Sp25	0	-10.884200000000007
Galb1-4GlcNAcb1-3Galb1-4GlcNAcb1-3Galb1-4GlcNAcb1-3Galb1-4GlcNAcb1-3Galb1-4GlcNAcb1-3Galb1-4GlcNAcb1-2Mana1-6(Galb1-4GlcNAcb1-3Galb1-4GlcNAcb1-3Galb1-4GlcNAcb1-3Galb1-4GlcNAcb1-3Galb1-4GlcNAcb1-3Galb1-4GlcNAcb1-2Mana1-3)Manb1-4GlcNAcb1-4GlcNAcb-Sp25	0	-37.90902500000001
GlcNAcb1-3Galb1-4GlcNAcb1-3Galb1-4GlcNAcb1-3Galb1-4GlcNAcb1-3Galb1-4GlcNAcb1-2Mana1-6(GlcNAcb1-3Galb1-4GlcNAcb1-3Galb1-4GlcNAcb1-3Galb1-4GlcNAcb1-3Galb1-4GlcNAcb1-2Mana1-3)Manb1-4GlcNAcb1-4(Fuca1-6)GlcNAcb-Sp19	0	12.268399999999984
GlcNAcb1-3Galb1-4GlcNAcb1-3Galb1-4GlcNAcb1-6(GlcNAcb1-3Galb1-4GlcNAcb1-3Galb1-4GlcNAb1-2)Mana1-6(GlcNAcb1-3Galb1-4GlcNAcb1-3Galb1-4GlcNAcb1-2Mana1-3)Manb1-4GlcNAcb1-4(Fuca1-6)GlcNAcb-Sp24	0	-41.69657499999999
GlcNAcb1-3Galb1-4GlcNAcb1-6(Galb1-3)GalNAca-Sp14	0	-2.3858
GlcNAcb1-3Galb1-4GlcNAcb1-3Galb1-4GlcNAcb1-3GalNAca-Sp14	0	14.174124999999995
GlcNAcb1-6(Neu5Aca2-3Galb1-3)GalNAca-Sp14	0	-6.7521
Galb1-3GalNAcb1-4(Neu5Aca2-8Neu5Aca2-8Neu5Aca2-3)Galb1-4Glcb-Sp21	0	21.133900000000004
