# Supplementary material for: Identifying glycan motifs using a novel subtree mining approach
Source: BMC Bioinformatics. 2020 Feb 4;21:42. doi: 10.1186/s12859-020-3374-4 (PMC7001330; doi:10.1186/s12859-020-3374-4)
Supplement: Supplementary file 6 — Additional file 6 Training and test sets. CSV files for all training and test sets used for this manuscript. [file 12859_2020_3374_MOESM6_ESM.zip › CV_Folds/CV_Folds/fold_5/test_set_GSL-I-B4_10ug_13920_v5.0_DATA.csv]

glycan	binding	rfu
Gala-Sp8	1	1134.77455
GalNAca-Sp8	0	12.130125000000007
GlcNAcb-Sp8	0	2.7420000000000027
(3S)Galb1-4Glcb-Sp8	0	9.8822
(3S)Galb1-4(6S)Glcb-Sp0	0	-2.2724749999999982
(6S)(4S)Galb1-4GlcNAcb-Sp0	0	-6.404525000000001
Neu5,9Ac2a-Sp8	0	-26.757225
GlcNAcb1-2Mana1-6(GlcNAcb1-2Mana1-3)Manb1-4GlcNAcb1-4GlcNAcb-Sp13	0	0.6675749999999958
Galb1-4GlcNAcb1-2Mana1-6(Galb1-4GlcNAcb1-2Mana1-3)Manb1-4GlcNAcb1-4GlcNAcb-Sp12	0	-1.118725000000003
Neu5Aca2-6Galb1-4GlcNAcb1-2Mana1-6(Neu5Aca2-6Galb1-4GlcNAcb1-2Mana1-3)Manb1-4GlcNAcb1-4GlcNAcb-Sp12	0	-4.65745
Neu5Aca2-6Galb1-4GlcNAcb1-2Mana1-6(Neu5Aca2-6Galb1-4GlcNAcb1-2Mana1-3)Manb1-4GlcNAcb1-4GlcNAcb-Sp21	0	-1.0240249999999982
Neu5Aca2-6Galb1-4GlcNAcb1-2Mana1-6(Neu5Aca2-6Galb1-4GlcNAcb1-2Mana1-3)Manb1-4GlcNAcb1-4GlcNAcb-Sp24	0	0.5001499999999997
Fuca1-2Galb1-3GalNAcb1-3Gala-Sp9	0	2.493125
Fuca1-2Galb1-3GalNAca-Sp14	0	10.102799999999998
Fuca1-2Galb1-4GlcNAcb-Sp8	0	0.6568250000000013
GalNAca1-3(Fuca1-2)Galb1-4GlcNAcb-Sp0	0	6.397675
GalNAca1-3Galb-Sp8	0	-2.8053500000000007
GalNAca1-4(Fuca1-2)Galb1-4GlcNAcb-Sp8	0	-1.8279999999999996
GalNAcb1-3Gala1-4Galb1-4GlcNAcb-Sp0	0	26.2975
Gala1-2Galb-Sp8	1	10968.545699999997
Gala1-3(Fuca1-2)Galb1-3GlcNAcb-Sp8	1	2525.524725
Gala1-3GalNAcb-Sp8	1	110.6553
Gala1-3Galb1-4Glcb-Sp0	1	648.35895
Gala1-4(Fuca1-2)Galb1-4GlcNAcb-Sp8	1	641.2377
Galb1-3GlcNAcb1-3Galb1-4(Fuca1-3)GlcNAcb-Sp0	0	-2.1049499999999988
Fuca1-4(Galb1-3)GlcNAcb-Sp8	0	-3.367875
GlcNAcb1-6(Galb1-3)GalNAca-Sp14	0	6.4726500000000025
Neu5Aca2-6(Galb1-3)GalNAca-Sp8	0	-7.462875
Galb1-4(Fuca1-3)GlcNAcb-Sp8	0	6.073649999999999
Galb1-4GlcNAcb1-3Galb1-4(Fuca1-3)GlcNAcb1-3Galb1-4(Fuca1-3)GlcNAcb-Sp0	0	-1.8611249999999997
Galb1-4GlcNAcb1-3Galb1-4Glcb-Sp8	0	13.881799999999998
GlcNAca1-6Galb1-4GlcNAcb-Sp8	1	154.43307499999997
GlcNAcb1-3Galb1-4GlcNAcb-Sp8	0	-0.9866499999999974
GlcNAcb1-3Galb1-4Glcb-Sp0	0	12.033225000000002
Glca1-6Glca1-6Glcb-Sp8	0	2.2074249999999993
Glcb1-4Glcb-Sp8	0	9.318024999999997
GlcAb1-6Galb-Sp8	0	15.648424999999996
Mana1-2Mana1-2Mana1-3Mana-Sp9	0	23.111649999999994
Mana1-2Mana1-6(Mana1-2Mana1-3)Mana1-6(Mana1-2Mana1-2Mana1-3)Manb1-4GlcNAcb1-4GlcNAcb-Sp12	0	19.380300000000005
GalNAcb1-4(Neu5Aca2-8Neu5Aca2-8Neu5Aca2-3)Galb1-4Glcb-Sp0	0	26.26
Neu5Aca2-8Neu5Aca2-8Neu5Aca2-3Galb1-4Glcb-Sp0	0	0.9322499999999962
GalNAcb1-4(Neu5Aca2-8Neu5Aca2-3)Galb1-4Glcb-Sp0	0	-0.3829750000000054
Neu5Aca2-8Neu5Aca2-8Neu5Aca-Sp8	0	-3.54265
Neu5Aca2-3(6S)Galb1-4(Fuca1-3)GlcNAcb-Sp8	0	-5.618900000000001
Neu5Aca2-3Galb1-3(Fuca1-4)GlcNAcb1-3Galb1-4(Fuca1-3)GlcNAcb-Sp0	0	0.581875
Neu5Aca2-6(Neu5Aca2-3Galb1-3)GalNAca-Sp14	0	8.544375
Neu5Aca2-3Galb1-4(6S)GlcNAcb-Sp8	0	-5.4391000000000025
Neu5Aca2-3Galb1-4(Fuca1-3)GlcNAcb1-3Galb1-4(Fuca1-3)GlcNAcb1-3Galb1-4(Fuca1-3)GlcNAcb-Sp0	0	3.976225
Neu5Aca2-3Galb1-4(Fuca1-3)GlcNAcb1-3Galb-Sp8	0	-4.55625
Neu5Aca2-8Neu5Aca-Sp8	0	3.161225
Neu5Gca2-3Galb1-3GlcNAcb-Sp0	0	2.457349999999999
Neu5Gca2-3Galb1-4GlcNAcb-Sp0	0	-1.840025000000001
Galb1-4(Fuca1-3)(6S)Glcb-Sp0	0	4.24255
Galb1-4(Fuca1-3)GlcNAcb1-3Galb1-3(Fuca1-4)GlcNAcb-Sp0	0	-1.5054250000000025
(6S)Galb1-4(6S)GlcNAcb-Sp0	0	-12.129174999999998
Galb1-3Galb1-4GlcNAcb-Sp8	0	5.926525000000005
Galb1-4GlcNAca1-6Galb1-4GlcNAcb-Sp0	0	-0.5559999999999974
Galb1-4GlcNAcb1-6Galb1-4GlcNAcb-Sp0	0	14.070875
MurNAcb1-4GlcNAcb-Sp10	0	-4.525724999999998
Mana1-6Manb-Sp10	0	10.80905
Neu5Aca2-3Galb1-4GlcNAcb1-6(Neu5Aca2-3Galb1-3)GalNAca-Sp14	0	7.098074999999998
GlcNAcb1-2Mana1-6(Neu5Aca2-6Galb1-4GlcNAcb1-2Mana1-3)Manb1-4GlcNAcb1-4GlcNAcb-Sp12	0	-14.541574999999998
GlcNAca1-4Galb1-3GlcNAcb-Sp0	0	26.267125000000004
GlcNAca1-4Galb1-4GlcNAcb1-3Galb1-4GlcNAcb-Sp0	1	120.483825
GlcNAca1-4Galb1-3GalNAc-Sp14	0	23.663125
GlcNAcb1-2Mana1-6(GlcNAcb1-2Mana1-3)Manb1-4GlcNAcb1-4(Fuca1-6)GlcNAcb-Sp22	0	0.9753249999999979
(6S)GlcNAcb1-3Galb1-4GlcNAcb-Sp0	0	6.070525000000004
KDNa2-6Galb1-4GlcNAc-Sp0	0	3.8983750000000033
KDNa2-3Galb1-4Glc-Sp0	0	2.748874999999998
Fuca1-2Galb1-4(Fuca1-3)GlcNAcb1-2Mana1-6(Fuca1-2Galb1-4(Fuca1-3)GlcNAcb1-2Mana1-3)Manb1-4GlcNAcb1-4GlcNAb-Sp20	0	7.545150000000002
Gala1-3Galb1-4GlcNAcb1-2Mana1-6(Gala1-3Galb1-4GlcNAcb1-2Mana1-3)Manb1-4GlcNAcb1-4GlcNAcb-Sp20	1	13065.6489
Fuca1-4(Galb1-3)GlcNAcb1-2Mana1-6(Fuca1-4(Galb1-3)GlcNAcb1-2Mana1-3)Manb1-4GlcNAcb1-4(Fuca1-6)GlcNAcb-Sp22	0	5.214874999999996
GalNAca1-3(Fuca1-2)Galb1-4GlcNAcb1-2Mana1-6(GalNAca1-3(Fuca1-2)Galb1-4GlcNAcb1-2Mana1-3)Manb1-4GlcNAcb1-4GlcNAcb-Sp20	0	-2.5078749999999985
Gala1-3Galb1-4(Fuca1-3)GlcNAcb1-2Mana1-6(Gala1-3Galb1-4(Fuca1-3)GlcNAcb1-2Mana1-3)Manb1-4GlcNAcb1-4GlcNAcb-Sp20	1	4173.356475000001
Galb1-4GlcNAcb1-6(Fuca1-4(Fuca1-2Galb1-3)GlcNAcb1-3)Galb1-4Glc-Sp21	0	7.0789500000000025
Galb1-3GlcNAcb1-3Galb1-4(Fuca1-3)GlcNAcb1-6(Galb1-3GlcNAcb1-3)Galb1-4Glc-Sp21	0	-1.7860249999999986
Galb1-4(Fuca1-3)GlcNAcb1-3GalNAca-Sp14	0	10.162700000000003
GalNAcb1-3Gala1-6Galb1-4Glcb-Sp8	0	-0.640225
Galb1-4GlcNAcb1-6(Neu5Aca2-6Galb1-3GlcNAcb1-3)Galb1-4Glc-Sp21	0	-0.470975000000001
Galb1-3GalNAcb1-4(Neu5Aca2-8Neu5Aca2-3)Galb1-4Glcb-Sp0	0	-4.844575000000002
GalNAca1-3GalNAcb1-3Gala1-4Galb1-4Glcb-Sp0	0	-4.735399999999995
GlcNAcb1-2(GlcNAcb1-6)Mana1-6(GlcNAcb1-2Mana1-3)Manb1-4GlcNAcb1-4GlcNAcb-Sp19	0	5.4301499999999985
Galb1-4GlcNAcb1-2Mana1-6(GlcNAcb1-4)(Galb1-4GlcNAcb1-2Mana1-3)Manb1-4GlcNAcb1-4GlcNAc-Sp21	0	8.186125
Galb1-4Galb-Sp10	0	7.038525000000004
GalNAcb1-6GalNAcb-Sp8	0	-3.813250000000002
Fuca1-2Galb1-4GlcNAcb1-6(Fuca1-2Galb1-4GlcNAcb1-3)GalNAc-Sp14	0	0.2875
Gala1-3Fuca1-2Galb1-4GlcNAcb1-6(Gala1-3Fuca1-2Galb1-4GlcNAcb1-3)GalNAc-Sp14	1	4586.211575000001
Neu5Aca2-6Galb1-4GlcNAcb1-4Mana1-6(GlcNAcb1-4)(Neu5Aca2-6Galb1-4GlcNAcb1-4(Neu5Aca2-6Galb1-4GlcNAcb1-2)Mana1-3)Manb1-4GlcNAcb1-4GlcNAcb-Sp21	0	-10.586775
Neu5Aca2-6Galb1-4GlcNAcb1-6(Neu5Aca2-6Galb1-4GlcNAcb1-2)Mana1-6(GlcNAcb1-4)(Neu5Aca2-6Galb1-4GlcNAcb1-4(Neu5Aca2-6Galb1-4GlcNAcb1-2)Mana1-3)Manb1-4GlcNAcb1-4GlcNAcb-Sp21	0	2.8966250000000042
Glca1-4Glca1-4Glca1-4Glcb-Sp10	0	4.922450000000001
Neu5Aca2-6Galb1-4GlcNAcb1-2Mana1-6(Neu5Aca2-6Galb1-4GlcNAcb1-2Mana1-3)Manb1-4GlcNAcb1-4(Fuca1-6)GlcNAcb-Sp24	0	-2.092425000000002
Galb1-4(Fuca1-3)GlcNAcb1-2Mana-Sp0	0	-1.0554500000000022
(6P)Galb1-4GlcNAcb-SP0	0	-9.799775
GalNAca1-3(Fuca1-2)Galb1-4GlcNAcb1-6GalNAc-Sp14	0	7.925450000000001
Gala1-3Galb1-3GlcNAcb1-2Mana-Sp0	1	5637.055699999999
Galb1-4GlcNAcb1-2Mana1-6(GlcNAcb1-4)(Galb1-4GlcNAcb1-2Mana1-3)Manb1-4GlcNAcb1-4(Fuca1-6)GlcNAc-Sp21	0	2.0382749999999965
Fuca1-4(Galb1-3)GlcNAcb1-2Mana-Sp0	0	21.325275000000005
Galb1-3GalNAcb1-3Gal-Sp21	0	-3.16475
GlcNAcb1-3Galb1-4GlcNAcb1-2Mana1-6(GlcNAcb1-3Galb1-4GlcNAcb1-2Mana1-3)Manb1-4GlcNAcb1-4GlcNAcb-Sp12	0	-3.847725000000001
Galb1-4GlcNAcb1-3Galb1-4GlcNAcb1-2Mana1-6(Galb1-4GlcNAcb1-3Galb1-4GlcNAcb1-2Mana1-3)Manb1-4GlcNAcb1-4GlcNAcb-Sp12	1	113.07225000000004
Galb1-4GlcNAcb1-3Galb1-4GlcNAcb1-2Mana1-6(Galb1-4GlcNAcb1-3Galb1-4GlcNAcb1-2Mana1-3)Manb1-4GlcNAcb1-4GlcNAcb-Sp24	0	10.200974999999996
Neu5Gca2-8Neu5Aca2-3Galb1-4GlcNAc-Sp0	0	-5.240124999999999
Neu5Gca2-8Neu5Gca2-3Galb1-4GlcNAcb1-3Galb1-4GlcNAc-Sp0	0	-1.7611749999999995
GlcNAb1-3Galb1-3GalNAc-Sp14	0	2.6266250000000007
Galb1-4GlcNAcb1-3Galb1-4GlcNAcb1-2Mana1-6(Galb1-4GlcNAcb1-3Galb1-4GlcNAcb1-2Mana1-3)Manb1-4GlcNAcb1-4(Fuca1-6)GlcNAcb-Sp24	0	6.023049999999998
GlcNAcb1-3Galb1-4GlcNAcb1-3Galb1-4GlcNAcb1-2Mana1-6(GlcNAcb1-3Galb1-4GlcNAcb1-3Galb1-4GlcNAcb1-2Mana1-3)Manb1-4GlcNAcb1-4(Fuca1-6)GlcNAcb-Sp24	1	111.83257499999996
GlcNAcb1-3Galb1-4GlcNAcb1-3Galb1-4GlcNAcb1-3Galb1-4GlcNAcb1-2Mana1-6(GlcNAcb1-3Galb1-4GlcNAcb1-3Galb1-4GlcNAcb1-3Galb1-4GlcNAcb1-2Mana1-3)Manb1-4GlcNAcb1-4(Fuca1-6)GlcNAcb-Sp24	1	112.52285
Galb1-4GlcNAcb1-3Galb1-4GlcNAcb1-3Galb1-4GlcNAcb1-3Galb1-4GlcNAcb1-2Mana1-6(Galb1-4GlcNAcb1-3Galb1-4GlcNAcb1-3Galb1-4GlcNAcb1-3Galb1-4GlcNAcb1-2Mana1-3)Manb1-4GlcNAcb1-4(Fuca1-6)GlcNAcb-Sp24	0	9.376175000000002
Galb1-4GlcNAcb1-3Galb1-4GlcNAcb1-6(Galb1-4GlcNAcb1-3Galb1-4GlcNAcb1-3)GalNAca-Sp14	0	21.268799999999995
Neu5Aca2-3Galb1-4GlcNAcb1-3Galb1-4GlcNAcb1-3GalNAca-Sp14	0	2.7892499999999987
GlcNAcb1-3Galb1-4GlcNAcb1-6(GlcNAcb1-3Galb1-4GlcNAcb1-3)GalNAca-Sp14	0	7.436300000000003
Neu5Aca2-6Galb1-4GlcNAcb1-3Galb1-4GlcNAcb1-6(Galb1-3)GalNAca-Sp14	0	23.0392
GlcNAcb1-3Fuca-Sp21	0	10.423524999999996
