# Supplementary material for: Identifying glycan motifs using a novel subtree mining approach
Source: BMC Bioinformatics. 2020 Feb 4;21:42. doi: 10.1186/s12859-020-3374-4 (PMC7001330; doi:10.1186/s12859-020-3374-4)
Supplement: Supplementary file 6 — Additional file 6 Training and test sets. CSV files for all training and test sets used for this manuscript. [file 12859_2020_3374_MOESM6_ESM.zip › CV_Folds/CV_Folds/fold_5/test_set_H3N8-HA_16686_v5.1_DATA.csv]

glycan	binding	rfu
Glca-Sp8	0	15.893175000000005
GlcNAcb-Sp0	0	7.310200000000003
(3S)Galb1-4(Fuca1-3)(6S)Glc-Sp0	0	4.50835
(3S)Galb1-4Glcb-Sp8	0	10.71975
(6S)(4S)Galb1-4GlcNAcb-Sp0	0	6.547675
Neu5,9Ac2a-Sp8	0	5.239375
GlcNAcb1-2Mana1-6(GlcNAcb1-2Mana1-3)Manb1-4GlcNAcb1-4GlcNAcb-Sp13	0	5.434025000000001
Galb1-4GlcNAcb1-2Mana1-6(Galb1-4GlcNAcb1-2Mana1-3)Manb1-4GlcNAcb1-4GlcNAcb-Sp12	0	-0.9241500000000004
Neu5Aca2-6Galb1-4GlcNAcb1-2Mana1-6(Neu5Aca2-6Galb1-4GlcNAcb1-2Mana1-3)Manb1-4GlcNAcb1-4GlcNAcb-Sp12	0	12.6595
Neu5Aca2-6Galb1-4GlcNAcb1-2Mana1-6(Neu5Aca2-6Galb1-4GlcNAcb1-2Mana1-3)Manb1-4GlcNAcb1-4GlcNAcb-Sp24	0	8.055125
Fuca1-2Galb1-3GalNAcb1-3Gala-Sp9	0	2.5382249999999993
Fuca1-2Galb1-3GalNAcb1-3Gala1-4Galb1-4Glcb-Sp9	0	7.30665
Fuca1-2Galb1-3GalNAcb1-4(Neu5Aca2-3)Galb1-4Glcb-Sp0	0	4.9012
Fuca1-2Galb1-4GlcNAcb-Sp8	0	4.122425
GalNAca1-3(Fuca1-2)Galb1-4GlcNAcb-Sp0	0	5.093974999999999
GalNAca1-3Galb-Sp8	0	4.89395
GalNAca1-4(Fuca1-2)Galb1-4GlcNAcb-Sp8	0	7.397324999999999
GalNAcb1-3Gala1-4Galb1-4GlcNAcb-Sp0	0	10.3243
Gala1-3(Fuca1-2)Galb1-4(Fuca1-3)GlcNAcb-Sp8	0	4.2443
Gala1-3(Fuca1-2)Galb-Sp8	0	5.420650000000001
Gala1-3GalNAca-Sp8	0	6.9722750000000016
Gala1-3GalNAca-Sp16	0	-2.46975
Galb1-3GlcNAcb1-3Galb1-4(Fuca1-3)GlcNAcb-Sp0	0	9.601824999999998
Neu5Aca2-6(Galb1-3)GalNAca-Sp14	0	3.894874999999999
Galb1-3GalNAca-Sp14	0	2.1728
Galb1-4GlcNAcb1-6(Galb1-3)GalNAca-Sp8	0	6.1068
Galb1-4GlcNAcb1-6(Galb1-3)GalNAc-Sp14	0	12.11425
Galb1-4Glcb-Sp8	0	3.893874999999999
GlcNAcb1-2Galb1-3GalNAca-Sp8	0	-1.7996999999999987
GlcNAcb1-3GalNAca-Sp14	0	1.2428250000000023
GlcNAcb1-6GalNAca-Sp14	0	4.165325000000001
Glca1-4Glcb-Sp8	0	6.332024999999998
Glca1-4Glca-Sp8	0	3.6723
Glca1-6Glca1-6Glcb-Sp8	0	0.02134999999999998
Mana1-2Mana1-2Mana1-3Mana-Sp9	0	4.338175
Mana1-2Mana1-6(Mana1-3)Mana1-6(Mana1-2Mana1-2Mana1-3)Manb1-4GlcNAcb1-4GlcNAcb-Sp12	0	4.1819000000000015
Mana1-6(Mana1-3)Mana-Sp9	0	7.232924999999999
Neu5Aca2-3Galb1-4GlcNAcb1-3Galb1-4(Fuca1-3)GlcNAcb-Sp0	0	2.8007000000000013
Fuca1-2(6S)Galb1-4GlcNAcb-Sp0	0	7.279950000000002
Neu5Aca2-3Galb1-3GalNAca-Sp8	1	147.70482499999997
GalNAcb1-4(Neu5Aca2-8Neu5Aca2-8Neu5Aca2-8Neu5Aca2-3)Galb1-4Glcb-Sp0	0	8.721574999999998
Neu5Aca2-3Galb1-4(Neu5Aca2-3Galb1-3)GlcNAcb-Sp8	1	886.9546749999997
Neu5Aca2-3Galb1-4(6S)GlcNAcb-Sp8	1	234.82265
Neu5Aca2-3Galb1-4GlcNAcb-Sp0	1	222.00590000000003
Neu5Aca2-3Galb1-4Glcb-Sp0	1	209.3848
Neu5Aca2-6Galb1-4GlcNAcb-Sp0	0	5.667024999999998
Neu5Aca2-6Galb1-4GlcNAcb-Sp8	0	8.878950000000003
Neu5Aca2-8Neu5Aca2-3Galb1-4Glcb-Sp0	0	-3.5158
Neu5Acb2-6GalNAca-Sp8	0	1.9023750000000008
Neu5Gca-Sp8	0	3.9882250000000012
Neu5Aca2-3Galb1-4GlcNAcb1-6(Galb1-3)GalNAca-Sp14	0	13.5106
Neu5Aca2-3Galb1-3GlcNAcb1-3Galb1-3GlcNAcb-Sp0	1	70.27894999999998
(6S)Galb1-4(6S)GlcNAcb-Sp0	0	8.624175
Neu5Aca2-6Galb1-4GlcNAcb1-2Mana1-6(Galb1-4GlcNAcb1-2Mana1-3)Manb1-4GlcNAcb1-4GlcNAcb-Sp12	0	4.706700000000001
GlcNAcb1-6(Galb1-4GlcNAcb1-3)Galb1-4GlcNAc-Sp0	0	6.6986
Neu5Aca2-6Galb1-4GlcNAcb1-2Mana1-6(GlcNAcb1-2Mana1-3)Manb1-4GlcNAcb1-4GlcNAcb-Sp12	0	13.293824999999998
GlcNAcb1-3Man-Sp10	0	14.2521
MurNAcb1-4GlcNAcb-Sp10	0	7.978050000000001
Mana1-2Mana1-6(Mana1-3)Mana1-6(Mana1-2Mana1-2Mana1-3)Mana-Sp9	0	7.7807749999999976
Galb1-4GlcNAcb1-2Mana1-6(Neu5Aca2-6Galb1-4GlcNAcb1-2Mana1-3)Manb1-4GlcNAcb1-4GlcNAcb-Sp12	0	4.793474999999999
Neu5Aca2-3Galb1-4GlcNAcb1-2Mana1-6(Neu5Aca2-3Galb1-4GlcNAcb1-2Mana1-3)Manb1-4GlcNAcb1-4GlcNAcb-Sp12	1	441.79019999999986
GlcNAca1-4Galb1-4GlcNAcb-Sp0	0	5.965250000000001
GlcNAca1-4Galb1-4GlcNAcb1-3Galb1-4Glcb-Sp0	0	8.035675
Galb1-4GlcNAcb1-2Mana1-3Manb1-4GlcNAcb1-4GlcNAc-Sp12	0	14.09765
GlcNAcb1-2Mana1-6(GlcNAcb1-2Mana1-3)Manb1-4GlcNAcb1-4(Fuca1-6)GlcNAcb-Sp22	0	0.43822500000000186
Galb1-3GlcNAcb1-2Mana1-6(Galb1-3GlcNAcb1-2Mana1-3)Manb1-4GlcNAcb1-4(Fuca1-6)GlcNAcb-Sp22	0	7.932774999999999
(6S)GlcNAcb1-3Galb1-4GlcNAcb-Sp0	0	16.662225000000007
KDNa2-3Galb1-3GalNAca-Sp14	0	-0.5999250000000003
Fuca1-2Galb1-4GlcNAcb1-2Mana1-6(Fuca1-2Galb1-4GlcNAcb1-2Mana1-3)Manb1-4GlcNAcb1-4GlcNAcb-Sp20	0	8.312275
Fuca1-4(Galb1-3)GlcNAcb1-2Mana1-6(Fuca1-4(Galb1-3)GlcNAcb1-2Mana1-3)Manb1-4GlcNAcb1-4(Fuca1-6)GlcNAcb-Sp22	0	-0.9929250000000004
Gala1-3(Fuca1-2)Galb1-3GlcNAcb1-2Mana1-6(Gala1-3(Fuca1-2)Galb1-3GlcNAcb1-2Mana1-3)Manb1-4GlcNAcb1-4GlcNAcb-Sp20	0	7.2004
Neu5Aca2-6Galb1-4GlcNAcb1-3GalNAc-Sp14	0	0.04607499999999831
Galb1-4GlcNAcb1-6(Fuca1-4(Fuca1-2Galb1-3)GlcNAcb1-3)Galb1-4Glc-Sp21	0	7.546899999999999
Galb1-3GlcNAcb1-3Galb1-4(Fuca1-3)GlcNAcb1-6(Galb1-3GlcNAcb1-3)Galb1-4Glc-Sp21	0	4.841799999999998
Fuca1-2Galb1-3GalNAca1-3(Fuca1-2)Galb1-4GlcNAcb-Sp0	0	7.251649999999999
Galb1-3GlcNAcb1-3GalNAca-Sp14	0	3.940825000000001
GalNAcb1-4(Neu5Aca2-3)Galb1-4GlcNAcb1-3GalNAca-Sp14	0	3.2654250000000005
GalNAca1-3(Fuca1-2)Galb1-3GalNAca1-3(Fuca1-2)Galb1-4GlcNAcb-Sp0	1	147.369475
Fuca1-2Galb1-4GlcNAcb1-3GalNAca-Sp14	0	6.216474999999999
Galb1-4GlcNAcb1-6(Neu5Aca2-6Galb1-3GlcNAcb1-3)Galb1-4Glc-Sp21	0	5.918125
GalNAca1-3(Fuca1-2)Galb1-4GlcNAcb1-3GalNAca-Sp14	0	1.135
Gala1-3(Fuca1-2)Galb1-4(Fuca1-3)GlcNAcb1-3GalNAc-Sp14	0	5.499825
Gala1-3Galb1-3GlcNAcb1-3GalNAc-Sp14	0	12.211724999999998
Galb1-4GlcNAcb1-6(Galb1-4GlcNAcb1-2)Mana1-6(GlcNAcb1-4)(Galb1-4GlcNAcb1-4(Galb1-4GlcNAcb1-2)Mana1-3)Manb1-4GlcNAcb1-4GlcNAc-Sp21	0	4.3949500000000015
Galb1-6Galb-Sp10	0	1.8322249999999995
(6S)Galb1-3GlcNAcb-Sp0	0	-1.4044999999999996
Galb1-4GlcNAcb1-6(Galb1-4GlcNAcb1-2)Mana1-6(Galb1-4GlcNAcb1-2Mana1-3)Manb1-4GlcNAcb1-4GlcNAcb-Sp19	0	1.9093249999999995
Neu5Aca2-6Galb1-4GlcNAcb1-6(Galb1-3GlcNAcb1-3)Galb1-4Glcb-Sp21	0	-1.4981999999999993
Neu5Aca2-3Galb1-3GlcNAcb1-2Mana1-6(GlcNAcb1-4)(Neu5Aca2-3Galb1-3GlcNAcb1-2Mana1-3)Manb1-4GlcNAcb1-4GlcNAc-Sp21	0	2.085699999999999
Gala1-3Galb1-4GlcNAcb1-6GalNAca-Sp14	0	6.149224999999999
Gala1-3(Fuca1-2)Galb1-4GlcNAcb1-6GalNAca-Sp14	0	7.655625
GalNAcb1-4(Fuca1-3)(6S)GlcNAcb-Sp8	0	13.888224999999998
(6S)(4S)GalNAcb1-4GlcNAc-Sp8	0	6.596399999999999
(3S)GalNAcb1-4(3S)GlcNAc-Sp8	0	2.3657250000000003
Gala1-3(Fuca1-2)Galb1-4GlcNAcb1-2Mana-Sp0	0	7.99025
Gala1-3Galb1-3GlcNAcb1-2Mana-Sp0	0	8.063524999999998
GalNAcb1-4GlcNAcb1-2Mana-Sp0	0	3.4453500000000017
Galb1-4GlcNAcb1-2Mana1-6(Galb1-4GlcNAcb1-4)(Galb1-4GlcNAcb1-2Mana1-3)Manb1-4GlcNAcb1-4(Fuca1-6)GlcNAc-Sp21	0	3.1413
Fuca1-4(Galb1-3)GlcNAcb1-2Mana-Sp0	0	9.204774999999996
GalNAca1-3(Fuca1-2)Galb1-3GalNAcb1-3Gala1-4Galb1-4Glc-Sp21	0	6.316374999999999
Galb1-3GalNAcb1-3Gal-Sp21	0	4.806725
GlcNAcb1-3Galb1-4GlcNAcb1-3Galb1-4GlcNAcb1-2Mana1-6(GlcNAcb1-3Galb1-4GlcNAcb1-3Galb1-4GlcNAcb1-2Mana1-3)Manb1-4GlcNAcb1-4GlcNAcb-Sp12	0	15.966825
GlcNAcb1-3Galb1-4GlcNAcb1-3Galb1-4GlcNAcb1-2Mana1-6(GlcNAcb1-3Galb1-4GlcNAcb1-3Galb1-4GlcNAcb1-2Mana1-3)Manb1-4GlcNAcb1-4GlcNAcb-Sp25	0	11.332150000000002
GalNAcb1-3GlcNAcb-Sp0	0	3.5269249999999994
GalNAcb1-4GlcNAcb1-3GalNAcb1-4GlcNAcb-Sp0	0	10.248800000000003
Galb1-4GlcNAcb1-3Galb1-4GlcNAcb1-3Galb1-4GlcNAcb1-3Galb1-4GlcNAcb1-3Galb1-4GlcNAcb1-2Mana1-6(Galb1-4GlcNAcb1-3Galb1-4GlcNAcb1-3Galb1-4GlcNAcb1-3Galb1-4GlcNAcb1-3Galb1-4GlcNAcb1-2Mana1-3)Manb1-4GlcNAcb1-4GlcNAcb-Sp25	0	1.4712999999999994
Galb1-4GlcNAcb1-3Galb1-4GlcNAcb1-3Galb1-4GlcNAcb1-3Galb1-4GlcNAcb1-3Galb1-4GlcNAcb1-3Galb1-4GlcNAcb1-2Mana1-6(Galb1-4GlcNAcb1-3Galb1-4GlcNAcb1-3Galb1-4GlcNAcb1-3Galb1-4GlcNAcb1-3Galb1-4GlcNAcb1-3Galb1-4GlcNAcb1-2Mana1-3)Manb1-4GlcNAcb1-4GlcNAcb-Sp25	0	12.100625
Galb1-4GlcNAcb1-3Galb1-4GlcNAcb1-6(Galb1-4GlcNAcb1-3Galb1-4GlcNAb1-2)Mana1-6(Galb1-4GlcNAcb1-3Galb1-4GlcNAcb1-2Mana1-3)Manb1-4GlcNAcb1-4(Fuca1-6)GlcNAcb-Sp24	0	7.72845
Galb1-4GlcNAcb1-3Galb1-4GlcNAcb1-3Galb1-4GlcNAcb1-6(Galb1-4GlcNAcb1-3Galb1-4GlcNAcb1-3Galb1-4GlcNAb1-2)Mana1-6(Galb1-4GlcNAcb1-3Galb1-4GlcNAcb1-3Galb1-4GlcNAcb1-2Mana1-3)Manb1-4GlcNAcb1-4(Fuca1-6)GlcNAcb-Sp24	0	17.313275
GlcNAcb1-3Galb1-4GlcNAcb1-3Galb1-4GlcNAcb1-3Galb1-4GlcNAcb1-3Galb1-4GlcNAcb1-6(GlcNAcb1-3Galb1-4GlcNAcb1-3Galb1-4GlcNAcb1-3Galb1-4GlcNAcb1-3Galb1-4GlcNAb1-2)Mana1-6(GlcNAcb1-3Galb1-4GlcNAcb1-3Galb1-4GlcNAcb1-3Galb1-4GlcNAcb1-3Galb1-4GlcNAcb1-2Mana1-3)Manb1-4GlcNAcb1-4(Fuca1-6)GlcNAcb-Sp24	0	18.391575000000003
Galb1-4GlcNAcb1-3Galb1-4GlcNAcb1-6(Galb1-3)GalNAca-Sp14	0	10.086875
GlcNAcb1-3Galb1-4GlcNAcb1-3Galb1-4GlcNAcb1-3GalNAca-Sp14	0	10.896575
Neu5Aca2-3Galb1-4GlcNAcb1-3Galb1-4GlcNAcb1-6(Galb1-3)GalNAca-Sp14	1	96.31554999999996
Neu5Aca2-6Galb1-4GlcNAcb1-6(Galb1-3)GalNAca-Sp14	0	0.34402500000000025
Neu5Aca2-6Galb1-4GlcNAcb1-3Galb1-4GlcNAcb1-2Mana1-6(Neu5Aca2-6Galb1-4GlcNAcb1-3Galb1-4GlcNAcb1-2Mana1-3)Manb1-4GlcNAcb1-4GlcNAcb-Sp12	0	5.256499999999999
