# Supplementary material for: Identifying glycan motifs using a novel subtree mining approach
Source: BMC Bioinformatics. 2020 Feb 4;21:42. doi: 10.1186/s12859-020-3374-4 (PMC7001330; doi:10.1186/s12859-020-3374-4)
Supplement: Supplementary file 6 — Additional file 6 Training and test sets. CSV files for all training and test sets used for this manuscript. [file 12859_2020_3374_MOESM6_ESM.zip › CV_Folds/CV_Folds/fold_5/test_set_HA_PuertoRico_8_34_13829_v5_DATA.csv]

glycan	binding	rfu
Glca-Sp8	0	14.313500000000007
Manb-Sp8	0	16.587675
GlcNAcb1-6(GlcNAcb1-4)(GlcNAcb1-3)GlcNAc-Sp8	0	24.968225000000004
6S(3S)Galb1-4(6S)GlcNAcb-Sp0	0	29.195325
(3S)Galb1-4(6S)GlcNAcb-Sp8	0	10.461099999999997
(6S)Galb1-4GlcNAcb-Sp8	0	9.901599999999998
Neu5,9Ac2a2-6Galb1-4GlcNAcb-Sp8	0	6.442050000000004
Mana1-6(Mana1-3)Manb1-4GlcNAcb1-4GlcNAcb-Sp12	0	10.79545
Mana1-6(Mana1-3)Manb1-4GlcNAcb1-4GlcNAcb-Sp13	0	9.310975
GlcNAcb1-2Mana1-6(GlcNAcb1-2Mana1-3)Manb1-4GlcNAcb1-4GlcNAcb-Sp13	0	3.2536249999999987
Galb1-4GlcNAcb1-2Mana1-6(Galb1-4GlcNAcb1-2Mana1-3)Manb1-4GlcNAcb1-4GlcNAcb-Sp12	0	14.2062
Neu5Aca2-6Galb1-4GlcNAcb1-2Mana1-6(Neu5Aca2-6Galb1-4GlcNAcb1-2Mana1-3)Manb1-4GlcNAcb1-4GlcNAcb-Sp13	0	42.48107499999999
Fuca1-2Galb1-3(Fuca1-4)GlcNAcb-Sp8	0	10.90355
Fuca1-2Galb1-4GlcNAcb1-3Galb1-4GlcNAcb1-3Galb1-4GlcNAcb-Sp0	0	5.031725000000002
GalNAca1-3(Fuca1-2)Galb1-4(Fuca1-3)GlcNAcb-Sp0	0	20.943924999999997
GalNAca1-3(Fuca1-2)Galb-Sp18	0	12.8619
GalNAca1-3GalNAcb-Sp8	0	8.342600000000001
GalNAcb1-3GalNAca-Sp8	0	21.121800000000004
Gala1-3(Fuca1-2)Galb1-3GlcNAcb-Sp8	0	4.6272
Gala1-3(Fuca1-2)Galb1-4Glcb-Sp0	0	7.465200000000001
Gala1-4(Gala1-3)Galb1-4GlcNAcb-Sp8	0	50.48459999999999
Gala1-3GalNAca-Sp8	0	56.0825
Galb1-2Galb-Sp8	0	5.447350000000003
Neu5Aca2-6(Galb1-3)GalNAca-Sp8	0	9.324275
Galb1-3GalNAca-Sp8	0	13.477250000000002
Galb1-4GlcNAcb1-6(Galb1-3)GalNAca-Sp8	0	42.50747499999999
Galb1-4GlcNAcb1-6(Galb1-3)GalNAc-Sp14	0	21.112525
Galb1-4Glcb-Sp8	0	14.13815
GlcNAcb1-2Galb1-3GalNAca-Sp8	0	7.878450000000001
GlcNAcb1-3Galb-Sp8	0	4.878374999999999
GlcNAcb1-6Galb1-4GlcNAcb-Sp8	0	20.95735
Glca1-4Glca-Sp8	0	12.712325
Glca1-6Glca1-6Glcb-Sp8	0	6.420925
Glcb1-4Glcb-Sp8	0	12.951375000000002
Mana1-2Mana1-3Mana-Sp9	0	4.954324999999999
Mana1-6(Mana1-3)Mana-Sp9	0	49.300675
Mana1-6(Mana1-3)Mana1-6(Mana1-2Mana1-3)Manb1-4GlcNAcb1-4GlcNAcb-Sp12	0	20.558000000000003
Fuca1-2(6S)Galb1-4GlcNAcb-Sp0	0	5.836325
Fuca1-2(6S)Galb1-4(6S)Glcb-Sp0	0	49.60057499999998
GalNAcb1-4(Neu5Aca2-8Neu5Aca2-8Neu5Aca2-8Neu5Aca2-3)Galb1-4Glcb-Sp0	0	19.74105
Neu5Aca2-6(Neu5Aca2-3Galb1-3)GalNAca-Sp14	0	17.045249999999996
Neu5Aca2-3Galb-Sp8	0	3.3008749999999982
Neu5Aca2-3Galb1-4(Fuca1-3)GlcNAcb-Sp0	0	8.16015
Neu5Aca2-3Galb1-4(Fuca1-3)GlcNAcb1-3Galb-Sp8	0	21.905375000000006
Neu5Aca2-6GalNAca-Sp8	1	458.94795
Neu5Aca2-6GalNAcb1-4GlcNAcb-Sp0	1	4491.971825
Neu5Aca2-6Galb1-4Glcb-Sp0	0	45.606850000000016
Neu5Aca2-8Neu5Aca-Sp8	0	20.177575
Neu5Gca2-3Galb1-4(Fuca1-3)GlcNAcb-Sp0	0	10.845425
Neu5Gca2-6Galb1-4GlcNAcb-Sp0	0	39.176225
Neu5Gca-Sp8	0	17.109225
Neu5Aca2-3Galb1-3GlcNAcb1-3Galb1-3GlcNAcb-Sp0	0	19.175875
Neu5Aca2-3Galb1-4GlcNAcb1-3Galb1-3GlcNAcb-Sp0	0	18.627675000000007
Neu5Aca2-3Galb1-4(Fuca1-3)GlcNAcb1-6(Galb1-3)GalNAca-Sp14	0	55.62822500000002
Galb1-4GlcNAca1-6Galb1-4GlcNAcb-Sp0	0	6.368149999999996
GlcAb1-3GlcNAcb-Sp8	0	40.916975
Neu5Aca2-8Neu5Acb-Sp17	0	37.45855
Galb1-3GlcNAcb1-2Mana1-6(Galb1-3GlcNAcb1-2Mana1-3)Manb1-4GlcNAcb1-4GlcNAcb-Sp19	0	16.9813
GalNAcb1-3Gala1-4Galb1-4GlcNAcb1-3Galb1-4Glcb-Sp0	0	15.530824999999995
GlcNAca1-4Galb1-4GlcNAcb1-3Galb1-4GlcNAcb1-3Galb1-4GlcNAcb-Sp0	0	9.534899999999997
GlcNAca1-4Galb1-3GlcNAcb-Sp0	0	17.471499999999995
GlcNAca1-4Galb1-4GlcNAcb1-3Galb1-4Glcb-Sp0	0	6.572924999999999
Neu5Aca2-6Galb1-4GlcNAcb1-2Mana1-3Manb1-4GlcNAcb1-4GlcNAc-Sp12	1	451.601475
Galb1-4GlcNAcb1-2Mana1-3Manb1-4GlcNAcb1-4GlcNAc-Sp12	0	10.138450000000002
Mana1-6(Galb1-4GlcNAcb1-2Mana1-3)Manb1-4GlcNAcb1-4GlcNAcb-Sp12	0	15.73625
KDNa2-3Galb1-4(Fuca1-3)GlcNAc-Sp0	0	26.788825
Fuca1-4(Galb1-3)GlcNAcb1-2Mana1-6(Fuca1-4(Galb1-3)GlcNAcb1-2Mana1-3)Manb1-4GlcNAcb1-4(Fuca1-6)GlcNAcb-Sp22	0	14.818675
Neu5Aca2-6GlcNAcb1-4GlcNAcb1-4GlcNAc-Sp21	0	36.09485
Gala1-3(Fuca1-2)Galb1-3GlcNAcb1-2Mana1-6(Gala1-3(Fuca1-2)Galb1-3GlcNAcb1-2Mana1-3)Manb1-4GlcNAcb1-4GlcNAcb-Sp20	0	11.725900000000005
Neu5Aca2-3Galb1-4GlcNAcb1-3GalNAc-Sp14	0	11.845325
Galb1-3GalNAca1-3(Fuca1-2)Galb1-4Glc-Sp0	0	16.426325000000006
Galb1-3GalNAca1-3(Fuca1-2)Galb1-4GlcNAc-Sp0	0	17.53585
Galb1-3GlcNAcb1-3Galb1-4GlcNAcb1-6(Galb1-3GlcNAcb1-3)Galb1-4Glcb-Sp0	0	12.821125000000002
Galb1-4GlcNAcb1-6(Galb1-4GlcNAcb1-2)Mana1-6(Galb1-4GlcNAcb1-4(Galb1-4GlcNAcb1-2)Mana1-3)Manb1-4GlcNAcb1-4GlcNAcb-Sp21	0	9.899349999999998
GlcNAcb1-2Mana1-6(Galb1-4GlcNAcb1-2Mana1-3)Manb1-4GlcNAcb1-4GlcNAc-Sp12	0	10.18605
Galb1-4(Fuca1-3)GlcNAcb1-3GalNAca-Sp14	0	29.439250000000005
Gala1-4Galb1-4GlcNAcb1-2Mana1-6(Gala1-4Galb1-4GlcNAcb1-2Mana1-3)Manb1-4GlcNAcb1-4GlcNAcb-Sp24	0	13.309024999999993
Galb1-4GlcNAcb1-6(Neu5Aca2-6Galb1-3GlcNAcb1-3)Galb1-4Glc-Sp21	0	24.70135
Gala1-3Galb1-3GlcNAcb1-3GalNAc-Sp14	0	10.733050000000006
Gala1-3(Fuca1-2)Galb1-4GlcNAcb1-2Mana1-6(Gala1-3(Fuca1-2)Galb1-4GlcNAcb1-2Mana1-3)Manb1-4GlcNAcb1-4(Fuca1-6)GlcNAcb-Sp22	0	34.453050000000005
Galb1-4GlcNAcb1-6(Fuca1-2Galb1-3GlcNAcb1-3)Galb1-4Glc-Sp21	0	16.896449999999962
Neu5Aca2-3Galb1-4GlcNAcb1-3Galb-Sp8	0	60.16664999999999
Neu5Aca2-6Galb1-4GlcNAcb1-6(Fuca1-2Galb1-3GlcNAcb1-3)Galb1-4Glc-Sp21	0	33.54405
Neu5Aca2-6Galb1-4GlcNAcb1-2Mana1-6(GlcNAcb1-4)(Neu5Aca2-6Galb1-4GlcNAcb1-2Mana1-3)Manb1-4GlcNAcb1-4GlcNAcb-Sp21	0	14.619000000000002
Galb1-3GlcNAcb1-2Mana1-6(GlcNAcb1-4)(Galb1-3GlcNAcb1-2Mana1-3)Manb1-4GlcNAcb1-4GlcNAcb-Sp21	0	14.201899999999998
Neu5Aca2-3Galb1-4GlcNAcb1-6GalNAca-Sp14	0	39.75765000000001
Neu5Aca2-6Galb1-4GlcNAcb1-6(Neu5Aca2-6Galb1-4GlcNAcb1-3)GalNAca-Sp14	1	8896.431775000001
Neu5Aca2-6Galb1-4GlcNAcb1-6(Fuca1-2Galb1-4(Fuca1-3)GlcNAcb1-3)Galb1-4Glc-Sp21	0	11.424725
Galb1-4(Fuca1-3)GlcNAcb1-2Mana-Sp0	0	41.81569999999999
Gala1-3(Fuca1-2)Galb1-4GlcNAcb1-6GalNAca-Sp14	0	11.847124999999995
Galb1-4GlcNAcb1-6(Galb1-4GlcNAcb1-2)Mana1-6(GlcNAcb1-4Galb1-4GlcNAcb1-4(Galb1-4GlcNAcb1-2)Mana1-3)Manb1-4GlcNAcb1-4(Fuca1-6)GlcNAc-Sp21	0	4.818375
(6S)GalNAcb1-4GlcNAc-Sp8	0	14.711449999999996
(3S)GalNAcb1-4(3S)GlcNAc-Sp8	0	15.673524999999998
Galb1-4(6P)GlcNAcb-Sp0	0	30.72315
Neu5Aca2-6Galb1-4GlcNAcb1-2Man-Sp0	0	11.9549
Gala1-3Galb1-4GlcNAcb1-2Mana-Sp0	0	5.621599999999999
Neu5Aca2-3Galb1-3GlcNAcb1-4Galb1-4Glcb-Sp0	0	23.73072500000001
GlcNAcb1-2Mana1-6(GlcNAcb1-4)(GlcNAcb1-2Mana1-3)Manb1-4GlcNAcb1-4(Fuca1-6)GlcNAc-Sp21	0	15.561125000000004
GlcNAcb1-3Galb1-4GlcNAcb1-3Galb1-4GlcNAcb1-2Mana1-6(GlcNAcb1-3Galb1-4GlcNAcb1-3Galb1-4GlcNAcb1-2Mana1-3)Manb1-4GlcNAcb1-4GlcNAcb-Sp12	0	27.3075
GlcNAcb1-3Galb1-4GlcNAcb1-3Galb1-4GlcNAcb1-2Mana1-6(GlcNAcb1-3Galb1-4GlcNAcb1-3Galb1-4GlcNAcb1-2Mana1-3)Manb1-4GlcNAcb1-4GlcNAcb-Sp25	0	48.35379999999999
GlcNAcb1-3Galb1-4GlcNAcb1-3Galb1-4GlcNAcb1-3Galb1-4GlcNAcb1-2Mana1-6(GlcNAcb1-3Galb1-4GlcNAcb1-3Galb1-4GlcNAcb1-3Galb1-4GlcNAcb1-2Mana1-3)Manb1-4GlcNAcb1-4GlcNAcb-Sp25	0	47.07490000000001
Galb1-3GlcNAcb1-3Galb1-4GlcNAcb1-2Mana1-6(Galb1-3GlcNAcb1-3Galb1-4GlcNAcb1-2Mana1-3)Manb1-4GlcNAcb1-4GlcNAc-Sp25	0	18.158550000000005
Neu5Gca2-8Neu5Gca2-6Galb1-4GlcNAc-Sp0	0	6.508625
(3S)GlcAb1-3Galb1-4GlcNAcb1-2Mana-Sp0	0	48.17484999999999
Galb1-4GlcNAcb1-3Galb1-4GlcNAcb1-3Galb1-4GlcNAcb1-3Galb1-4GlcNAcb1-3Galb1-4GlcNAcb1-2Mana1-6(Galb1-4GlcNAcb1-3Galb1-4GlcNAcb1-3Galb1-4GlcNAcb1-3Galb1-4GlcNAcb1-3Galb1-4GlcNAcb1-2Mana1-3)Manb1-4GlcNAcb1-4(Fuca1-6)GlcNAcb-Sp19	0	66.16662500000001
Galb1-4GlcNAcb1-3Galb1-4GlcNAcb1-3Galb1-4GlcNAcb1-6(Galb1-4GlcNAcb1-3Galb1-4GlcNAcb1-3Galb1-4GlcNAb1-2)Mana1-6(Galb1-4GlcNAcb1-3Galb1-4GlcNAcb1-3Galb1-4GlcNAcb1-2Mana1-3)Manb1-4GlcNAcb1-4(Fuca1-6)GlcNAcb-Sp24	0	15.551275
GlcNAcb1-3Galb1-4GlcNAcb1-3Galb1-4GlcNAcb1-3Galb1-4GlcNAcb1-3Galb1-4GlcNAcb1-6(GlcNAcb1-3Galb1-4GlcNAcb1-3Galb1-4GlcNAcb1-3Galb1-4GlcNAcb1-3Galb1-4GlcNAb1-2)Mana1-6(GlcNAcb1-3Galb1-4GlcNAcb1-3Galb1-4GlcNAcb1-3Galb1-4GlcNAcb1-3Galb1-4GlcNAcb1-2Mana1-3)Manb1-4GlcNAcb1-4(Fuca1-6)GlcNAcb-Sp24	0	55.48582500000001
GlcNAcb1-3Galb1-4GlcNAcb1-3GalNAca-Sp14	0	11.029025
GlcNAcb1-3Galb1-4GlcNAcb1-3Galb1-4GlcNAcb1-3GalNAca-Sp14	0	6.764699999999998
GlcNAcb1-6(Neu5Aca2-3Galb1-3)GalNAca-Sp14	0	13.355075
