# Supplementary material for: Identifying glycan motifs using a novel subtree mining approach
Source: BMC Bioinformatics. 2020 Feb 4;21:42. doi: 10.1186/s12859-020-3374-4 (PMC7001330; doi:10.1186/s12859-020-3374-4)
Supplement: Supplementary file 6 — Additional file 6 Training and test sets. CSV files for all training and test sets used for this manuscript. [file 12859_2020_3374_MOESM6_ESM.zip › CV_Folds/CV_Folds/fold_5/test_set_Human-DC-Sign-tetramer_15320_v5.0_DATA.csv]

glycan	binding	rfu
Glca-Sp8	0	16.0417
GalNAcb-Sp8	0	22.787175
6S(3S)Galb1-4(6S)GlcNAcb-Sp0	0	31.5088
6S(3S)Galb1-4GlcNAcb-Sp0	0	26.5168
(3S)Galb1-4GlcNAcb-Sp8	0	16.389325
Neu5Aca2-3(6S)Galb1-4GlcNAcb-Sp8	0	23.251200000000004
Mana1-6(Mana1-3)Manb1-4GlcNAcb1-4GlcNAcb-Sp13	0	35.92212500000001
GlcNAcb1-2Mana1-6(GlcNAcb1-2Mana1-3)Manb1-4GlcNAcb1-4GlcNAcb-Sp12	0	26.432199999999995
Galb1-4GlcNAcb1-2Mana1-6(Galb1-4GlcNAcb1-2Mana1-3)Manb1-4GlcNAcb1-4GlcNAcb-Sp12	0	51.24025
Neu5Aca2-6Galb1-4GlcNAcb1-2Mana1-6(Neu5Aca2-6Galb1-4GlcNAcb1-2Mana1-3)Manb1-4GlcNAcb1-4GlcNAcb-Sp13	0	34.57715
Neu5Aca2-6Galb1-4GlcNAcb1-2Mana1-6(Neu5Aca2-6Galb1-4GlcNAcb1-2Mana1-3)Manb1-4GlcNAcb1-4GlcNAcb-Sp21	0	4.7989000000000015
Neu5Aca2-6Galb1-4GlcNAcb1-2Mana1-6(Neu5Aca2-6Galb1-4GlcNAcb1-2Mana1-3)Manb1-4GlcNAcb1-4GlcNAcb-Sp24	0	33.57275
Fuca1-2Galb1-3GalNAca-Sp8	0	19.5089
Fuca1-2Galb-Sp8	0	49.45505
GalNAca1-3(Fuca1-2)Galb-Sp18	0	61.341225
GalNAcb1-4GlcNAcb-Sp0	0	16.780775
GalNAcb1-4GlcNAcb-Sp8	0	51.923125
Gala1-3(Fuca1-2)Galb1-3GlcNAcb-Sp8	0	41.40935
Gala1-3(Fuca1-2)Galb-Sp18	1	605.231675
Gala1-3GalNAcb-Sp8	0	14.219624999999995
Gala1-3Galb1-4GlcNAcb-Sp8	0	18.2778
Gala1-3Galb-Sp8	0	4.7364
Gala1-4(Fuca1-2)Galb1-4GlcNAcb-Sp8	0	45.88060000000002
Neu5Aca2-6(Galb1-3)GlcNAcb1-4Galb1-4Glcb-Sp10	0	33.546775000000004
Galb1-3GlcNAcb1-3Galb1-4GlcNAcb-Sp0	0	21.346975
Galb1-4(Fuca1-3)GlcNAcb-Sp8	1	650.279125
Galb1-4(Fuca1-3)GlcNAcb1-3Galb1-4(Fuca1-3)GlcNAcb1-3Galb1-4(Fuca1-3)GlcNAcb-Sp0	1	4754.394324999998
Galb1-4(6S)Glcb-Sp0	0	30.45552500000001
GlcNAcb1-3Galb-Sp8	0	8.775950000000002
GlcNAcb1-3Galb1-4GlcNAcb-Sp0	0	43.07647499999999
GlcNAcb1-6(GlcNAcb1-4)GalNAca-Sp8	0	85.23285
GlcNAcb1-4GlcNAcb1-4GlcNAcb1-4GlcNAcb1-4GlcNAcb1-Sp8	0	51.04895000000001
Glca1-4Glcb-Sp8	0	24.44915
Mana1-2Mana1-3Mana-Sp9	0	71.36622499999999
Mana1-6(Mana1-3)Mana1-6(Mana1-3)Manb1-4GlcNAcb1-4GlcNAcb-Sp12	0	47.524925
Manb1-4GlcNAcb-Sp0	0	7.418249999999998
Neu5Aca2-3Galb1-4GlcNAcb1-3Galb1-4(Fuca1-3)GlcNAcb-Sp0	0	6.900100000000003
GalNAcb1-4(Neu5Aca2-8Neu5Aca2-3)Galb1-4Glcb-Sp0	0	11.9455
GalNAcb1-4(Neu5Aca2-3)Galb1-4GlcNAcb-Sp8	0	18.795675000000006
Neu5Aca2-3Galb1-3GalNAcb1-4(Neu5Aca2-3)Galb1-4Glcb-Sp0	0	26.3295
Neu5Aca2-3Galb1-3(Fuca1-4)GlcNAcb-Sp8	0	55.832725
Neu5Aca2-3Galb1-4(Neu5Aca2-3Galb1-3)GlcNAcb-Sp8	0	1.978500000000002
Neu5Aca2-6(Neu5Aca2-3Galb1-3)GalNAca-Sp14	0	44.69835000000001
Fuca1-2Galb1-4(6S)Glcb-Sp0	0	29.7712
Neu5Aca2-3Galb1-4Glcb-Sp0	0	5.7272500000000015
Neu5Aca2-6Galb1-4GlcNAcb-Sp0	0	8.17765
Neu5Aca2-6Galb1-4GlcNAcb1-3Galb1-4(Fuca1-3)GlcNAcb1-3Galb1-4(Fuca1-3)GlcNAcb-Sp0	0	23.139099999999992
Neu5Acb2-6Galb1-4GlcNAcb-Sp8	0	37.56524999999999
Neu5Gca2-3Galb1-3(Fuca1-4)GlcNAcb-Sp0	0	46.5138
Neu5Gca-Sp8	0	14.56195
Galb1-4(Fuca1-3)(6S)Glcb-Sp0	0	47.86885
Galb1-4GlcNAcb1-3Galb1-3GlcNAcb-Sp0	0	16.4355
(6P)Glcb-Sp10	0	25.032299999999992
Neu5Aca2-3Galb1-4(Fuca1-3)GlcNAcb1-6(Galb1-3)GalNAca-Sp14	0	41.883
Galb1-4GlcNAcb1-6(Galb1-4GlcNAcb1-3)Galb1-4GlcNAc-Sp0	0	22.906375000000004
Galb1-4GlcNAcb1-6Galb1-4GlcNAcb-Sp0	0	26.09512499999999
Neu5Aca2-6Galb1-4GlcNAcb1-2Mana1-6(GlcNAcb1-2Mana1-3)Manb1-4GlcNAcb1-4GlcNAcb-Sp12	0	32.72512500000001
Neu5,9Ac2a2-3Galb1-4GlcNAcb-Sp0	0	14.074975000000002
Neu5Aca2-3Galb1-4(Fuca1-3)GlcNAcb1-6(Neu5Aca2-3Galb1-3)GalNAc-Sp14	0	52.74399999999999
GlcNAca1-4Galb1-3GlcNAcb-Sp0	0	32.64724999999999
GlcNAca1-4Galb1-4GlcNAcb1-3Galb1-4(Fuca1-3)GlcNAcb1-3Galb1-4(Fuca1-3)GlcNAcb-Sp0	0	61.477525
GlcNAca1-4Galb1-4GlcNAcb1-3Galb1-4GlcNAcb-Sp0	0	20.500875
Neu5Aca2-6Galb1-4GlcNAcb1-2Mana1-6Manb1-4GlcNAcb1-4GlcNAc-Sp12	0	16.002425000000002
Galb1-4GlcNAcb1-2Mana1-3Manb1-4GlcNAcb1-4GlcNAc-Sp12	0	46.42712500000001
Galb1-4GlcNAcb1-2Mana1-6(Galb1-4GlcNAcb1-2Mana1-3)Manb1-4GlcNAcb1-4(Fuca1-6)GlcNAcb-Sp22	0	15.7774
Fuca1-2Galb1-4(Fuca1-3)GlcNAcb1-2Mana1-6(Fuca1-2Galb1-4(Fuca1-3)GlcNAcb1-2Mana1-3)Manb1-4GlcNAcb1-4GlcNAb-Sp20	0	50.13795000000001
Galb1-4GlcNAcb1-2Mana1-6(Mana1-3)Manb1-4GlcNAcb1-4GlcNAcb-Sp12	0	28.90034999999999
Gala1-3Galb1-4(Fuca1-3)GlcNAcb1-2Mana1-6(Gala1-3Galb1-4(Fuca1-3)GlcNAcb1-2Mana1-3)Manb1-4GlcNAcb1-4GlcNAcb-Sp20	0	44.607275
Gala1-3(Fuca1-2)Galb1-3GlcNAcb1-2Mana1-6(Gala1-3(Fuca1-2)Galb1-3GlcNAcb1-2Mana1-3)Manb1-4GlcNAcb1-4GlcNAcb-Sp20	0	55.79632500000001
GalNAcb1-4GlcNAcb1-2Mana1-6(GalNAcb1-4GlcNAcb1-2Mana1-3)Manb1-4GlcNAcb1-4GlcNAc-Sp12	0	24.782650000000004
Galb1-3GalNAca1-3(Fuca1-2)Galb1-4Glc-Sp0	0	61.64065000000001
Galb1-3GalNAca1-3(Fuca1-2)Galb1-4GlcNAc-Sp0	0	42.99222500000001
Galb1-4GlcNAcb1-6(Galb1-4GlcNAcb1-2)Mana1-6(Galb1-4GlcNAcb1-4(Galb1-4GlcNAcb1-2)Mana1-3)Manb1-4GlcNAcb1-4GlcNAcb-Sp21	0	12.285174999999995
GlcNAcb1-2Mana1-6(Galb1-4GlcNAcb1-2Mana1-3)Manb1-4GlcNAcb1-4GlcNAc-Sp12	0	30.097075
Galb1-4(Fuca1-3)GlcNAcb1-3GalNAca-Sp14	0	54.180675
Gala1-4Galb1-4GlcNAcb1-2Mana1-6(Gala1-4Galb1-4GlcNAcb1-2Mana1-3)Manb1-4GlcNAcb1-4GlcNAcb-Sp24	0	22.99475
Galb1-4GlcNAcb1-6(Neu5Aca2-6Galb1-3GlcNAcb1-3)Galb1-4Glc-Sp21	0	12.757424999999998
GalNAca1-3(Fuca1-2)Galb1-3GlcNAcb1-3GalNAc-Sp14	0	26.998575
Fuca1-2Galb1-3GlcNAcb1-2Mana1-6(Fuca1-2Galb1-3GlcNAcb1-2Mana1-3)Manb1-4GlcNAcb1-4(Fuca1-6)GlcNAcb-Sp22	0	64.80295
GlcNAcb1-2Mana1-6(GlcNAcb1-4)(GlcNAcb1-2Mana1-3)Manb1-4GlcNAcb1-4GlcNAc-Sp21	0	25.81785
(6S)Galb1-3GlcNAcb-Sp0	0	42.71435
GalNAca1-3(Fuca1-2)Galb1-4GlcNAcb1-6(GalNAca1-3(Fuca1-2)Galb1-4GlcNAcb1-3)GalNAc-Sp14	0	26.67185
GalNAca1-3(Fuca1-2)Galb1-3GlcNAcb1-2Mana1-6(GalNAca1-3(Fuca1-2)Galb1-3GlcNAcb1-2Mana1-3)Manb1-4GlcNAcb1-4(Fuca1-6)GlcNAcb-Sp22	0	19.371775000000003
Neu5Aca2-6Galb1-4GlcNAcb1-4Mana1-6(GlcNAcb1-4)(Neu5Aca2-6Galb1-4GlcNAcb1-4(Neu5Aca2-6Galb1-4GlcNAcb1-2)Mana1-3)Manb1-4GlcNAcb1-4GlcNAcb-Sp21	0	12.432725
Fuca1-2Galb1-3(Fuca1-4)GlcNAcb1-2Mana1-6(Fuca1-2Galb1-3(Fuca1-4)GlcNAcb1-2Mana1-3)Manb1-4GlcNAcb1-4(Fuca1-6)GlcNAcb1-4(Fuca1-6)GlcNAcb-Sp19	0	29.71015000000001
Neu5Aca2-6Galb1-4GlcNAcb1-6(Galb1-3GlcNAcb1-3)Galb1-4Glcb-Sp21	0	58.80607500000001
Neu5Aca2-6Galb1-4GlcNAcb1-2Mana1-6(Neu5Aca2-6Galb1-4GlcNAcb1-2Mana1-3)Manb1-4GlcNAcb1-4(Fuca1-6)GlcNAcb-Sp24	0	30.977799999999995
Galb1-3(Fuca1-4)GlcNAcb1-6GalNAca-Sp14	0	28.77802499999999
Galb1-4(Fuca1-3)GlcNAcb1-6(Neu5Aca2-6(Neu5Aca2-3Galb1-3)GlcNAcb1-3)Galb1-4Glc-Sp21	0	14.727825
Neu5Aca2-6GalNAcb1-4(6S)GlcNAcb-Sp8	0	29.07682500000001
GlcNAcb1-6(GlcNAcb1-2)Mana1-6(GlcNAcb1-4)(GlcNAcb1-4(GlcNAcb1-2)Mana1-3)Manb1-4GlcNAcb1-4(Fuca1-6)GlcNAc-Sp21	0	12.825325
Galb1-4GlcNAcb1-6(Galb1-4GlcNAcb1-2)Mana1-6(GlcNAcb1-4Galb1-4GlcNAcb1-4(Galb1-4GlcNAcb1-2)Mana1-3)Manb1-4GlcNAcb1-4(Fuca1-6)GlcNAc-Sp21	0	1.5051500000000004
(6S)GalNAcb1-4GlcNAc-Sp8	0	33.89832500000001
(3S)GalNAcb1-4GlcNAc-Sp8	0	31.468975
Gala1-3(Fuca1-2)Galb1-4GlcNAcb1-2Mana-Sp0	0	11.637074999999998
GalNAca1-3(Fuca1-2)Galb1-4GlcNAcb1-2Mana-Sp0	0	50.58042500000001
Galb1-3GlcNAcb1-2Mana-Sp0	0	55.528525
Neu5Aca2-3Galb1-3GlcNAcb1-2Mana-Sp0	0	62.504175
Neu5Aca2-3Galb1-4(Fuca1-3)GlcNAcb1-2Mana-Sp0	0	39.805725
Galb1-4GlcNAcb1-3Galb1-4GlcNAcb1-2Mana1-6(Galb1-4GlcNAcb1-3Galb1-4GlcNAcb1-2Mana1-3)Manb1-4GlcNAcb1-4GlcNAcb-Sp24	0	38.69502500000001
Fuca1-2Galb1-4GlcNAcb1-3Galb1-4GlcNAcb1-2Mana1-6(Fuca1-2Galb1-4GlcNAcb1-3Galb1-4GlcNAcb1-2Mana1-3)Manb1-4GlcNAcb1-4GlcNAcb-Sp24	1	1380.8136499999996
Galb1-3GlcNAcb1-3Galb1-4GlcNAcb1-2Mana1-6(Galb1-3GlcNAcb1-3Galb1-4GlcNAcb1-2Mana1-3)Manb1-4GlcNAcb1-4GlcNAc-Sp25	0	24.140175
Neu5Aca2-8Neu5Gca2-3Galb1-4GlcNAc-Sp0	0	29.857924999999994
Neu5Gca2-8Neu5Aca2-3Galb1-4GlcNAc-Sp0	0	32.63365
Neu5Gca2-8Neu5Gca2-3Galb1-4GlcNAcb1-3Galb1-4GlcNAc-Sp0	0	30.94875
Galb1-4GlcNAcb1-3Galb1-4GlcNAcb1-3Galb1-4GlcNAcb1-3Galb1-4GlcNAcb1-6(Galb1-4GlcNAcb1-3Galb1-4GlcNAcb1-3Galb1-4GlcNAcb1-3Galb1-4GlcNAb1-2)Mana1-6(Galb1-4GlcNAcb1-3Galb1-4GlcNAcb1-3Galb1-4GlcNAcb1-3Galb1-4GlcNAcb1-2Mana1-3)Manb1-4GlcNAcb1-4(Fuca1-6)GlcNAcb-Sp24	0	55.09982499999999
Galb1-4GlcNAcb1-3Galb1-4GlcNAcb1-6(Galb1-4GlcNAcb1-3Galb1-4GlcNAcb1-3)GalNAca-Sp14	0	67.048125
GlcNAcb1-3Galb1-4GlcNAcb1-6(GlcNAcb1-3Galb1-4GlcNAcb1-3)GalNAca-Sp14	0	20.115500000000004
Neu5Aca2-6Galb1-4GlcNAcb1-3Galb1-4GlcNAcb1-6(Galb1-3)GalNAca-Sp14	0	22.170625
Neu5Aca2-6Galb1-4GlcNAcb1-3Galb1-4GlcNAcb1-6(Neu5Aca2-6Galb1-4GlcNAcb1-3Galb1-4GlcNAcb1-3)GalNAca-Sp14	0	34.49404999999999
Neu5Aca2-6Galb1-4GlcNAcb1-3Galb1-4GlcNAcb1-2Mana1-6(Neu5Aca2-6Galb1-4GlcNAcb1-3Galb1-4GlcNAcb1-2Mana1-3)Manb1-4GlcNAcb1-4GlcNAcb-Sp12	0	87.114925
