# Supplementary material for: Identifying glycan motifs using a novel subtree mining approach
Source: BMC Bioinformatics. 2020 Feb 4;21:42. doi: 10.1186/s12859-020-3374-4 (PMC7001330; doi:10.1186/s12859-020-3374-4)
Supplement: Supplementary file 6 — Additional file 6 Training and test sets. CSV files for all training and test sets used for this manuscript. [file 12859_2020_3374_MOESM6_ESM.zip › CV_Folds/CV_Folds/fold_5/test_set_jacalin-1ug_14301_v5.0_DATA.csv]

glycan	binding	rfu
Gala-Sp8	1	9531.502025
Mana-Sp8	0	39.507775
GlcNAcb-Sp8	0	36.01
(3S)Galb1-4Glcb-Sp8	0	45.034375
(3S)Galb1-4(6S)Glcb-Sp0	0	32.40177500000001
(6S)Galb1-4Glcb-Sp0	0	42.90539999999999
GlcNAcb1-2Mana1-6(GlcNAcb1-2Mana1-3)Manb1-4GlcNAcb1-4GlcNAcb-Sp13	0	118.08344999999996
Neu5Aca2-6Galb1-4GlcNAcb1-2Mana1-6(Neu5Aca2-6Galb1-4GlcNAcb1-2Mana1-3)Manb1-4GlcNAcb1-4GlcNAcb-Sp24	0	90.45247499999998
Fuca1-2Galb1-3GalNAcb1-3Gala-Sp9	1	36006.121299999984
Fuca1-2Galb1-3GalNAcb1-3Gala1-4Galb1-4Glcb-Sp9	0	65.44775000000001
Fuca1-2Galb1-3(Fuca1-4)GlcNAcb-Sp8	0	29.312324999999994
Fuca1-2Galb1-3GalNAcb1-4(Neu5Aca2-3)Galb1-4Glcb-Sp0	0	59.12507500000001
Fuca1-2Galb1-3GalNAcb1-4(Neu5Aca2-3)Galb1-4Glcb-Sp9	0	19.149125
Fuca1-2Galb1-3GlcNAcb1-3Galb1-4Glcb-Sp8	0	27.836150000000004
Fuca1-2Galb1-4(Fuca1-3)GlcNAcb1-3Galb1-4(Fuca1-3)GlcNAcb-Sp0	0	19.94055
GalNAca1-3(Fuca1-2)Galb1-3GlcNAcb-Sp0	0	13.200500000000002
GalNAca1-3Galb-Sp8	0	28.6475
Gala1-2Galb-Sp8	0	24.433975
Gala1-3(Fuca1-2)Galb1-3GlcNAcb-Sp0	0	33.1657
Gala1-3(Fuca1-2)Galb1-4GlcNAc-Sp0	0	9.851449999999998
Gala1-3Galb1-4GlcNAcb-Sp8	0	8.893524999999954
Gala1-3Galb-Sp8	0	24.9871
Gala1-4Galb1-4GlcNAcb-Sp8	0	9.229824999999998
Gala1-4Galb1-4Glcb-Sp0	0	60.874625000000016
Gala1-4GlcNAcb-Sp8	1	9850.686250000002
Neu5Aca2-6(Galb1-3)GlcNAcb1-4Galb1-4Glcb-Sp10	0	46.86955
Galb1-4(Fuca1-3)GlcNAcb-Sp0	0	20.949949999999994
Galb1-4(6S)Glcb-Sp0	0	15.508400000000053
Galb1-4Glcb-Sp8	0	14.37105
GlcNAca1-6Galb1-4GlcNAcb-Sp8	0	51.4842
GlcNAcb1-3GalNAca-Sp14	1	31771.704825000004
GlcNAcb1-6(GlcNAcb1-4)GalNAca-Sp8	0	44.28490000000001
GlcNAcb1-4Galb1-4GlcNAcb-Sp8	0	-2.473324999999999
GlcNAcb1-6GalNAca-Sp14	0	16.296074999999995
Glca1-4Glca-Sp8	0	43.466725
GlcAa-Sp8	0	31.29105
Neu5Aca2-3Galb1-4GlcNAcb1-3Galb1-4(Fuca1-3)GlcNAcb-Sp0	0	13.54005
(3S)Galb1-4(Fuca1-3)(6S)GlcNAcb-Sp8	0	27.094225000000005
Fuca1-2(6S)Galb1-4GlcNAcb-Sp0	0	29.578125
Fuca1-2Galb1-4(6S)GlcNAcb-Sp8	0	10.878925
Fuca1-2(6S)Galb1-4(6S)Glcb-Sp0	0	85.041
Neu5Aca2-3Galb1-3GalNAcb1-4(Neu5Aca2-3)Galb1-4Glcb-Sp0	0	25.750324999999968
Neu5Aca2-3Galb1-4(Neu5Aca2-3Galb1-3)GlcNAcb-Sp8	0	35.446625
Neu5Aca2-6(Neu5Aca2-3Galb1-3)GalNAca-Sp8	0	28.84862500000001
Neu5Aca2-3Galb1-3GlcNAcb-Sp8	0	53.115725
Neu5Aca2-3Galb1-4(Fuca1-3)GlcNAcb-Sp0	0	60.13369999999999
Neu5Aca2-3Galb1-4(Fuca1-3)GlcNAcb1-3Galb1-4GlcNAcb-Sp8	0	73.760175
Neu5Aca2-8Neu5Aca-Sp8	0	24.53625
Neu5Gca2-3Galb1-3GlcNAcb-Sp0	0	42.545949999999976
Neu5Gca2-3Galb1-4GlcNAcb-Sp0	0	16.212799999999998
Galb1-4(Fuca1-3)(6S)Glcb-Sp0	0	93.2813
Galb1-4(Fuca1-3)GlcNAcb1-3Galb1-3(Fuca1-4)GlcNAcb-Sp0	0	72.5585
(6S)Galb1-4(6S)GlcNAcb-Sp0	0	14.820274999999995
Neu5Aca2-3Galb1-4(Fuca1-3)GlcNAcb1-6(Galb1-3)GalNAca-Sp14	0	43.80485
GlcNAcb1-6(Galb1-4GlcNAcb1-3)Galb1-4GlcNAc-Sp0	0	-4.088049999999999
Galb1-4GlcNAca1-6Galb1-4GlcNAcb-Sp0	0	17.71644999999998
GlcNAcb1-4GlcNAcb-Sp10	0	23.31475
GlcNAcb1-4GlcNAcb-Sp12	0	16.811524999999996
Mana1-6(Mana1-3)Mana1-6(Mana1-3)Manb-Sp10	0	37.389975
Neu5Aca2-3Galb1-4GlcNAcb1-6(Neu5Aca2-3Galb1-3)GalNAca-Sp14	0	13.58355
Neu5Aca2-3Galb1-4(Fuca1-3)GlcNAcb1-6(Neu5Aca2-3Galb1-3)GalNAc-Sp14	0	136.2771
GlcNAca1-4Galb1-4GlcNAcb-Sp0	0	57.526825
Galb1-4GlcNAcb1-2Mana1-3Manb1-4GlcNAcb1-4GlcNAc-Sp12	0	41.18525
KDNa2-3Galb1-4(Fuca1-3)GlcNAc-Sp0	0	23.6202
KDNa2-3Galb1-4Glc-Sp0	0	25.69175
Gala1-3Galb1-4GlcNAcb1-2Mana1-6(Gala1-3Galb1-4GlcNAcb1-2Mana1-3)Manb1-4GlcNAcb1-4GlcNAcb-Sp20	0	118.410425
Galb1-4GlcNAcb1-2Mana1-6(Galb1-4GlcNAcb1-4(Galb1-4GlcNAcb1-2)Mana1-3)Manb1-4GlcNAcb1-4GlcNAc-Sp21	0	1.509000000000002
Gala1-3(Fuca1-2)Galb1-4GlcNAcb1-2Mana1-6(Gala1-3(Fuca1-2)Galb1-4GlcNAcb1-2Mana1-3)Manb1-4GlcNAcb1-4GlcNAcb-Sp20	0	76.43032500000002
Neu5Aca2-6Galb1-4GlcNAcb1-3GalNAc-Sp14	1	35268.93332499998
GalNAcb1-4GlcNAcb1-2Mana1-6(GalNAcb1-4GlcNAcb1-2Mana1-3)Manb1-4GlcNAcb1-4GlcNAc-Sp12	0	88.42287499999998
GlcNAcb1-2Mana1-6(GlcNAcb1-4(GlcNAcb1-2)Mana1-3)Manb1-4GlcNAcb1-4GlcNAc-Sp21	0	48.83422499999998
Fuca1-2Galb1-3GalNAca1-3(Fuca1-2)Galb1-4GlcNAcb-Sp0	0	18.721675
Galb1-3GlcNAcb1-3GalNAca-Sp14	1	33771.202000000005
Gala1-3Galb1-3GlcNAcb1-2Mana1-6(Gala1-3Galb1-3GlcNAcb1-2Mana1-3)Manb1-4GlcNAcb1-4GlcNAc-Sp19	1	1176.661975
Fuca1-2Galb1-4GlcNAcb1-3GalNAca-Sp14	1	26794.575825
Galb1-3GlcNAca1-6Galb1-4GlcNAcb-Sp0	0	11.320300000000005
Neu5Aca2-3Galb1-3GalNAcb1-4(Neu5Aca2-8Neu5Aca2-3)Galb1-4Glcb-Sp0	0	19.1764
GalNAca1-3GalNAcb1-3Gala1-4Galb1-4Glcb-Sp0	0	29.985475
Fuca1-2Galb1-4(Fuca1-3)GlcNAcb1-3GalNAca-Sp14	0	44.370575
GlcNAcb1-2(GlcNAcb1-6)Mana1-6(GlcNAcb1-2Mana1-3)Manb1-4GlcNAcb1-4GlcNAcb-Sp19	0	41.47717500000001
Gala1-3(Fuca1-2)Galb1-4GlcNAcb1-2Mana1-6(Gala1-3(Fuca1-2)Galb1-4GlcNAcb1-2Mana1-3)Manb1-4GlcNAcb1-4(Fuca1-6)GlcNAcb-Sp22	0	75.07985000000002
Galb1-4GlcNAcb1-2Mana1-6(GlcNAcb1-4)(Galb1-4GlcNAcb1-4(Galb1-4GlcNAcb1-2)Mana1-3)Manb1-4GlcNAcb1-4GlcNAc-Sp21	0	-0.009999999999998009
Galb1-6Galb-Sp10	0	37.00025
(6S)Galb1-3GlcNAcb-Sp0	0	28.43195
Gala1-3Fuca1-2Galb1-4GlcNAcb1-6(Gala1-3Fuca1-2Galb1-4GlcNAcb1-3)GalNAc-Sp14	0	50.190800000000074
Neu5Aca2-6Galb1-4GlcNAcb1-4Mana1-6(GlcNAcb1-4)(Neu5Aca2-6Galb1-4GlcNAcb1-4(Neu5Aca2-6Galb1-4GlcNAcb1-2)Mana1-3)Manb1-4GlcNAcb1-4GlcNAcb-Sp21	0	26.440525000000008
Neu5Aca2-6Galb1-4GlcNAcb1-6(Neu5Aca2-6Galb1-4GlcNAcb1-2)Mana1-6(GlcNAcb1-4)(Neu5Aca2-6Galb1-4GlcNAcb1-4(Neu5Aca2-6Galb1-4GlcNAcb1-2)Mana1-3)Manb1-4GlcNAcb1-4GlcNAcb-Sp21	0	32.4047
Gala1-3(Fuca1-2)Galb1-3GalNAcb-Sp8	0	24.619150000000005
Gala1-3Galb1-3GlcNAcb1-6GalNAca-Sp14	0	17.140525000000004
GalNAca1-3(Fuca1-2)Galb1-3GlcNAcb1-6GalNAca-Sp14	0	44.63595
Neu5Aca2-6Galb1-4GlcNAcb1-2Man-Sp0	0	24.230775
GalNAcb1-4GlcNAcb1-2Mana-Sp0	0	14.354500000000002
Neu5Aca2-3Galb1-4(Fuca1-3)GlcNAcb1-2Mana-Sp0	0	36.18997499999999
GlcNAcb1-3Galb1-4GlcNAcb1-6(GlcNAcb1-3)Galb1-4GlcNAc-Sp0	0	13.950349999999995
GalNAca1-3(Fuca1-2)Galb1-3GalNAcb1-3Gala1-4Galb1-4Glc-Sp21	0	47.26055
Neu5Gca2-8Neu5Aca2-3Galb1-4GlcNAc-Sp0	0	19.70735
Neu5Gca2-8Neu5Gca2-6Galb1-4GlcNAc-Sp0	0	42.66142500000001
GlcNAcb1-3Galb1-4GlcNAcb1-3Galb1-4GlcNAcb1-3Galb1-4GlcNAcb1-3Galb1-4GlcNAcb1-2Mana1-6(GlcNAcb1-3Galb1-4GlcNAcb1-3Galb1-4GlcNAcb1-3Galb1-4GlcNAcb1-3Galb1-4GlcNAcb1-2Mana1-3)Manb1-4GlcNAcb1-4GlcNAcb-Sp25	0	73.3031
Galb1-3GlcNAcb1-6(Galb1-3)GalNAc-Sp14	0	155.35355
Galb1-4GlcNAcb1-3Galb1-4GlcNAcb1-3Galb1-4GlcNAcb1-3Galb1-4GlcNAcb1-3Galb1-4GlcNAcb1-3Galb1-4GlcNAcb1-2Mana1-6(Galb1-4GlcNAcb1-3Galb1-4GlcNAcb1-3Galb1-4GlcNAcb1-3Galb1-4GlcNAcb1-3Galb1-4GlcNAcb1-3Galb1-4GlcNAcb1-2Mana1-3)Manb1-4GlcNAcb1-4GlcNAcb-Sp25	0	71.07755000000002
GlcNAcb1-3Galb1-4GlcNAcb1-3Galb1-4GlcNAcb1-3Galb1-4GlcNAcb1-6(GlcNAcb1-3Galb1-4GlcNAcb1-3Galb1-4GlcNAcb1-3Galb1-4GlcNAb1-2)Mana1-6(GlcNAcb1-3Galb1-4GlcNAcb1-3Galb1-4GlcNAcb1-3Galb1-4GlcNAcb1-2Mana1-3)Manb1-4GlcNAcb1-4(Fuca1-6)GlcNAcb-Sp24	0	111.37272500000003
Galb1-4GlcNAcb1-3Galb1-4GlcNAcb1-3GalNAca-Sp14	1	26038.7012
GlcNAcb1-3Galb1-4GlcNAcb1-3GalNAca-Sp14	1	24091.370950000004
GlcNAcb1-3Galb1-4GlcNAcb1-6(GlcNAcb1-3Galb1-4GlcNAcb1-3)GalNAca-Sp14	0	4.786050000000001
Galb1-4GlcNAcb1-3Galb1-3GalNAca-Sp14	1	36700.797575
GlcNAcb1-6(Neu5Aca2-3Galb1-3)GalNAca-Sp14	0	6.119200000000001
Galb1-3GalNAcb1-4(Neu5Aca2-8Neu5Aca2-8Neu5Aca2-3)Galb1-4Glcb-Sp21	0	19.082875
