# Supplementary material for: Identifying glycan motifs using a novel subtree mining approach
Source: BMC Bioinformatics. 2020 Feb 4;21:42. doi: 10.1186/s12859-020-3374-4 (PMC7001330; doi:10.1186/s12859-020-3374-4)
Supplement: Supplementary file 6 — Additional file 6 Training and test sets. CSV files for all training and test sets used for this manuscript. [file 12859_2020_3374_MOESM6_ESM.zip › CV_Folds/CV_Folds/fold_5/test_set_LCA_10ug_13934_v5.0_DATA.csv]

glycan	binding	rfu
Glca-Sp8	0	20.0838
Manb-Sp8	0	18.178875000000005
GlcNAcb1-6(GlcNAcb1-4)(GlcNAcb1-3)GlcNAc-Sp8	0	4.941124999999998
6S(3S)Galb1-4(6S)GlcNAcb-Sp0	0	2.1707999999999963
(3S)Galb1-4GlcNAcb-Sp0	0	4.059549999999998
(6S)Galb1-4(6S)Glcb-Sp8	0	11.935525
GlcNAcb1-2Mana1-6(GlcNAcb1-2Mana1-3)Manb1-4GlcNAcb1-4GlcNAcb-Sp12	1	346.35385
Galb1-4GlcNAcb1-2Mana1-6(Galb1-4GlcNAcb1-2Mana1-3)Manb1-4GlcNAcb1-4GlcNAcb-Sp12	0	33.344500000000004
Neu5Aca2-6Galb1-4GlcNAcb1-2Mana1-6(Neu5Aca2-6Galb1-4GlcNAcb1-2Mana1-3)Manb1-4GlcNAcb1-4GlcNAcb-Sp12	0	17.3238
Neu5Aca2-6Galb1-4GlcNAcb1-2Mana1-6(Neu5Aca2-6Galb1-4GlcNAcb1-2Mana1-3)Manb1-4GlcNAcb1-4GlcNAcb-Sp13	0	33.3472
Neu5Aca2-6Galb1-4GlcNAcb1-2Mana1-6(Neu5Aca2-6Galb1-4GlcNAcb1-2Mana1-3)Manb1-4GlcNAcb1-4GlcNAcb-Sp24	0	36.00870000000001
Fuca1-2Galb1-3GalNAcb1-3Gala-Sp9	0	20.0059
Fuca1-2Galb1-3GalNAcb1-3Gala1-4Galb1-4Glcb-Sp9	0	13.685625
Fuca1-2Galb1-3GalNAcb1-4(Neu5Aca2-3)Galb1-4Glcb-Sp0	0	-1.0019750000000016
Fuca1-2Galb1-4GlcNAcb-Sp8	0	5.656150000000002
GalNAca1-3(Fuca1-2)Galb1-4GlcNAcb-Sp0	0	-0.6011250000000006
GalNAca1-3Galb-Sp8	0	10.212174999999997
GalNAca1-4(Fuca1-2)Galb1-4GlcNAcb-Sp8	0	19.445274999999988
GalNAcb1-3Gala1-4Galb1-4GlcNAcb-Sp0	0	5.8645999999999985
Gala1-3(Fuca1-2)Galb1-4(Fuca1-3)GlcNAcb-Sp8	0	1.5406999999999993
Gala1-3(Fuca1-2)Galb-Sp8	0	13.71405
Gala1-3GalNAca-Sp16	0	2.9474750000000025
Gala1-3GalNAcb-Sp8	0	12.193775
Galb1-3(Fuca1-4)GlcNAc-Sp0	0	17.962525
Neu5Acb2-6(Galb1-3)GalNAca-Sp8	0	9.652499999999996
Galb1-3GalNAca-Sp16	0	14.711425000000006
Galb1-4(6S)Glcb-Sp8	0	28.72865
Galb1-4GalNAcb1-3(Fuca1-2)Galb1-4GlcNAcb-Sp8	0	2.2348250000000025
Galb1-4GlcNAcb1-6(Galb1-3)GalNAc-Sp14	0	6.4514
Galb1-4GlcNAcb-Sp0	0	9.853674999999997
GlcNAca1-3Galb1-4GlcNAcb-Sp8	0	2.419674999999998
GlcNAcb1-6(GlcNAcb1-3)GalNAca-Sp8	0	8.613850000000001
GlcNAcb1-3Galb-Sp8	0	5.362349999999998
GlcNAcb1-6Galb1-4GlcNAcb-Sp8	0	8.667225000000002
Glca1-4Glcb-Sp8	0	17.614675
Glca1-4Glca-Sp8	0	9.310499999999998
Glca1-6Glca1-6Glcb-Sp8	0	14.576774999999996
Glcb1-4Glcb-Sp8	0	11.6116
Mana1-2Mana1-2Mana1-6(Mana1-3)Mana-Sp9	1	20004.098475
Fuca1-2(6S)Galb1-4GlcNAcb-Sp0	0	9.239025
Neu5Aca2-3Galb1-3GalNAca-Sp14	0	-7.5227249999999986
GalNAcb1-4(Neu5Aca2-3)Galb1-4Glcb-Sp0	0	16.56635
Neu5Aca2-3GalNAca-Sp8	0	-3.9224750000000044
Neu5Aca2-3Galb1-4(Fuca1-3)GlcNAcb-Sp8	0	3.1969250000000042
Neu5Aca2-3Galb1-4GlcNAcb1-3Galb1-4GlcNAcb-Sp0	0	5.28815
Neu5Aca2-3Galb1-4Glcb-Sp0	0	15.220525
Neu5Aca2-6Galb1-4GlcNAcb1-3Galb1-4GlcNAcb-Sp0	0	-0.2242249999999988
Neu5Aca2-6Galb1-4Glcb-Sp0	0	7.975749999999998
Galb1-3(Fuca1-4)GlcNAcb1-3Galb1-3(Fuca1-4)GlcNAcb-Sp0	0	19.322674999999975
Neu5Acb2-6Galb1-4GlcNAcb-Sp8	0	19.028849999999995
Neu5Gca2-3Galb1-4GlcNAcb-Sp0	0	4.393824999999998
Neu5Gca2-3Galb1-4Glcb-Sp0	0	1.1913249999999982
Galb1-3GlcNAcb1-3Galb1-3GlcNAcb-Sp0	0	11.23695
Galb1-4(Fuca1-3)(6S)GlcNAcb-Sp0	0	13.18525
Galb1-4GlcNAcb1-3Galb1-3GlcNAcb-Sp0	0	5.267025000000002
4S(3S)Galb1-4GlcNAcb-Sp0	0	5.1471500000000034
Neu5Aca2-6Galb1-4GlcNAcb1-2Mana1-6(Neu5Aca2-3Galb1-4GlcNAcb1-2Mana1-3)Manb1-4GlcNAcb1-4GlcNAcb-Sp12	0	10.15
Neu5Aca2-8Neu5Acb-Sp17	0	33.75647500000001
Neu5Aca2-6Galb1-4GlcNAcb1-3Galb1-3GlcNAcb-Sp0	0	-0.4254000000000016
Gala1-4Galb1-4GlcNAcb1-3Galb1-4Glcb-Sp0	0	8.118025000000001
GalNAca1-3(Fuca1-2)Galb1-4GlcNAcb1-3Galb1-4GlcNAcb-Sp0	0	9.528125
Neu5Aca2-3Galb1-4(Fuca1-3)GlcNAcb1-6(Neu5Aca2-3Galb1-3)GalNAc-Sp14	0	27.9494
GlcNAca1-4Galb1-4GlcNAcb1-3Galb1-4Glcb-Sp0	0	4.571349999999999
GlcNAca1-4Galb1-3GalNAc-Sp14	0	27.91830000000001
Galb1-4GlcNAcb1-2Mana1-6Manb1-4GlcNAcb1-4GlcNAc-Sp12	0	7.629725
Galb1-4GlcNAcb1-2Mana1-6(Mana1-3)Manb1-4GlcNAcb1-4GlcNAcb-Sp12	0	34.233474999999984
Neu5Aca2-6GlcNAcb1-4GlcNAcb1-4GlcNAc-Sp21	0	8.764075000000002
Neu5Aca2-3Galb1-4GlcNAcb1-3GalNAc-Sp14	0	2.870925
Galb1-3GalNAca1-3(Fuca1-2)Galb1-4GlcNAc-Sp0	0	26.354825
Galb1-3GlcNAcb1-3Galb1-4GlcNAcb1-6(Galb1-3GlcNAcb1-3)Galb1-4Glcb-Sp0	0	29.77955
Galb1-4(Fuca1-3)GlcNAcb1-6(Galb1-3GlcNAcb1-3)Galb1-4Glc-Sp21	0	2.87745
Galb1-3GlcNAcb1-3Galb1-4(Fuca1-3)GlcNAcb1-6(Galb1-3GlcNAcb1-3)Galb1-4Glc-Sp21	0	17.545
GlcNAcb1-2Mana1-6(GlcNAcb1-4(GlcNAcb1-2)Mana1-3)Manb1-4GlcNAcb1-4GlcNAc-Sp21	0	15.177000000000007
GlcNAcb1-2Mana1-6(Galb1-4GlcNAcb1-2Mana1-3)Manb1-4GlcNAcb1-4GlcNAc-Sp12	1	380.74652499999985
Galb1-4(Fuca1-3)GlcNAcb1-3GalNAca-Sp14	0	6.419250000000003
Galb1-3GlcNAca1-6Galb1-4GlcNAcb-Sp0	0	8.998325000000003
Galb1-4GlcNAcb1-6(Neu5Aca2-6Galb1-3GlcNAcb1-3)Galb1-4Glc-Sp21	0	5.169025000000001
Gala1-3(Fuca1-2)Galb1-4(Fuca1-3)GlcNAcb1-3GalNAc-Sp14	0	20.593425
Galb1-4GlcNAcb1-2Mana1-6(GlcNAcb1-4)(Galb1-4GlcNAcb1-2Mana1-3)Manb1-4GlcNAcb1-4GlcNAc-Sp21	0	-0.4298749999999956
Galb1-4GlcNAcb1-6(Galb1-4GlcNAcb1-2)Mana1-6(GlcNAcb1-4)(Galb1-4GlcNAcb1-2Mana1-3)Manb1-4GlcNAcb1-4GlcNAc-Sp21	0	15.430924999999998
Galb1-4Galb-Sp10	0	18.6118
Neu5Aca2-8Neu5Aca2-3Galb1-3GalNAcb1-4(Neu5Aca2-8Neu5Aca2-3)Galb1-4Glcb-Sp0	0	7.787299999999996
GalNAca1-3(Fuca1-2)Galb1-3GlcNAcb1-2Mana1-6(GalNAca1-3(Fuca1-2)Galb1-3GlcNAcb1-2Mana1-3)Manb1-4GlcNAcb1-4(Fuca1-6)GlcNAcb-Sp22	1	5297.302325
Gala1-3(Fuca1-2)Galb1-3GalNAca-Sp8	0	-10.097825000000004
Fuca1-2Galb1-3(Fuca1-4)GlcNAcb1-2Mana1-6(Fuca1-2Galb1-3(Fuca1-4)GlcNAcb1-2Mana1-3)Manb1-4GlcNAcb1-4(Fuca1-6)GlcNAcb1-4(Fuca1-6)GlcNAcb-Sp19	1	3959.607275
Neu5Aca2-3Galb1-4GlcNAcb1-2Mana-Sp0	0	16.755824999999998
Neu5Aca2-6Galb1-4GlcNAcb1-2Mana1-6(Neu5Aca2-6Galb1-4GlcNAcb1-2Mana1-3)Manb1-4GlcNAcb1-4(Fuca1-6)GlcNAcb-Sp24	1	34962.78585
Galb1-3(Fuca1-4)GlcNAcb1-6GalNAca-Sp14	0	24.524975
Galb1-4(Fuca1-3)GlcNAcb1-6(Neu5Aca2-6(Neu5Aca2-3Galb1-3)GlcNAcb1-3)Galb1-4Glc-Sp21	0	26.94885
Gala1-3(Fuca1-2)Galb1-4GlcNAcb1-6GalNAca-Sp14	0	-3.48855
GalNAca1-3(Fuca1-2)Galb1-3GlcNAcb1-6GalNAca-Sp14	0	0.042949999999999385
Galb1-4GlcNAcb1-6(Galb1-4GlcNAcb1-2)Mana1-6(GlcNAcb1-4Galb1-4GlcNAcb1-4(Galb1-4GlcNAcb1-2)Mana1-3)Manb1-4GlcNAcb1-4(Fuca1-6)GlcNAc-Sp21	0	21.88895000000001
(6S)GalNAcb1-4GlcNAc-Sp8	0	1.4889249999999965
Gala1-3Galb1-4GlcNAcb1-2Mana-Sp0	0	5.548549999999998
Gala1-3(Fuca1-2)Galb1-4GlcNAcb1-2Mana-Sp0	0	12.036949999999996
GalNAcb1-4GlcNAcb1-2Mana-Sp0	0	0.32617500000000105
Neu5Aca2-3Galb1-3GlcNAcb1-4Galb1-4Glcb-Sp0	0	8.713399999999996
Galb1-4GlcNAcb1-2Mana1-6(GlcNAcb1-4)(Galb1-4GlcNAcb1-2Mana1-3)Manb1-4GlcNAcb1-4(Fuca1-6)GlcNAc-Sp21	0	13.440374999999996
Galb1-4GlcNAcb1-2Mana1-6(Galb1-4GlcNAcb1-4)(Galb1-4GlcNAcb1-2Mana1-3)Manb1-4GlcNAcb1-4(Fuca1-6)GlcNAc-Sp21	0	19.4845
Neu5Gca2-8Neu5Gca2-3Galb1-4GlcNAcb1-3Galb1-4GlcNAc-Sp0	0	9.434950000000002
GlcNAb1-3Galb1-3GalNAc-Sp14	0	6.7799
(3S)GlcAb1-3Galb1-4GlcNAcb1-3Galb1-4Glc-Sp0	0	26.788099999999996
Galb1-3GlcNAcb1-3Galb1-4GlcNAcb1-3Galb1-4GlcNAcb1-6(Galb1-3GlcNAcb1-3Galb1-4GlcNAcb1-3Galb1-4GlcNAb1-2)Mana1-6(Galb1-3GlcNAcb1-3Galb1-4GlcNAcb1-3Galb1-4GlcNAcb1-2Mana1-3)Manb1-4GlcNAcb1-4(Fuca1-6)GlcNAcb-Sp24	1	28653.853700000003
Galb1-4GlcNAcb1-3Galb1-4GlcNAcb1-3Galb1-4GlcNAcb1-3Galb1-4GlcNAcb1-2Mana1-6(Galb1-4GlcNAcb1-3Galb1-4GlcNAcb1-3Galb1-4GlcNAcb1-3Galb1-4GlcNAcb1-2Mana1-3)Manb1-4GlcNAcb1-4(Fuca1-6)GlcNAcb-Sp24	1	41544.5288
GlcNAcb1-3Galb1-4GlcNAcb1-3Galb1-4GlcNAcb1-3Galb1-4GlcNAcb1-3Galb1-4GlcNAcb1-2Mana1-6(GlcNAcb1-3Galb1-4GlcNAcb1-3Galb1-4GlcNAcb1-3Galb1-4GlcNAcb1-3Galb1-4GlcNAcb1-2Mana1-3)Manb1-4GlcNAcb1-4(Fuca1-6)GlcNAcb-Sp19	1	40761.261875
Galb1-4GlcNAcb1-3Galb1-4GlcNAcb1-3Galb1-4GlcNAcb1-6(Galb1-4GlcNAcb1-3Galb1-4GlcNAcb1-3Galb1-4GlcNAb1-2)Mana1-6(Galb1-4GlcNAcb1-3Galb1-4GlcNAcb1-3Galb1-4GlcNAcb1-2Mana1-3)Manb1-4GlcNAcb1-4(Fuca1-6)GlcNAcb-Sp24	1	42773.309599999986
GlcNAcb1-3Galb1-4GlcNAcb1-3Galb1-4GlcNAcb1-3Galb1-4GlcNAcb1-3Galb1-4GlcNAcb1-6(GlcNAcb1-3Galb1-4GlcNAcb1-3Galb1-4GlcNAcb1-3Galb1-4GlcNAcb1-3Galb1-4GlcNAb1-2)Mana1-6(GlcNAcb1-3Galb1-4GlcNAcb1-3Galb1-4GlcNAcb1-3Galb1-4GlcNAcb1-3Galb1-4GlcNAcb1-2Mana1-3)Manb1-4GlcNAcb1-4(Fuca1-6)GlcNAcb-Sp24	1	39209.7226
GlcNAcb1-3Galb1-4GlcNAcb1-6(GlcNAcb1-3Galb1-4GlcNAcb1-3)GalNAca-Sp14	0	7.06195
Neu5Aca2-3Galb1-4GlcNAcb1-3Galb1-4GlcNAcb1-6(Neu5Aca2-3Galb1-4GlcNAcb1-3Galb1-4GlcNAcb1-3)GalNAca-Sp14	0	21.386474999999983
Galb1-4GlcNAcb1-3Galb1-3GalNAca-Sp14	0	3.4731749999999995
GlcNAcb1-6(Neu5Aca2-3Galb1-3)GalNAca-Sp14	0	5.3933500000000025
Galb1-3GalNAcb1-4(Neu5Aca2-8Neu5Aca2-8Neu5Aca2-3)Galb1-4Glcb-Sp21	0	20.167100000000005
