# Supplementary material for: Identifying glycan motifs using a novel subtree mining approach
Source: BMC Bioinformatics. 2020 Feb 4;21:42. doi: 10.1186/s12859-020-3374-4 (PMC7001330; doi:10.1186/s12859-020-3374-4)
Supplement: Supplementary file 6 — Additional file 6 Training and test sets. CSV files for all training and test sets used for this manuscript. [file 12859_2020_3374_MOESM6_ESM.zip › CV_Folds/CV_Folds/fold_5/test_set_MAL_II_10ug_13886_v5.0_DATA.csv]

glycan	binding	rfu
Glca-Sp8	1	814.695925
GalNAca-Sp8	0	3.127049999999997
GlcN(Gc)b-Sp8	0	28.412400000000005
(3S)Galb1-4(6S)Glcb-Sp8	1	10172.8836
(3S)Galb1-4(Fuca1-3)GlcNAc-Sp8	0	-10.901799999999998
(3S)Galb1-4(6S)GlcNAcb-Sp0	1	8712.667125000002
(6S)(4S)Galb1-4GlcNAcb-Sp0	0	-34.671075
GlcNAcb1-2Mana1-6(GlcNAcb1-2Mana1-3)Manb1-4GlcNAcb1-4GlcNAcb-Sp12	0	3.8525
Fuca1-2Galb1-3(Fuca1-4)GlcNAcb-Sp8	0	-8.937550000000002
Fuca1-2Galb1-3GlcNAcb1-3Galb1-4Glcb-Sp8	0	-14.210599999999992
Fuca1-2Galb1-3GlcNAcb1-3Galb1-4Glcb-Sp10	0	33.544725
Fuca1-2Galb1-3GlcNAcb-Sp0	0	-2.8295249999999967
Fuca1-2Galb1-4(Fuca1-3)GlcNAcb1-3Galb1-4(Fuca1-3)GlcNAcb-Sp0	0	3.43535
Fuca1-2Galb1-4(Fuca1-3)GlcNAcb-Sp0	0	15.003949999999987
Fuca1-2Galb1-4(Fuca1-3)GlcNAcb-Sp8	0	-5.971124999999999
Fuca1-2Galb1-4GlcNAcb-Sp8	0	-4.1065000000000005
GalNAca1-3(Fuca1-2)Galb-Sp8	0	-24.233499999999985
GalNAcb1-4GlcNAcb-Sp0	0	-21.533600000000003
Gala1-3(Fuca1-2)Galb1-3GlcNAcb-Sp0	1	309.826025
Gala1-3(Fuca1-2)Galb1-4Glcb-Sp0	0	-1.2581500000000003
Gala1-3(Fuca1-2)Galb-Sp8	0	46.6221
Gala1-3GalNAca-Sp8	0	31.04945
Gala1-3Galb-Sp8	0	-3.980399999999989
Gala1-4Galb1-4GlcNAcb-Sp8	0	11.507075000000007
Gala1-6Glcb-Sp8	0	12.359000000000002
Galb1-2Galb-Sp8	0	7.025475000000029
Galb1-3GalNAca-Sp16	0	1.3604500000000073
Galb1-3GlcNAcb-Sp8	0	6.583799999999991
Galb1-4(Fuca1-3)GlcNAcb1-3Galb1-4(Fuca1-3)GlcNAcb1-3Galb1-4(Fuca1-3)GlcNAcb-Sp0	0	33.460025
Galb1-4GlcNAcb-Sp8	0	5.897175000000002
Galb1-4Glcb-Sp0	0	0.5523249999999962
GlcNAcb1-3GalNAca-Sp14	0	-3.131599999999999
GlcNAcb1-3Galb-Sp8	0	-9.127100000000002
GlcNAcb1-4-MDPLys	0	15.149675000000002
GlcNAcb1-4GlcNAcb1-4GlcNAcb1-4GlcNAcb1-4GlcNAcb1-4GlcNAcb1-Sp8	0	48.26237500000002
GlcNAcb1-6Galb1-4GlcNAcb-Sp8	0	-17.896650000000005
Mana1-2Mana1-2Mana1-3Mana-Sp9	0	3.772025000000003
Mana1-2Mana1-3Mana-Sp9	0	3.3955750000000084
Mana1-6(Mana1-2Mana1-3)Mana1-6(Mana1-2Mana1-3)Manb1-4GlcNAcb1-4GlcNAcb-Sp12	0	6.230149999999997
Mana1-2Mana1-6(Mana1-3)Mana1-6(Mana1-2Mana1-2Mana1-3)Manb1-4GlcNAcb1-4GlcNAcb-Sp12	0	8.159425000000006
Fuca1-2(6S)Galb1-4(6S)Glcb-Sp0	0	21.7467
GalNAcb1-4(Neu5Aca2-8Neu5Aca2-3)Galb1-4Glcb-Sp0	0	-7.741074999999995
Neu5Aca2-3(6S)Galb1-4(Fuca1-3)GlcNAcb-Sp8	0	-13.66105
Neu5Aca2-3GalNAca-Sp8	0	-23.8438
Neu5Aca2-3Galb1-3(6S)GlcNAc-Sp8	0	29.407575
Neu5Aca2-3Galb1-4(Neu5Aca2-3Galb1-3)GlcNAcb-Sp8	0	6.07
Neu5Aca2-6(Neu5Aca2-3Galb1-3)GalNAca-Sp8	1	28796.016799999994
Fuca1-2Galb1-4(6S)Glcb-Sp0	0	21.271225000000012
Neu5Aca2-6Galb1-4GlcNAcb-Sp0	0	17.99395
Neu5Aca2-6Galb1-4GlcNAcb1-3Galb1-4(Fuca1-3)GlcNAcb1-3Galb1-4(Fuca1-3)GlcNAcb-Sp0	0	20.03655
Neu5Acb2-6GalNAca-Sp8	0	4.107375000000001
Neu5Acb2-6Galb1-4GlcNAcb-Sp8	0	-9.174425
Neu5Gca2-3Galb1-4Glcb-Sp0	0	23.08085
Neu5Gca2-6Galb1-4GlcNAcb-Sp0	0	11.664974999999998
Galb1-4(Fuca1-3)(6S)GlcNAcb-Sp0	0	-3.3308250000000044
Galb1-4(Fuca1-3)(6S)Glcb-Sp0	0	9.193649999999991
4S(3S)Galb1-4GlcNAcb-Sp0	0	-19.412225000000014
(6S)Galb1-4(6S)GlcNAcb-Sp0	0	-38.406275
Neu5Aca2-6Galb1-4GlcNAcb1-2Mana1-6(Galb1-4GlcNAcb1-2Mana1-3)Manb1-4GlcNAcb1-4GlcNAcb-Sp12	0	6.612025000000006
Galb1-4GlcNAca1-6Galb1-4GlcNAcb-Sp0	0	-7.266925
Neu5Gcb2-6Galb1-4GlcNAc-Sp8	0	7.4972749999999975
Neu5Aca2-3Galb1-4GlcNAcb1-2Mana1-6(Neu5Aca2-3Galb1-4GlcNAcb1-2Mana1-3)Manb1-4GlcNAcb1-4GlcNAcb-Sp12	0	0.5654750000000028
Gala1-4Galb1-4GlcNAcb1-3Galb1-4Glcb-Sp0	0	22.328125
GalNAca1-3(Fuca1-2)Galb1-4GlcNAcb1-3Galb1-4GlcNAcb1-3Galb1-4GlcNAcb-Sp0	0	36.412375
Neu5Aca2-3Galb1-4(Fuca1-3)GlcNAcb1-6(Neu5Aca2-3Galb1-3)GalNAc-Sp14	1	1706.446325
GlcNAca1-4Galb1-4GlcNAcb-Sp0	0	-12.903125
GlcNAca1-4Galb1-3GlcNAcb-Sp0	0	-12.570724999999989
Neu5Aca2-6Galb1-4GlcNAcb1-2Mana1-6(Mana1-3)Manb1-4GlcNAcb1-4GlcNAc-Sp12	0	-10.617724999999991
Neu5Aca2-6Galb1-4GlcNAcb1-2Mana1-6Manb1-4GlcNAcb1-4GlcNAc-Sp12	0	-2.8462500000000084
Mana1-6(Galb1-4GlcNAcb1-2Mana1-3)Manb1-4GlcNAcb1-4GlcNAcb-Sp12	0	4.257250000000003
Neu5Aca2-6GlcNAcb1-4GlcNAc-Sp21	0	-36.05765
Galb1-4(Fuca1-3)GlcNAcb1-6(Fuca1-2Galb1-4GlcNAcb1-3)Galb1-4Glc-Sp21	0	3.417124999999998
Neu5Aca2-3Galb1-4(Fuca1-3)GlcNAcb1-3GalNAca-Sp14	0	31.94762499999999
Galb1-4GlcNAcb1-6(Fuca1-4(Fuca1-2Galb1-3)GlcNAcb1-3)Galb1-4Glc-Sp21	0	20.20615
Galb1-4(Fuca1-3)GlcNAcb1-6(Fuca1-4(Fuca1-2Galb1-3)GlcNAcb1-3)Galb1-4Glc-Sp21	0	-27.636000000000006
Galb1-3GlcNAcb1-3Galb1-4(Fuca1-3)GlcNAcb1-6(Galb1-3GlcNAcb1-3)Galb1-4Glc-Sp21	0	5.455450000000006
Galb1-3GlcNAcb1-3GalNAca-Sp14	0	33.263474999999985
Gala1-4Galb1-3GlcNAcb1-2Mana1-6(Gala1-4Galb1-3GlcNAcb1-2Mana1-3)Manb1-4GlcNAcb1-4GlcNAcb-Sp19	0	52.78225000000001
Galb1-3GlcNAca1-6Galb1-4GlcNAcb-Sp0	0	0.3728250000000095
Galb1-4GlcNAcb1-6(Neu5Aca2-6Galb1-3GlcNAcb1-3)Galb1-4Glc-Sp21	0	13.128699999999995
Fuca1-2Galb1-4GlcNAcb1-2Mana1-6(Fuca1-2Galb1-4GlcNAcb1-2Mana1-3)Manb1-4GlcNAcb1-4(Fuca1-6)GlcNAcb-Sp22	0	28.90330000000001
GlcNAcb1-6(GlcNAcb1-2)Mana1-6(GlcNAcb1-4)(GlcNAcb1-4(GlcNAcb1-2)Mana1-3)Manb1-4GlcNAcb1-4GlcNAc-Sp21	0	-14.860274999999987
Galb1-4GlcNAcb1-2Mana1-6(GlcNAcb1-4)(Galb1-4GlcNAcb1-4(Galb1-4GlcNAcb1-2)Mana1-3)Manb1-4GlcNAcb1-4GlcNAc-Sp21	0	19.88225
Galb1-4GlcNAcb1-6(Galb1-4GlcNAcb1-2)Mana1-6(GlcNAcb1-4)(Galb1-4GlcNAcb1-4(Galb1-4GlcNAcb1-2)Mana1-3)Manb1-4GlcNAcb1-4GlcNAc-Sp21	0	47.26335
Neu5Aca2-8Neu5Aca2-3Galb1-3GalNAcb1-4(Neu5Aca2-8Neu5Aca2-3)Galb1-4Glcb-Sp0	0	-11.210475000000002
Neu5Aca2-6Galb1-4GlcNAcb1-6(Neu5Aca2-6Galb1-4GlcNAcb1-2)Mana1-6(GlcNAcb1-4)(Neu5Aca2-6Galb1-4GlcNAcb1-2Mana1-3)Manb1-4GlcNAcb1-4GlcNAcb-Sp21	0	10.6117
Neu5Aca2-3Galb1-4GlcNAcb1-6(Neu5Aca2-3Galb1-4GlcNAcb1-3)GalNAca-Sp14	0	6.897925000000001
Neu5Aca2-3Galb1-4GlcNAcb1-2Mana-Sp0	1	229.39327500000005
Neu5Aca2-6Galb1-4GlcNAcb1-6(Neu5Aca2-6Galb1-4GlcNAcb1-3)GalNAca-Sp14	0	9.3795
Mana1-6(Mana1-3)Manb1-4GlcNAcb1-4(Fuca1-6)GlcNAcb-Sp19	0	-31.023275
Neu5Aca2-3Galb1-3GlcNAcb1-6GalNAca-Sp14	0	-6.354675
Fuca1-2Galb1-3(6S)GlcNAcb-Sp0	0	-10.789250000000004
Neu5Aca2-6GalNAcb1-4(6S)GlcNAcb-Sp8	0	9.30835
(3S)GalNAcb1-4GlcNAc-Sp8	0	20.7407
(4S)GalNAcb-Sp10	0	-8.648500000000002
Neu5Aca2-6Galb1-4GlcNAcb1-2Man-Sp0	0	51.71405000000002
GalNAca1-3(Fuca1-2)Galb1-4GlcNAcb1-2Mana-Sp0	0	-8.732249999999997
Galb1-4GlcNAcb1-2Mana1-6(GlcNAcb1-4)(Galb1-4GlcNAcb1-2Mana1-3)Manb1-4GlcNAcb1-4(Fuca1-6)GlcNAc-Sp21	0	-12.621825
Galb1-4GlcNAcb1-2Mana1-6(Galb1-4GlcNAcb1-4)(Galb1-4GlcNAcb1-2Mana1-3)Manb1-4GlcNAcb1-4(Fuca1-6)GlcNAc-Sp21	0	17.868349999999996
GlcNAcb1-3Galb1-4GlcNAcb1-6(GlcNAcb1-3)Galb1-4GlcNAc-Sp0	0	39.971775
GalNAca1-3(Fuca1-2)Galb1-3GalNAcb1-3Gala1-4Galb1-4Glc-Sp21	0	3.156374999999997
Gala1-3(Fuca1-2)Galb1-3GalNAcb1-3Gala1-4Galb1-4Glc-Sp21	0	48.199675000000006
Galb1-3GalNAcb1-3Gal-Sp21	0	-3.674399999999999
Neu5Aca2-8Neu5Gca2-3Galb1-4GlcNAc-Sp0	0	24.143550000000005
Galb1-4GlcNAcb1-3Galb1-4GlcNAcb1-6(Galb1-4GlcNAcb1-3Galb1-4GlcNAcb1-2)Mana1-6(Galb1-4GlcNAcb1-3Galb1-4GlcNAcb1-2Mana1-3)Mana1-4GlcNAcb1-4GlcNAc-Sp24	1	606.8465749999998
GlcNAcb1-3Galb1-4GlcNAcb1-6(GlcNAcb1-3Galb1-3)GalNAca-Sp14	0	14.149450000000007
GalNAcb1-4GlcNAcb1-3GalNAcb1-4GlcNAcb-Sp0	0	6.4959500000000086
Galb1-3GlcNAcb1-3Galb1-4GlcNAcb1-6(Galb1-3GlcNAcb1-3Galb1-4GlcNAb1-2)Mana1-6(Galb1-3GlcNAcb1-3Galb1-4GlcNAcb1-2Mana1-3)Manb1-4GlcNAcb1-4(Fuca1-6)GlcNAcb-Sp24	0	-13.073574999999998
GlcNAcb1-3Galb1-4GlcNAcb1-3Galb1-4GlcNAcb1-3Galb1-4GlcNAcb1-3Galb1-4GlcNAcb1-2Mana1-6(GlcNAcb1-3Galb1-4GlcNAcb1-3Galb1-4GlcNAcb1-3Galb1-4GlcNAcb1-3Galb1-4GlcNAcb1-2Mana1-3)Manb1-4GlcNAcb1-4(Fuca1-6)GlcNAcb-Sp19	0	38.75652499999999
GlcNAcb1-3Galb1-4GlcNAcb1-6(Galb1-3)GalNAca-Sp14	0	6.03565
Neu5Aca2-6Galb1-4GlcNAcb1-3Galb1-4GlcNAcb1-3GalNAca-Sp14	0	48.885125000000016
Neu5Aca2-6Galb1-4GlcNAcb1-6(Galb1-3)GalNAca-Sp14	0	-2.022825000000001
