# Supplementary material for: Identifying glycan motifs using a novel subtree mining approach
Source: BMC Bioinformatics. 2020 Feb 4;21:42. doi: 10.1186/s12859-020-3374-4 (PMC7001330; doi:10.1186/s12859-020-3374-4)
Supplement: Supplementary file 6 — Additional file 6 Training and test sets. CSV files for all training and test sets used for this manuscript. [file 12859_2020_3374_MOESM6_ESM.zip › CV_Folds/CV_Folds/fold_5/test_set_MAL-I_10ug_13883_v5.0_DATA.csv]

glycan	binding	rfu
Glca-Sp8	0	0.9017999999999996
Manb-Sp8	0	32.844025
GlcNAcb1-6(GlcNAcb1-4)(GlcNAcb1-3)GlcNAc-Sp8	0	13.134250000000002
6S(3S)Galb1-4(6S)GlcNAcb-Sp0	1	1318.981175
6S(3S)Galb1-4GlcNAcb-Sp0	0	-12.8982
(3S)Galb1-4(Fuca1-3)(6S)Glc-Sp0	1	759.4925499999998
(3S)Galb1-4(6S)Glcb-Sp0	1	9845.58355
(3S)Galb1-4GlcNAcb-Sp8	1	9320.086725
Mana1-6(Mana1-3)Manb1-4GlcNAcb1-4GlcNAcb-Sp12	0	6.407950000000002
Fuca1-2Galb1-3GalNAcb1-3Gala-Sp9	0	35.5574
Fuca1-2Galb1-3GalNAcb1-4(Neu5Aca2-3)Galb1-4Glcb-Sp9	0	-0.970049999999997
Fuca1-2Galb1-3GlcNAcb1-3Galb1-4Glcb-Sp8	0	21.267900000000008
Fuca1-2Galb1-3GlcNAcb1-3Galb1-4Glcb-Sp10	0	13.292225000000006
Fuca1-2Galb1-3GlcNAcb-Sp8	0	2.15375
Fuca1-2Galb1-4(Fuca1-3)GlcNAcb1-3Galb1-4(Fuca1-3)GlcNAcb-Sp0	0	10.533924999999996
Fuca1-2Galb1-4(Fuca1-3)GlcNAcb-Sp0	0	6.633475000000003
Fuca1-2Galb1-4GlcNAcb-Sp0	0	-3.785225000000001
GalNAca1-3(Fuca1-2)Galb-Sp8	0	6.474
GalNAcb1-4GlcNAcb-Sp0	0	0.7852500000000013
Gala1-3(Fuca1-2)Galb1-4GlcNAc-Sp0	0	-2.9857250000000004
Gala1-3(Fuca1-2)Galb1-4Glcb-Sp0	0	20.499100000000006
Gala1-4(Gala1-3)Galb1-4GlcNAcb-Sp8	0	19.39845
Gala1-3Galb1-4Glc-Sp10	0	11.087
Gala1-4Galb1-4GlcNAcb-Sp0	0	8.49765
Gala1-4GlcNAcb-Sp8	0	-4.014775
Gala1-6Glcb-Sp8	0	-1.519449999999999
Galb1-3GalNAca-Sp8	0	36.42920000000001
Galb1-3GlcNAcb1-3Galb1-4Glcb-Sp10	0	-2.6957500000000016
Galb1-4(Fuca1-3)GlcNAcb-Sp8	0	1.4792499999999986
Galb1-4(6S)Glcb-Sp0	1	1127.8634000000004
Galb1-4Glcb-Sp0	0	-3.385975000000002
GlcNAca1-3Galb1-4GlcNAcb-Sp8	0	-1.4229250000000009
GlcNAcb1-3Galb1-4GlcNAcb-Sp0	0	-3.73025
GlcNAcb1-3Galb1-4GlcNAcb-Sp8	0	0.4652250000000002
GlcNAcb1-4Galb1-4GlcNAcb-Sp8	0	-0.20179999999999865
GlcNAcb1-4GlcNAcb1-4GlcNAcb-Sp8	0	9.9014
Glca1-4Glca-Sp8	0	-3.780674999999999
Mana1-6(Mana1-2Mana1-3)Mana1-6(Mana1-2Mana1-3)Manb1-4GlcNAcb1-4GlcNAcb-Sp12	0	5.353874999999999
Mana1-2Mana1-6(Mana1-3)Mana1-6(Mana1-2Mana1-2Mana1-3)Manb1-4GlcNAcb1-4GlcNAcb-Sp12	0	-2.893374999999999
Mana1-6(Mana1-3)Mana-Sp9	0	19.805149999999994
Mana1-2Mana1-2Mana1-6(Mana1-3)Mana-Sp9	0	19.2124
Mana1-6(Mana1-3)Mana1-6(Mana1-2Mana1-3)Manb1-4GlcNAcb1-4GlcNAcb-Sp12	0	33.2282
Neu5Aca2-3Galb1-4GlcNAcb1-3Galb1-4(Fuca1-3)GlcNAcb-Sp0	1	725.7867499999996
Neu5Aca2-8Neu5Aca2-8Neu5Aca-Sp8	0	-5.923425
GalNAcb1-4(Neu5Aca2-3)Galb1-4Glcb-Sp0	0	-5.668825000000003
Neu5Aca2-3Galb1-4(Neu5Aca2-3Galb1-3)GlcNAcb-Sp8	0	-6.178700000000003
Neu5Aca2-6(Neu5Aca2-3Galb1-3)GalNAca-Sp8	0	-10.28775
Neu5Aca2-3Galb1-3GalNAcb1-3Gala1-4Galb1-4Glcb-Sp0	0	7.9479250000000015
Neu5Aca2-3Galb1-4GlcNAcb-Sp0	1	1828.6197
Neu5Aca2-6Galb1-4Glcb-Sp8	0	17.23015
Neu5Gca2-3Galb1-3(Fuca1-4)GlcNAcb-Sp0	0	3.0939
Neu5Gca2-3Galb1-4(Fuca1-3)GlcNAcb-Sp0	0	0.03975000000000328
Galb1-4GlcNAcb1-3Galb1-3GlcNAcb-Sp0	0	16.312550000000005
Neu5Aca2-3Galb1-3GlcNAcb1-3Galb1-3GlcNAcb-Sp0	0	4.977874999999994
Neu5Aca2-3Galb1-4GlcNAcb1-3Galb1-3GlcNAcb-Sp0	1	1162.5588750000004
(6S)Galb1-4(6S)GlcNAcb-Sp0	1	534.7596249999998
Galb1-4GlcNAcb1-6(Galb1-4GlcNAcb1-3)Galb1-4GlcNAc-Sp0	0	-3.032150000000001
Galb1-4GlcNAca1-6Galb1-4GlcNAcb-Sp0	0	-2.1067
Neu5Aca2-6Galb1-4GlcNAcb1-2Mana1-6(GlcNAcb1-2Mana1-3)Manb1-4GlcNAcb1-4GlcNAcb-Sp12	0	10.567774999999996
GlcNAcb1-3Man-Sp10	0	15.11485
Mana1-2Mana1-6(Mana1-3)Mana1-6(Mana1-2Mana1-2Mana1-3)Mana-Sp9	0	11.771375
Mana1-2Mana1-6(Mana1-2Mana1-3)Mana1-6(Mana1-2Mana1-2Mana1-3)Mana-Sp9	0	18.5315
Neu5Aca2-6Galb1-4GlcNAcb1-2Mana1-6(Neu5Aca2-3Galb1-4GlcNAcb1-2Mana1-3)Manb1-4GlcNAcb1-4GlcNAcb-Sp12	1	266.189025
Neu5Aca2-8Neu5Acb-Sp17	0	6.68975
Galb1-3GlcNAcb1-2Mana1-6(Galb1-3GlcNAcb1-2Mana1-3)Manb1-4GlcNAcb1-4GlcNAcb-Sp19	0	-4.900750000000002
Mana1-6(Neu5Aca2-6Galb1-4GlcNAcb1-2Mana1-3)Manb1-4GlcNAcb1-4GlcNAc-Sp12	0	8.956825000000002
Neu5Aca2-6Galb1-4GlcNAcb1-2Mana1-3Manb1-4GlcNAcb1-4GlcNAc-Sp12	0	-2.57165
KDNa2-3Galb1-4(Fuca1-3)GlcNAc-Sp0	0	23.98542500000001
KDNa2-3Galb1-3GalNAca-Sp14	0	7.0440749999999985
Fuca1-2Galb1-4(Fuca1-3)GlcNAcb1-2Mana1-6(Fuca1-2Galb1-4(Fuca1-3)GlcNAcb1-2Mana1-3)Manb1-4GlcNAcb1-4GlcNAb-Sp20	0	35.4788
Gala1-3Galb1-4GlcNAcb1-2Mana1-6(Gala1-3Galb1-4GlcNAcb1-2Mana1-3)Manb1-4GlcNAcb1-4GlcNAcb-Sp20	0	19.707799999999995
Galb1-4(Fuca1-3)GlcNAcb1-6(Fuca1-2Galb1-4GlcNAcb1-3)Galb1-4Glc-Sp21	0	8.178150000000002
GalNAca1-3(Fuca1-2)Galb1-4GlcNAcb1-2Mana1-6(GalNAca1-3(Fuca1-2)Galb1-4GlcNAcb1-2Mana1-3)Manb1-4GlcNAcb1-4GlcNAcb-Sp20	0	-12.28835
Gala1-3(Fuca1-2)Galb1-3GlcNAcb1-2Mana1-6(Gala1-3(Fuca1-2)Galb1-3GlcNAcb1-2Mana1-3)Manb1-4GlcNAcb1-4GlcNAcb-Sp20	0	10.071974999999998
Galb1-3GlcNAcb1-3Galb1-4(Fuca1-3)GlcNAcb1-6(Galb1-3GlcNAcb1-3)Galb1-4Glc-Sp21	0	8.233625000000004
GlcNAcb1-2Mana1-6(GlcNAcb1-4(GlcNAcb1-2)Mana1-3)Manb1-4GlcNAcb1-4GlcNAc-Sp21	0	13.652275
Fuca1-2Galb1-4GlcNAcb1-3GalNAca-Sp14	0	8.727949999999996
Gala1-4Galb1-4GlcNAcb1-2Mana1-6(Gala1-4Galb1-4GlcNAcb1-2Mana1-3)Manb1-4GlcNAcb1-4GlcNAcb-Sp24	0	37.01304999999999
Gala1-3Galb1-4GlcNAcb1-3GalNAca-Sp14	0	26.609
Galb1-3GlcNAcb1-6Galb1-4GlcNAcb-Sp0	0	19.0547
Gala1-3(Fuca1-2)Galb1-4(Fuca1-3)Glcb-Sp21	0	-0.6033749999999962
Galb1-3GalNAcb1-4(Neu5Aca2-8Neu5Aca2-3)Galb1-4Glcb-Sp0	0	1.9205749999999997
GalNAca1-3(Fuca1-2)Galb1-3GlcNAcb1-3GalNAc-Sp14	0	15.624950000000005
Galb1-4GlcNAcb1-6(Fuca1-2Galb1-3GlcNAcb1-3)Galb1-4Glc-Sp21	0	11.981125
GlcNAcb1-2Mana1-6(GlcNAcb1-4)(GlcNAcb1-4(GlcNAcb1-2)Mana1-3)Manb1-4GlcNAcb1-4GlcNAc-Sp21	0	-0.7514000000000021
Galb1-4GlcNAcb1-6(Galb1-4GlcNAcb1-2)Mana1-6(GlcNAcb1-4)(Galb1-4GlcNAcb1-4(Galb1-4GlcNAcb1-2)Mana1-3)Manb1-4GlcNAcb1-4GlcNAc-Sp21	0	22.780375
Neu5Aca2-8Neu5Aca2-3Galb1-3GalNAcb1-4(Neu5Aca2-8Neu5Aca2-3)Galb1-4Glcb-Sp0	0	1.0984499999999997
GalNAca1-3(Fuca1-2)Galb1-4GlcNAcb1-2Mana1-6(GalNAca1-3(Fuca1-2)Galb1-4GlcNAcb1-2Mana1-3)Manb1-4GlcNAcb1-4(Fuca1-6)GlcNAcb-Sp22	0	28.32110000000001
Neu5Aca2-6Galb1-4GlcNAcb1-6(Fuca1-2Galb1-3GlcNAcb1-3)Galb1-4Glc-Sp21	0	-4.189249999999996
Neu5Aca2-3Galb1-4GlcNAcb1-6(Neu5Aca2-3Galb1-4GlcNAcb1-2)Mana1-6(GlcNAcb1-4)(Neu5Aca2-3Galb1-4GlcNAcb1-4(Neu5Aca2-3Galb1-4GlcNAcb1-2)Mana1-3)Manb1-4GlcNAcb1-4GlcNAcb-Sp21	1	1086.2269999999999
Fuca1-2Galb1-3(Fuca1-4)GlcNAcb1-2Mana1-6(Fuca1-2Galb1-3(Fuca1-4)GlcNAcb1-2Mana1-3)Manb1-4GlcNAcb1-4(Fuca1-6)GlcNAcb1-4(Fuca1-6)GlcNAcb-Sp19	0	-1.2717000000000027
Neu5Aca2-6Galb1-4GlcNAcb1-6(Fuca1-2Galb1-4(Fuca1-3)GlcNAcb1-3)Galb1-4Glc-Sp21	0	12.3608
Fuca1-2Galb1-4GlcNAcb1-6GalNAca-Sp14	0	4.788575000000002
(6S)(4S)GalNAcb1-4GlcNAc-Sp8	0	9.311024999999997
(6S)GalNAcb1-4GlcNAc-Sp8	0	5.815700000000002
Neu5Aca2-6Galb1-4GlcNAcb1-2Man-Sp0	0	7.4927999999999955
Gala1-3(Fuca1-2)Galb1-4GlcNAcb1-2Mana-Sp0	0	-2.3392750000000007
Neu5Aca2-3Galb1-3GlcNAcb1-4Galb1-4Glcb-Sp0	0	-9.682875000000003
GlcNAcb1-2Mana1-6(GlcNAcb1-4)(GlcNAcb1-2Mana1-3)Manb1-4GlcNAcb1-4(Fuca1-6)GlcNAc-Sp21	0	-1.7784499999999994
Galb1-4GlcNAcb1-2Mana1-6(GlcNAcb1-4)(Galb1-4GlcNAcb1-2Mana1-3)Manb1-4GlcNAcb1-4(Fuca1-6)GlcNAc-Sp21	0	8.319375
GalNAca1-3(Fuca1-2)Galb1-3GalNAcb1-3Gala1-4Galb1-4Glc-Sp21	0	-7.304075000000001
Gala1-3(Fuca1-2)Galb1-3GalNAcb1-3Gala1-4Galb1-4Glc-Sp21	0	13.559550000000002
GlcNAcb1-3Galb1-4GlcNAcb1-3Galb1-4GlcNAcb1-3Galb1-4GlcNAcb1-2Mana1-6(GlcNAcb1-3Galb1-4GlcNAcb1-3Galb1-4GlcNAcb1-3Galb1-4GlcNAcb1-2Mana1-3)Manb1-4GlcNAcb1-4GlcNAcb-Sp25	0	-15.508350000000005
Galb1-3GlcNAcb1-3Galb1-4GlcNAcb1-2Mana1-6(Galb1-3GlcNAcb1-3Galb1-4GlcNAcb1-2Mana1-3)Manb1-4GlcNAcb1-4GlcNAc-Sp25	0	-7.0001
Neu5Gca2-8Neu5Gca2-3Galb1-4GlcNAc-Sp0	1	3239.384325
GlcNAb1-3Galb1-3GalNAc-Sp14	0	7.5306
(3S)GlcAb1-3Galb1-4GlcNAcb1-3Galb1-4Glc-Sp0	0	25.060275000000004
Galb1-4GlcNAcb1-3Galb1-4GlcNAcb1-3Galb1-4GlcNAcb1-2Mana1-6(Galb1-4GlcNAcb1-3Galb1-4GlcNAcb1-3Galb1-4GlcNAcb1-2Mana1-3)Manb1-4GlcNAcb1-4(Fuca1-6)GlcNAcb-Sp24	1	183.05595
Galb1-4GlcNAcb1-3Galb1-4GlcNAcb1-3Galb1-4GlcNAcb1-6(Galb1-4GlcNAcb1-3Galb1-4GlcNAcb1-3Galb1-4GlcNAb1-2)Mana1-6(Galb1-4GlcNAcb1-3Galb1-4GlcNAcb1-3Galb1-4GlcNAcb1-2Mana1-3)Manb1-4GlcNAcb1-4(Fuca1-6)GlcNAcb-Sp24	1	206.14385000000004
GlcNAcb1-3Galb1-4GlcNAcb1-3Galb1-4GlcNAcb1-3Galb1-4GlcNAcb1-3Galb1-4GlcNAcb1-6(GlcNAcb1-3Galb1-4GlcNAcb1-3Galb1-4GlcNAcb1-3Galb1-4GlcNAcb1-3Galb1-4GlcNAb1-2)Mana1-6(GlcNAcb1-3Galb1-4GlcNAcb1-3Galb1-4GlcNAcb1-3Galb1-4GlcNAcb1-3Galb1-4GlcNAcb1-2Mana1-3)Manb1-4GlcNAcb1-4(Fuca1-6)GlcNAcb-Sp24	0	-26.194600000000005
Neu5Aca2-3Galb1-4GlcNAcb1-3Galb1-4GlcNAcb1-3GalNAca-Sp14	1	760.848675
GlcNAcb1-3Galb1-4GlcNAcb1-6(GlcNAcb1-3Galb1-4GlcNAcb1-3)GalNAca-Sp14	0	-0.6980250000000012
Neu5Aca2-6Galb1-4GlcNAcb1-6(Galb1-3)GalNAca-Sp14	0	7.826024999999998
Galb1-3GalNAcb1-4(Neu5Aca2-8Neu5Aca2-8Neu5Aca2-3)Galb1-4Glcb-Sp21	0	36.63872500000001
