# Supplementary material for: Identifying glycan motifs using a novel subtree mining approach
Source: BMC Bioinformatics. 2020 Feb 4;21:42. doi: 10.1186/s12859-020-3374-4 (PMC7001330; doi:10.1186/s12859-020-3374-4)
Supplement: Supplementary file 6 — Additional file 6 Training and test sets. CSV files for all training and test sets used for this manuscript. [file 12859_2020_3374_MOESM6_ESM.zip › CV_Folds/CV_Folds/fold_5/test_set_PHA-E-10ug_13853_V5.0_DATA.csv]

glycan	binding	rfu
Glca-Sp8	0	9.08505
Manb-Sp8	0	7.516499999999995
GlcNAcb1-6(GlcNAcb1-4)(GlcNAcb1-3)GlcNAc-Sp8	0	3.285924999999997
6S(3S)Galb1-4(6S)GlcNAcb-Sp0	0	8.57965
(3S)Galb1-4GlcNAcb-Sp0	0	-0.3328750000000005
(6S)Galb1-4(6S)Glcb-Sp8	0	19.291175000000006
Mana1-6(Mana1-3)Manb1-4GlcNAcb1-4GlcNAcb-Sp12	0	18.82127500000001
Mana1-6(Mana1-3)Manb1-4GlcNAcb1-4GlcNAcb-Sp13	0	10.423125
GlcNAcb1-2Mana1-6(GlcNAcb1-2Mana1-3)Manb1-4GlcNAcb1-4GlcNAcb-Sp13	1	686.1340250000002
Galb1-4GlcNAcb1-2Mana1-6(Galb1-4GlcNAcb1-2Mana1-3)Manb1-4GlcNAcb1-4GlcNAcb-Sp12	1	10653.616574999998
Neu5Aca2-6Galb1-4GlcNAcb1-2Mana1-6(Neu5Aca2-6Galb1-4GlcNAcb1-2Mana1-3)Manb1-4GlcNAcb1-4GlcNAcb-Sp12	0	9.364499999999998
Neu5Aca2-6Galb1-4GlcNAcb1-2Mana1-6(Neu5Aca2-6Galb1-4GlcNAcb1-2Mana1-3)Manb1-4GlcNAcb1-4GlcNAcb-Sp24	0	17.043125
Fuca1-2Galb1-3GalNAcb1-3Gala-Sp9	0	22.111125
Fuca1-2Galb1-3GalNAcb1-3Gala1-4Galb1-4Glcb-Sp9	0	1.5033999999999992
Fuca1-2Galb1-3GalNAcb1-4(Neu5Aca2-3)Galb1-4Glcb-Sp0	0	21.151675
Fuca1-2Galb1-4GlcNAcb-Sp8	0	4.347975
GalNAca1-3(Fuca1-2)Galb1-4GlcNAcb-Sp0	0	4.218600000000001
GalNAca1-3Galb-Sp8	0	5.903449999999998
GalNAca1-4(Fuca1-2)Galb1-4GlcNAcb-Sp8	0	18.604975
GalNAcb1-3Gala1-4Galb1-4GlcNAcb-Sp0	0	20.057475
Gala1-3(Fuca1-2)Galb1-4(Fuca1-3)GlcNAcb-Sp8	0	12.028399999999998
Gala1-3(Fuca1-2)Galb-Sp8	0	7.1365750000000014
Gala1-3GalNAca-Sp8	0	22.9306
Gala1-3GalNAca-Sp16	0	11.405275
Galb1-3(Fuca1-4)GlcNAcb1-3Galb1-4(Fuca1-3)GlcNAcb-Sp0	0	9.0965
Neu5Aca2-6(Galb1-3)GalNAca-Sp8	0	5.6498
Galb1-3GalNAca-Sp8	0	-1.0917999999999992
Galb1-4(Fuca1-3)GlcNAcb1-3Galb1-4(Fuca1-3)GlcNAcb1-3Galb1-4(Fuca1-3)GlcNAcb-Sp0	0	3.8765250000000013
Galb1-4(6S)Glcb-Sp8	0	19.619274999999995
Galb1-4GlcNAcb1-3Galb1-4Glcb-Sp8	0	8.72755
Galb1-4GlcNAcb1-6(Galb1-3)GalNAca-Sp8	0	5.111974999999998
Galb1-4Glcb-Sp0	0	7.856175000000002
GlcNAca1-6Galb1-4GlcNAcb-Sp8	0	7.693899999999998
GlcNAcb1-3GalNAca-Sp8	0	10.778000000000002
GlcNAcb1-6GalNAca-Sp8	0	1.5972250000000017
GlcNAcb1-6GalNAca-Sp14	0	0.047700000000000735
GlcNAcb1-6Galb1-4GlcNAcb-Sp8	0	11.031724999999998
Glca1-4Glcb-Sp8	0	3.6922499999999983
Glca1-4Glca-Sp8	0	13.661425
KDNa2-3Galb1-4GlcNAcb-Sp0	0	8.817799999999998
Mana1-6(Mana1-2Mana1-3)Mana1-6(Mana1-2Mana1-3)Manb1-4GlcNAcb1-4GlcNAcb-Sp12	0	-1.7001999999999968
Fuca1-2(6S)Galb1-4GlcNAcb-Sp0	0	7.7101250000000014
Neu5Aca2-3Galb1-3GalNAca-Sp8	0	2.80185
Neu5Aca2-3Galb1-3(6S)GalNAca-Sp8	0	8.352875000000001
Fuca1-2(6S)Galb1-4Glcb-Sp0	0	4.1947249999999965
Neu5Aca2-3Galb1-3GlcNAcb-Sp8	0	14.170175000000002
Neu5Aca2-3Galb1-4GlcNAcb1-3Galb1-4GlcNAcb1-3Galb1-4GlcNAcb-Sp0	0	1.9064250000000005
Neu5Aca2-3Galb1-4GlcNAcb-Sp0	0	2.4516249999999977
Neu5Aca2-3Galb1-4Glcb-Sp8	0	9.639525000000006
Neu5Aca2-6GalNAcb1-4GlcNAcb-Sp0	0	13.539599999999998
Neu5Aca2-6Galb1-4GlcNAcb1-3Galb1-4(Fuca1-3)GlcNAcb1-3Galb1-4(Fuca1-3)GlcNAcb-Sp0	0	30.516925000000004
Neu5Aca2-6Galb1-4GlcNAcb1-3Galb1-4GlcNAcb-Sp0	0	-0.15864999999999976
Neu5Aca2-8Neu5Aca2-3Galb1-4Glcb-Sp0	0	11.795375000000002
Galb1-3(Fuca1-4)GlcNAcb1-3Galb1-3(Fuca1-4)GlcNAcb-Sp0	0	6.510799999999998
Neu5Gca2-3Galb1-3(Fuca1-4)GlcNAcb-Sp0	0	1.5304499999999992
Neu5Gca2-3Galb1-4GlcNAcb-Sp0	0	7.5544249999999975
Galb1-4GlcNAcb1-6(Galb1-4GlcNAcb1-3)Galb1-4GlcNAc-Sp0	0	17.216725
Galb1-4GlcNAca1-6Galb1-4GlcNAcb-Sp0	0	3.107800000000001
MurNAcb1-4GlcNAcb-Sp10	0	2.6051
Mana1-2Mana1-6(Mana1-3)Mana1-6(Mana1-2Mana1-2Mana1-3)Mana-Sp9	0	15.096624999999996
Neu5Aca2-3Galb1-4GlcNAcb1-6(Neu5Aca2-3Galb1-3)GalNAca-Sp14	0	8.162424999999999
Galb1-4GlcNAcb1-2Mana1-6(Neu5Aca2-6Galb1-4GlcNAcb1-2Mana1-3)Manb1-4GlcNAcb1-4GlcNAcb-Sp12	1	1844.22335
GlcNAcb1-2Mana1-6(Neu5Aca2-6Galb1-4GlcNAcb1-2Mana1-3)Manb1-4GlcNAcb1-4GlcNAcb-Sp12	0	11.9058
Galb1-3GlcNAcb1-2Mana1-6(Galb1-3GlcNAcb1-2Mana1-3)Manb1-4GlcNAcb1-4GlcNAcb-Sp19	0	5.932725
Neu5,9Ac2a2-3Galb1-3GlcNAcb-Sp0	0	5.755999999999999
Gala1-4Galb1-4GlcNAcb1-3Galb1-4Glcb-Sp0	0	6.876925
GlcNAca1-4Galb1-4GlcNAcb1-3Galb1-4GlcNAcb-Sp0	0	9.905
Neu5Aca2-6Galb1-4GlcNAcb1-2Mana1-6(Mana1-3)Manb1-4GlcNAcb1-4GlcNAc-Sp12	0	10.9026
KDNa2-3Galb1-4Glc-Sp0	0	9.90135
Fuca1-2Galb1-4GlcNAcb1-2Mana1-6(Fuca1-2Galb1-4GlcNAcb1-2Mana1-3)Manb1-4GlcNAcb1-4GlcNAcb-Sp20	1	181.088275
Neu5Aca2-6GlcNAcb1-4GlcNAc-Sp21	0	4.34125
Neu5Aca2-6GlcNAcb1-4GlcNAcb1-4GlcNAc-Sp21	0	14.7383
Galb1-4(Fuca1-3)GlcNAcb1-6(Fuca1-2Galb1-4GlcNAcb1-3)Galb1-4Glc-Sp21	0	5.1645249999999985
GalNAca1-3(Fuca1-2)Galb1-4GlcNAcb1-2Mana1-6(GalNAca1-3(Fuca1-2)Galb1-4GlcNAcb1-2Mana1-3)Manb1-4GlcNAcb1-4GlcNAcb-Sp20	1	3559.016525
Gala1-3(Fuca1-2)Galb1-3GlcNAcb1-2Mana1-6(Gala1-3(Fuca1-2)Galb1-3GlcNAcb1-2Mana1-3)Manb1-4GlcNAcb1-4GlcNAcb-Sp20	0	19.1966
Neu5Aca2-3Galb1-4GlcNAcb1-3GalNAc-Sp14	0	7.29955
Galb1-3GlcNAcb1-3Galb1-4(Fuca1-3)GlcNAcb1-6(Galb1-3GlcNAcb1-3)Galb1-4Glc-Sp21	0	7.4406
Galb1-3GlcNAcb1-3GalNAca-Sp14	0	10.567824999999996
GlcNAcb1-2Mana1-6(Galb1-4GlcNAcb1-2Mana1-3)Manb1-4GlcNAcb1-4GlcNAc-Sp12	1	1647.1312750000004
Fuca1-2Galb1-4GlcNAcb1-3GalNAca-Sp14	0	8.273474999999996
Galb1-3GlcNAca1-6Galb1-4GlcNAcb-Sp0	0	0.4951249999999998
GalNAca1-3(Fuca1-2)Galb1-3GlcNAcb1-3GalNAc-Sp14	0	31.82475
Fuca1-2Galb1-3GlcNAcb1-2Mana1-6(Fuca1-2Galb1-3GlcNAcb1-2Mana1-3)Manb1-4GlcNAcb1-4(Fuca1-6)GlcNAcb-Sp22	0	0.7870749999999997
Galb1-4GlcNAcb1-6(Fuca1-2Galb1-3GlcNAcb1-3)Galb1-4Glc-Sp21	0	19.829775000000005
GlcNAcb1-2Mana1-6(GlcNAcb1-4)(GlcNAcb1-2Mana1-3)Manb1-4GlcNAcb1-4GlcNAc-Sp21	1	15750.417400000002
Fuca1-2Galb1-4GlcNAcb1-6(Fuca1-2Galb1-4GlcNAcb1-3)GalNAc-Sp14	0	15.145825
Galb1-4GlcNAcb1-6(Galb1-4GlcNAcb1-2)Mana1-6(Galb1-4GlcNAcb1-2Mana1-3)Manb1-4GlcNAcb1-4GlcNAcb-Sp19	1	5982.6189
Neu5Aca2-3Galb1-4GlcNAcb1-2Mana1-6(GlcNAcb1-4)(Neu5Aca2-3Galb1-4GlcNAcb1-2Mana1-3)Manb1-4GlcNAcb1-4GlcNAcb-Sp21	1	33785.170975
Neu5Aca2-3Galb1-4GlcNAcb1-6(Neu5Aca2-3Galb1-4GlcNAcb1-2)Mana1-6(GlcNAcb1-4)(Neu5Aca2-3Galb1-4GlcNAcb1-2Mana1-3)Manb1-4GlcNAcb1-4GlcNAcb-Sp21	1	16647.573675
Gala1-3(Fuca1-2)Galb1-3GalNAcb-Sp8	0	7.783525000000001
Galb1-3GlcNAcb1-2Mana1-6(GlcNAcb1-4)(Galb1-3GlcNAcb1-2Mana1-3)Manb1-4GlcNAcb1-4GlcNAcb-Sp21	0	11.013524999999996
Gala1-3Galb1-4GlcNAcb1-6GalNAca-Sp14	0	8.66975
(3S)GalNAcb1-4(Fuca1-3)GlcNAcb-Sp8	0	-0.8990250000000017
GalNAca1-3(Fuca1-2)Galb1-3GlcNAcb1-6GalNAca-Sp14	0	3.2355499999999986
(3S)GalNAcb1-4(3S)GlcNAc-Sp8	0	9.751175
GalNAcb1-4(6S)GlcNAc-Sp8	0	6.998075
(3S)GalNAcb1-4GlcNAc-Sp8	0	0.6105500000000008
Galb1-3GlcNAcb1-2Mana-Sp0	0	5.9948
Gala1-3(Fuca1-2)Galb1-3GlcNAcb1-6GalNAc-Sp14	0	9.228725
Gala1-3(Fuca1-2)Galb1-3GalNAcb1-3Gala1-4Galb1-4Glc-Sp21	0	6.658549999999996
Galb1-3GalNAcb1-3Gal-Sp21	0	2.165474999999999
Galb1-4GlcNAcb1-3Galb1-4GlcNAcb1-2Mana1-6(Galb1-4GlcNAcb1-3Galb1-4GlcNAcb1-2Mana1-3)Manb1-4GlcNAcb1-4GlcNAcb-Sp12	1	229.28375
Galb1-4GlcNAcb1-3Galb1-4GlcNAcb1-2Mana1-6(Galb1-4GlcNAcb1-3Galb1-4GlcNAcb1-2Mana1-3)Manb1-4GlcNAcb1-4GlcNAcb-Sp24	1	36729.394575
GlcNAcb1-3Galb1-4GlcNAcb1-3Galb1-4GlcNAcb1-3Galb1-4GlcNAcb1-2Mana1-6(GlcNAcb1-3Galb1-4GlcNAcb1-3Galb1-4GlcNAcb1-3Galb1-4GlcNAcb1-2Mana1-3)Manb1-4GlcNAcb1-4GlcNAcb-Sp25	1	28451.71965
GlcNAcb1-3Galb1-4GlcNAcb1-6(GlcNAcb1-3Galb1-4GlcNAcb1-2)Mana1-6(GlcNAcb1-3Galb1-4GlcNAcb1-2Mana1-3)Manb1-4GlcNAcb1-4GlcNAc-Sp24	1	21864.998925000004
GlcNAcb1-3Galb1-4GlcNAcb1-6(GlcNAcb1-3Galb1-3)GalNAca-Sp14	0	1.5323000000000002
GalNAcb1-4GlcNAcb1-3GalNAcb1-4GlcNAcb-Sp0	0	10.074650000000002
GlcNAcb1-3Galb1-4GlcNAcb1-2Mana1-6(GlcNAcb1-3Galb1-4GlcNAcb1-2Mana1-3)Manb1-4GlcNAcb1-4(Fuca1-6)GlcNAcb-Sp24	1	29682.990125
Galb1-4GlcNAcb1-3Galb1-4GlcNAcb1-3Galb1-4GlcNAcb1-3Galb1-4GlcNAcb1-3Galb1-4GlcNAcb1-2Mana1-6(Galb1-4GlcNAcb1-3Galb1-4GlcNAcb1-3Galb1-4GlcNAcb1-3Galb1-4GlcNAcb1-3Galb1-4GlcNAcb1-2Mana1-3)Manb1-4GlcNAcb1-4(Fuca1-6)GlcNAcb-Sp19	1	21121.4297
GlcNAcb1-3Galb1-4GlcNAcb1-3Galb1-4GlcNAcb1-3Galb1-4GlcNAcb1-6(GlcNAcb1-3Galb1-4GlcNAcb1-3Galb1-4GlcNAcb1-3Galb1-4GlcNAb1-2)Mana1-6(GlcNAcb1-3Galb1-4GlcNAcb1-3Galb1-4GlcNAcb1-3Galb1-4GlcNAcb1-2Mana1-3)Manb1-4GlcNAcb1-4(Fuca1-6)GlcNAcb-Sp24	1	9474.604499999998
Galb1-4GlcNAcb1-3Galb1-4GlcNAcb1-3GalNAca-Sp14	1	140.366475
Neu5Aca2-3Galb1-4GlcNAcb1-3Galb1-4GlcNAcb1-3GalNAca-Sp14	0	3.5920000000000005
Neu5Aca2-3Galb1-4GlcNAcb1-3Galb1-4GlcNAcb1-6(Neu5Aca2-3Galb1-4GlcNAcb1-3Galb1-4GlcNAcb1-3)GalNAca-Sp14	0	26.10705
Neu5Aca2-6Galb1-4GlcNAcb1-6(Galb1-3)GalNAca-Sp14	0	17.1344
GlcNAcb1-3Fuca-Sp21	0	1.6170750000000034
Galb1-3GalNAcb1-4(Neu5Aca2-8Neu5Aca2-8Neu5Aca2-3)Galb1-4Glcb-Sp21	0	15.35045
