# Supplementary material for: Identifying glycan motifs using a novel subtree mining approach
Source: BMC Bioinformatics. 2020 Feb 4;21:42. doi: 10.1186/s12859-020-3374-4 (PMC7001330; doi:10.1186/s12859-020-3374-4)
Supplement: Supplementary file 6 — Additional file 6 Training and test sets. CSV files for all training and test sets used for this manuscript. [file 12859_2020_3374_MOESM6_ESM.zip › CV_Folds/CV_Folds/fold_5/test_set_PHA-L-10ug_13856_V5.0_DATA.csv]

glycan	binding	rfu
Mana-Sp8	0	27.831675000000004
Galb1-4GlcNAcb1-6(Galb1-4GlcNAcb1-3)GalNAc-Sp14	0	13.607075
(3S)Galb1-4(6S)Glcb-Sp8	0	14.114150000000002
(3S)Galb1-3(Fuca1-4)GlcNAcb-Sp8	0	8.240524999999998
(6P)Mana-Sp8	0	8.328425000000001
Mana1-6(Mana1-3)Manb1-4GlcNAcb1-4GlcNAcb-Sp12	0	11.499050000000004
Neu5Aca2-6Galb1-4GlcNAcb1-2Mana1-6(Neu5Aca2-6Galb1-4GlcNAcb1-2Mana1-3)Manb1-4GlcNAcb1-4GlcNAcb-Sp13	0	21.61155
Neu5Aca2-6Galb1-4GlcNAcb1-2Mana1-6(Neu5Aca2-6Galb1-4GlcNAcb1-2Mana1-3)Manb1-4GlcNAcb1-4GlcNAcb-Sp21	0	12.82575
Fuca1-2Galb1-3GalNAcb1-3Gala-Sp9	0	16.732174999999998
Fuca1-2Galb1-3GalNAcb1-3Gala1-4Galb1-4Glcb-Sp9	0	3.7514
Fuca1-2Galb1-3(Fuca1-4)GlcNAcb-Sp8	0	11.379675
Fuca1-2Galb1-3GalNAcb1-4(Neu5Aca2-3)Galb1-4Glcb-Sp9	0	10.149674999999998
Fuca1-2Galb1-4Glcb-Sp0	0	6.4682499999999985
GalNAca1-3(Fuca1-2)Galb1-4GlcNAcb-Sp8	0	1.155625
GalNAca1-4(Fuca1-2)Galb1-4GlcNAcb-Sp8	0	0.24094999999999975
GalNAcb1-3GalNAca-Sp8	0	21.456775
GalNAcb1-4(Fuca1-3)GlcNAcb-Sp0	0	20.2537
Gala1-3(Fuca1-2)Galb1-4GlcNAc-Sp0	0	15.558974999999995
Gala1-3(Fuca1-2)Galb-Sp18	0	24.58797500000001
Gala1-3GalNAcb-Sp8	0	14.574975000000002
Gala1-3Galb1-4(Fuca1-3)GlcNAcb-Sp8	0	2.570174999999999
Galb1-3(Fuca1-4)GlcNAc-Sp0	0	2.4352500000000017
Neu5Acb2-6(Galb1-3)GalNAca-Sp8	0	11.375424999999998
Galb1-3GalNAca-Sp16	0	3.0515749999999984
Galb1-4GlcNAcb1-6(Galb1-3)GalNAc-Sp14	0	8.713674999999995
Galb1-4GlcNAcb-Sp0	0	20.701025
GlcNAca1-3Galb1-4GlcNAcb-Sp8	0	4.536599999999998
GlcNAcb1-6(GlcNAcb1-3)GalNAca-Sp8	0	10.660100000000002
GlcNAcb1-3Galb-Sp8	0	5.4733750000000025
GlcNAcb1-6Galb1-4GlcNAcb-Sp8	0	7.109125000000002
Glca1-4Glca-Sp8	0	7.33375
Glca1-6Glca1-6Glcb-Sp8	0	14.118275
Glcb1-4Glcb-Sp8	0	11.729824999999995
Mana1-2Mana1-3Mana-Sp9	0	19.148775
Mana1-2Mana1-2Mana1-6(Mana1-3)Mana-Sp9	0	7.91535
Manb1-4GlcNAcb-Sp0	0	4.315974999999998
Fuca1-2(6S)Galb1-4(6S)Glcb-Sp0	0	9.368175
Neu5Aca2-3Galb1-3GalNAca-Sp14	0	1.056474999999999
GalNAcb1-4(Neu5Aca2-8Neu5Aca2-8Neu5Aca2-3)Galb1-4Glcb-Sp0	0	19.832825
Neu5Aca2-8Neu5Aca2-8Neu5Aca2-3Galb1-4Glcb-Sp0	0	10.16955
Neu5Aca2-3Galb1-3GlcNAcb1-3Galb1-4GlcNAcb-Sp0	0	18.072624999999995
Neu5Aca2-3Galb1-4(Fuca1-3)(6S)GlcNAcb-Sp8	0	14.334300000000002
Neu5Aca2-3Galb1-4(Fuca1-3)GlcNAcb-Sp0	0	5.9583499999999985
Fuca1-2Galb1-4(6S)Glcb-Sp0	0	2.399799999999999
Neu5Aca2-3Galb1-4Glcb-Sp0	0	13.128825
Neu5Aca2-6Galb1-4GlcNAcb1-3Galb1-4(Fuca1-3)GlcNAcb1-3Galb1-4(Fuca1-3)GlcNAcb-Sp0	0	17.135600000000007
Neu5Aca2-6Galb-Sp8	0	18.674475
Neu5Aca2-8Neu5Aca-Sp8	0	8.447075000000002
Neu5Gca2-3Galb1-3(Fuca1-4)GlcNAcb-Sp0	0	6.655900000000001
Neu5Gca2-3Galb1-3GlcNAcb-Sp0	0	8.759974999999999
Neu5Gca2-3Galb1-4Glcb-Sp0	0	16.380449999999996
Neu5Gca-Sp8	0	8.789124999999999
Galb1-4(Fuca1-3)(6S)GlcNAcb-Sp0	0	13.100125
GalNAcb1-3Galb-Sp8	0	5.928474999999999
Mana1-6(Mana1-3)Mana1-6(Mana1-3)Manb-Sp10	0	9.989375
Neu5Aca2-3Galb1-4GlcNAcb1-6(Neu5Aca2-3Galb1-3)GalNAca-Sp14	0	17.8175
Galb1-4GlcNAcb1-2Mana1-6(Neu5Aca2-6Galb1-4GlcNAcb1-2Mana1-3)Manb1-4GlcNAcb1-4GlcNAcb-Sp12	0	-1.4755500000000021
GlcNAcb1-2Mana1-6(Neu5Aca2-6Galb1-4GlcNAcb1-2Mana1-3)Manb1-4GlcNAcb1-4GlcNAcb-Sp12	0	4.55715
Galb1-3GlcNAcb1-2Mana1-6(Galb1-3GlcNAcb1-2Mana1-3)Manb1-4GlcNAcb1-4GlcNAcb-Sp19	0	11.104699999999998
Neu5Aca2-3Galb1-4GlcNAcb1-2Mana1-6(Neu5Aca2-6Galb1-4GlcNAcb1-2Mana1-3)Manb1-4GlcNAcb1-4GlcNAcb-Sp12	0	8.487949999999998
Neu5Aca2-3Galb1-3(Fuca1-4)GlcNAcb1-3Galb1-3(Fuca1-4)GlcNAcb-Sp0	0	18.0877
GlcNAca1-4Galb1-4GlcNAcb1-3Galb1-4Glcb-Sp0	0	13.3442
GlcNAca1-4Galb1-4GlcNAcb1-3Galb1-4GlcNAcb-Sp0	0	0.6037249999999991
Galb1-4GlcNAcb1-2Mana1-6Manb1-4GlcNAcb1-4GlcNAc-Sp12	0	8.663974999999999
GlcNAcb1-2Mana1-6(GlcNAcb1-2Mana1-3)Manb1-4GlcNAcb1-4(Fuca1-6)GlcNAcb-Sp22	0	10.486275
KDNa2-3Galb1-4(Fuca1-3)GlcNAc-Sp0	0	27.205
KDNa2-3Galb1-4Glc-Sp0	0	6.739925
Galb1-4GlcNAcb1-2Mana1-6(Mana1-3)Manb1-4GlcNAcb1-4GlcNAcb-Sp12	0	7.537949999999998
Neu5Aca2-3Galb1-4GlcNAcb1-3GalNAc-Sp14	0	4.24
Galb1-3GalNAca1-3(Fuca1-2)Galb1-4GlcNAc-Sp0	0	1.857225
Galb1-4GlcNAcb1-6(Fuca1-4(Fuca1-2Galb1-3)GlcNAcb1-3)Galb1-4Glc-Sp21	0	5.937474999999999
Fuca1-2Galb1-3GalNAca1-3(Fuca1-2)Galb1-4GlcNAcb-Sp0	0	8.14995
Gala1-3Galb1-4GlcNAcb1-3GalNAca-Sp14	0	8.56335
Galb1-3GlcNAca1-6Galb1-4GlcNAcb-Sp0	0	10.412525000000002
Gala1-3(Fuca1-2)Galb1-4(Fuca1-3)Glcb-Sp21	0	9.079424999999992
Fuca1-2Galb1-3GlcNAcb1-2Mana1-6(Fuca1-2Galb1-3GlcNAcb1-2Mana1-3)Manb1-4GlcNAcb1-4(Fuca1-6)GlcNAcb-Sp22	0	22.47965000000001
Galb1-4GlcNAcb1-2Mana1-6(GlcNAcb1-4)(Galb1-4GlcNAcb1-4(Galb1-4GlcNAcb1-2)Mana1-3)Manb1-4GlcNAcb1-4GlcNAc-Sp21	0	13.285750000000002
Galb1-4GlcNAcb1-6(Galb1-4GlcNAcb1-2)Mana1-6(GlcNAcb1-4)(Galb1-4GlcNAcb1-4(Galb1-4GlcNAcb1-2)Mana1-3)Manb1-4GlcNAcb1-4GlcNAc-Sp21	1	11007.554125
GalNAcb1-6GalNAcb-Sp8	0	4.99755
Fuca1-2Galb1-4GlcNAcb1-6(Fuca1-2Galb1-4GlcNAcb1-3)GalNAc-Sp14	0	12.108300000000002
Neu5Aca2-3Galb1-4GlcNAcb1-2Mana1-6(GlcNAcb1-4)(Neu5Aca2-3Galb1-4GlcNAcb1-2Mana1-3)Manb1-4GlcNAcb1-4GlcNAcb-Sp21	0	24.064499999999995
Neu5Aca2-3Galb1-4GlcNAcb1-6(Neu5Aca2-3Galb1-4GlcNAcb1-2)Mana1-6(GlcNAcb1-4)(Neu5Aca2-3Galb1-4GlcNAcb1-4(Neu5Aca2-3Galb1-4GlcNAcb1-2)Mana1-3)Manb1-4GlcNAcb1-4GlcNAcb-Sp21	1	13063.242475000005
Neu5Aca2-6Galb1-4GlcNAcb1-4Mana1-6(GlcNAcb1-4)(Neu5Aca2-6Galb1-4GlcNAcb1-4(Neu5Aca2-6Galb1-4GlcNAcb1-2)Mana1-3)Manb1-4GlcNAcb1-4GlcNAcb-Sp21	0	4.935175000000001
Glca1-6Glca1-6Glca1-6Glcb-Sp10	0	6.189424999999996
Neu5Aca2-3Galb1-4GlcNAcb1-2Mana-Sp0	0	9.125425
Neu5Aca2-6Galb1-4GlcNAcb1-6GalNAca-Sp14	0	17.2
Neu5Aca2-6Galb1-4GlcNAcb1-2Mana1-6(Neu5Aca2-6Galb1-4GlcNAcb1-2Mana1-3)Manb1-4GlcNAcb1-4(Fuca1-6)GlcNAcb-Sp24	0	11.774774999999995
Galb1-3(Fuca1-4)GlcNAcb1-6GalNAca-Sp14	0	14.922125
Fuca1-2Galb1-4GlcNAcb1-6GalNAca-Sp14	0	15.2403
Gala1-3Galb1-4GlcNAcb1-6GalNAca-Sp14	0	8.299900000000001
Fuca1-2Galb1-4GlcNAcb1-2Mana-Sp0	0	1.4644750000000002
GalNAcb1-4(Fuca1-3)(6S)GlcNAcb-Sp8	0	2.7185499999999987
GlcNAcb1-6(GlcNAcb1-2)Mana1-6(GlcNAcb1-4)(GlcNAcb1-4(GlcNAcb1-2)Mana1-3)Manb1-4GlcNAcb1-4(Fuca1-6)GlcNAc-Sp21	1	22219.505375
(3S)GalNAcb1-4(3S)GlcNAc-Sp8	0	2.6340499999999953
GalNAcb1-4(6S)GlcNAc-Sp8	0	2.001325
Galb1-4(6P)GlcNAcb-Sp0	0	2.583074999999999
Gala1-3Galb1-4GlcNAcb1-2Mana-Sp0	0	13.989949999999995
Galb1-3GlcNAcb1-2Mana-Sp0	0	18.794750000000004
Neu5Aca2-3Galb1-3GlcNAcb1-4Galb1-4Glcb-Sp0	0	0.20099999999999876
Galb1-4GlcNAcb1-2Mana1-6(GlcNAcb1-4)(Galb1-4GlcNAcb1-2Mana1-3)Manb1-4GlcNAcb1-4(Fuca1-6)GlcNAc-Sp21	0	14.366549999999995
Fuca1-2Galb1-4GlcNAcb1-3Galb1-4GlcNAcb1-2Mana1-6(Fuca1-2Galb1-4GlcNAcb1-3Galb1-4GlcNAcb1-2Mana1-3)Manb1-4GlcNAcb1-4GlcNAcb-Sp24	0	13.579749999999995
Galb1-4GlcNAcb1-3Galb1-4GlcNAcb1-3Galb1-4GlcNAcb1-2Mana1-6(Galb1-4GlcNAcb1-3Galb1-4GlcNAcb1-3Galb1-4GlcNAcb1-2Mana1-3)Manb1-4GlcNAcb1-4GlcNAcb-Sp24	0	10.6302
GlcNAcb1-3Galb1-4GlcNAcb1-3Galb1-4GlcNAcb1-3Galb1-4GlcNAcb1-2Mana1-6(GlcNAcb1-3Galb1-4GlcNAcb1-3Galb1-4GlcNAcb1-3Galb1-4GlcNAcb1-2Mana1-3)Manb1-4GlcNAcb1-4GlcNAcb-Sp25	0	8.319425000000003
Galb1-3GlcNAcb1-3Galb1-4GlcNAcb1-2Mana1-6(Galb1-3GlcNAcb1-3Galb1-4GlcNAcb1-2Mana1-3)Manb1-4GlcNAcb1-4GlcNAc-Sp25	0	28.75825
Neu5Aca2-8Neu5Gca2-3Galb1-4GlcNAc-Sp0	0	3.3134249999999987
Neu5Gca2-8Neu5Aca2-3Galb1-4GlcNAc-Sp0	0	4.561725000000001
Galb1-4GlcNAcb1-3Galb1-4GlcNAcb1-3Galb1-4GlcNAcb1-3Galb1-4GlcNAcb1-3Galb1-4GlcNAcb1-3Galb1-4GlcNAcb1-2Mana1-6(Galb1-4GlcNAcb1-3Galb1-4GlcNAcb1-3Galb1-4GlcNAcb1-3Galb1-4GlcNAcb1-3Galb1-4GlcNAcb1-3Galb1-4GlcNAcb1-2Mana1-3)Manb1-4GlcNAcb1-4GlcNAcb-Sp25	0	8.921550000000002
GlcNAcb1-3Galb1-4GlcNAcb1-3Galb1-4GlcNAcb1-2Mana1-6(GlcNAcb1-3Galb1-4GlcNAcb1-3Galb1-4GlcNAcb1-2Mana1-3)Manb1-4GlcNAcb1-4(Fuca1-6)GlcNAcb-Sp24	0	4.817875000000003
GlcNAcb1-3Galb1-4GlcNAcb1-3Galb1-4GlcNAcb1-3Galb1-4GlcNAcb1-6(GlcNAcb1-3Galb1-4GlcNAcb1-3Galb1-4GlcNAcb1-3Galb1-4GlcNAb1-2)Mana1-6(GlcNAcb1-3Galb1-4GlcNAcb1-3Galb1-4GlcNAcb1-3Galb1-4GlcNAcb1-2Mana1-3)Manb1-4GlcNAcb1-4(Fuca1-6)GlcNAcb-Sp24	1	12741.92265
Galb1-4GlcNAcb1-3Galb1-4GlcNAcb1-6(Galb1-4GlcNAcb1-3Galb1-4GlcNAcb1-3)GalNAca-Sp14	1	107.444425
GlcNAcb1-3Galb1-4GlcNAcb1-6(GlcNAcb1-3Galb1-4GlcNAcb1-3)GalNAca-Sp14	0	1.2075750000000005
Galb1-4GlcNAcb1-3Galb1-3GalNAca-Sp14	0	4.366674999999999
GlcNAcb1-6(Neu5Aca2-3Galb1-3)GalNAca-Sp14	0	0.2578750000000003
