# Supplementary material for: Identifying glycan motifs using a novel subtree mining approach
Source: BMC Bioinformatics. 2020 Feb 4;21:42. doi: 10.1186/s12859-020-3374-4 (PMC7001330; doi:10.1186/s12859-020-3374-4)
Supplement: Supplementary file 6 — Additional file 6 Training and test sets. CSV files for all training and test sets used for this manuscript. [file 12859_2020_3374_MOESM6_ESM.zip › CV_Folds/CV_Folds/fold_5/test_set_PNA_14030_10ug_v5.0_DATA.csv]

glycan	binding	rfu
Glca-Sp8	0	5.881275000000002
GalNAcb-Sp8	0	6.77425
6S(3S)Galb1-4(6S)GlcNAcb-Sp0	0	7.634899999999997
6S(3S)Galb1-4GlcNAcb-Sp0	0	4.144149999999998
(3S)Galb1-4GlcNAcb-Sp0	0	9.032175000000002
(6S)Galb1-4(6S)Glcb-Sp8	0	2.7860749999999985
Mana1-6(Mana1-3)Manb1-4GlcNAcb1-4GlcNAcb-Sp12	0	9.340699999999998
Mana1-6(Mana1-3)Manb1-4GlcNAcb1-4GlcNAcb-Sp13	0	8.365825
GlcNAcb1-2Mana1-6(GlcNAcb1-2Mana1-3)Manb1-4GlcNAcb1-4GlcNAcb-Sp12	0	7.008274999999998
Galb1-4GlcNAcb1-2Mana1-6(Galb1-4GlcNAcb1-2Mana1-3)Manb1-4GlcNAcb1-4GlcNAcb-Sp12	0	1.4735749999999976
Neu5Aca2-6Galb1-4GlcNAcb1-2Mana1-6(Neu5Aca2-6Galb1-4GlcNAcb1-2Mana1-3)Manb1-4GlcNAcb1-4GlcNAcb-Sp12	0	4.539800000000001
Neu5Aca2-6Galb1-4GlcNAcb1-2Mana1-6(Neu5Aca2-6Galb1-4GlcNAcb1-2Mana1-3)Manb1-4GlcNAcb1-4GlcNAcb-Sp13	0	5.713299999999999
Fuca1-2Galb1-3GalNAcb1-3Gala1-4Galb1-4Glcb-Sp9	0	5.181625000000002
Fuca1-2Galb1-4(Fuca1-3)GlcNAcb-Sp8	0	3.7707499999999983
Fucb1-3GlcNAcb-Sp8	0	9.359700000000002
GlcNAcb1-3Galb1-3GalNAca-Sp8	0	15.51045
GalNAca1-3(Fuca1-2)Galb-Sp8	0	9.064375
GalNAca1-3Galb-Sp8	0	2.832625
Gala1-2Galb-Sp8	0	3.134075000000001
Gala1-3(Fuca1-2)Galb1-4(Fuca1-3)GlcNAcb-Sp0	0	22.373475000000006
Gala1-3(Fuca1-2)Galb1-4Glcb-Sp0	0	10.091925
Gala1-3(Fuca1-2)Galb-Sp8	0	5.477899999999997
Gala1-4GlcNAcb-Sp8	0	4.48715
Galb1-4GlcNAcb1-6GalNAc-Sp14	0	7.6264499999999975
GlcNAcb1-6(Galb1-3)GalNAca-Sp14	1	13114.308375
Galb1-3GalNAcb1-3Gala1-4Galb1-4Glcb-Sp0	1	21456.416249999995
Galb1-3GalNAcb1-4Galb1-4Glcb-Sp8	1	33399.3827
Galb1-3Galb-Sp8	1	783.5112499999998
Galb1-3GlcNAcb-Sp0	0	2.5299249999999995
Galb1-4GlcNAcb1-3Galb1-4Glcb-Sp8	0	8.121825000000001
Galb1-4GlcNAcb-Sp8	0	7.418325000000002
GlcNAcb1-3GalNAca-Sp8	0	20.883575
GlcNAcb1-3GalNAca-Sp14	0	0.9237999999999992
GlcNAcb1-3Galb1-4Glcb-Sp0	0	14.90795
GlcNAcb1-4Galb1-4GlcNAcb-Sp8	0	3.6752750000000014
GlcNAcb1-6GalNAca-Sp14	0	0.3744750000000003
Mana1-2Mana1-6(Mana1-2Mana1-3)Mana-Sp9	0	1.3045000000000018
Mana1-2Mana1-3Mana-Sp9	0	11.054175
Mana1-6(Mana1-2Mana1-3)Mana1-6(Mana1-2Mana1-3)Manb1-4GlcNAcb1-4GlcNAcb-Sp12	0	3.74735
Mana1-2Mana1-6(Mana1-3)Mana1-6(Mana1-2Mana1-2Mana1-3)Manb1-4GlcNAcb1-4GlcNAcb-Sp12	0	3.116100000000001
Mana1-6(Mana1-3)Mana-Sp9	0	1.6662749999999988
Neu5Aca2-3Galb1-3GalNAca-Sp14	0	-3.9662000000000006
GalNAcb1-4(Neu5Aca2-8Neu5Aca2-3)Galb1-4Glcb-Sp0	0	2.7741249999999984
Neu5Aca2-3GalNAcb1-4GlcNAcb-Sp0	0	6.765775
Neu5Aca2-3Galb1-3(6S)GalNAca-Sp8	0	4.639024999999998
Neu5Aca2-3Galb1-4GlcNAcb-Sp8	0	1.8638750000000008
Neu5Aca2-6Galb1-4GlcNAcb-Sp0	0	10.512249999999998
Neu5Aca2-6Galb1-4GlcNAcb1-3Galb1-4(Fuca1-3)GlcNAcb1-3Galb1-4(Fuca1-3)GlcNAcb-Sp0	0	9.870475
Neu5Acb2-6Galb1-4GlcNAcb-Sp8	0	4.549750000000002
Neu5Gca2-3Galb1-3(Fuca1-4)GlcNAcb-Sp0	0	3.5543000000000013
Neu5Gca2-6GalNAca-Sp0	0	13.642174999999998
Neu5Gca-Sp8	0	15.001775000000002
Galb1-4GlcNAcb1-3Galb1-3GlcNAcb-Sp0	0	14.878249999999998
Neu5Aca2-3Galb1-3GlcNAcb1-3Galb1-3GlcNAcb-Sp0	0	3.9657750000000007
Neu5Aca2-6Galb1-4GlcNAcb1-2Mana1-6(Galb1-4GlcNAcb1-2Mana1-3)Manb1-4GlcNAcb1-4GlcNAcb-Sp12	0	9.0123
Galb1-4GlcNAcb1-6(Galb1-4GlcNAcb1-3)Galb1-4GlcNAc-Sp0	0	5.357650000000001
Galb1-4GlcNAcb1-6Galb1-4GlcNAcb-Sp0	0	5.3686500000000015
Neu5Aca2-6Galb1-4GlcNAcb1-2Mana1-6(GlcNAcb1-2Mana1-3)Manb1-4GlcNAcb1-4GlcNAcb-Sp12	0	7.182624999999998
Neu5Aca2-3Galb1-4GlcNAcb1-2Mana1-6(Neu5Aca2-6Galb1-4GlcNAcb1-2Mana1-3)Manb1-4GlcNAcb1-4GlcNAcb-Sp12	0	16.857200000000002
Neu5,9Ac2a2-3Galb1-4GlcNAcb-Sp0	0	16.835549999999998
Neu5Aca2-3Galb1-4(Fuca1-3)GlcNAcb1-6(Neu5Aca2-3Galb1-3)GalNAc-Sp14	0	9.803024999999998
GlcNAca1-4Galb1-4GlcNAcb1-3Galb1-4Glcb-Sp0	0	2.5203750000000005
GlcNAca1-4Galb1-4GlcNAcb1-3Galb1-4GlcNAcb-Sp0	0	9.857
GlcNAca1-4Galb1-3GalNAc-Sp14	0	10.516325000000002
Neu5Aca2-6Galb1-4GlcNAcb1-2Mana1-3Manb1-4GlcNAcb1-4GlcNAc-Sp12	0	19.270574999999994
Galb1-4GlcNAcb1-2Mana1-6Manb1-4GlcNAcb1-4GlcNAc-Sp12	0	7.6525
(6S)GlcNAcb1-3Galb1-4GlcNAcb-Sp0	0	12.708
Galb1-4(Fuca1-3)GlcNAcb1-6(Fuca1-2Galb1-4GlcNAcb1-3)Galb1-4Glc-Sp21	0	15.479625
GalNAca1-3(Fuca1-2)Galb1-4GlcNAcb1-2Mana1-6(GalNAca1-3(Fuca1-2)Galb1-4GlcNAcb1-2Mana1-3)Manb1-4GlcNAcb1-4GlcNAcb-Sp20	0	7.581300000000002
Galb1-4(Fuca1-3)GlcNAcb1-6(Galb1-3GlcNAcb1-3)Galb1-4Glc-Sp21	0	6.098799999999999
Fuca1-2Galb1-3GalNAca1-3(Fuca1-2)Galb1-4Glcb-Sp0	0	16.454925000000006
Galb1-3GlcNAcb1-3GalNAca-Sp14	0	1.3301750000000006
GalNAca1-3(Fuca1-2)Galb1-3GalNAca1-3(Fuca1-2)Galb1-4GlcNAcb-Sp0	0	1.7700749999999985
Neu5Aca2-3Galb1-3GlcNAcb1-2Mana1-6(Neu5Aca2-3Galb1-3GlcNAcb1-2Mana1-3)Manb1-4GlcNAcb1-4GlcNAc-Sp19	0	11.386000000000005
Galb1-4GlcNAcb1-2Mana1-6(GlcNAcb1-2Mana1-3)Manb1-4GlcNAcb1-4GlcNAc-Sp12	0	5.3308750000000025
Galb1-3GlcNAca1-6Galb1-4GlcNAcb-Sp0	0	4.041549999999998
Neu5Aca2-3Galb1-3GalNAcb1-4(Neu5Aca2-8Neu5Aca2-3)Galb1-4Glcb-Sp0	0	9.9024
GalNAca1-3GalNAcb1-3Gala1-4Galb1-4Glcb-Sp0	0	5.239675
GalNAca1-3(Fuca1-2)Galb1-3GlcNAcb1-3GalNAc-Sp14	0	3.0663750000000007
Galb1-4Galb-Sp10	0	8.746675
Neu5Aca2-3Galb1-4GlcNAcb1-3Galb-Sp8	0	-1.0374500000000015
(6S)Galb1-3GlcNAcb-Sp0	0	6.381224999999998
GalNAca1-3(Fuca1-2)Galb1-3GlcNAcb1-2Mana1-6(GalNAca1-3(Fuca1-2)Galb1-3GlcNAcb1-2Mana1-3)Manb1-4GlcNAcb1-4(Fuca1-6)GlcNAcb-Sp22	0	15.698724999999998
Glca1-6Glca1-6Glca1-6Glcb-Sp10	0	21.615675000000003
GlcNAcb1-6(GlcNAcb1-2)Mana1-6(GlcNAcb1-2Mana1-3)Manb1-4GlcNAcb1-4(Fuca1-6)GlcNAcb-Sp24	0	4.0885250000000015
Neu5Aca2-3Galb1-4GlcNAcb1-2Mana1-6(Neu5Aca2-3Galb1-4GlcNAcb1-2Mana1-3)Manb1-4GlcNAcb1-4(Fuca1-6)GlcNAcb-Sp24	0	16.752824999999994
Neu5Aca2-6Galb1-4GlcNAcb1-6(Fuca1-2Galb1-4(Fuca1-3)GlcNAcb1-3)Galb1-4Glc-Sp21	0	5.047450000000001
(3S)Galb1-3(Fuca1-4)GlcNAcb-Sp0	0	4.42745
Neu5Aca2-6GalNAcb1-4(6S)GlcNAcb-Sp8	0	-0.5696249999999976
(3S)GalNAcb1-4(Fuca1-3)GlcNAcb-Sp8	0	8.817524999999998
(6S)(4S)GalNAcb1-4GlcNAc-Sp8	0	-2.92305
Galb1-4(6P)GlcNAcb-Sp0	0	8.926499999999997
(6P)Galb1-4GlcNAcb-SP0	0	-1.3914749999999971
GalNAca1-3(Fuca1-2)Galb1-4GlcNAcb1-2Mana-Sp0	0	6.3405000000000005
Neu5Aca2-3Galb1-3GlcNAcb1-2Mana-Sp0	0	-5.126950000000001
Gala1-3Galb1-3GlcNAcb1-2Mana-Sp0	0	-0.1504000000000012
GalNAcb1-4GlcNAcb1-2Mana-Sp0	0	7.721300000000001
Neu5Aca2-3Galb1-3GlcNAcb1-4Galb1-4Glcb-Sp0	0	-3.5399249999999967
Neu5Aca2-3Galb1-4(Fuca1-3)GlcNAcb1-2Mana-Sp0	0	-0.6168500000000003
GlcNAcb1-3Galb1-4GlcNAcb1-2Mana1-6(GlcNAcb1-3Galb1-4GlcNAcb1-2Mana1-3)Manb1-4GlcNAcb1-4GlcNAcb-Sp12	1	513.0931499999998
Galb1-4GlcNAcb1-3Galb1-4GlcNAcb1-2Mana1-6(Galb1-4GlcNAcb1-3Galb1-4GlcNAcb1-2Mana1-3)Manb1-4GlcNAcb1-4GlcNAcb-Sp12	1	134.33745
GlcNAcb1-3Galb1-4GlcNAcb1-3Galb1-4GlcNAcb1-2Mana1-6(GlcNAcb1-3Galb1-4GlcNAcb1-3Galb1-4GlcNAcb1-2Mana1-3)Manb1-4GlcNAcb1-4GlcNAcb-Sp25	1	2032.6883000000007
Neu5Gca2-8Neu5Gca2-3Galb1-4GlcNAcb1-3Galb1-4GlcNAc-Sp0	0	7.81095
GlcNAb1-3Galb1-3GalNAc-Sp14	0	3.9692000000000007
(3S)GlcAb1-3Galb1-4GlcNAcb1-3Galb1-4Glc-Sp0	0	-0.11257500000000142
Galb1-3GlcNAcb1-3Galb1-4GlcNAcb1-6(Galb1-3GlcNAcb1-3Galb1-4GlcNAb1-2)Mana1-6(Galb1-3GlcNAcb1-3Galb1-4GlcNAcb1-2Mana1-3)Manb1-4GlcNAcb1-4(Fuca1-6)GlcNAcb-Sp24	1	87.26164999999997
GlcNAcb1-3Galb1-4GlcNAcb1-3Galb1-4GlcNAcb1-3Galb1-4GlcNAcb1-2Mana1-6(GlcNAcb1-3Galb1-4GlcNAcb1-3Galb1-4GlcNAcb1-3Galb1-4GlcNAcb1-2Mana1-3)Manb1-4GlcNAcb1-4(Fuca1-6)GlcNAcb-Sp24	1	1025.1676
GlcNAcb1-3Galb1-4GlcNAcb1-3Galb1-4GlcNAcb1-3Galb1-4GlcNAcb1-3Galb1-4GlcNAcb1-2Mana1-6(GlcNAcb1-3Galb1-4GlcNAcb1-3Galb1-4GlcNAcb1-3Galb1-4GlcNAcb1-3Galb1-4GlcNAcb1-2Mana1-3)Manb1-4GlcNAcb1-4(Fuca1-6)GlcNAcb-Sp19	1	925.86585
Galb1-4GlcNAcb1-3Galb1-4GlcNAcb1-3Galb1-4GlcNAcb1-6(Galb1-4GlcNAcb1-3Galb1-4GlcNAcb1-3Galb1-4GlcNAb1-2)Mana1-6(Galb1-4GlcNAcb1-3Galb1-4GlcNAcb1-3Galb1-4GlcNAcb1-2Mana1-3)Manb1-4GlcNAcb1-4(Fuca1-6)GlcNAcb-Sp24	0	14.437600000000002
GlcNAcb1-3Galb1-4GlcNAcb1-3Galb1-4GlcNAcb1-3Galb1-4GlcNAcb1-6(GlcNAcb1-3Galb1-4GlcNAcb1-3Galb1-4GlcNAcb1-3Galb1-4GlcNAb1-2)Mana1-6(GlcNAcb1-3Galb1-4GlcNAcb1-3Galb1-4GlcNAcb1-3Galb1-4GlcNAcb1-2Mana1-3)Manb1-4GlcNAcb1-4(Fuca1-6)GlcNAcb-Sp24	1	4749.8611999999985
GlcNAcb1-3Galb1-4GlcNAcb1-3GalNAca-Sp14	0	-0.6941750000000013
Galb1-4GlcNAcb1-3Galb1-3GalNAca-Sp14	0	-3.083125
Galb1-3GalNAcb1-4(Neu5Aca2-8Neu5Aca2-8Neu5Aca2-3)Galb1-4Glcb-Sp21	0	21.809499999999996
