# Supplementary material for: Identifying glycan motifs using a novel subtree mining approach
Source: BMC Bioinformatics. 2020 Feb 4;21:42. doi: 10.1186/s12859-020-3374-4 (PMC7001330; doi:10.1186/s12859-020-3374-4)
Supplement: Supplementary file 6 — Additional file 6 Training and test sets. CSV files for all training and test sets used for this manuscript. [file 12859_2020_3374_MOESM6_ESM.zip › CV_Folds/CV_Folds/fold_5/test_set_RCAI_10ug_14110_v5.0_DATA.csv]

glycan	binding	rfu
Glca-Sp8	0	29.227699999999995
GlcNAcb-Sp0	0	14.2926
Galb1-4GlcNAcb1-6(Galb1-4GlcNAcb1-3)GalNAca-Sp8	1	35195.67055
(3S)Galb1-4Glcb-Sp8	0	17.8127
(3S)Galb1-4(6S)Glcb-Sp0	0	11.4946
(6S)(4S)Galb1-4GlcNAcb-Sp0	0	28.00255
GlcNAcb1-2Mana1-6(GlcNAcb1-2Mana1-3)Manb1-4GlcNAcb1-4GlcNAcb-Sp12	0	4.856674999999997
Neu5Aca2-6Galb1-4GlcNAcb1-2Mana1-6(Neu5Aca2-6Galb1-4GlcNAcb1-2Mana1-3)Manb1-4GlcNAcb1-4GlcNAcb-Sp13	1	32469.222500000003
Fuca1-2Galb1-3GalNAca-Sp8	0	8.025324999999999
Fuca1-2Galb1-3GalNAca-Sp14	0	16.644375
Fuca1-2Galb1-3GalNAcb1-4(Neu5Aca2-3)Galb1-4Glcb-Sp0	0	9.750825000000004
Fuca1-2Galb1-3GlcNAcb1-3Galb1-4Glcb-Sp8	0	15.4113
Fuca1-2Galb1-3GlcNAcb1-3Galb1-4Glcb-Sp10	0	4.83465
Fuca1-2Galb1-3GlcNAcb-Sp0	0	11.766650000000006
Fuca1-2Galb1-4(Fuca1-3)GlcNAcb-Sp0	0	6.384224999999998
GalNAca1-3(Fuca1-2)Galb1-4Glcb-Sp0	0	17.86255
GalNAcb1-3Gala1-4Galb1-4GlcNAcb-Sp0	0	22.359774999999992
Gala1-3(Fuca1-2)Galb1-4(Fuca1-3)GlcNAcb-Sp0	0	13.604475000000004
Gala1-3(Fuca1-2)Galb1-4(Fuca1-3)GlcNAcb-Sp8	0	17.505824999999998
Gala1-3(Fuca1-2)Galb-Sp8	0	25.46402500000001
Gala1-4Galb1-4Glcb-Sp0	0	281.4647
Galb1-3(Fuca1-4)GlcNAc-Sp0	0	6.979449999999992
Galb1-4GlcNAcb1-6GalNAca-Sp8	1	34677.67035
Galb1-4GlcNAcb1-6GalNAc-Sp14	0	30.88817500000001
GlcNAcb1-6(Galb1-3)GalNAca-Sp8	0	127.47909999999996
Galb1-4(Fuca1-3)GlcNAcb1-3Galb1-4(Fuca1-3)GlcNAcb1-3Galb1-4(Fuca1-3)GlcNAcb-Sp0	0	1.0179500000000008
Galb1-4GlcNAcb1-3GalNAca-Sp8	1	30333.88985
Galb1-4GlcNAcb1-3Galb1-4GlcNAcb-Sp0	1	35364.428225
Galb1-4GlcNAcb1-3Galb1-4Glcb-Sp0	1	32423.518250000005
Galb1-4GlcNAcb1-6(Galb1-3)GalNAca-Sp8	1	34126.035975
GlcNAca1-6Galb1-4GlcNAcb-Sp8	1	23112.4362
GlcNAcb1-3GalNAca-Sp14	0	6.992724999999997
GlcNAcb1-3Galb1-4Glcb-Sp0	0	20.34855
GlcAa-Sp8	0	11.197975
GlcAb1-3Galb-Sp8	0	16.743375000000004
Mana1-2Mana1-6(Mana1-2Mana1-3)Mana1-6(Mana1-2Mana1-2Mana1-3)Manb1-4GlcNAcb1-4GlcNAcb-Sp12	0	29.734475
Mana1-6(Mana1-3)Mana-Sp9	0	24.60617500000001
Neu5Aca2-3Galb1-4GlcNAcb1-3Galb1-4(Fuca1-3)GlcNAcb-Sp0	0	0.7534249999999982
Neu5Aca2-3Galb1-3GalNAca-Sp8	0	4.467450000000001
GalNAcb1-4(Neu5Aca2-8Neu5Aca2-3)Galb1-4Glcb-Sp0	0	12.020175
Neu5Aca2-3Galb1-4(Neu5Aca2-3Galb1-3)GlcNAcb-Sp8	0	0.2264499999999967
Neu5Aca2-3Galb1-3(6S)GalNAca-Sp8	0	1.4425
Neu5Aca2-6(Neu5Aca2-3Galb1-3)GalNAca-Sp8	0	7.0577000000000005
Neu5Aca2-6(Neu5Aca2-3Galb1-3)GalNAca-Sp14	0	16.890725
Neu5Aca2-3Galb-Sp8	0	17.34225
Neu5Aca2-3Galb1-4(Fuca1-3)GlcNAcb1-3Galb-Sp8	0	3.54055
Neu5Aca2-3Galb1-4GlcNAcb-Sp8	0	2.333450000000001
Neu5Aca2-8Neu5Aca2-3Galb1-4Glcb-Sp0	0	6.21125
Neu5Acb2-6GalNAca-Sp8	0	5.438774999999998
Neu5Gca2-3Galb1-3GlcNAcb-Sp0	0	6.630575
GlcNAcb1-6(Galb1-4GlcNAcb1-3)Galb1-4GlcNAc-Sp0	1	35625.95065
MurNAcb1-4GlcNAcb-Sp10	0	7.0338999999999965
Neu5Aca2-8Neu5Acb-Sp17	0	9.422874999999998
Neu5Gcb2-6Galb1-4GlcNAc-Sp8	0	157.831325
GlcNAca1-4Galb1-4GlcNAcb1-3Galb1-4GlcNAcb1-3Galb1-4GlcNAcb-Sp0	0	2.4505749999999993
GlcNAca1-4Galb1-4GlcNAcb-Sp0	0	6.61375
GlcNAca1-4Galb1-3GalNAc-Sp14	0	6.64635
KDNa2-3Galb1-4(Fuca1-3)GlcNAc-Sp0	0	19.67045
Fuca1-4(Galb1-3)GlcNAcb1-2Mana1-6(Fuca1-4(Galb1-3)GlcNAcb1-2Mana1-3)Manb1-4GlcNAcb1-4(Fuca1-6)GlcNAcb-Sp22	0	46.674625000000006
Neu5Aca2-6GlcNAcb1-4GlcNAc-Sp21	0	4.702724999999999
Galb1-4GlcNAcb1-2Mana1-6(Galb1-4GlcNAcb1-4(Galb1-4GlcNAcb1-2)Mana1-3)Manb1-4GlcNAcb1-4GlcNAc-Sp21	1	38134.66655
Fuca1-4(Fuca1-2Galb1-3)GlcNAcb1-2Mana1-3(Fuca1-4(Fuca1-2Galb1-3)GlcNAcb1-2Mana1-3)Manb1-4GlcNAcb1-4GlcNAcb-Sp19	0	43.84009999999998
Neu5Aca2-3Galb1-4GlcNAcb1-3GalNAc-Sp14	0	39.261225
Galb1-3GalNAca1-3(Fuca1-2)Galb1-4Glc-Sp0	0	67.993075
Fuca1-2Galb1-3GalNAca1-3(Fuca1-2)Galb1-4GlcNAcb-Sp0	0	5.017875
Gala1-3(Fuca1-2)Galb1-4(Fuca1-3)GlcNAcb1-3GalNAc-Sp14	0	4.462125
Galb1-4(Fuca1-3)GlcNAcb1-2Mana1-6(Galb1-4(Fuca1-3)GlcNAcb1-2Mana1-3)Manb1-4GlcNAcb1-4(Fuca1-6)GlcNAcb-Sp22	0	193.68632499999995
Gala1-3(Fuca1-2)Galb1-4GlcNAcb1-2Mana1-6(Gala1-3(Fuca1-2)Galb1-4GlcNAcb1-2Mana1-3)Manb1-4GlcNAcb1-4(Fuca1-6)GlcNAcb-Sp22	0	17.139299999999995
GlcNAcb1-6(GlcNAcb1-2)Mana1-6(GlcNAcb1-4)(GlcNAcb1-2Mana1-3)Manb1-4GlcNAcb1-4GlcNAc-Sp21	0	3.8051999999999992
Galb1-4GlcNAcb1-6(Galb1-4GlcNAcb1-2)Mana1-6(GlcNAcb1-4)(Galb1-4GlcNAcb1-4(Galb1-4GlcNAcb1-2)Mana1-3)Manb1-4GlcNAcb1-4GlcNAc-Sp21	1	47530.874125
Galb1-4Galb-Sp10	0	224.691075
Neu5Aca2-3Galb1-4GlcNAcb1-3Galb-Sp8	0	9.728049999999987
Galb1-4GlcNAcb1-2Mana-Sp0	0	15.302625
Neu5Aca2-8Neu5Aca2-3Galb1-3GalNAcb1-4(Neu5Aca2-8Neu5Aca2-3)Galb1-4Glcb-Sp0	1	34375.29185
GalNAca1-3(Fuca1-2)Galb1-4GlcNAcb1-2Mana1-6(GalNAca1-3(Fuca1-2)Galb1-4GlcNAcb1-2Mana1-3)Manb1-4GlcNAcb1-4(Fuca1-6)GlcNAcb-Sp22	0	10.584325000000002
Neu5Aca2-3Galb1-4GlcNAcb1-4Mana1-6(GlcNAcb1-4)(Neu5Aca2-3Galb1-4GlcNAcb1-4(Neu5Aca2-3Galb1-4GlcNAcb1-2)Mana1-3)Manb1-4GlcNAcb1-4GlcNAcb-Sp21	0	31.2937
Neu5Aca2-6Galb1-4GlcNAcb1-2Mana1-6(GlcNAcb1-4)(Neu5Aca2-6Galb1-4GlcNAcb1-2Mana1-3)Manb1-4GlcNAcb1-4GlcNAcb-Sp21	1	37913.9034
Neu5Aca2-3Galb1-3GlcNAcb1-6(Neu5Aca2-3Galb1-4GlcNAcb1-2)Mana1-6(Neu5Aca2-3Galb1-3GlcNAcb1-2Mana1-3)Manb1-4GlcNAcb1-4GlcNAcb-Sp19	0	36.22212500000001
Neu5Aca2-6Galb1-4GlcNAcb1-6(Galb1-3GlcNAcb1-3)Galb1-4Glcb-Sp21	1	30486.14445
Neu5Aca2-3Galb1-4GlcNAcb1-2Mana-Sp0	0	52.57117499999999
Neu5Aca2-6Galb1-4GlcNAcb1-6(Neu5Aca2-6Galb1-4GlcNAcb1-3)GalNAca-Sp14	1	26578.87645
Neu5Aca2-3Galb1-3GlcNAcb1-6GalNAca-Sp14	0	4.728499999999993
Gala1-3(Fuca1-2)Galb1-4GlcNAcb1-6GalNAca-Sp14	0	23.067475000000005
Fuca1-2Galb1-4GlcNAcb1-2Mana-Sp0	0	5.916400000000001
Fuca1-2Galb1-3(6S)GlcNAcb-Sp0	0	25.74175
Fuca1-2Galb1-3GlcNAcb1-6(Fuca1-2Galb1-3GlcNAcb1-3)GalNAca-Sp14	0	533.3154499999998
Gala1-3(Fuca1-2)Galb1-3GlcNAcb1-6GalNAc-Sp14	0	12.341575000000004
GlcNAcb1-2Mana1-6(GlcNAcb1-4)(GlcNAcb1-2Mana1-3)Manb1-4GlcNAcb1-4(Fuca1-6)GlcNAc-Sp21	0	6.9491
Galb1-3GalNAcb1-3Gal-Sp21	0	345.586525
GlcNAcb1-3Galb1-4GlcNAcb1-2Mana1-6(GlcNAcb1-3Galb1-4GlcNAcb1-2Mana1-3)Manb1-4GlcNAcb1-4GlcNAcb-Sp12	0	3.348424999999992
Neu5Gca2-3Galb1-4GlcNAcb1-3Galb1-4GlcNAcb1-2Mana1-6(Neu5Gca2-3Galb1-4GlcNAcb1-3Galb1-4GlcNAcb1-2Mana1-3)Manb1-4GlcNAcb1-4GlcNAcb-Sp24	0	241.7848
(3S)GlcAb1-3Galb1-4GlcNAcb1-2Mana-Sp0	0	5.297274999999999
Galb1-4GlcNAcb1-3Galb1-4GlcNAcb1-3Galb1-4GlcNAcb1-3Galb1-4GlcNAcb1-2Mana1-6(Galb1-4GlcNAcb1-3Galb1-4GlcNAcb1-3Galb1-4GlcNAcb1-3Galb1-4GlcNAcb1-2Mana1-3)Manb1-4GlcNAcb1-4(Fuca1-6)GlcNAcb-Sp24	1	38804.607475
Galb1-4GlcNAcb1-3Galb1-4GlcNAcb1-3Galb1-4GlcNAcb1-3Galb1-4GlcNAcb1-6(Galb1-4GlcNAcb1-3Galb1-4GlcNAcb1-3Galb1-4GlcNAcb1-3Galb1-4GlcNAb1-2)Mana1-6(Galb1-4GlcNAcb1-3Galb1-4GlcNAcb1-3Galb1-4GlcNAcb1-3Galb1-4GlcNAcb1-2Mana1-3)Manb1-4GlcNAcb1-4(Fuca1-6)GlcNAcb-Sp24	1	42036.808525
GlcNAcb1-3Galb1-4GlcNAcb1-3Galb1-4GlcNAcb1-3Galb1-4GlcNAcb1-3Galb1-4GlcNAcb1-6(GlcNAcb1-3Galb1-4GlcNAcb1-3Galb1-4GlcNAcb1-3Galb1-4GlcNAcb1-3Galb1-4GlcNAb1-2)Mana1-6(GlcNAcb1-3Galb1-4GlcNAcb1-3Galb1-4GlcNAcb1-3Galb1-4GlcNAcb1-3Galb1-4GlcNAcb1-2Mana1-3)Manb1-4GlcNAcb1-4(Fuca1-6)GlcNAcb-Sp24	0	110.23529999999998
GlcNAcb1-3Galb1-4GlcNAcb1-6(Galb1-3)GalNAca-Sp14	0	85.61535
GlcNAcb1-6(Neu5Aca2-3Galb1-3)GalNAca-Sp14	0	8.757450000000063
Neu5Aca2-6Galb1-4GlcNAcb1-3Galb1-4GlcNAcb1-2Mana1-6(Neu5Aca2-6Galb1-4GlcNAcb1-3Galb1-4GlcNAcb1-2Mana1-3)Manb1-4GlcNAcb1-4GlcNAcb-Sp12	1	35083.073674999985
Galb1-3GalNAcb1-4(Neu5Aca2-8Neu5Aca2-8Neu5Aca2-3)Galb1-4Glcb-Sp21	0	25.14242499999999
