# Supplementary material for: Identifying glycan motifs using a novel subtree mining approach
Source: BMC Bioinformatics. 2020 Feb 4;21:42. doi: 10.1186/s12859-020-3374-4 (PMC7001330; doi:10.1186/s12859-020-3374-4)
Supplement: Supplementary file 6 — Additional file 6 Training and test sets. CSV files for all training and test sets used for this manuscript. [file 12859_2020_3374_MOESM6_ESM.zip › CV_Folds/CV_Folds/fold_5/test_set_SBA_14042_10ug_v5.0_DATA.csv]

glycan	binding	rfu
Glca-Sp8	0	8.910175000000002
GalNAca-Sp15	1	8038.15855
GlcNAcb-Sp8	0	16.592150000000004
(3S)Galb1-4(Fuca1-3)(6S)Glc-Sp0	0	18.634675
(3S)Galb1-4Glcb-Sp8	0	8.560349999999996
(3S)Galb-Sp8	0	5.459274999999997
(6S)GlcNAcb-Sp8	0	5.454474999999995
GlcNAcb1-2Mana1-6(GlcNAcb1-2Mana1-3)Manb1-4GlcNAcb1-4GlcNAcb-Sp12	0	10.41745
GlcNAcb1-2Mana1-6(GlcNAcb1-2Mana1-3)Manb1-4GlcNAcb1-4GlcNAcb-Sp13	0	-0.8686500000000006
Galb1-4GlcNAcb1-2Mana1-6(Galb1-4GlcNAcb1-2Mana1-3)Manb1-4GlcNAcb1-4GlcNAcb-Sp12	0	4.41905
Neu5Aca2-6Galb1-4GlcNAcb1-2Mana1-6(Neu5Aca2-6Galb1-4GlcNAcb1-2Mana1-3)Manb1-4GlcNAcb1-4GlcNAcb-Sp13	0	3.9014250000000015
Neu5Aca2-6Galb1-4GlcNAcb1-2Mana1-6(Neu5Aca2-6Galb1-4GlcNAcb1-2Mana1-3)Manb1-4GlcNAcb1-4GlcNAcb-Sp21	0	19.203925
Fuca1-2Galb1-3GalNAcb1-3Gala-Sp9	0	8.849899999999996
Fuca1-2Galb1-3GalNAca-Sp14	0	8.792225000000002
Fuca1-2Galb1-4GlcNAcb-Sp0	0	-0.721025
GalNAca1-3(Fuca1-2)Galb1-4GlcNAcb-Sp0	0	5.373549999999998
GalNAcb1-4GlcNAcb-Sp0	1	31162.9912
Gala1-3(Fuca1-2)Galb1-4(Fuca1-3)GlcNAcb-Sp0	0	21.425024999999987
Gala1-3(Fuca1-2)Galb1-4(Fuca1-3)GlcNAcb-Sp8	0	6.934875000000003
Gala1-3(Fuca1-2)Galb-Sp8	0	9.084775
Gala1-3Galb1-4Glcb-Sp0	0	12.090975
Gala1-4(Fuca1-2)Galb1-4GlcNAcb-Sp8	0	16.44075
Gala1-4Galb1-4GlcNAcb-Sp0	1	159.3933
Gala1-4Galb1-4GlcNAcb-Sp8	1	953.275725
Galb1-3(Fuca1-4)GlcNAcb1-3Galb1-4(Fuca1-3)GlcNAcb-Sp0	0	4.625550000000001
Galb1-3GlcNAcb1-3Galb1-4(Fuca1-3)GlcNAcb-Sp0	0	1.795399999999999
Galb1-3GalNAcb-Sp8	0	3.1823999999999977
Galb1-4(Fuca1-3)GlcNAcb-Sp8	0	-1.1160749999999986
Galb1-4(6S)Glcb-Sp8	0	4.389825000000001
Galb1-4Glcb-Sp8	0	15.653025
GlcNAca1-6Galb1-4GlcNAcb-Sp8	0	1.2316249999999993
GlcNAcb1-3Galb1-4GlcNAcb-Sp8	0	-1.7832249999999998
GlcNAcb1-3Galb1-4GlcNAcb1-3Galb1-4GlcNAcb-Sp0	0	19.310175
GlcNAcb1-4GlcNAcb1-4GlcNAcb1-4GlcNAcb1-4GlcNAcb1-4GlcNAcb1-Sp8	0	10.137825
GlcNAcb1-6GalNAca-Sp8	0	5.2750749999999975
Glca1-6Glca1-6Glcb-Sp8	0	17.446350000000002
Mana1-2Mana1-6(Mana1-3)Mana1-6(Mana1-2Mana1-2Mana1-3)Manb1-4GlcNAcb1-4GlcNAcb-Sp12	0	1.2359249999999982
Mana1-2Mana1-6(Mana1-2Mana1-3)Mana1-6(Mana1-2Mana1-2Mana1-3)Manb1-4GlcNAcb1-4GlcNAcb-Sp12	0	21.327125
Mana1-6(Mana1-3)Mana-Sp9	0	6.8343500000000015
Mana1-2Mana1-2Mana1-6(Mana1-3)Mana-Sp9	0	11.2877
Mana1-6(Mana1-3)Mana1-6(Mana1-3)Manb1-4GlcNAcb1-4GlcNAcb-Sp12	0	9.067899999999996
Neu5Aca2-8Neu5Aca2-8Neu5Aca-Sp8	0	10.721475000000002
Neu5Aca2-3GalNAca-Sp8	0	-2.615100000000001
Neu5Aca2-3Galb1-3GlcNAcb1-3Galb1-4GlcNAcb-Sp0	0	11.280525000000004
Neu5Aca2-3Galb1-3GlcNAcb-Sp8	0	6.119825000000002
Neu5Aca2-6Galb1-4GlcNAcb-Sp0	0	8.638600000000004
Neu5Aca2-6Galb-Sp8	0	3.3427
Neu5Aca2-8Neu5Aca2-3Galb1-4Glcb-Sp0	0	8.88755
Neu5Gca2-3Galb1-4Glcb-Sp0	0	12.210024999999995
Neu5Gca2-6GalNAca-Sp0	0	5.8582
Galb1-4(Fuca1-3)(6S)GlcNAcb-Sp0	0	10.5026
Galb1-4(Fuca1-3)GlcNAcb1-3Galb1-3(Fuca1-4)GlcNAcb-Sp0	0	9.30655
4S(3S)Galb1-4GlcNAcb-Sp0	0	8.805275
(6S)Galb1-4(6S)GlcNAcb-Sp0	0	2.9548500000000018
Galb1-4GlcNAcb1-6(Galb1-4GlcNAcb1-3)Galb1-4GlcNAc-Sp0	0	17.930425000000007
GlcNAcb1-6(Galb1-4GlcNAcb1-3)Galb1-4GlcNAc-Sp0	0	10.485249999999997
Neu5Aca2-6Galb1-4GlcNAcb1-2Mana1-6(GlcNAcb1-2Mana1-3)Manb1-4GlcNAcb1-4GlcNAcb-Sp12	0	6.8766250000000015
GlcNAcb1-4GlcNAcb-Sp12	0	5.708849999999997
Neu5,9Ac2a2-3Galb1-3GlcNAcb-Sp0	0	5.7221749999999965
GlcNAca1-4Galb1-4GlcNAcb1-3Galb1-4(Fuca1-3)GlcNAcb1-3Galb1-4(Fuca1-3)GlcNAcb-Sp0	0	17.9073
Neu5Aca2-6Galb1-4GlcNAcb1-2Mana1-6(Mana1-3)Manb1-4GlcNAcb1-4GlcNAc-Sp12	0	5.660625
Neu5Aca2-6Galb1-4GlcNAcb1-2Mana1-6Manb1-4GlcNAcb1-4GlcNAc-Sp12	0	8.740250000000005
Neu5Aca2-6Galb1-4GlcNAcb1-2Mana1-3Manb1-4GlcNAcb1-4GlcNAc-Sp12	0	14.154625
GlcNAcb1-2Mana1-6(GlcNAcb1-2Mana1-3)Manb1-4GlcNAcb1-4(Fuca1-6)GlcNAcb-Sp22	0	21.664075000000004
Galb1-3GlcNAcb1-2Mana1-6(Galb1-3GlcNAcb1-2Mana1-3)Manb1-4GlcNAcb1-4(Fuca1-6)GlcNAcb-Sp22	0	11.7632
KDNa2-3Galb1-4Glc-Sp0	0	14.590249999999996
GalNAca1-3(Fuca1-2)Galb1-4GlcNAcb1-2Mana1-6(GalNAca1-3(Fuca1-2)Galb1-4GlcNAcb1-2Mana1-3)Manb1-4GlcNAcb1-4GlcNAcb-Sp20	0	0.5880500000000008
Gala1-3Galb1-4(Fuca1-3)GlcNAcb1-2Mana1-6(Gala1-3Galb1-4(Fuca1-3)GlcNAcb1-2Mana1-3)Manb1-4GlcNAcb1-4GlcNAcb-Sp20	0	-3.665775000000002
Galb1-4GlcNAcb1-6(Fuca1-4(Fuca1-2Galb1-3)GlcNAcb1-3)Galb1-4Glc-Sp21	0	3.86765
Fuca1-2Galb1-3GalNAca1-3(Fuca1-2)Galb1-4GlcNAcb-Sp0	0	0.5288750000000011
Galb1-3GlcNAcb1-3GalNAca-Sp14	0	5.274124999999998
GalNAcb1-4(Neu5Aca2-3)Galb1-4GlcNAcb1-3GalNAca-Sp14	1	61.55987500000001
GalNAca1-3(Fuca1-2)Galb1-3GalNAca1-3(Fuca1-2)Galb1-4GlcNAcb-Sp0	0	2.00915
Neu5Aca2-3Galb1-3GlcNAcb1-3GalNAca-Sp14	0	21.528074999999994
Gala1-4Galb1-3GlcNAcb1-2Mana1-6(Gala1-4Galb1-3GlcNAcb1-2Mana1-3)Manb1-4GlcNAcb1-4GlcNAcb-Sp19	1	33555.311050000004
GalNAcb1-3Gala1-6Galb1-4Glcb-Sp8	1	15469.085450000002
Neu5Aca2-3Galb1-3GalNAcb1-4(Neu5Aca2-8Neu5Aca2-3)Galb1-4Glcb-Sp0	0	3.3871499999999983
Galb1-4(Fuca1-3)GlcNAcb1-2Mana1-6(Galb1-4(Fuca1-3)GlcNAcb1-2Mana1-3)Manb1-4GlcNAcb1-4(Fuca1-6)GlcNAcb-Sp22	0	0.9537250000000004
Fuca1-2Galb1-3GlcNAcb1-3GalNAc-Sp14	0	8.165575000000002
Galb1-3GlcNAcb1-6(Galb1-3GlcNAcb1-2)Mana1-6(Galb1-3GlcNAcb1-2Mana1-3)Manb1-4GlcNAcb1-4GlcNAcb-Sp19	0	-0.7346499999999967
GalNAcb1-6GalNAcb-Sp8	0	-2.0984000000000025
(6S)Galb1-3(6S)GlcNAc-Sp0	0	-6.118999999999998
Galb1-4GlcNAcb1-2Mana-Sp0	0	-6.3515
Neu5Aca2-3Galb1-4GlcNAcb1-6(Neu5Aca2-3Galb1-4GlcNAcb1-2)Mana1-6(GlcNAcb1-4)(Neu5Aca2-3Galb1-4GlcNAcb1-2Mana1-3)Manb1-4GlcNAcb1-4GlcNAcb-Sp21	0	0.4167499999999995
Fuca1-2Galb1-3(Fuca1-4)GlcNAcb1-2Mana1-6(Fuca1-2Galb1-3(Fuca1-4)GlcNAcb1-2Mana1-3)Manb1-4GlcNAcb1-4(Fuca1-6)GlcNAcb1-4(Fuca1-6)GlcNAcb-Sp19	0	14.272275
Neu5Aca2-3Galb1-4GlcNAcb1-6GalNAca-Sp14	0	14.900275000000002
Galb1-3GlcNAcb1-6GalNAca-Sp14	0	-15.021375
Neu5Aca2-3Galb1-3GlcNAcb1-6GalNAca-Sp14	0	6.9026999999999985
Galb1-4(Fuca1-3)GlcNAcb1-2Mana-Sp0	0	3.923625000000003
(3S)GalNAcb1-4(Fuca1-3)GlcNAcb-Sp8	0	-2.7526499999999987
GalNAca1-3(Fuca1-2)Galb1-3GlcNAcb1-6GalNAca-Sp14	0	0.3910499999999999
(6P)Galb1-4GlcNAcb-SP0	0	-0.19962500000000286
Gala1-3(Fuca1-2)Galb1-4GlcNAcb1-2Mana-Sp0	0	-8.875524999999998
GalNAca1-3(Fuca1-2)Galb1-4GlcNAcb1-2Mana-Sp0	0	9.965650000000002
Gala1-3Galb1-3GlcNAcb1-2Mana-Sp0	0	-8.857149999999997
Galb1-4GlcNAcb1-2Mana1-6(GlcNAcb1-4)(Galb1-4GlcNAcb1-2Mana1-3)Manb1-4GlcNAcb1-4(Fuca1-6)GlcNAc-Sp21	0	7.059850000000001
GlcNAcb1-3Galb1-4GlcNAcb1-6(GlcNAcb1-3)Galb1-4GlcNAc-Sp0	0	-1.8102250000000009
GalNAca1-3(Fuca1-2)Galb1-3GalNAcb1-3Gala1-4Galb1-4Glc-Sp21	0	-1.3160249999999998
Gala1-3(Fuca1-2)Galb1-3GalNAcb1-3Gala1-4Galb1-4Glc-Sp21	0	-3.5784249999999997
GlcNAcb1-3Galb1-4GlcNAcb1-2Mana1-6(GlcNAcb1-3Galb1-4GlcNAcb1-2Mana1-3)Manb1-4GlcNAcb1-4GlcNAcb-Sp12	0	-2.865625
GlcNAcb1-3Galb1-4GlcNAcb1-2Mana1-6(GlcNAcb1-3Galb1-4GlcNAcb1-2Mana1-3)Manb1-4GlcNAcb1-4GlcNAcb-Sp25	0	14.836749999999993
GlcNAcb1-3Galb1-4GlcNAcb1-3Galb1-4GlcNAcb1-2Mana1-6(GlcNAcb1-3Galb1-4GlcNAcb1-3Galb1-4GlcNAcb1-2Mana1-3)Manb1-4GlcNAcb1-4GlcNAcb-Sp12	1	85.60037499999999
Galb1-4GlcNAcb1-3Galb1-4GlcNAcb1-6(Galb1-4GlcNAcb1-3Galb1-4GlcNAcb1-2)Mana1-6(Galb1-4GlcNAcb1-3Galb1-4GlcNAcb1-2Mana1-3)Mana1-4GlcNAcb1-4GlcNAc-Sp24	1	78.01702499999998
GlcNAcb1-3Galb1-4GlcNAcb1-6(GlcNAcb1-3Galb1-3)GalNAca-Sp14	0	-5.9444500000000025
GalNAcb1-3GlcNAcb-Sp0	1	19143.730825
GlcNAb1-3Galb1-3GalNAc-Sp14	0	1.063575000000001
Galb1-3GlcNAcb1-6(Galb1-3)GalNAc-Sp14	0	14.468799999999998
Galb1-4GlcNAcb1-3Galb1-4GlcNAcb1-3Galb1-4GlcNAcb1-3Galb1-4GlcNAcb1-3Galb1-4GlcNAcb1-3Galb1-4GlcNAcb1-2Mana1-6(Galb1-4GlcNAcb1-3Galb1-4GlcNAcb1-3Galb1-4GlcNAcb1-3Galb1-4GlcNAcb1-3Galb1-4GlcNAcb1-3Galb1-4GlcNAcb1-2Mana1-3)Manb1-4GlcNAcb1-4GlcNAcb-Sp25	1	84.76525000000002
GlcNAcb1-3Galb1-4GlcNAcb1-3Galb1-4GlcNAcb1-3Galb1-4GlcNAcb1-3Galb1-4GlcNAcb1-2Mana1-6(GlcNAcb1-3Galb1-4GlcNAcb1-3Galb1-4GlcNAcb1-3Galb1-4GlcNAcb1-3Galb1-4GlcNAcb1-2Mana1-3)Manb1-4GlcNAcb1-4(Fuca1-6)GlcNAcb-Sp19	0	14.488725000000004
GlcNAcb1-3Galb1-4GlcNAcb1-3Galb1-4GlcNAcb1-3Galb1-4GlcNAcb1-6(GlcNAcb1-3Galb1-4GlcNAcb1-3Galb1-4GlcNAcb1-3Galb1-4GlcNAb1-2)Mana1-6(GlcNAcb1-3Galb1-4GlcNAcb1-3Galb1-4GlcNAcb1-3Galb1-4GlcNAcb1-2Mana1-3)Manb1-4GlcNAcb1-4(Fuca1-6)GlcNAcb-Sp24	0	-15.570125
Neu5Aca2-3Galb1-4GlcNAcb1-3Galb1-4GlcNAcb1-6(Neu5Aca2-3Galb1-4GlcNAcb1-3Galb1-4GlcNAcb1-3)GalNAca-Sp14	0	11.12055
Neu5Aca2-3Galb1-4GlcNAcb1-3Galb1-4GlcNAcb1-6(Galb1-3)GalNAca-Sp14	0	18.410325000000004
Neu5Aca2-6Galb1-4GlcNAcb1-3Galb1-4GlcNAcb1-2Mana1-6(Neu5Aca2-6Galb1-4GlcNAcb1-3Galb1-4GlcNAcb1-2Mana1-3)Manb1-4GlcNAcb1-4GlcNAcb-Sp12	0	15.196674999999995
Galb1-3GalNAcb1-4(Neu5Aca2-8Neu5Aca2-8Neu5Aca2-3)Galb1-4Glcb-Sp21	0	10.307225
