# Supplementary material for: Identifying glycan motifs using a novel subtree mining approach
Source: BMC Bioinformatics. 2020 Feb 4;21:42. doi: 10.1186/s12859-020-3374-4 (PMC7001330; doi:10.1186/s12859-020-3374-4)
Supplement: Supplementary file 6 — Additional file 6 Training and test sets. CSV files for all training and test sets used for this manuscript. [file 12859_2020_3374_MOESM6_ESM.zip › CV_Folds/CV_Folds/fold_5/test_set_SNA_10ug_13631_v5.0_DATA.csv]

glycan	binding	rfu
Glca-Sp8	0	1749.7408250000005
Manb-Sp8	0	91.74752500000002
GlcNAcb1-6(GlcNAcb1-4)(GlcNAcb1-3)GlcNAc-Sp8	0	205.0901
6S(3S)Galb1-4(6S)GlcNAcb-Sp0	0	505.680875
(3S)Galb1-4(6S)GlcNAcb-Sp8	0	1241.8719500000002
(6S)Galb1-4GlcNAcb-Sp8	0	121.60215
Mana1-6(Mana1-3)Manb1-4GlcNAcb1-4GlcNAcb-Sp12	0	195.20337500000005
Mana1-6(Mana1-3)Manb1-4GlcNAcb1-4GlcNAcb-Sp13	0	734.1220749999999
GlcNAcb1-2Mana1-6(GlcNAcb1-2Mana1-3)Manb1-4GlcNAcb1-4GlcNAcb-Sp12	0	120.482425
Galb1-4GlcNAcb1-2Mana1-6(Galb1-4GlcNAcb1-2Mana1-3)Manb1-4GlcNAcb1-4GlcNAcb-Sp12	0	107.072375
Neu5Aca2-6Galb1-4GlcNAcb1-2Mana1-6(Neu5Aca2-6Galb1-4GlcNAcb1-2Mana1-3)Manb1-4GlcNAcb1-4GlcNAcb-Sp21	1	40522.848575
Fuca1-2Galb1-3GalNAcb1-3Gala-Sp9	0	1025.8134250000003
Fuca1-2Galb1-3GalNAcb1-3Gala1-4Galb1-4Glcb-Sp9	0	122.16324999999998
Fuca1-2Galb1-3GalNAcb1-4(Neu5Aca2-3)Galb1-4Glcb-Sp0	0	12.04485
Fuca1-2Galb1-4Glcb-Sp0	0	418.55277500000005
GalNAca1-3(Fuca1-2)Galb1-4GlcNAcb-Sp8	0	155.5188
GalNAca1-4(Fuca1-2)Galb1-4GlcNAcb-Sp8	0	28.14532500000001
GalNAcb1-3GalNAca-Sp8	0	94.5162
GalNAcb1-4(Fuca1-3)GlcNAcb-Sp0	0	365.42917500000016
Gala1-3(Fuca1-2)Galb-Sp8	0	323.73112500000013
Gala1-3GalNAca-Sp8	0	88.46475000000002
Gala1-3Galb1-4(Fuca1-3)GlcNAcb-Sp8	0	115.55604999999996
Gala1-3Galb1-3GlcNAcb-Sp0	0	32.16635000000001
Galb1-4GlcNAcb1-6GalNAca-Sp8	0	213.52775
Galb1-3GalNAca-Sp14	0	208.89135000000005
Galb1-3GalNAcb1-4(Neu5Aca2-3)Galb1-4Glcb-Sp0	0	619.12665
Galb1-4GlcNAcb-Sp23	0	390.78625
Galb1-4Glcb-Sp0	0	1444.2530749999994
GlcNAcb1-6(GlcNAcb1-3)GalNAca-Sp8	0	204.48465000000004
GlcNAcb1-3GalNAca-Sp8	0	131.27137500000003
GlcNAcb1-3Galb1-4GlcNAcb1-3Galb1-4GlcNAcb-Sp0	0	61.66947500000002
Glca1-6Glca1-6Glcb-Sp8	0	488.9985
Glcb1-6Glcb-Sp8	0	379.93405
G-ol-Sp8	0	311.99985
GlcAa-Sp8	0	308.395325
Mana1-2Mana1-6(Mana1-3)Mana1-6(Mana1-2Mana1-2Mana1-3)Manb1-4GlcNAcb1-4GlcNAcb-Sp12	0	868.5403499999996
Mana1-6(Mana1-3)Mana1-6(Mana1-2Mana1-3)Manb1-4GlcNAcb1-4GlcNAcb-Sp12	0	740.1220749999997
Manb1-4GlcNAcb-Sp0	0	263.200075
Neu5Aca2-3Galb1-3GalNAca-Sp8	0	13.925349999999995
GalNAcb1-4(Neu5Aca2-8Neu5Aca2-8Neu5Aca2-8Neu5Aca2-3)Galb1-4Glcb-Sp0	0	299.20550000000014
GalNAcb1-4(Neu5Aca2-8Neu5Aca2-3)Galb1-4Glcb-Sp0	0	101.74652500000002
Fuca1-2(6S)Galb1-4Glcb-Sp0	0	222.27092500000003
Neu5Aca2-3Galb1-3GlcNAcb-Sp0	0	30.848074999999994
Neu5Aca2-3Galb1-4(Fuca1-3)GlcNAcb-Sp0	0	426.70384999999993
Neu5Aca2-3Galb1-4(Fuca1-3)GlcNAcb1-3Galb-Sp8	0	8.487999999999992
Neu5Aca2-3Galb1-4Glcb-Sp8	0	334.2792750000001
Neu5Aca2-6GalNAca-Sp8	0	1474.1188499999994
Neu5Aca2-6Galb1-4GlcNAcb-Sp0	1	32337.60865
Neu5Gca2-3Galb1-3(Fuca1-4)GlcNAcb-Sp0	0	1345.3882
Neu5Gca2-3Galb1-4Glcb-Sp0	0	1311.581225
Neu5Gca2-6GalNAca-Sp0	0	66.82022500000001
Neu5Gca2-6Galb1-4GlcNAcb-Sp0	1	32892.565525
Galb1-4(Fuca1-3)(6S)Glcb-Sp0	0	210.49330000000003
Galb1-4(Fuca1-3)GlcNAcb1-3Galb1-3(Fuca1-4)GlcNAcb-Sp0	0	114.62189999999997
Neu5Aca2-3Galb1-4GlcNAcb1-3Galb1-3GlcNAcb-Sp0	0	95.14600000000002
(6P)Glcb-Sp10	0	483.09569999999985
Galb1-4GlcNAcb1-6(Galb1-4GlcNAcb1-3)Galb1-4GlcNAc-Sp0	0	42.99142499999998
Neu5Aca2-8Neu5Aca2-8Neu5Acb-Sp8	0	212.8693
Gala1-4Galb1-4GlcNAcb1-3Galb1-4Glcb-Sp0	0	83.59150000000002
GalNAca1-3(Fuca1-2)Galb1-4GlcNAcb1-3Galb1-4GlcNAcb1-3Galb1-4GlcNAcb-Sp0	0	438.43185
GlcNAca1-4Galb1-4GlcNAcb1-3Galb1-4GlcNAcb1-3Galb1-4GlcNAcb-Sp0	0	336.516075
GlcNAca1-4Galb1-4GlcNAcb-Sp0	0	338.66144999999983
GlcNAca1-4Galb1-4GlcNAcb1-3Galb1-4GlcNAcb-Sp0	0	238.051425
Neu5Aca2-6Galb1-4GlcNAcb1-2Mana1-6Manb1-4GlcNAcb1-4GlcNAc-Sp12	1	40117.19152499999
Galb1-4GlcNAcb1-2Mana1-3Manb1-4GlcNAcb1-4GlcNAc-Sp12	0	764.4491999999998
KDNa2-3Galb1-4(Fuca1-3)GlcNAc-Sp0	0	582.08185
Neu5Aca2-6GlcNAcb1-4GlcNAcb1-4GlcNAc-Sp21	0	96.24220000000004
Galb1-4GlcNAcb1-2Mana1-6(Galb1-4GlcNAcb1-4(Galb1-4GlcNAcb1-2)Mana1-3)Manb1-4GlcNAcb1-4GlcNAc-Sp21	0	450.8435749999999
Neu5Aca2-3Galb1-4(Fuca1-3)GlcNAcb1-3GalNAca-Sp14	0	1656.0059749999994
Galb1-3GalNAca1-3(Fuca1-2)Galb1-4Glc-Sp0	0	548.1184499999998
Galb1-4GlcNAcb1-6(Fuca1-4(Fuca1-2Galb1-3)GlcNAcb1-3)Galb1-4Glc-Sp21	0	82.680725
Galb1-4(Fuca1-3)GlcNAcb1-6(Fuca1-4(Fuca1-2Galb1-3)GlcNAcb1-3)Galb1-4Glc-Sp21	0	32.36840000000001
Galb1-3GlcNAcb1-3Galb1-4(Fuca1-3)GlcNAcb1-6(Galb1-3GlcNAcb1-3)Galb1-4Glc-Sp21	0	37.41575
Galb1-3GlcNAcb1-3GalNAca-Sp14	0	99.67235
Galb1-4(Fuca1-3)GlcNAcb1-3GalNAca-Sp14	0	1222.3302000000006
Gala1-3Galb1-4GlcNAcb1-3GalNAca-Sp14	0	127.80400000000004
GalNAcb1-3Gala1-6Galb1-4Glcb-Sp8	0	34.79565
GalNAca1-3GalNAcb1-3Gala1-4Galb1-4Glcb-Sp0	0	31.420625
Galb1-3GlcNAcb1-6(Galb1-3GlcNAcb1-2)Mana1-6(Galb1-3GlcNAcb1-2Mana1-3)Manb1-4GlcNAcb1-4GlcNAcb-Sp19	0	945.641625
Fuca1-3GlcNAcb1-6(Galb1-4GlcNAcb1-3)Galb1-4Glc-Sp21	0	362.4239
GlcNAcb1-2Mana1-6(GlcNAcb1-4)(GlcNAcb1-4(GlcNAcb1-2)Mana1-3)Manb1-4GlcNAcb1-4GlcNAc-Sp21	0	-6.84625
Fuca1-2Galb1-4GlcNAcb1-2Mana1-6(Fuca1-2Galb1-4GlcNAcb1-2(Fuca1-2Galb1-4GlcNAcb1-4)Mana1-3)Manb1-4GlcNAcb1-4GlcNAcb-Sp12	0	315.625725
GalNAca1-3(Fuca1-2)Galb1-4GlcNAcb1-2Mana1-6(GalNAca1-3(Fuca1-2)Galb1-4GlcNAcb1-2Mana1-3)Manb1-4GlcNAcb1-4(Fuca1-6)GlcNAcb-Sp22	0	1210.8135
Neu5Aca2-3Galb1-4GlcNAcb1-2Mana1-6(GlcNAcb1-4)(Neu5Aca2-3Galb1-4GlcNAcb1-2Mana1-3)Manb1-4GlcNAcb1-4GlcNAcb-Sp21	0	-2.033249999999988
Neu5Aca2-6Galb1-4GlcNAcb1-4Mana1-6(GlcNAcb1-4)(Neu5Aca2-6Galb1-4GlcNAcb1-4(Neu5Aca2-6Galb1-4GlcNAcb1-2)Mana1-3)Manb1-4GlcNAcb1-4GlcNAcb-Sp21	1	37015.38212499998
Glca1-6Glca1-6Glca1-6Glcb-Sp10	0	718.0479
Neu5Aca2-6Galb1-4GlcNAcb1-6(Neu5Aca2-6Galb1-4GlcNAcb1-3)GalNAca-Sp14	1	53295.69035
Mana1-6(Mana1-3)Manb1-4GlcNAcb1-4(Fuca1-6)GlcNAcb-Sp19	0	183.496275
Galb1-3GlcNAcb1-6GalNAca-Sp14	0	-19.476449999999968
Galb1-4(Fuca1-3)GlcNAcb1-6(Neu5Aca2-6(Neu5Aca2-3Galb1-3)GlcNAcb1-3)Galb1-4Glc-Sp21	0	124.34662500000002
(3S)GalNAcb1-4(Fuca1-3)GlcNAcb-Sp8	0	177.07860000000005
GalNAca1-3(Fuca1-2)Galb1-3GlcNAcb1-6GalNAca-Sp14	0	36.0446
(3S)GalNAcb1-4GlcNAc-Sp8	0	-1.2168250000000285
GalNAca1-3(Fuca1-2)Galb1-4GlcNAcb1-6GalNAc-Sp14	0	334.4881499999999
Gala1-3Galb1-4GlcNAcb1-2Mana-Sp0	0	317.19135000000006
Gala1-3(Fuca1-2)Galb1-3GlcNAcb1-6GalNAc-Sp14	0	191.688325
GalNAcb1-4GlcNAcb1-2Mana-Sp0	0	37.730625
Neu5Aca2-3Galb1-4(Fuca1-3)GlcNAcb1-2Mana-Sp0	0	236.07625
GalNAca1-3(Fuca1-2)Galb1-3GalNAcb1-3Gala1-4Galb1-4Glc-Sp21	0	331.7863250000001
Gala1-3(Fuca1-2)Galb1-3GalNAcb1-3Gala1-4Galb1-4Glc-Sp21	0	48.259874999999994
Galb1-3GalNAcb1-3Gal-Sp21	0	235.36487500000007
Galb1-4GlcNAcb1-3Galb1-4GlcNAcb1-3Galb1-4GlcNAcb1-2Mana1-6(Galb1-4GlcNAcb1-3Galb1-4GlcNAcb1-3Galb1-4GlcNAcb1-2Mana1-3)Manb1-4GlcNAcb1-4GlcNAcb-Sp12	0	532.8361250000003
Galb1-4GlcNAcb1-3Galb1-4GlcNAcb1-3Galb1-4GlcNAcb1-2Mana1-6(Galb1-4GlcNAcb1-3Galb1-4GlcNAcb1-3Galb1-4GlcNAcb1-2Mana1-3)Manb1-4GlcNAcb1-4GlcNAcb-Sp24	0	849.9962499999998
Neu5Gca2-8Neu5Gca2-3Galb1-4GlcNAcb1-3Galb1-4GlcNAc-Sp0	0	146.13245
GalNAcb1-4GlcNAcb1-3GalNAcb1-4GlcNAcb-Sp0	0	325.9901250000001
Galb1-4GlcNAcb1-3Galb1-4GlcNAcb1-3Galb1-4GlcNAcb1-3Galb1-4GlcNAcb1-3Galb1-4GlcNAcb1-2Mana1-6(Galb1-4GlcNAcb1-3Galb1-4GlcNAcb1-3Galb1-4GlcNAcb1-3Galb1-4GlcNAcb1-3Galb1-4GlcNAcb1-2Mana1-3)Manb1-4GlcNAcb1-4GlcNAcb-Sp25	0	607.0621500000002
GlcNAb1-3Galb1-3GalNAc-Sp14	0	65.82584999999999
Galb1-3GlcNAcb1-6(Galb1-3)GalNAc-Sp14	0	76.668
GlcNAcb1-3Galb1-4GlcNAcb1-3Galb1-4GlcNAcb1-3Galb1-4GlcNAcb1-6(GlcNAcb1-3Galb1-4GlcNAcb1-3Galb1-4GlcNAcb1-3Galb1-4GlcNAb1-2)Mana1-6(GlcNAcb1-3Galb1-4GlcNAcb1-3Galb1-4GlcNAcb1-3Galb1-4GlcNAcb1-2Mana1-3)Manb1-4GlcNAcb1-4(Fuca1-6)GlcNAcb-Sp24	0	150.99495000000005
Galb1-4GlcNAcb1-3Galb1-4GlcNAcb1-6(Galb1-3)GalNAca-Sp14	0	1090.97195
Neu5Aca2-3Galb1-4GlcNAcb1-3Galb1-4GlcNAcb1-6(Neu5Aca2-3Galb1-4GlcNAcb1-3Galb1-4GlcNAcb1-3)GalNAca-Sp14	0	283.103125
Neu5Aca2-3Galb1-4GlcNAcb1-3Galb1-4GlcNAcb1-6(Galb1-3)GalNAca-Sp14	0	323.3732750000001
Neu5Aca2-6Galb1-4GlcNAcb1-6(Galb1-3)GalNAca-Sp14	1	36014.891500000005
Neu5Aca2-3Galb1-4GlcNAcb1-3Galb1-4GlcNAcb1-3Galb1-4GlcNAcb1-2Mana1-6(Neu5Aca2-3Galb1-4GlcNAcb1-3Galb1-4GlcNAcb1-3Galb1-4GlcNAcb1-2Mana1-3)Manb1-4GlcNAcb1-4GlcNAcb-Sp12	0	523.88955
