# Supplementary material for: Identifying glycan motifs using a novel subtree mining approach
Source: BMC Bioinformatics. 2020 Feb 4;21:42. doi: 10.1186/s12859-020-3374-4 (PMC7001330; doi:10.1186/s12859-020-3374-4)
Supplement: Supplementary file 6 — Additional file 6 Training and test sets. CSV files for all training and test sets used for this manuscript. [file 12859_2020_3374_MOESM6_ESM.zip › CV_Folds/CV_Folds/fold_5/test_set_UEAI_100ug_13806_v5.0_DATA.csv]

glycan	binding	rfu
Glca-Sp8	0	18.8964
Fuca-Sp8	1	6891.90375
Fuca-Sp9	1	7245.6441749999985
GlcNAcb-Sp0	0	-19.49395
6S(3S)Galb1-4GlcNAcb-Sp0	0	8.351325000000003
(3S)Galb1-4Glcb-Sp8	0	13.645650000000005
(3S)Galb1-3(Fuca1-4)GlcNAcb-Sp8	1	711.3495999999999
(6S)(4S)Galb1-4GlcNAcb-Sp0	0	-5.433200000000002
Neu5,9Ac2a-Sp8	0	-44.66685
GlcNAcb1-2Mana1-6(GlcNAcb1-2Mana1-3)Manb1-4GlcNAcb1-4GlcNAcb-Sp13	0	-2.158825
Galb1-4GlcNAcb1-2Mana1-6(Galb1-4GlcNAcb1-2Mana1-3)Manb1-4GlcNAcb1-4GlcNAcb-Sp12	0	17.299950000000006
Neu5Aca2-6Galb1-4GlcNAcb1-2Mana1-6(Neu5Aca2-6Galb1-4GlcNAcb1-2Mana1-3)Manb1-4GlcNAcb1-4GlcNAcb-Sp12	0	6.947749999999999
Neu5Aca2-6Galb1-4GlcNAcb1-2Mana1-6(Neu5Aca2-6Galb1-4GlcNAcb1-2Mana1-3)Manb1-4GlcNAcb1-4GlcNAcb-Sp21	0	-3.693025000000002
Neu5Aca2-6Galb1-4GlcNAcb1-2Mana1-6(Neu5Aca2-6Galb1-4GlcNAcb1-2Mana1-3)Manb1-4GlcNAcb1-4GlcNAcb-Sp24	0	-4.069250000000004
Fuca1-2Galb1-3GalNAcb1-3Gala-Sp9	0	11.47965
Fuca1-2Galb1-3GalNAca-Sp14	0	6.714574999999996
Fuca1-2Galb1-3GlcNAcb-Sp0	1	1624.8975249999994
Fuca1-2Galb-Sp8	1	14378.176124999998
GalNAca1-3Galb-Sp8	0	3.673474999999996
GalNAca1-4(Fuca1-2)Galb1-4GlcNAcb-Sp8	1	33608.5489
Gala1-3(Fuca1-2)Galb1-4(Fuca1-3)GlcNAcb-Sp0	0	34.482725
Gala1-3GalNAcb-Sp8	0	1.8323250000000009
Gala1-3Galb1-4(Fuca1-3)GlcNAcb-Sp8	0	8.909475
Gala1-3Galb1-4Glcb-Sp0	0	28.94050000000001
Galb1-2Galb-Sp8	0	-8.965349999999997
Fuca1-4(Galb1-3)GlcNAcb-Sp8	1	983.0770749999997
Galb1-4GlcNAcb1-6GalNAc-Sp14	0	17.32775000000001
Neu5Aca2-6(Galb1-3)GalNAca-Sp14	0	10.791825000000005
Neu5Acb2-6(Galb1-3)GalNAca-Sp8	0	-12.529050000000002
Galb1-4(Fuca1-3)GlcNAcb1-3Galb1-4(Fuca1-3)GlcNAcb-Sp0	0	2.2373000000000007
Galb1-4GlcNAcb1-3Galb1-4GlcNAcb-Sp0	0	7.646250000000005
Galb1-4GlcNAcb1-6(Galb1-3)GalNAc-Sp14	0	-7.929974999999995
GlcNAcb1-3Galb1-4GlcNAcb-Sp0	0	12.633000000000004
GlcNAcb1-3Galb1-4GlcNAcb1-3Galb1-4GlcNAcb-Sp0	0	32.464925
GlcNAcb1-6GalNAca-Sp14	0	-16.418775
GlcNAcb1-6Galb1-4GlcNAcb-Sp8	0	-20.162525
Glcb1-6Glcb-Sp8	0	31.13015
GlcAb1-3Galb-Sp8	0	-14.833899999999993
Mana1-2Mana1-6(Mana1-2Mana1-3)Mana-Sp9	0	3.7140749999999976
Fuca1-2Galb1-4(6S)GlcNAcb-Sp8	1	28024.34815
Neu5Aca2-3Galb1-3GalNAca-Sp14	0	-13.471850000000005
GalNAcb1-4(Neu5Aca2-8Neu5Aca2-8Neu5Aca2-8Neu5Aca2-3)Galb1-4Glcb-Sp0	0	0.572375000000001
GalNAcb1-4(Neu5Aca2-8Neu5Aca2-8Neu5Aca2-3)Galb1-4Glcb-Sp0	0	10.290075000000002
Neu5Aca2-8Neu5Aca2-8Neu5Aca2-3Galb1-4Glcb-Sp0	0	37.125
GalNAcb1-4(Neu5Aca2-8Neu5Aca2-3)Galb1-4Glcb-Sp0	0	25.15985000000002
Neu5Aca2-3Galb1-3(6S)GlcNAc-Sp8	0	-3.7658999999999954
Neu5Aca2-6(Neu5Aca2-3Galb1-3)GalNAca-Sp8	0	-7.067075000000001
Neu5Aca2-3Galb1-4(Fuca1-3)GlcNAcb1-3Galb1-4(Fuca1-3)GlcNAcb1-3Galb1-4(Fuca1-3)GlcNAcb-Sp0	0	37.26975
Neu5Aca2-3Galb1-4(Fuca1-3)GlcNAcb1-3Galb-Sp8	0	-9.990825
Neu5Aca2-8Neu5Aca-Sp8	0	-5.112675000000005
Galb1-3(Fuca1-4)GlcNAcb1-3Galb1-3(Fuca1-4)GlcNAcb-Sp0	1	196.640775
Neu5Gca2-3Galb1-4(Fuca1-3)GlcNAcb-Sp0	0	1.5448250000000032
Neu5Gca2-3Galb1-4Glcb-Sp0	0	20.23802500000001
Galb1-4(Fuca1-3)GlcNAcb1-3Galb1-3(Fuca1-4)GlcNAcb-Sp0	0	28.80789999999999
Galb1-4GlcNAcb1-3Galb1-3GlcNAcb-Sp0	0	30.75672500000001
(6P)Glcb-Sp10	0	6.0272000000000086
Neu5Aca2-6Galb1-4GlcNAcb1-2Mana1-6(Galb1-4GlcNAcb1-2Mana1-3)Manb1-4GlcNAcb1-4GlcNAcb-Sp12	0	9.146425
Galb1-4GlcNAcb1-6Galb1-4GlcNAcb-Sp0	0	6.010974999999995
GalNAcb1-3Galb-Sp8	0	23.987825000000008
GlcNAcb1-4GlcNAcb-Sp12	0	-6.144675000000007
MurNAcb1-4GlcNAcb-Sp10	0	-6.860925000000003
Mana1-2Mana1-6(Mana1-3)Mana1-6(Mana1-2Mana1-2Mana1-3)Mana-Sp9	0	28.557925000000004
Neu5Aca2-6Galb1-4GlcNAcb1-2Mana1-6(Neu5Aca2-3Galb1-4GlcNAcb1-2Mana1-3)Manb1-4GlcNAcb1-4GlcNAcb-Sp12	0	-2.8288999999999906
GalNAca1-3(Fuca1-2)Galb1-4GlcNAcb1-3Galb1-4GlcNAcb-Sp0	0	10.479500000000002
GlcNAca1-4Galb1-4GlcNAcb1-3Galb1-4GlcNAcb1-3Galb1-4GlcNAcb-Sp0	0	23.80284999999999
Mana1-6(Neu5Aca2-6Galb1-4GlcNAcb1-2Mana1-3)Manb1-4GlcNAcb1-4GlcNAc-Sp12	0	10.480449999999998
Galb1-4GlcNAcb1-2Mana1-3Manb1-4GlcNAcb1-4GlcNAc-Sp12	0	7.6361500000000015
Mana1-6(Galb1-4GlcNAcb1-2Mana1-3)Manb1-4GlcNAcb1-4GlcNAcb-Sp12	0	-6.4077499999999965
GlcNAcb1-2Mana1-6(GlcNAcb1-2Mana1-3)Manb1-4GlcNAcb1-4(Fuca1-6)GlcNAcb-Sp22	0	23.09480000000001
KDNa2-6Galb1-4GlcNAc-Sp0	0	-3.187374999999996
KDNa2-3Galb1-3GalNAca-Sp14	0	10.989150000000004
Neu5Aca2-6GlcNAcb1-4GlcNAc-Sp21	0	-28.76922499999999
Neu5Aca2-3Galb1-4GlcNAcb1-3GalNAc-Sp14	0	-1.3979249999999972
Neu5Aca2-3Galb1-4(Fuca1-3)GlcNAcb1-3GalNAca-Sp14	0	3.8074250000000016
GlcNAcb1-2Mana1-6(GlcNAcb1-4(GlcNAcb1-2)Mana1-3)Manb1-4GlcNAcb1-4GlcNAc-Sp21	0	3.0255249999999982
Gala1-3Galb1-3GlcNAcb1-2Mana1-6(Gala1-3Galb1-3GlcNAcb1-2Mana1-3)Manb1-4GlcNAcb1-4GlcNAc-Sp19	0	38.792325
Neu5Aca2-3Galb1-3GlcNAcb1-2Mana1-6(Neu5Aca2-3Galb1-3GlcNAcb1-2Mana1-3)Manb1-4GlcNAcb1-4GlcNAc-Sp19	0	30.214699999999997
GlcNAcb1-2Mana1-6(Galb1-4GlcNAcb1-2Mana1-3)Manb1-4GlcNAcb1-4GlcNAc-Sp12	0	-0.4037499999999952
Galb1-4(Fuca1-3)GlcNAcb1-3GalNAca-Sp14	0	23.775324999999995
Gala1-4Galb1-3GlcNAcb1-2Mana1-6(Gala1-4Galb1-3GlcNAcb1-2Mana1-3)Manb1-4GlcNAcb1-4GlcNAcb-Sp19	0	11.170050000000007
GalNAca1-3(Fuca1-2)Galb1-4GlcNAcb1-3GalNAca-Sp14	0	5.693925
Gala1-3(Fuca1-2)Galb1-3GlcNAcb1-3GalNAc-Sp14	0	-19.656
Fuca1-2Galb1-3GlcNAcb1-2Mana1-6(Fuca1-2Galb1-3GlcNAcb1-2Mana1-3)Manb1-4GlcNAcb1-4(Fuca1-6)GlcNAcb-Sp22	0	-3.721949999999993
GlcNAcb1-6(GlcNAcb1-2)Mana1-6(GlcNAcb1-4)(GlcNAcb1-2Mana1-3)Manb1-4GlcNAcb1-4GlcNAc-Sp21	0	-20.786475
Galb1-4GlcNAcb1-2Mana-Sp0	0	-16.251675000000002
Neu5Aca2-8Neu5Aca2-3Galb1-3GalNAcb1-4(Neu5Aca2-8Neu5Aca2-3)Galb1-4Glcb-Sp0	0	-23.756799999999995
GalNAca1-3(Fuca1-2)Galb1-4GlcNAcb1-2Mana1-6(GalNAca1-3(Fuca1-2)Galb1-4GlcNAcb1-2Mana1-3)Manb1-4GlcNAcb1-4(Fuca1-6)GlcNAcb-Sp22	0	17.28195000000001
Glca1-6Glca1-6Glca1-6Glcb-Sp10	0	3.1238750000000017
Neu5Aca2-3Galb1-4GlcNAcb1-2Mana1-6(Neu5Aca2-3Galb1-4GlcNAcb1-2Mana1-3)Manb1-4GlcNAcb1-4(Fuca1-6)GlcNAcb-Sp24	0	12.512825000000007
Neu5Aca2-3Galb1-3GlcNAcb1-6GalNAca-Sp14	0	-21.4315
(3S)Galb1-3(Fuca1-4)GlcNAcb-Sp0	1	356.17625
Fuca1-2Galb1-3GlcNAcb1-6(Fuca1-2Galb1-3GlcNAcb1-3)GalNAca-Sp14	0	-1.2304499999999976
Galb1-4GlcNAcb1-6(Galb1-4GlcNAcb1-2)Mana1-6(GlcNAcb1-4Galb1-4GlcNAcb1-4(Galb1-4GlcNAcb1-2)Mana1-3)Manb1-4GlcNAcb1-4(Fuca1-6)GlcNAc-Sp21	0	33.31367500000001
(3S)GalNAcb1-4(3S)GlcNAc-Sp8	0	10.617024999999998
Gala1-3Galb1-4GlcNAcb1-2Mana-Sp0	0	-3.798500000000004
Gala1-3(Fuca1-2)Galb1-4GlcNAcb1-2Mana-Sp0	0	-3.374500000000001
GalNAca1-3(Fuca1-2)Galb1-4GlcNAcb1-2Mana-Sp0	0	-4.42315
Galb1-3GalNAcb1-3Gal-Sp21	0	-14.89867499999999
GlcNAcb1-3Galb1-4GlcNAcb1-2Mana1-6(GlcNAcb1-3Galb1-4GlcNAcb1-2Mana1-3)Manb1-4GlcNAcb1-4GlcNAcb-Sp12	0	-26.089950000000005
GlcNAcb1-3Galb1-4GlcNAcb1-2Mana1-6(GlcNAcb1-3Galb1-4GlcNAcb1-2Mana1-3)Manb1-4GlcNAcb1-4GlcNAcb-Sp25	0	-2.1159500000000047
Galb1-4GlcNAcb1-3Galb1-4GlcNAcb1-2Mana1-6(Galb1-4GlcNAcb1-3Galb1-4GlcNAcb1-2Mana1-3)Manb1-4GlcNAcb1-4GlcNAcb-Sp24	0	10.292624999999996
Galb1-4GlcNAcb1-3Galb1-4GlcNAcb1-3Galb1-4GlcNAcb1-2Mana1-6(Galb1-4GlcNAcb1-3Galb1-4GlcNAcb1-3Galb1-4GlcNAcb1-2Mana1-3)Manb1-4GlcNAcb1-4GlcNAcb-Sp12	1	300.00085
Galb1-3GlcNAcb1-3Galb1-4GlcNAcb1-2Mana1-6(Galb1-3GlcNAcb1-3Galb1-4GlcNAcb1-2Mana1-3)Manb1-4GlcNAcb1-4GlcNAc-Sp25	0	-3.864974999999992
Neu5Gca2-8Neu5Gca2-6Galb1-4GlcNAc-Sp0	0	7.152899999999995
GalNAcb1-3GlcNAcb-Sp0	0	-16.323175000000006
(3S)GlcAb1-3Galb1-4GlcNAcb1-3Galb1-4Glc-Sp0	0	12.839150000000005
Galb1-3GlcNAcb1-3Galb1-4GlcNAcb1-6(Galb1-3GlcNAcb1-3Galb1-4GlcNAb1-2)Mana1-6(Galb1-3GlcNAcb1-3Galb1-4GlcNAcb1-2Mana1-3)Manb1-4GlcNAcb1-4(Fuca1-6)GlcNAcb-Sp24	0	2.370224999999998
Neu5Aca2-3Galb1-4GlcNAcb1-3Galb1-4GlcNAcb1-3GalNAca-Sp14	0	7.399825000000009
Neu5Aca2-3Galb1-4GlcNAcb1-3Galb1-4GlcNAcb1-6(Neu5Aca2-3Galb1-4GlcNAcb1-3Galb1-4GlcNAcb1-3)GalNAca-Sp14	0	30.1618
Neu5Aca2-6Galb1-4GlcNAcb1-6(Galb1-3)GalNAca-Sp14	0	-23.27215
Galb1-3GalNAcb1-4(Neu5Aca2-8Neu5Aca2-8Neu5Aca2-3)Galb1-4Glcb-Sp21	0	30.51949999999999
