# Supplementary material for: Identifying glycan motifs using a novel subtree mining approach
Source: BMC Bioinformatics. 2020 Feb 4;21:42. doi: 10.1186/s12859-020-3374-4 (PMC7001330; doi:10.1186/s12859-020-3374-4)
Supplement: Supplementary file 6 — Additional file 6 Training and test sets. CSV files for all training and test sets used for this manuscript. [file 12859_2020_3374_MOESM6_ESM.zip › CV_Folds/CV_Folds/fold_5/test_set_WGA_14057_1ug_v5.0_DATA.csv]

glycan	binding	rfu
Glca-Sp8	0	95.50647499999998
GlcN(Gc)b-Sp8	0	22.00399999999999
(3S)Galb1-4(6S)Glcb-Sp0	0	29.976299999999995
(3S)Galb1-4(6S)Glcb-Sp8	0	25.397525
(6S)Galb1-4(6S)Glcb-Sp8	0	2.254450000000002
GlcNAcb1-2Mana1-6(GlcNAcb1-2Mana1-3)Manb1-4GlcNAcb1-4GlcNAcb-Sp13	1	4292.741349999998
Galb1-4GlcNAcb1-2Mana1-6(Galb1-4GlcNAcb1-2Mana1-3)Manb1-4GlcNAcb1-4GlcNAcb-Sp12	1	2729.981025
Fuca1-2Galb1-3GalNAcb1-3Gala1-4Galb1-4Glcb-Sp9	0	14.8201
Fuca1-2Galb1-3GalNAcb1-4(Neu5Aca2-3)Galb1-4Glcb-Sp9	0	43.5688
Fuca1-2Galb1-3GlcNAcb1-3Galb1-4Glcb-Sp8	0	7.481174999999999
Fuca1-2Galb1-3GlcNAcb1-3Galb1-4Glcb-Sp10	0	1.968650000000002
Fuca1-2Galb1-3GlcNAcb-Sp8	0	29.739025
Fuca1-2Galb1-4(Fuca1-3)GlcNAcb1-3Galb1-4(Fuca1-3)GlcNAcb-Sp0	0	10.789925000000002
Fuca1-2Galb1-4(Fuca1-3)GlcNAcb1-3Galb1-4(Fuca1-3)GlcNAcb1-3Galb1-4(Fuca1-3)GlcNAcb-Sp0	0	9.5599
Fuca1-2Galb1-4GlcNAcb1-3Galb1-4GlcNAcb-Sp0	1	14195.203525000004
Fuca1-2Galb1-4GlcNAcb1-3Galb1-4GlcNAcb1-3Galb1-4GlcNAcb-Sp0	1	15441.11335
Fuca1-2Galb1-4Glcb-Sp0	0	24.970800000000004
GalNAca1-3(Fuca1-2)Galb-Sp8	1	5638.8711
GalNAca1-3Galb-Sp8	1	13285.921149999998
Gala1-3(Fuca1-2)Galb1-3GlcNAcb-Sp0	0	121.685225
Gala1-3(Fuca1-2)Galb1-4GlcNAc-Sp0	1	25875.052675
Gala1-3GalNAcb-Sp8	0	5.043400000000002
Gala1-4Galb1-4GlcNAcb-Sp0	1	13507.3219
Gala1-4GlcNAcb-Sp8	0	19.196524999999994
Gala1-6Glcb-Sp8	0	23.69717499999999
Galb1-3GlcNAcb1-3Galb1-4(Fuca1-3)GlcNAcb-Sp0	0	6.307275000000002
Neu5Acb2-6(Galb1-3)GalNAca-Sp8	0	4.227550000000001
Galb1-3GalNAca-Sp14	0	8.832674999999998
Galb1-3GalNAcb1-3Gala1-4Galb1-4Glcb-Sp0	0	31.3929
Galb1-3GalNAcb1-4(Neu5Aca2-3)Galb1-4Glcb-Sp0	0	7.526300000000001
Galb1-4GlcNAcb1-3Galb1-4Glcb-Sp0	0	7.555875000000002
GlcNAcb1-6GalNAca-Sp8	1	29109.480625
GlcNAcb1-6GalNAca-Sp14	0	50.3075
Glcb1-4Glcb-Sp8	0	26.58745
Mana1-6(Mana1-3)Mana-Sp9	0	5.361899999999997
Mana1-6(Mana1-3)Mana1-6(Mana1-2Mana1-3)Manb1-4GlcNAcb1-4GlcNAcb-Sp12	0	289.527325
GalNAcb1-4(Neu5Aca2-8Neu5Aca2-8Neu5Aca2-8Neu5Aca2-3)Galb1-4Glcb-Sp0	0	14.903975
GalNAcb1-4(Neu5Aca2-8Neu5Aca2-8Neu5Aca2-3)Galb1-4Glcb-Sp0	0	43.19859999999999
GalNAcb1-4(Neu5Aca2-3)Galb1-4GlcNAcb-Sp0	0	7.496024999999999
Neu5Aca2-3Galb1-3GalNAcb1-4(Neu5Aca2-3)Galb1-4Glcb-Sp0	0	2.65252499999999
Neu5Aca2-3Galb1-3(Fuca1-4)GlcNAcb1-3Galb1-4(Fuca1-3)GlcNAcb-Sp0	0	176.71122499999996
Neu5Aca2-3Galb1-4(Fuca1-3)GlcNAcb1-3Galb1-4GlcNAcb-Sp8	1	10430.7432
Neu5Aca2-3Galb1-4GlcNAcb1-3Galb1-4GlcNAcb1-3Galb1-4GlcNAcb-Sp0	1	31541.414600000004
Neu5Aca2-3Galb1-4GlcNAcb-Sp8	1	16423.438400000006
Neu5Aca2-3Galb1-4Glcb-Sp0	0	15.967525
Neu5Aca2-3Galb1-4Glcb-Sp8	0	12.254475
Neu5Aca2-6Galb1-4(6S)GlcNAcb-Sp8	0	20.623400000000004
Neu5Aca2-6Galb1-4GlcNAcb-Sp0	0	18.713025
Neu5Aca2-6Galb1-4GlcNAcb-Sp8	0	3.494349999999999
Neu5Aca2-6Galb1-4GlcNAcb1-3Galb1-4GlcNAcb-Sp0	1	2733.7004499999994
Neu5Gca2-3Galb1-3GlcNAcb-Sp0	0	18.755750000000006
Neu5Gca-Sp8	0	18.19825
Neu5Aca2-3Galb1-3GlcNAcb1-3Galb1-3GlcNAcb-Sp0	0	63.56017500000002
4S(3S)Galb1-4GlcNAcb-Sp0	1	7681.765625000003
(6S)Galb1-4(6S)GlcNAcb-Sp0	0	20.733349999999994
Galb1-3Galb1-4GlcNAcb-Sp8	0	16.703650000000003
Galb1-4GlcNAcb1-6Galb1-4GlcNAcb-Sp0	1	24830.70745
GlcNAcb1-4GlcNAcb-Sp10	1	32264.87865
GalNAcb1-3Gala1-4Galb1-4GlcNAcb1-3Galb1-4Glcb-Sp0	0	17.045450000000002
GlcNAcb1-2Mana1-6(GlcNAcb1-2Mana1-3)Manb1-4GlcNAcb1-4(Fuca1-6)GlcNAcb-Sp22	0	36.309675
Galb1-3GlcNAcb1-2Mana1-6(Galb1-3GlcNAcb1-2Mana1-3)Manb1-4GlcNAcb1-4(Fuca1-6)GlcNAcb-Sp22	0	16.538274999999995
Fuca1-4(Galb1-3)GlcNAcb1-2Mana1-6(Fuca1-4(Galb1-3)GlcNAcb1-2Mana1-3)Manb1-4GlcNAcb1-4(Fuca1-6)GlcNAcb-Sp22	0	185.4854
Galb1-4(Fuca1-3)GlcNAcb1-6(Fuca1-2Galb1-4GlcNAcb1-3)Galb1-4Glc-Sp21	0	18.828050000000005
Neu5Aca2-6Galb1-4GlcNAcb1-3GalNAc-Sp14	0	-2.709375
Galb1-3GalNAca1-3(Fuca1-2)Galb1-4Glc-Sp0	0	12.529775
Galb1-3GlcNAcb1-3Galb1-4GlcNAcb1-6(Galb1-3GlcNAcb1-3)Galb1-4Glcb-Sp0	1	3346.4732750000007
Galb1-4GlcNAcb1-6(Galb1-4GlcNAcb1-2)Mana1-6(Galb1-4GlcNAcb1-4(Galb1-4GlcNAcb1-2)Mana1-3)Manb1-4GlcNAcb1-4GlcNAcb-Sp21	0	51.789275
Fuca1-2Galb1-3GalNAca1-3(Fuca1-2)Galb1-4Glcb-Sp0	0	7.197324999999998
GalNAca1-3(Fuca1-2)Galb1-3GalNAca1-3(Fuca1-2)Galb1-4GlcNAcb-Sp0	1	23599.7865
Neu5Aca2-3Galb1-3GlcNAcb1-2Mana1-6(Neu5Aca2-3Galb1-3GlcNAcb1-2Mana1-3)Manb1-4GlcNAcb1-4GlcNAc-Sp19	0	-16.77477499999999
Galb1-4GlcNAcb1-2Mana1-6(GlcNAcb1-2Mana1-3)Manb1-4GlcNAcb1-4GlcNAc-Sp12	1	5476.87705
Neu5Aca2-3Galb1-3GlcNAcb1-3GalNAca-Sp14	0	69.20057500000001
Gala1-3Galb1-4GlcNAcb1-3GalNAca-Sp14	0	20.1632
GalNAcb1-3Gala1-6Galb1-4Glcb-Sp8	0	46.57335000000001
Fuca1-2Galb1-3GlcNAcb1-2Mana1-6(Fuca1-2Galb1-3GlcNAcb1-2Mana1-3)Manb1-4GlcNAcb1-4(Fuca1-6)GlcNAcb-Sp22	0	56.53069999999998
Fuca1-3GlcNAcb1-6(Galb1-4GlcNAcb1-3)Galb1-4Glc-Sp21	0	37.709225
GlcNAcb1-6(GlcNAcb1-2)Mana1-6(GlcNAcb1-4)(GlcNAcb1-4(GlcNAcb1-2)Mana1-3)Manb1-4GlcNAcb1-4GlcNAc-Sp21	1	5435.828925000002
Fuca1-2Galb1-4(Fuca1-3)GlcNAcb1-2Mana1-6(Fuca1-2Galb1-4(Fuca1-3)GlcNAcb1-4(Fuca1-2Galb1-4(Fuca1-3)GlcNAcb1-2)Mana1-3)Manb1-4GlcNAcb1-4GlcNAcb-Sp12	0	52.48617500000002
Fuca1-2Galb1-4GlcNAcb1-6(Fuca1-2Galb1-4GlcNAcb1-3)GalNAc-Sp14	0	43.353075
Neu5Aca2-8Neu5Aca2-3Galb1-3GalNAcb1-4(Neu5Aca2-8Neu5Aca2-3)Galb1-4Glcb-Sp0	0	6.517475000000001
GalNAcb1-4Galb1-4Glcb-Sp0	0	31.71195
GalNAca1-3(Fuca1-2)Galb1-3GlcNAcb1-2Mana1-6(GalNAca1-3(Fuca1-2)Galb1-3GlcNAcb1-2Mana1-3)Manb1-4GlcNAcb1-4(Fuca1-6)GlcNAcb-Sp22	0	4.06335
Neu5Aca2-3Galb1-4GlcNAcb1-2Mana1-6(GlcNAcb1-4)(Neu5Aca2-3Galb1-4GlcNAcb1-2Mana1-3)Manb1-4GlcNAcb1-4GlcNAcb-Sp21	1	11085.13755
Neu5Aca2-3Galb1-4GlcNAcb1-6(Neu5Aca2-3Galb1-4GlcNAcb1-2)Mana1-6(GlcNAcb1-4)(Neu5Aca2-3Galb1-4GlcNAcb1-4(Neu5Aca2-3Galb1-4GlcNAcb1-2)Mana1-3)Manb1-4GlcNAcb1-4GlcNAcb-Sp21	1	8673.8567
Neu5Aca2-6Galb1-4GlcNAcb1-4Mana1-6(GlcNAcb1-4)(Neu5Aca2-6Galb1-4GlcNAcb1-4(Neu5Aca2-6Galb1-4GlcNAcb1-2)Mana1-3)Manb1-4GlcNAcb1-4GlcNAcb-Sp21	0	13.664950000000005
Gala1-3(Fuca1-2)Galb1-3GalNAcb-Sp8	0	7.230350000000001
Neu5Aca2-3Galb1-3GlcNAcb1-6(Neu5Aca2-3Galb1-4GlcNAcb1-2)Mana1-6(Neu5Aca2-3Galb1-3GlcNAcb1-2Mana1-3)Manb1-4GlcNAcb1-4GlcNAcb-Sp19	1	7350.117349999998
Galb1-3GlcNAcb1-2Mana1-6(GlcNAcb1-4)(Galb1-3GlcNAcb1-2Mana1-3)Manb1-4GlcNAcb1-4GlcNAcb-Sp21	1	30499.760725
Neu5Aca2-6Galb1-4GlcNAcb1-6(Neu5Aca2-6Galb1-4GlcNAcb1-3)GalNAca-Sp14	0	10.439199999999996
Mana1-6(Mana1-3)Manb1-4GlcNAcb1-4(Fuca1-6)GlcNAcb-Sp19	0	-3.9979999999999993
Fuca1-2Galb1-4GlcNAcb1-6GalNAca-Sp14	0	141.36287500000003
Fuca1-2Galb1-4GlcNAcb1-2Mana-Sp0	0	12.255750000000004
Fuca1-2Galb1-3(6S)GlcNAcb-Sp0	0	24.433925
GalNAca1-3(Fuca1-2)Galb1-3GlcNAcb1-6GalNAca-Sp14	0	3.8247000000000066
GalNAcb1-4(6S)GlcNAc-Sp8	1	32006.523074999994
GalNAca1-3(Fuca1-2)Galb1-4GlcNAcb1-6GalNAc-Sp14	1	21206.975225
Gala1-3(Fuca1-2)Galb1-4GlcNAcb1-2Mana-Sp0	0	13.263324999999998
GalNAca1-3(Fuca1-2)Galb1-4GlcNAcb1-2Mana-Sp0	0	48.8044
Galb1-3GlcNAcb1-2Mana-Sp0	0	12.864124999999996
GalNAcb1-4GlcNAcb1-2Mana-Sp0	1	35734.64222499999
Galb1-4GlcNAcb1-2Mana1-6(Galb1-4GlcNAcb1-4)(Galb1-4GlcNAcb1-2Mana1-3)Manb1-4GlcNAcb1-4(Fuca1-6)GlcNAc-Sp21	1	9440.7362
Fuca1-2Galb1-4GlcNAcb1-3Galb1-4GlcNAcb1-2Mana1-6(Fuca1-2Galb1-4GlcNAcb1-3Galb1-4GlcNAcb1-2Mana1-3)Manb1-4GlcNAcb1-4GlcNAcb-Sp24	1	2344.265675
Galb1-4GlcNAcb1-3Galb1-4GlcNAcb1-3Galb1-4GlcNAcb1-3Galb1-4GlcNAcb1-2Mana1-6(Galb1-4GlcNAcb1-3Galb1-4GlcNAcb1-3Galb1-4GlcNAcb1-3Galb1-4GlcNAcb1-2Mana1-3)Manb1-4GlcNAcb1-4GlcNAcb-Sp25	1	7686.653750000001
Galb1-3GlcNAcb1-3Galb1-4GlcNAcb1-2Mana1-6(Galb1-3GlcNAcb1-3Galb1-4GlcNAcb1-2Mana1-3)Manb1-4GlcNAcb1-4GlcNAc-Sp25	0	167.31177499999995
GlcNAb1-3Galb1-3GalNAc-Sp14	0	18.153175
Neu5Aca2-3Galb1-4GlcNAcb1-3Galb1-4GlcNAcb1-3GalNAca-Sp14	0	29.314375
Galb1-4GlcNAcb1-3Galb1-3GalNAca-Sp14	0	5.0413
GlcNAcb1-6(Neu5Aca2-3Galb1-3)GalNAca-Sp14	0	16.421674999999997
Galb1-3GalNAcb1-4(Neu5Aca2-8Neu5Aca2-8Neu5Aca2-3)Galb1-4Glcb-Sp21	0	18.012900000000005
