# Supplementary material for: Identifying glycan motifs using a novel subtree mining approach
Source: BMC Bioinformatics. 2020 Feb 4;21:42. doi: 10.1186/s12859-020-3374-4 (PMC7001330; doi:10.1186/s12859-020-3374-4)
Supplement: Supplementary file 6 — Additional file 6 Training and test sets. CSV files for all training and test sets used for this manuscript. [file 12859_2020_3374_MOESM6_ESM.zip › CV_Folds/CV_Folds/fold_5/training_set_jacalin-1ug_14301_v5.0_DATA.csv]

glycan	binding	rfu
Glca-Sp8	0	91.876025
GalNAca-Sp8	1	15236.442475
GalNAca-Sp15	1	3095.503675
Fuca-Sp8	0	21.78055
Fuca-Sp9	0	10.274825
Rhaa-Sp8	0	18.196425
Neu5Aca-Sp8	0	11.43875
Neu5Aca-Sp11	0	37.714375
Neu5Acb-Sp8	0	17.999199999999995
Galb-Sp8	0	55.59645
Glcb-Sp8	0	141.972225
Manb-Sp8	0	123.729825
GalNAcb-Sp8	0	30.155425
GlcNAcb-Sp0	0	35.79655
GlcN(Gc)b-Sp8	0	43.144575
Galb1-4GlcNAcb1-6(Galb1-4GlcNAcb1-3)GalNAca-Sp8	0	29.315825000000054
GlcNAcb1-6(GlcNAcb1-4)(GlcNAcb1-3)GlcNAc-Sp8	0	5.251099999999997
6S(3S)Galb1-4(6S)GlcNAcb-Sp0	0	56.69810000000001
6S(3S)Galb1-4GlcNAcb-Sp0	0	25.184924999999996
(3S)Galb1-4(Fuca1-3)(6S)Glc-Sp0	0	68.90347499999999
(3S)Galb1-4(6S)Glcb-Sp8	0	156.57212500000003
(3S)Galb1-3(Fuca1-4)GlcNAcb-Sp8	0	27.185775
(3S)Galb1-3GalNAca-Sp8	1	39303.2832
(3S)Galb1-3GlcNAcb-Sp0	0	32.5367
(3S)Galb1-3GlcNAcb-Sp8	0	65.32165
(3S)Galb1-4(Fuca1-3)GlcNAc-Sp8	0	1.6981499999999985
(3S)Galb1-4(6S)GlcNAcb-Sp0	0	80.134775
(3S)Galb1-4(6S)GlcNAcb-Sp8	0	30.96782499999999
(3S)Galb1-4GlcNAcb-Sp8	0	26.90605
(3S)Galb-Sp8	0	33.253074999999995
(6S)(4S)Galb1-4GlcNAcb-Sp0	0	3.1835000000000004
(4S)Galb1-4GlcNAcb-Sp8	0	43.789450000000016
(6P)Mana-Sp8	0	55.84535
(6S)Galb1-4Glcb-Sp8	0	25.64960000000001
(6S)Galb1-4GlcNAcb-Sp8	0	44.553725
(6S)Galb1-4(6S)Glcb-Sp8	0	15.137250000000005
Neu5Aca2-3(6S)Galb1-4GlcNAcb-Sp8	0	24.98655
(6S)GlcNAcb-Sp8	0	31.836424999999966
Neu5,9Ac2a-Sp8	0	31.492925000000003
Neu5,9Ac2a2-6Galb1-4GlcNAcb-Sp8	0	4.169474999999999
GlcNAcb1-2Mana1-6(GlcNAcb1-2Mana1-3)Manb1-4GlcNAcb1-4GlcNAcb-Sp12	0	56.05142500000001
Galb1-4GlcNAcb1-2Mana1-6(Galb1-4GlcNAcb1-2Mana1-3)Manb1-4GlcNAcb1-4GlcNAcb-Sp12	0	47.39440000000001
Neu5Aca2-6Galb1-4GlcNAcb1-2Mana1-6(Neu5Aca2-6Galb1-4GlcNAcb1-2Mana1-3)Manb1-4GlcNAcb1-4GlcNAcb-Sp12	0	33.932075
Neu5Aca2-6Galb1-4GlcNAcb1-2Mana1-6(Neu5Aca2-6Galb1-4GlcNAcb1-2Mana1-3)Manb1-4GlcNAcb1-4GlcNAcb-Sp13	0	23.454525000000004
Neu5Aca2-6Galb1-4GlcNAcb1-2Mana1-6(Neu5Aca2-6Galb1-4GlcNAcb1-2Mana1-3)Manb1-4GlcNAcb1-4GlcNAcb-Sp21	0	32.574224999999984
Fuca1-2Galb1-3GalNAca-Sp8	1	4931.982649999999
Fuca1-2Galb1-3GalNAca-Sp14	0	48.181125
Fuca1-2Galb1-3GlcNAcb1-3Galb1-4Glcb-Sp10	0	0.39520000000000266
Fuca1-2Galb1-3GlcNAcb-Sp0	0	17.950474999999994
Fuca1-2Galb1-3GlcNAcb-Sp8	0	6.013300000000003
Fuca1-2Galb1-4(Fuca1-3)GlcNAcb1-3Galb1-4(Fuca1-3)GlcNAcb1-3Galb1-4(Fuca1-3)GlcNAcb-Sp0	0	30.461125000000006
Fuca1-2Galb1-4(Fuca1-3)GlcNAcb-Sp0	0	12.11875
Fuca1-2Galb1-4(Fuca1-3)GlcNAcb-Sp8	0	11.046825
Fuca1-2Galb1-4GlcNAcb1-3Galb1-4GlcNAcb-Sp0	0	14.058174999999995
Fuca1-2Galb1-4GlcNAcb1-3Galb1-4GlcNAcb1-3Galb1-4GlcNAcb-Sp0	0	12.574524999999998
Fuca1-2Galb1-4GlcNAcb-Sp0	0	34.73364999999999
Fuca1-2Galb1-4GlcNAcb-Sp8	0	2.996875
Fuca1-2Galb1-4Glcb-Sp0	0	22.857750000000006
Fuca1-2Galb-Sp8	0	37.24522499999999
Fuca1-3GlcNAcb-Sp8	0	12.472199999999996
Fuca1-4GlcNAcb-Sp8	0	8.158075000000002
Fucb1-3GlcNAcb-Sp8	0	18.999075
GalNAca1-3(Fuca1-2)Galb1-4(Fuca1-3)GlcNAcb-Sp0	0	120.96607500000002
(3S)Galb1-4(Fuca1-3)Glcb-Sp0	0	31.93447500000001
GalNAca1-3(Fuca1-2)Galb1-4GlcNAcb-Sp0	0	29.2618
GalNAca1-3(Fuca1-2)Galb1-4GlcNAcb-Sp8	0	25.622450000000004
GalNAca1-3(Fuca1-2)Galb1-4Glcb-Sp0	0	50.6263
GlcNAcb1-3Galb1-3GalNAca-Sp8	1	47900.0141
GalNAca1-3(Fuca1-2)Galb-Sp8	0	11.479425000000004
GalNAca1-3(Fuca1-2)Galb-Sp18	0	21.142950000000006
GalNAca1-3GalNAcb-Sp8	0	18.504825000000004
GalNAca1-4(Fuca1-2)Galb1-4GlcNAcb-Sp8	0	27.44185
GalNAcb1-3GalNAca-Sp8	1	43832.714599999985
GalNAcb1-3(Fuca1-2)Galb-Sp8	0	71.62215000000002
GalNAcb1-3Gala1-4Galb1-4GlcNAcb-Sp0	0	34.56204999999999
GalNAcb1-4(Fuca1-3)GlcNAcb-Sp0	0	26.11045000000001
GalNAcb1-4GlcNAcb-Sp0	0	17.273575
GalNAcb1-4GlcNAcb-Sp8	0	34.40882499999998
Gala1-3(Fuca1-2)Galb1-4(Fuca1-3)GlcNAcb-Sp0	0	105.315425
Gala1-3(Fuca1-2)Galb1-4(Fuca1-3)GlcNAcb-Sp8	0	21.867425000000004
Gala1-3(Fuca1-2)Galb1-4Glcb-Sp0	0	41.1077
Gala1-3(Fuca1-2)Galb-Sp8	0	60.46702499999998
Gala1-3(Fuca1-2)Galb-Sp18	0	17.387400000000184
Gala1-4(Gala1-3)Galb1-4GlcNAcb-Sp8	0	21.9393
Gala1-3GalNAca-Sp8	1	36704.2365
Gala1-3GalNAcb-Sp8	0	45.959375
Gala1-3Galb1-4(Fuca1-3)GlcNAcb-Sp8	0	90.00132499999997
Gala1-3Galb1-3GlcNAcb-Sp0	0	65.87530000000001
Gala1-3Galb1-4Glcb-Sp0	0	23.5267
Gala1-3Galb1-4Glc-Sp10	0	51.389575
Gala1-4(Fuca1-2)Galb1-4GlcNAcb-Sp8	0	30.30602499999999
Gala1-4Galb1-4GlcNAcb-Sp0	0	27.97275
Gala1-6Glcb-Sp8	0	47.49252500000002
Galb1-2Galb-Sp8	0	95.37487500000003
Galb1-3(Fuca1-4)GlcNAcb1-3Galb1-4(Fuca1-3)GlcNAcb-Sp0	0	13.841700000000005
Galb1-3GlcNAcb1-3Galb1-4(Fuca1-3)GlcNAcb-Sp0	0	17.080650000000006
Galb1-3(Fuca1-4)GlcNAc-Sp0	0	31.623975
Galb1-3(Fuca1-4)GlcNAc-Sp8	0	22.0014
Fuca1-4(Galb1-3)GlcNAcb-Sp8	0	7.636225000000002
Galb1-4GlcNAcb1-6GalNAca-Sp8	0	8.71785
Galb1-4GlcNAcb1-6GalNAc-Sp14	0	50.255175
GlcNAcb1-6(Galb1-3)GalNAca-Sp8	0	68.14755000000002
GlcNAcb1-6(Galb1-3)GalNAca-Sp14	0	42.080075
Neu5Aca2-6(Galb1-3)GalNAca-Sp8	0	29.156875
Neu5Aca2-6(Galb1-3)GalNAca-Sp14	0	87.555575
Neu5Acb2-6(Galb1-3)GalNAca-Sp8	0	46.9112
Galb1-3GalNAca-Sp8	1	34406.73072499999
Galb1-3GalNAca-Sp14	1	28924.859925000004
Galb1-3GalNAca-Sp16	1	26591.620149999995
Galb1-3GalNAcb-Sp8	1	1123.3106750000004
Galb1-3GalNAcb1-3Gala1-4Galb1-4Glcb-Sp0	0	45.0864
Galb1-3GalNAcb1-4(Neu5Aca2-3)Galb1-4Glcb-Sp0	0	19.68105
Galb1-3GalNAcb1-4Galb1-4Glcb-Sp8	0	30.63715000000001
Galb1-3Galb-Sp8	0	31.718025
Galb1-3GlcNAcb1-3Galb1-4GlcNAcb-Sp0	0	12.65125
Galb1-3GlcNAcb1-3Galb1-4Glcb-Sp10	0	19.1499
Galb1-3GlcNAcb-Sp0	0	23.278775000000003
Galb1-3GlcNAcb-Sp8	0	64.96067500000004
Galb1-4(Fuca1-3)GlcNAcb-Sp8	0	9.138100000000003
Galb1-4(Fuca1-3)GlcNAcb1-3Galb1-4(Fuca1-3)GlcNAcb-Sp0	0	34.809425
Galb1-4(Fuca1-3)GlcNAcb1-3Galb1-4(Fuca1-3)GlcNAcb1-3Galb1-4(Fuca1-3)GlcNAcb-Sp0	0	28.474450000000004
Galb1-4(6S)Glcb-Sp8	0	63.37300000000002
Galb1-4GalNAca1-3(Fuca1-2)Galb1-4GlcNAcb-Sp8	0	6.028349999999998
Galb1-4GalNAcb1-3(Fuca1-2)Galb1-4GlcNAcb-Sp8	0	2.950325000000001
Galb1-4GlcNAcb1-3GalNAca-Sp8	1	40383.1694
Galb1-4GlcNAcb1-3GalNAc-Sp14	1	34829.272725
Galb1-4GlcNAcb1-3Galb1-4(Fuca1-3)GlcNAcb1-3Galb1-4(Fuca1-3)GlcNAcb-Sp0	0	93.541025
Galb1-4GlcNAcb1-3Galb1-4GlcNAcb1-3Galb1-4GlcNAcb-Sp0	0	46.9614
Galb1-4GlcNAcb1-3Galb1-4GlcNAcb-Sp0	0	38.96332500000001
Galb1-4GlcNAcb1-3Galb1-4Glcb-Sp0	0	53.79035
Galb1-4GlcNAcb1-3Galb1-4Glcb-Sp8	0	36.87855
Galb1-4GlcNAcb1-6(Galb1-3)GalNAca-Sp8	0	32.519924999999986
Galb1-4GlcNAcb1-6(Galb1-3)GalNAc-Sp14	0	33.857674999999986
Galb1-4GlcNAcb-Sp0	0	34.71012499999999
Galb1-4GlcNAcb-Sp8	0	26.109875
Galb1-4GlcNAcb-Sp23	0	35.728599999999986
Galb1-4Glcb-Sp0	0	23.101424999999992
GlcNAca1-3Galb1-4GlcNAcb-Sp8	0	21.543175000000005
GlcNAcb1-2Galb1-3GalNAca-Sp8	1	35101.867950000014
GlcNAcb1-6(GlcNAcb1-3)GalNAca-Sp8	0	102.55612499999998
GlcNAcb1-6(GlcNAcb1-3)GalNAca-Sp14	0	52.37162500000001
GlcNAcb1-6(GlcNAcb1-3)Galb1-4GlcNAcb-Sp8	0	29.06775
GlcNAcb1-3GalNAca-Sp8	1	43410.39332500001
GlcNAcb1-3Galb1-4GlcNAcb-Sp0	0	28.958425
GlcNAcb1-3Galb1-4GlcNAcb-Sp8	0	10.511325
GlcNAcb1-3Galb1-4GlcNAcb1-3Galb1-4GlcNAcb-Sp0	0	12.189975000000004
GlcNAcb1-3Galb1-4Glcb-Sp0	0	75.21019999999999
GlcNAcb1-4-MDPLys	0	11.717624999999993
GlcNAcb1-4GlcNAcb1-4GlcNAcb1-4GlcNAcb1-4GlcNAcb1-4GlcNAcb1-Sp8	0	49.381825000000006
GlcNAcb1-4GlcNAcb1-4GlcNAcb1-4GlcNAcb1-4GlcNAcb1-Sp8	0	29.943825000000004
GlcNAcb1-4GlcNAcb1-4GlcNAcb-Sp8	0	29.40765
GlcNAcb1-6GalNAca-Sp8	0	29.5065
GlcNAcb1-6Galb1-4GlcNAcb-Sp8	0	21.021425
Glca1-4Glcb-Sp8	0	61.09472500000001
Glca1-6Glca1-6Glcb-Sp8	0	43.973175
Glcb1-4Glcb-Sp8	0	56.91682500000001
Glcb1-6Glcb-Sp8	0	40.34995000000001
G-ol-Sp8	0	45.36122500000001
GlcAb-Sp8	1	911.291225
GlcAb1-3Galb-Sp8	0	28.3998
GlcAb1-6Galb-Sp8	0	50.140574999999984
KDNa2-3Galb1-3GlcNAcb-Sp0	0	9.129525
KDNa2-3Galb1-4GlcNAcb-Sp0	0	10.970375000000004
Mana1-2Mana1-2Mana1-3Mana-Sp9	0	35.50227500000001
Mana1-2Mana1-6(Mana1-2Mana1-3)Mana-Sp9	0	57.00195000000001
Mana1-2Mana1-3Mana-Sp9	0	57.768775
Mana1-6(Mana1-2Mana1-3)Mana1-6(Mana1-2Mana1-3)Manb1-4GlcNAcb1-4GlcNAcb-Sp12	0	92.72945
Mana1-2Mana1-6(Mana1-3)Mana1-6(Mana1-2Mana1-2Mana1-3)Manb1-4GlcNAcb1-4GlcNAcb-Sp12	0	11.792524999999998
Mana1-6(Mana1-3)Mana-Sp9	0	26.6614
Mana1-2Mana1-2Mana1-6(Mana1-3)Mana-Sp9	0	128.309375
Mana1-6(Mana1-3)Mana1-6(Mana1-2Mana1-3)Manb1-4GlcNAcb1-4GlcNAcb-Sp12	1	895.3906499999997
Manb1-4GlcNAcb-Sp0	0	25.836600000000008
Neu5Aca2-3Galb1-3GalNAca-Sp8	1	41157.32165000001
Neu5Aca2-3Galb1-3GalNAca-Sp14	1	22662.105675
GalNAcb1-4(Neu5Aca2-8Neu5Aca2-8Neu5Aca2-8Neu5Aca2-3)Galb1-4Glcb-Sp0	0	35.5047
GalNAcb1-4(Neu5Aca2-8Neu5Aca2-8Neu5Aca2-3)Galb1-4Glcb-Sp0	0	36.18745000000001
Neu5Aca2-8Neu5Aca2-8Neu5Aca2-3Galb1-4Glcb-Sp0	0	21.081200000000006
GalNAcb1-4(Neu5Aca2-8Neu5Aca2-3)Galb1-4Glcb-Sp0	0	11.059775
Neu5Aca2-8Neu5Aca2-8Neu5Aca-Sp8	0	18.81395
Neu5Aca2-3(6S)Galb1-4(Fuca1-3)GlcNAcb-Sp8	0	47.04615000000001
GalNAcb1-4(Neu5Aca2-3)Galb1-4GlcNAcb-Sp0	0	56.04667499999999
GalNAcb1-4(Neu5Aca2-3)Galb1-4GlcNAcb-Sp8	0	9.632900000000006
GalNAcb1-4(Neu5Aca2-3)Galb1-4Glcb-Sp0	0	30.179325
Neu5Aca2-6(Neu5Aca2-3)GalNAca-Sp8	0	53.98609999999999
Neu5Aca2-3GalNAca-Sp8	1	7132.285524999998
Neu5Aca2-3GalNAcb1-4GlcNAcb-Sp0	0	17.565600000000003
Neu5Aca2-3Galb1-3(Fuca1-4)GlcNAcb-Sp8	0	17.973250000000004
Neu5Aca2-3Galb1-3(6S)GalNAca-Sp8	0	19.874650000000006
Neu5Aca2-6(Neu5Aca2-3Galb1-3)GalNAca-Sp14	1	2698.1476
Neu5Aca2-3Galb-Sp8	0	142.50875
Neu5Aca2-3Galb1-3GlcNAcb1-3Galb1-4GlcNAcb-Sp0	0	31.12550000000001
Fuca1-2(6S)Galb1-4Glcb-Sp0	0	43.529400000000116
Neu5Aca2-3Galb1-3GlcNAcb-Sp0	0	35.98132500000001
Neu5Aca2-3Galb1-4(6S)GlcNAcb-Sp8	0	29.67592499999999
Neu5Aca2-3Galb1-4(Fuca1-3)GlcNAcb-Sp8	0	11.7454
Neu5Aca2-3Galb1-4(Fuca1-3)GlcNAcb1-3Galb-Sp8	0	32.964
Neu5Aca2-3Galb1-4GlcNAcb1-3Galb1-4GlcNAcb1-3Galb1-4GlcNAcb-Sp0	0	15.218824999999995
Neu5Aca2-3Galb1-4GlcNAcb-Sp0	0	39.606475
Neu5Aca2-3Galb1-4GlcNAcb-Sp8	0	3.285549999999999
Neu5Aca2-3Galb1-4GlcNAcb1-3Galb1-4GlcNAcb-Sp0	0	38.88829999999996
Fuca1-2Galb1-4(6S)Glcb-Sp0	0	50.657275
Neu5Aca2-3Galb1-4Glcb-Sp0	0	90.159975
Neu5Aca2-3Galb1-4Glcb-Sp8	0	88.7848
Neu5Aca2-6GalNAca-Sp8	0	7.328225
Neu5Aca2-6GalNAcb1-4GlcNAcb-Sp0	0	11.619400000000002
Neu5Aca2-6Galb1-4(6S)GlcNAcb-Sp8	0	48.37027500000001
Neu5Aca2-6Galb1-4GlcNAcb-Sp0	0	79.634775
Neu5Aca2-6Galb1-4GlcNAcb-Sp8	0	26.42384999999999
Neu5Aca2-6Galb1-4GlcNAcb1-3Galb1-4(Fuca1-3)GlcNAcb1-3Galb1-4(Fuca1-3)GlcNAcb-Sp0	0	134.80095000000003
Neu5Aca2-6Galb1-4GlcNAcb1-3Galb1-4GlcNAcb-Sp0	0	4.49392499999999
Neu5Aca2-6Galb1-4Glcb-Sp0	0	48.08595
Neu5Aca2-6Galb1-4Glcb-Sp8	0	14.625799999999998
Neu5Aca2-6Galb-Sp8	0	36.529450000000026
Neu5Aca2-8Neu5Aca2-3Galb1-4Glcb-Sp0	0	49.935174999999994
Galb1-3(Fuca1-4)GlcNAcb1-3Galb1-3(Fuca1-4)GlcNAcb-Sp0	0	47.47425000000001
Neu5Acb2-6GalNAca-Sp8	0	66.67415
Neu5Acb2-6Galb1-4GlcNAcb-Sp8	0	41.32739999999999
Neu5Gca2-3Galb1-3(Fuca1-4)GlcNAcb-Sp0	0	24.68987499999999
Neu5Gca2-3Galb1-4(Fuca1-3)GlcNAcb-Sp0	0	27.783975
Neu5Gca2-3Galb1-4Glcb-Sp0	0	15.2048
Neu5Gca2-6GalNAca-Sp0	0	69.5509
Neu5Gca2-6Galb1-4GlcNAcb-Sp0	0	44.626875
Neu5Gca-Sp8	0	28.0114
Neu5Aca2-3Galb1-4GlcNAcb1-6(Galb1-3)GalNAca-Sp14	0	55.912799999999955
Galb1-3GlcNAcb1-3Galb1-3GlcNAcb-Sp0	0	138.01462500000002
Galb1-4(Fuca1-3)(6S)GlcNAcb-Sp0	0	74.22217500000002
Galb1-4GlcNAcb1-3Galb1-3GlcNAcb-Sp0	0	49.232925
Neu5Aca2-3Galb1-3GlcNAcb1-3Galb1-3GlcNAcb-Sp0	0	48.59632500000001
Neu5Aca2-3Galb1-4GlcNAcb1-3Galb1-3GlcNAcb-Sp0	0	19.68275
4S(3S)Galb1-4GlcNAcb-Sp0	0	8.342025000000001
(6P)Glcb-Sp10	0	41.27765
Galb1-3Galb1-4GlcNAcb-Sp8	0	55.24659999999993
Neu5Aca2-6Galb1-4GlcNAcb1-2Mana1-6(Galb1-4GlcNAcb1-2Mana1-3)Manb1-4GlcNAcb1-4GlcNAcb-Sp12	0	30.27930000000001
Galb1-4GlcNAcb1-6(Galb1-4GlcNAcb1-3)Galb1-4GlcNAc-Sp0	0	31.20282499999996
Galb1-4GlcNAcb1-6Galb1-4GlcNAcb-Sp0	0	132.45825000000002
GalNAcb1-3Galb-Sp8	1	4744.669550000001
GlcAb1-3GlcNAcb-Sp8	0	43.41732500000001
Neu5Aca2-6Galb1-4GlcNAcb1-2Mana1-6(GlcNAcb1-2Mana1-3)Manb1-4GlcNAcb1-4GlcNAcb-Sp12	0	15.212449999999995
GlcNAcb1-3Man-Sp10	0	25.40577500000001
MurNAcb1-4GlcNAcb-Sp10	0	33.43782499999999
Mana1-6Manb-Sp10	0	63.8507
Mana1-2Mana1-6(Mana1-3)Mana1-6(Mana1-2Mana1-2Mana1-3)Mana-Sp9	0	21.6044
Mana1-2Mana1-6(Mana1-2Mana1-3)Mana1-6(Mana1-2Mana1-2Mana1-3)Mana-Sp9	0	102.28425
Neu5Aca2-6Galb1-4GlcNAcb1-2Mana1-6(Neu5Aca2-3Galb1-4GlcNAcb1-2Mana1-3)Manb1-4GlcNAcb1-4GlcNAcb-Sp12	0	39.18572500000001
Galb1-4GlcNAcb1-2Mana1-6(Neu5Aca2-6Galb1-4GlcNAcb1-2Mana1-3)Manb1-4GlcNAcb1-4GlcNAcb-Sp12	0	17.679824999999994
GlcNAcb1-2Mana1-6(Neu5Aca2-6Galb1-4GlcNAcb1-2Mana1-3)Manb1-4GlcNAcb1-4GlcNAcb-Sp12	0	24.031575
Neu5Aca2-8Neu5Acb-Sp17	0	22.171550000000003
Neu5Aca2-8Neu5Aca2-8Neu5Acb-Sp8	0	12.842649999999995
Neu5Gcb2-6Galb1-4GlcNAc-Sp8	0	14.91857500000001
Galb1-3GlcNAcb1-2Mana1-6(Galb1-3GlcNAcb1-2Mana1-3)Manb1-4GlcNAcb1-4GlcNAcb-Sp19	0	49.03025
Neu5Aca2-3Galb1-4GlcNAcb1-2Mana1-6(Neu5Aca2-3Galb1-4GlcNAcb1-2Mana1-3)Manb1-4GlcNAcb1-4GlcNAcb-Sp12	0	22.248625000000004
Neu5Aca2-3Galb1-4GlcNAcb1-2Mana1-6(Neu5Aca2-6Galb1-4GlcNAcb1-2Mana1-3)Manb1-4GlcNAcb1-4GlcNAcb-Sp12	0	17.687175000000003
Galb1-4(Fuca1-3)GlcNAcb1-2Mana1-6(Galb1-4(Fuca1-3)GlcNAcb1-2Mana1-3)Manb1-4GlcNAcb1-4GlcNAcb-Sp20	0	27.849475
Neu5,9Ac2a2-3Galb1-3GlcNAcb-Sp0	0	3.3759999999999994
Neu5Aca2-6Galb1-4GlcNAcb1-3Galb1-3GlcNAcb-Sp0	0	-9.712925
Gala1-4Galb1-4GlcNAcb1-3Galb1-4Glcb-Sp0	0	26.005225000000053
GalNAcb1-3Gala1-4Galb1-4GlcNAcb1-3Galb1-4Glcb-Sp0	0	38.19077499999997
GalNAca1-3(Fuca1-2)Galb1-4GlcNAcb1-3Galb1-4GlcNAcb-Sp0	0	4.200149999999999
GalNAca1-3(Fuca1-2)Galb1-4GlcNAcb1-3Galb1-4GlcNAcb1-3Galb1-4GlcNAcb-Sp0	0	138.47252500000002
GlcNAca1-4Galb1-4GlcNAcb1-3Galb1-4GlcNAcb1-3Galb1-4GlcNAcb-Sp0	0	10.809675000000002
GlcNAca1-4Galb1-3GlcNAcb-Sp0	0	26.831
GlcNAca1-4Galb1-4GlcNAcb1-3Galb1-4Glcb-Sp0	0	36.5872
GlcNAca1-4Galb1-4GlcNAcb1-3Galb1-4(Fuca1-3)GlcNAcb1-3Galb1-4(Fuca1-3)GlcNAcb-Sp0	1	1915.78825
GlcNAca1-4Galb1-4GlcNAcb1-3Galb1-4GlcNAcb-Sp0	0	11.733425
GlcNAca1-4Galb1-3GalNAc-Sp14	1	7707.682374999998
Neu5Aca2-6Galb1-4GlcNAcb1-2Mana1-6(Mana1-3)Manb1-4GlcNAcb1-4GlcNAc-Sp12	0	85.75707499999999
Mana1-6(Neu5Aca2-6Galb1-4GlcNAcb1-2Mana1-3)Manb1-4GlcNAcb1-4GlcNAc-Sp12	0	32.933274999999995
Neu5Aca2-6Galb1-4GlcNAcb1-2Mana1-6Manb1-4GlcNAcb1-4GlcNAc-Sp12	0	19.439400000000006
Neu5Aca2-6Galb1-4GlcNAcb1-2Mana1-3Manb1-4GlcNAcb1-4GlcNAc-Sp12	0	23.396825
Galb1-4GlcNAcb1-2Mana1-6Manb1-4GlcNAcb1-4GlcNAc-Sp12	0	31.122775000000054
(6S)GlcNAcb1-3Galb1-4GlcNAcb-Sp0	0	16.57895
KDNa2-6Galb1-4GlcNAc-Sp0	0	22.1759
KDNa2-3Galb1-3GalNAca-Sp14	1	25605.163175
Neu5Aca2-6GlcNAcb1-4GlcNAc-Sp21	0	8.735999999999995
Neu5Aca2-6GlcNAcb1-4GlcNAcb1-4GlcNAc-Sp21	0	59.70077499999999
Galb1-4(Fuca1-3)GlcNAcb1-6(Fuca1-2Galb1-4GlcNAcb1-3)Galb1-4Glc-Sp21	0	5.800125000000001
GalNAca1-3(Fuca1-2)Galb1-4GlcNAcb1-2Mana1-6(GalNAca1-3(Fuca1-2)Galb1-4GlcNAcb1-2Mana1-3)Manb1-4GlcNAcb1-4GlcNAcb-Sp20	0	25.603575
Gala1-3Galb1-4(Fuca1-3)GlcNAcb1-2Mana1-6(Gala1-3Galb1-4(Fuca1-3)GlcNAcb1-2Mana1-3)Manb1-4GlcNAcb1-4GlcNAcb-Sp20	0	102.89020000000004
GalNAca1-3(Fuca1-2)Galb1-3GlcNAcb1-2Mana1-6(GalNAca1-3(Fuca1-2)Galb1-3GlcNAcb1-2Mana1-3)Manb1-4GlcNAcb1-4GlcNAcb-Sp20	0	7.434824999999997
Gala1-3(Fuca1-2)Galb1-3GlcNAcb1-2Mana1-6(Gala1-3(Fuca1-2)Galb1-3GlcNAcb1-2Mana1-3)Manb1-4GlcNAcb1-4GlcNAcb-Sp20	0	13.239425000000002
Neu5Aca2-3Galb1-4GlcNAcb1-3GalNAc-Sp14	1	10168.21405
Galb1-3GalNAca1-3(Fuca1-2)Galb1-4Glc-Sp0	0	2.629225
Galb1-3GalNAca1-3(Fuca1-2)Galb1-4GlcNAc-Sp0	0	11.985274999999998
Galb1-3GlcNAcb1-3Galb1-4GlcNAcb1-6(Galb1-3GlcNAcb1-3)Galb1-4Glcb-Sp0	0	26.058499999999995
Galb1-4(Fuca1-3)GlcNAcb1-6(Galb1-3GlcNAcb1-3)Galb1-4Glc-Sp21	0	7.289224999999996
Galb1-4GlcNAcb1-6(Fuca1-4(Fuca1-2Galb1-3)GlcNAcb1-3)Galb1-4Glc-Sp21	0	10.412175000000003
Galb1-4(Fuca1-3)GlcNAcb1-6(Fuca1-4(Fuca1-2Galb1-3)GlcNAcb1-3)Galb1-4Glc-Sp21	0	45.55397500000001
Galb1-3GlcNAcb1-3Galb1-4(Fuca1-3)GlcNAcb1-6(Galb1-3GlcNAcb1-3)Galb1-4Glc-Sp21	0	10.067425000000027
Galb1-4GlcNAcb1-6(Galb1-4GlcNAcb1-2)Mana1-6(Galb1-4GlcNAcb1-4(Galb1-4GlcNAcb1-2)Mana1-3)Manb1-4GlcNAcb1-4GlcNAcb-Sp21	0	26.3446
Fuca1-2Galb1-3GalNAca1-3(Fuca1-2)Galb1-4Glcb-Sp0	0	66.44264999999999
GalNAcb1-4(Neu5Aca2-3)Galb1-4GlcNAcb1-3GalNAca-Sp14	1	8473.800799999999
GalNAca1-3(Fuca1-2)Galb1-3GalNAca1-3(Fuca1-2)Galb1-4GlcNAcb-Sp0	0	15.205875
Neu5Aca2-3Galb1-3GlcNAcb1-2Mana1-6(Neu5Aca2-3Galb1-3GlcNAcb1-2Mana1-3)Manb1-4GlcNAcb1-4GlcNAc-Sp19	0	105.742675
GlcNAcb1-2Mana1-6(Galb1-4GlcNAcb1-2Mana1-3)Manb1-4GlcNAcb1-4GlcNAc-Sp12	0	41.58272499999999
Galb1-4GlcNAcb1-2Mana1-6(GlcNAcb1-2Mana1-3)Manb1-4GlcNAcb1-4GlcNAc-Sp12	0	33.949000000000005
Neu5Aca2-3Galb1-3GlcNAcb1-3GalNAca-Sp14	1	33043.53875
Galb1-4(Fuca1-3)GlcNAcb1-3GalNAca-Sp14	1	16917.076325
GalNAca1-3GalNAcb1-3Gala1-4Galb1-4GlcNAcb-Sp0	0	16.209175000000002
Gala1-4Galb1-3GlcNAcb1-2Mana1-6(Gala1-4Galb1-3GlcNAcb1-2Mana1-3)Manb1-4GlcNAcb1-4GlcNAcb-Sp19	0	84.10952499999998
Gala1-4Galb1-4GlcNAcb1-2Mana1-6(Gala1-4Galb1-4GlcNAcb1-2Mana1-3)Manb1-4GlcNAcb1-4GlcNAcb-Sp24	0	87.32309999999997
Gala1-3Galb1-4GlcNAcb1-3GalNAca-Sp14	1	32934.581125
Galb1-3GlcNAcb1-6Galb1-4GlcNAcb-Sp0	0	10.553300000000002
GalNAcb1-3Gala1-6Galb1-4Glcb-Sp8	0	33.99057499999999
Gala1-3(Fuca1-2)Galb1-4(Fuca1-3)Glcb-Sp21	0	30.881800000000005
Galb1-4GlcNAcb1-6(Neu5Aca2-6Galb1-3GlcNAcb1-3)Galb1-4Glc-Sp21	0	32.072575
Gala1-3(Fuca1-2)Galb1-4GlcNAcb1-3GalNAca-Sp14	1	24531.9213
GalNAca1-3(Fuca1-2)Galb1-4GlcNAcb1-3GalNAca-Sp14	1	12718.738900000006
Gala1-3(Fuca1-2)Galb1-4(Fuca1-3)GlcNAcb1-3GalNAc-Sp14	1	7650.071999999999
GalNAca1-3(Fuca1-2)Galb1-4(Fuca1-3)GlcNAcb1-3GalNAc-Sp14	0	55.31877499999999
Galb1-4(Fuca1-3)GlcNAcb1-2Mana1-6(Galb1-4(Fuca1-3)GlcNAcb1-2Mana1-3)Manb1-4GlcNAcb1-4(Fuca1-6)GlcNAcb-Sp22	0	32.98967499999995
Fuca1-2Galb1-3GlcNAcb1-3GalNAc-Sp14	1	15191.588200000002
Gala1-3(Fuca1-2)Galb1-3GlcNAcb1-3GalNAc-Sp14	1	10832.0543
GalNAca1-3(Fuca1-2)Galb1-3GlcNAcb1-3GalNAc-Sp14	1	6482.3398
Gala1-3Galb1-3GlcNAcb1-3GalNAc-Sp14	1	16199.265874999996
Fuca1-2Galb1-3GlcNAcb1-2Mana1-6(Fuca1-2Galb1-3GlcNAcb1-2Mana1-3)Manb1-4GlcNAcb1-4(Fuca1-6)GlcNAcb-Sp22	0	92.219775
Galb1-3GlcNAcb1-6(Galb1-3GlcNAcb1-2)Mana1-6(Galb1-3GlcNAcb1-2Mana1-3)Manb1-4GlcNAcb1-4GlcNAcb-Sp19	0	47.53807499999998
Galb1-4GlcNAcb1-6(Fuca1-2Galb1-3GlcNAcb1-3)Galb1-4Glc-Sp21	0	4.082000000000002
Fuca1-3GlcNAcb1-6(Galb1-4GlcNAcb1-3)Galb1-4Glc-Sp21	0	86.87969999999999
GlcNAcb1-2Mana1-6(GlcNAcb1-4)(GlcNAcb1-2Mana1-3)Manb1-4GlcNAcb1-4GlcNAc-Sp21	0	20.900949999999995
GlcNAcb1-2Mana1-6(GlcNAcb1-4)(GlcNAcb1-4(GlcNAcb1-2)Mana1-3)Manb1-4GlcNAcb1-4GlcNAc-Sp21	0	12.120125000000005
GlcNAcb1-6(GlcNAcb1-2)Mana1-6(GlcNAcb1-4)(GlcNAcb1-2Mana1-3)Manb1-4GlcNAcb1-4GlcNAc-Sp21	0	27.268775
GlcNAcb1-6(GlcNAcb1-2)Mana1-6(GlcNAcb1-4)(GlcNAcb1-4(GlcNAcb1-2)Mana1-3)Manb1-4GlcNAcb1-4GlcNAc-Sp21	0	13.537999999999998
Galb1-4GlcNAcb1-2Mana1-6(GlcNAcb1-4)(Galb1-4GlcNAcb1-2Mana1-3)Manb1-4GlcNAcb1-4GlcNAc-Sp21	0	62.47147500000001
Galb1-4GlcNAcb1-6(Galb1-4GlcNAcb1-2)Mana1-6(GlcNAcb1-4)(Galb1-4GlcNAcb1-2Mana1-3)Manb1-4GlcNAcb1-4GlcNAc-Sp21	0	45.86542499999999
Galb1-4GlcNAcb1-6(Galb1-4GlcNAcb1-2)Mana1-6(GlcNAcb1-4)(Galb1-4GlcNAcb1-4(Galb1-4GlcNAcb1-2)Mana1-3)Manb1-4GlcNAcb1-4GlcNAc-Sp21	0	23.346874999999727
Galb1-4Galb-Sp10	0	48.43545
Neu5Aca2-3Galb1-4GlcNAcb1-3Galb-Sp8	0	11.6627
GalNAcb1-6GalNAcb-Sp8	0	19.030449999999973
(6S)Galb1-3(6S)GlcNAc-Sp0	0	5.8523999999999985
Fuca1-2Galb1-4GlcNAcb1-2Mana1-6(Fuca1-2Galb1-4GlcNAcb1-2(Fuca1-2Galb1-4GlcNAcb1-4)Mana1-3)Manb1-4GlcNAcb1-4GlcNAcb-Sp12	0	123.28215
Fuca1-2Galb1-4(Fuca1-3)GlcNAcb1-2Mana1-6(Fuca1-2Galb1-4(Fuca1-3)GlcNAcb1-4(Fuca1-2Galb1-4(Fuca1-3)GlcNAcb1-2)Mana1-3)Manb1-4GlcNAcb1-4GlcNAcb-Sp12	0	145.14555
Galb1-4(Fuca1-3)GlcNAcb1-6GalNAc-Sp14	0	15.101199999999993
Galb1-4GlcNAcb1-2Mana-Sp0	0	14.197850000000004
GalNAca1-3(Fuca1-2)Galb1-4GlcNAcb1-6(GalNAca1-3(Fuca1-2)Galb1-4GlcNAcb1-3)GalNAc-Sp14	0	34.599325
Neu5Aca2-8Neu5Aca2-3Galb1-3GalNAcb1-4(Neu5Aca2-8Neu5Aca2-3)Galb1-4Glcb-Sp0	0	16.628825000000006
GalNAcb1-4Galb1-4Glcb-Sp0	0	102.601925
Gala1-3(Fuca1-2)Galb1-3GlcNAcb1-2Mana1-6(Gala1-3(Fuca1-2)Galb1-3GlcNAcb1-2Mana1-3)Manb1-4GlcNAcb1-4(Fuca1-6)GlcNAcb-Sp22	0	74.8698
Neu5Aca2-6Galb1-4GlcNAcb1-6(Fuca1-2Galb1-3GlcNAcb1-3)Galb1-4Glc-Sp21	0	33.01
GalNAca1-3(Fuca1-2)Galb1-3GlcNAcb1-2Mana1-6(GalNAca1-3(Fuca1-2)Galb1-3GlcNAcb1-2Mana1-3)Manb1-4GlcNAcb1-4(Fuca1-6)GlcNAcb-Sp22	0	102.39625
Galb1-4GlcNAcb1-6(Galb1-4GlcNAcb1-2)Mana1-6(Galb1-4GlcNAcb1-2Mana1-3)Manb1-4GlcNAcb1-4GlcNAcb-Sp19	0	76.43912499999998
Neu5Aca2-3Galb1-4GlcNAcb1-2Mana1-6(GlcNAcb1-4)(Neu5Aca2-3Galb1-4GlcNAcb1-2Mana1-3)Manb1-4GlcNAcb1-4GlcNAcb-Sp21	0	38.621625
Neu5Aca2-3Galb1-4GlcNAcb1-4Mana1-6(GlcNAcb1-4)(Neu5Aca2-3Galb1-4GlcNAcb1-4(Neu5Aca2-3Galb1-4GlcNAcb1-2)Mana1-3)Manb1-4GlcNAcb1-4GlcNAcb-Sp21	0	16.071025000000006
Neu5Aca2-3Galb1-4GlcNAcb1-6(Neu5Aca2-3Galb1-4GlcNAcb1-2)Mana1-6(GlcNAcb1-4)(Neu5Aca2-3Galb1-4GlcNAcb1-2Mana1-3)Manb1-4GlcNAcb1-4GlcNAcb-Sp21	0	29.499649999999992
Neu5Aca2-3Galb1-4GlcNAcb1-6(Neu5Aca2-3Galb1-4GlcNAcb1-2)Mana1-6(GlcNAcb1-4)(Neu5Aca2-3Galb1-4GlcNAcb1-4(Neu5Aca2-3Galb1-4GlcNAcb1-2)Mana1-3)Manb1-4GlcNAcb1-4GlcNAcb-Sp21	0	12.5
Neu5Aca2-6Galb1-4GlcNAcb1-2Mana1-6(GlcNAcb1-4)(Neu5Aca2-6Galb1-4GlcNAcb1-2Mana1-3)Manb1-4GlcNAcb1-4GlcNAcb-Sp21	0	22.220224999999992
Neu5Aca2-6Galb1-4GlcNAcb1-6(Neu5Aca2-6Galb1-4GlcNAcb1-2)Mana1-6(GlcNAcb1-4)(Neu5Aca2-6Galb1-4GlcNAcb1-2Mana1-3)Manb1-4GlcNAcb1-4GlcNAcb-Sp21	0	17.90145
Gala1-3(Fuca1-2)Galb1-3GalNAca-Sp8	0	114.12385
Glca1-6Glca1-6Glca1-6Glcb-Sp10	0	39.947675
Glca1-4Glca1-4Glca1-4Glcb-Sp10	0	45.4625
Neu5Aca2-3Galb1-4GlcNAcb1-6(Neu5Aca2-3Galb1-4GlcNAcb1-3)GalNAca-Sp14	0	22.27355
Fuca1-2Galb1-4(Fuca1-3)GlcNAcb1-2Mana1-6(Fuca1-2Galb1-4(Fuca1-3)GlcNAcb1-2Mana1-3)Manb1-4GlcNAcb1-4(Fuca1-6)GlcNAcb-Sp24	0	133.2099
Galb1-3GlcNAcb1-2Mana1-6(GlcNAcb1-4)(Galb1-3GlcNAcb1-2Mana1-3)Manb1-4GlcNAcb1-4GlcNAcb-Sp21	0	66.857575
Neu5Aca2-6Galb1-4GlcNAcb1-6(Galb1-3GlcNAcb1-3)Galb1-4Glcb-Sp21	0	14.0707
Neu5Aca2-3Galb1-4GlcNAcb1-6GalNAca-Sp14	0	1.2948249999999994
Neu5Aca2-6Galb1-4GlcNAcb1-6GalNAca-Sp14	0	61.07935000000003
Neu5Aca2-3Galb1-3GlcNAcb1-2Mana1-6(GlcNAcb1-4)(Neu5Aca2-3Galb1-3GlcNAcb1-2Mana1-3)Manb1-4GlcNAcb1-4GlcNAc-Sp21	0	75.509475
Neu5Aca2-6Galb1-4GlcNAcb1-6(Fuca1-2Galb1-4(Fuca1-3)GlcNAcb1-3)Galb1-4Glc-Sp21	0	79.13605000000003
Galb1-3GlcNAcb1-6GalNAca-Sp14	0	21.090125
Neu5Aca2-3Galb1-3GlcNAcb1-6GalNAca-Sp14	0	24.540025
(3S)Galb1-3(Fuca1-4)GlcNAcb-Sp0	0	14.00045
Galb1-4(Fuca1-3)GlcNAcb1-6(Neu5Aca2-6(Neu5Aca2-3Galb1-3)GlcNAcb1-3)Galb1-4Glc-Sp21	0	7.634199999999997
Gala1-3Galb1-4GlcNAcb1-6GalNAca-Sp14	0	4.653649999999999
Galb1-4(Fuca1-3)GlcNAcb1-2Mana-Sp0	0	21.70875
Fuca1-2(6S)Galb1-3GlcNAcb-Sp0	0	33.143950000000004
Gala1-3(Fuca1-2)Galb1-4GlcNAcb1-6GalNAca-Sp14	0	32.21435
Fuca1-2Galb1-4GlcNAcb1-2Mana-Sp0	0	2.173574999999998
Fuca1-2Galb1-3(6S)GlcNAcb-Sp0	1	1106.11065
Fuca1-2(6S)Galb1-3(6S)GlcNAcb-Sp0	1	1671.8261249999996
Neu5Aca2-6GalNAcb1-4(6S)GlcNAcb-Sp8	0	-3.304549999999999
GalNAcb1-4(Fuca1-3)(6S)GlcNAcb-Sp8	0	9.089125
(3S)GalNAcb1-4(Fuca1-3)GlcNAcb-Sp8	0	57.10890000000001
GlcNAcb1-6(GlcNAcb1-2)Mana1-6(GlcNAcb1-4)(GlcNAcb1-4(GlcNAcb1-2)Mana1-3)Manb1-4GlcNAcb1-4(Fuca1-6)GlcNAc-Sp21	0	37.1892
Galb1-4GlcNAcb1-6(Galb1-4GlcNAcb1-2)Mana1-6(GlcNAcb1-4Galb1-4GlcNAcb1-4(Galb1-4GlcNAcb1-2)Mana1-3)Manb1-4GlcNAcb1-4(Fuca1-6)GlcNAc-Sp21	0	15.805825
Galb1-3GlcNAca1-3Galb1-4GlcNAcb-Sp8	0	20.304075
Galb1-3(6S)GlcNAcb-Sp8	0	31.051500000000008
(6S)(4S)GalNAcb1-4GlcNAc-Sp8	0	30.61597499999999
(6S)GalNAcb1-4GlcNAc-Sp8	0	6.859525000000001
(3S)GalNAcb1-4(3S)GlcNAc-Sp8	0	16.2361
GalNAcb1-4(6S)GlcNAc-Sp8	0	16.536500000000004
(3S)GalNAcb1-4GlcNAc-Sp8	0	25.19485
(4S)GalNAcb-Sp10	0	33.107775000000004
Galb1-4(6P)GlcNAcb-Sp0	0	25.85700000000002
(6P)Galb1-4GlcNAcb-SP0	0	-7.400525
GalNAca1-3(Fuca1-2)Galb1-4GlcNAcb1-6GalNAc-Sp14	0	14.131999999999998
Gala1-3Galb1-4GlcNAcb1-2Mana-Sp0	0	-4.635349999999999
Gala1-3(Fuca1-2)Galb1-4GlcNAcb1-2Mana-Sp0	0	132.55645000000004
GalNAca1-3(Fuca1-2)Galb1-4GlcNAcb1-2Mana-Sp0	0	11.6543
Galb1-3GlcNAcb1-2Mana-Sp0	0	17.495274999999992
Gala1-3(Fuca1-2)Galb1-3GlcNAcb1-6GalNAc-Sp14	0	25.574724999999948
Neu5Aca2-3Galb1-3GlcNAcb1-2Mana-Sp0	0	158.18464999999995
Gala1-3Galb1-3GlcNAcb1-2Mana-Sp0	0	26.491325
Neu5Aca2-3Galb1-3GlcNAcb1-4Galb1-4Glcb-Sp0	0	23.522800000000004
GlcNAcb1-2Mana1-6(GlcNAcb1-4)(GlcNAcb1-2Mana1-3)Manb1-4GlcNAcb1-4(Fuca1-6)GlcNAc-Sp21	0	20.255875
Galb1-4GlcNAcb1-2Mana1-6(GlcNAcb1-4)(Galb1-4GlcNAcb1-2Mana1-3)Manb1-4GlcNAcb1-4(Fuca1-6)GlcNAc-Sp21	0	26.01665000000001
Galb1-4GlcNAcb1-2Mana1-6(Galb1-4GlcNAcb1-4)(Galb1-4GlcNAcb1-2Mana1-3)Manb1-4GlcNAcb1-4(Fuca1-6)GlcNAc-Sp21	0	9.80545
Fuca1-4(Galb1-3)GlcNAcb1-2Mana-Sp0	0	59.31010000000001
Gala1-3(Fuca1-2)Galb1-3GalNAcb1-3Gala1-4Galb1-4Glc-Sp21	0	25.858550000000008
Galb1-3GalNAcb1-3Gal-Sp21	0	1.920999999999996
GlcNAcb1-3Galb1-4GlcNAcb1-2Mana1-6(GlcNAcb1-3Galb1-4GlcNAcb1-2Mana1-3)Manb1-4GlcNAcb1-4GlcNAcb-Sp12	0	19.97475
GlcNAcb1-3Galb1-4GlcNAcb1-2Mana1-6(GlcNAcb1-3Galb1-4GlcNAcb1-2Mana1-3)Manb1-4GlcNAcb1-4GlcNAcb-Sp25	0	64.61645
Galb1-4GlcNAcb1-3Galb1-4GlcNAcb1-2Mana1-6(Galb1-4GlcNAcb1-3Galb1-4GlcNAcb1-2Mana1-3)Manb1-4GlcNAcb1-4GlcNAcb-Sp12	1	1249.7718
Galb1-4GlcNAcb1-3Galb1-4GlcNAcb1-2Mana1-6(Galb1-4GlcNAcb1-3Galb1-4GlcNAcb1-2Mana1-3)Manb1-4GlcNAcb1-4GlcNAcb-Sp24	0	27.55699999999999
Neu5Gca2-3Galb1-4GlcNAcb1-3Galb1-4GlcNAcb1-2Mana1-6(Neu5Gca2-3Galb1-4GlcNAcb1-3Galb1-4GlcNAcb1-2Mana1-3)Manb1-4GlcNAcb1-4GlcNAcb-Sp24	0	47.415975
GlcNAcb1-3Galb1-4GlcNAcb1-3Galb1-4GlcNAcb1-2Mana1-6(GlcNAcb1-3Galb1-4GlcNAcb1-3Galb1-4GlcNAcb1-2Mana1-3)Manb1-4GlcNAcb1-4GlcNAcb-Sp25	0	71.77664999999995
Galb1-4GlcNAcb1-3Galb1-4GlcNAcb1-3Galb1-4GlcNAcb1-2Mana1-6(Galb1-4GlcNAcb1-3Galb1-4GlcNAcb1-3Galb1-4GlcNAcb1-2Mana1-3)Manb1-4GlcNAcb1-4GlcNAcb-Sp24	0	93.554425
GlcNAcb1-3Galb1-4GlcNAcb1-3Galb1-4GlcNAcb1-3Galb1-4GlcNAcb1-2Mana1-6(GlcNAcb1-3Galb1-4GlcNAcb1-3Galb1-4GlcNAcb1-3Galb1-4GlcNAcb1-2Mana1-3)Manb1-4GlcNAcb1-4GlcNAcb-Sp25	0	39.19462499999999
Galb1-4GlcNAcb1-3Galb1-4GlcNAcb1-3Galb1-4GlcNAcb1-3Galb1-4GlcNAcb1-2Mana1-6(Galb1-4GlcNAcb1-3Galb1-4GlcNAcb1-3Galb1-4GlcNAcb1-3Galb1-4GlcNAcb1-2Mana1-3)Manb1-4GlcNAcb1-4GlcNAcb-Sp25	0	146.02655
Neu5Gca2-8Neu5Gca2-3Galb1-4GlcNAc-Sp0	0	39.896525
Neu5Aca2-8Neu5Gca2-3Galb1-4GlcNAc-Sp0	0	40.72772499999999
Neu5Gca2-8Neu5Gca2-3Galb1-4GlcNAcb1-3Galb1-4GlcNAc-Sp0	0	20.45815
Neu5Aca2-8Neu5Aca2-3Galb1-4GlcNAc-Sp0	0	26.241575
GlcNAcb1-3Galb1-4GlcNAcb1-6(GlcNAcb1-3Galb1-3)GalNAca-Sp14	0	16.242824999999996
GalNAcb1-3GlcNAcb-Sp0	0	6.987324999999999
GalNAcb1-4GlcNAcb1-3GalNAcb1-4GlcNAcb-Sp0	0	14.183899999999998
Galb1-4GlcNAcb1-3Galb1-4GlcNAcb1-3Galb1-4GlcNAcb1-3Galb1-4GlcNAcb1-3Galb1-4GlcNAcb1-2Mana1-6(Galb1-4GlcNAcb1-3Galb1-4GlcNAcb1-3Galb1-4GlcNAcb1-3Galb1-4GlcNAcb1-3Galb1-4GlcNAcb1-2Mana1-3)Manb1-4GlcNAcb1-4GlcNAcb-Sp25	0	106.76855
GlcNAb1-3Galb1-3GalNAc-Sp14	1	31741.6785
(3S)GlcAb1-3Galb1-4GlcNAcb1-3Galb1-4Glc-Sp0	0	26.628725
(3S)GlcAb1-3Galb1-4GlcNAcb1-2Mana-Sp0	0	26.2394
Galb1-3GlcNAcb1-3Galb1-4GlcNAcb1-3Galb1-4GlcNAcb1-6(Galb1-3GlcNAcb1-3Galb1-4GlcNAcb1-3Galb1-4GlcNAb1-2)Mana1-6(Galb1-3GlcNAcb1-3Galb1-4GlcNAcb1-3Galb1-4GlcNAcb1-2Mana1-3)Manb1-4GlcNAcb1-4(Fuca1-6)GlcNAcb-Sp24	1	2389.00585
Galb1-3GlcNAcb1-3Galb1-4GlcNAcb1-6(Galb1-3GlcNAcb1-3Galb1-4GlcNAb1-2)Mana1-6(Galb1-3GlcNAcb1-3Galb1-4GlcNAcb1-2Mana1-3)Manb1-4GlcNAcb1-4(Fuca1-6)GlcNAcb-Sp24	1	1235.384875
Neu5Aca2-8Neu5Aca2-3Galb1-3GalNAcb1-4(Neu5Aca2-3)Galb1-4Glc-Sp21	0	14.830549999999995
GlcNAcb1-3Galb1-4GlcNAcb1-3Galb1-4GlcNAcb1-6(GlcNAcb1-3Galb1-4GlcNAcb1-3Galb1-4GlcNAb1-2)Mana1-6(GlcNAcb1-3Galb1-4GlcNAcb1-3Galb1-4GlcNAcb1-2Mana1-3)Manb1-4GlcNAcb1-4(Fuca1-6)GlcNAcb-Sp24	0	117.64450000000002
Galb1-4GlcNAcb1-3Galb1-4GlcNAcb1-3Galb1-4GlcNAcb1-3Galb1-4GlcNAcb1-6(Galb1-4GlcNAcb1-3Galb1-4GlcNAcb1-3Galb1-4GlcNAcb1-3Galb1-4GlcNAb1-2)Mana1-6(Galb1-4GlcNAcb1-3Galb1-4GlcNAcb1-3Galb1-4GlcNAcb1-3Galb1-4GlcNAcb1-2Mana1-3)Manb1-4GlcNAcb1-4(Fuca1-6)GlcNAcb-Sp24	0	153.216325
GlcNAcb1-3Galb1-4GlcNAcb1-3Galb1-4GlcNAcb1-3Galb1-4GlcNAcb1-3Galb1-4GlcNAcb1-6(GlcNAcb1-3Galb1-4GlcNAcb1-3Galb1-4GlcNAcb1-3Galb1-4GlcNAcb1-3Galb1-4GlcNAb1-2)Mana1-6(GlcNAcb1-3Galb1-4GlcNAcb1-3Galb1-4GlcNAcb1-3Galb1-4GlcNAcb1-3Galb1-4GlcNAcb1-2Mana1-3)Manb1-4GlcNAcb1-4(Fuca1-6)GlcNAcb-Sp24	0	57.41385
Neu5Aca2-3Galb1-4GlcNAcb1-3Galb1-4GlcNAcb1-3GalNAca-Sp14	1	30070.399375
GlcNAcb1-3Galb1-4GlcNAcb1-6(Galb1-3)GalNAca-Sp14	0	22.912025
Neu5Aca2-3Galb1-4GlcNAcb1-3Galb1-4GlcNAcb1-6(Neu5Aca2-3Galb1-4GlcNAcb1-3Galb1-4GlcNAcb1-3)GalNAca-Sp14	0	83.23387500000003
Neu5Aca2-6Galb1-4GlcNAcb1-3Galb1-4GlcNAcb1-3GalNAca-Sp14	1	30562.381275
GlcNAcb1-3Galb1-4GlcNAcb1-3Galb1-4GlcNAcb1-3GalNAca-Sp14	1	30289.775675
Neu5Aca2-6Galb1-4GlcNAcb1-3Galb1-4GlcNAcb1-6(Galb1-3)GalNAca-Sp14	0	18.9188
Neu5Aca2-6Galb1-4GlcNAcb1-6(Galb1-3)GalNAca-Sp14	0	37.38779999999997
Neu5Aca2-6Galb1-4GlcNAcb1-3Galb1-4GlcNAcb1-3Galb1-4GlcNAcb1-2Mana1-6(Neu5Aca2-6Galb1-4GlcNAcb1-3Galb1-4GlcNAcb1-3Galb1-4GlcNAcb1-2Mana1-3)Manb1-4GlcNAcb1-4GlcNAcb-Sp12	1	1107.10705
Neu5Aca2-6Galb1-4GlcNAcb1-3Galb1-4GlcNAcb1-2Mana1-6(Neu5Aca2-6Galb1-4GlcNAcb1-3Galb1-4GlcNAcb1-2Mana1-3)Manb1-4GlcNAcb1-4GlcNAcb-Sp12	0	89.92292499999996
GlcNAcb1-3Fuca-Sp21	0	13.766624999999998
