# Supplementary material for: Identifying glycan motifs using a novel subtree mining approach
Source: BMC Bioinformatics. 2020 Feb 4;21:42. doi: 10.1186/s12859-020-3374-4 (PMC7001330; doi:10.1186/s12859-020-3374-4)
Supplement: Supplementary file 6 — Additional file 6 Training and test sets. CSV files for all training and test sets used for this manuscript. [file 12859_2020_3374_MOESM6_ESM.zip › CV_Folds/CV_Folds/fold_5/training_set_MAL_II_10ug_13886_v5.0_DATA.csv]

glycan	binding	rfu
Gala-Sp8	1	297.577
Mana-Sp8	0	46.105225
GalNAca-Sp15	0	21.515725000000003
Fuca-Sp8	0	-15.437424999999998
Fuca-Sp9	0	-15.346050000000005
Rhaa-Sp8	0	-9.304975
Neu5Aca-Sp8	0	3.2220250000000017
Neu5Aca-Sp11	0	-3.300625
Neu5Acb-Sp8	0	4.770900000000005
Galb-Sp8	0	48.23902500000001
Glcb-Sp8	1	609.6561999999999
Manb-Sp8	1	618.66355
GalNAcb-Sp8	0	13.153324999999988
GlcNAcb-Sp0	0	-2.8262249999999938
GlcNAcb-Sp8	0	25.696449999999995
Galb1-4GlcNAcb1-6(Galb1-4GlcNAcb1-3)GalNAca-Sp8	0	-0.9887500000000032
Galb1-4GlcNAcb1-6(Galb1-4GlcNAcb1-3)GalNAc-Sp14	0	8.043374999999997
GlcNAcb1-6(GlcNAcb1-4)(GlcNAcb1-3)GlcNAc-Sp8	0	15.737750000000002
6S(3S)Galb1-4(6S)GlcNAcb-Sp0	1	751.91885
6S(3S)Galb1-4GlcNAcb-Sp0	0	-6.837624999999999
(3S)Galb1-4Glcb-Sp8	1	2894.1720749999995
(3S)Galb1-4(6S)Glcb-Sp0	1	7237.27325
(3S)Galb1-3(Fuca1-4)GlcNAcb-Sp8	0	-10.967624999999998
(3S)Galb1-3GalNAca-Sp8	1	29439.482874999994
(3S)Galb1-3GlcNAcb-Sp0	1	9128.29035
(3S)Galb1-3GlcNAcb-Sp8	1	9587.149050000002
(3S)Galb1-4(Fuca1-3)GlcNAc-Sp0	0	10.511524999999988
(3S)Galb1-4(6S)GlcNAcb-Sp8	1	9638.646775
(3S)Galb1-4GlcNAcb-Sp0	1	5295.3929
(3S)Galb1-4GlcNAcb-Sp8	1	2426.996350000001
(3S)Galb-Sp8	1	11699.9689
(4S)Galb1-4GlcNAcb-Sp8	0	-15.703849999999996
(6P)Mana-Sp8	0	56.82910000000002
(6S)Galb1-4Glcb-Sp0	0	-9.242324999999996
(6S)Galb1-4Glcb-Sp8	0	6.544775000000005
(6S)Galb1-4GlcNAcb-Sp8	0	-26.713125
(6S)Galb1-4(6S)Glcb-Sp8	0	9.40155
Neu5Aca2-3(6S)Galb1-4GlcNAcb-Sp8	0	-45.28709999999999
(6S)GlcNAcb-Sp8	0	-18.481150000000003
Neu5,9Ac2a-Sp8	0	-28.3778
Neu5,9Ac2a2-6Galb1-4GlcNAcb-Sp8	0	-15.2537
Mana1-6(Mana1-3)Manb1-4GlcNAcb1-4GlcNAcb-Sp12	0	-3.0024249999999952
Mana1-6(Mana1-3)Manb1-4GlcNAcb1-4GlcNAcb-Sp13	0	6.1220500000000015
GlcNAcb1-2Mana1-6(GlcNAcb1-2Mana1-3)Manb1-4GlcNAcb1-4GlcNAcb-Sp13	0	4.328325
Galb1-4GlcNAcb1-2Mana1-6(Galb1-4GlcNAcb1-2Mana1-3)Manb1-4GlcNAcb1-4GlcNAcb-Sp12	0	3.1098250000000043
Neu5Aca2-6Galb1-4GlcNAcb1-2Mana1-6(Neu5Aca2-6Galb1-4GlcNAcb1-2Mana1-3)Manb1-4GlcNAcb1-4GlcNAcb-Sp12	0	20.412100000000013
Neu5Aca2-6Galb1-4GlcNAcb1-2Mana1-6(Neu5Aca2-6Galb1-4GlcNAcb1-2Mana1-3)Manb1-4GlcNAcb1-4GlcNAcb-Sp13	0	-0.3478250000000003
Neu5Aca2-6Galb1-4GlcNAcb1-2Mana1-6(Neu5Aca2-6Galb1-4GlcNAcb1-2Mana1-3)Manb1-4GlcNAcb1-4GlcNAcb-Sp21	0	18.757575000000006
Neu5Aca2-6Galb1-4GlcNAcb1-2Mana1-6(Neu5Aca2-6Galb1-4GlcNAcb1-2Mana1-3)Manb1-4GlcNAcb1-4GlcNAcb-Sp24	0	11.803950000000004
Fuca1-2Galb1-3GalNAcb1-3Gala-Sp9	0	31.855650000000004
Fuca1-2Galb1-3GalNAcb1-3Gala1-4Galb1-4Glcb-Sp9	0	37.896925
Fuca1-2Galb1-3GalNAca-Sp8	0	-4.899400000000004
Fuca1-2Galb1-3GalNAca-Sp14	0	-7.115650000000006
Fuca1-2Galb1-3GalNAcb1-4(Neu5Aca2-3)Galb1-4Glcb-Sp0	0	-12.30385
Fuca1-2Galb1-3GalNAcb1-4(Neu5Aca2-3)Galb1-4Glcb-Sp9	0	-11.942049999999995
Fuca1-2Galb1-3GlcNAcb-Sp8	0	8.712025000000008
Fuca1-2Galb1-4GlcNAcb1-3Galb1-4GlcNAcb-Sp0	0	-2.1420999999999992
Fuca1-2Galb1-4GlcNAcb1-3Galb1-4GlcNAcb1-3Galb1-4GlcNAcb-Sp0	0	21.91109999999999
Fuca1-2Galb1-4GlcNAcb-Sp0	0	-10.945600000000002
Fuca1-2Galb1-4Glcb-Sp0	0	7.9663499999999985
Fuca1-2Galb-Sp8	0	11.579700000000004
Fuca1-3GlcNAcb-Sp8	0	-5.9391250000000015
Fuca1-4GlcNAcb-Sp8	0	-9.749375
Fucb1-3GlcNAcb-Sp8	0	10.370100000000004
GalNAca1-3(Fuca1-2)Galb1-3GlcNAcb-Sp0	0	-11.715449999999995
GalNAca1-3(Fuca1-2)Galb1-4(Fuca1-3)GlcNAcb-Sp0	0	43.00005
(3S)Galb1-4(Fuca1-3)Glcb-Sp0	0	3.399875000000001
GalNAca1-3(Fuca1-2)Galb1-4GlcNAcb-Sp0	0	-13.973925
GalNAca1-3(Fuca1-2)Galb1-4GlcNAcb-Sp8	0	-9.645525000000006
GalNAca1-3(Fuca1-2)Galb1-4Glcb-Sp0	0	-12.669925000000005
GlcNAcb1-3Galb1-3GalNAca-Sp8	0	14.727849999999991
GalNAca1-3(Fuca1-2)Galb-Sp18	0	-19.134300000000003
GalNAca1-3GalNAcb-Sp8	0	-17.530625
GalNAca1-3Galb-Sp8	0	-19.53165
GalNAca1-4(Fuca1-2)Galb1-4GlcNAcb-Sp8	0	-27.170799999999986
GalNAcb1-3GalNAca-Sp8	0	5.120250000000002
GalNAcb1-3(Fuca1-2)Galb-Sp8	0	-11.168974999999996
GalNAcb1-3Gala1-4Galb1-4GlcNAcb-Sp0	0	14.577949999999996
GalNAcb1-4(Fuca1-3)GlcNAcb-Sp0	0	30.165875
GalNAcb1-4GlcNAcb-Sp8	0	13.857625000000004
Gala1-2Galb-Sp8	0	36.7009
Gala1-3(Fuca1-2)Galb1-3GlcNAcb-Sp8	0	41.68202500000001
Gala1-3(Fuca1-2)Galb1-4(Fuca1-3)GlcNAcb-Sp0	0	48.5893
Gala1-3(Fuca1-2)Galb1-4(Fuca1-3)GlcNAcb-Sp8	0	7.345599999999997
Gala1-3(Fuca1-2)Galb1-4GlcNAc-Sp0	0	8.911950000000003
Gala1-3(Fuca1-2)Galb-Sp18	0	20.9375
Gala1-4(Gala1-3)Galb1-4GlcNAcb-Sp8	0	19.61065000000001
Gala1-3GalNAca-Sp16	0	-8.791
Gala1-3GalNAcb-Sp8	0	-8.894175
Gala1-3Galb1-4(Fuca1-3)GlcNAcb-Sp8	0	59.49295000000001
Gala1-3Galb1-3GlcNAcb-Sp0	0	25.81590000000001
Gala1-3Galb1-4GlcNAcb-Sp8	0	20.947599999999994
Gala1-3Galb1-4Glcb-Sp0	0	9.123550000000009
Gala1-3Galb1-4Glc-Sp10	0	4.621900000000005
Gala1-4(Fuca1-2)Galb1-4GlcNAcb-Sp8	0	18.002849999999995
Gala1-4Galb1-4GlcNAcb-Sp0	0	46.16664999999999
Gala1-4Galb1-4Glcb-Sp0	0	24.99900000000001
Gala1-4GlcNAcb-Sp8	0	10.943899999999996
Galb1-3(Fuca1-4)GlcNAcb1-3Galb1-4(Fuca1-3)GlcNAcb-Sp0	0	30.353199999999994
Galb1-3GlcNAcb1-3Galb1-4(Fuca1-3)GlcNAcb-Sp0	0	-4.359725000000001
Galb1-3(Fuca1-4)GlcNAc-Sp0	0	7.510475
Galb1-3(Fuca1-4)GlcNAc-Sp8	0	-6.00975
Fuca1-4(Galb1-3)GlcNAcb-Sp8	0	2.4584750000000035
Galb1-4GlcNAcb1-6GalNAca-Sp8	0	-3.187175
Galb1-4GlcNAcb1-6GalNAc-Sp14	0	7.5402249999999915
GlcNAcb1-6(Galb1-3)GalNAca-Sp8	0	20.715025
GlcNAcb1-6(Galb1-3)GalNAca-Sp14	0	-12.974625
Neu5Aca2-6(Galb1-3)GalNAca-Sp8	0	-17.35875
Neu5Aca2-6(Galb1-3)GalNAca-Sp14	1	2739.00255
Neu5Acb2-6(Galb1-3)GalNAca-Sp8	0	-20.198775
Neu5Aca2-6(Galb1-3)GlcNAcb1-4Galb1-4Glcb-Sp10	0	29.269575
Galb1-3GalNAca-Sp8	0	-26.403225000000006
Galb1-3GalNAca-Sp14	0	47.32065000000001
Galb1-3GalNAcb-Sp8	0	28.634925
Galb1-3GalNAcb1-3Gala1-4Galb1-4Glcb-Sp0	0	29.55780000000001
Galb1-3GalNAcb1-4(Neu5Aca2-3)Galb1-4Glcb-Sp0	0	9.218649999999997
Galb1-3GalNAcb1-4Galb1-4Glcb-Sp8	0	36.81555
Galb1-3Galb-Sp8	0	8.024274999999998
Galb1-3GlcNAcb1-3Galb1-4GlcNAcb-Sp0	0	17.515875000000005
Galb1-3GlcNAcb1-3Galb1-4Glcb-Sp10	0	3.067624999999996
Galb1-3GlcNAcb-Sp0	0	-6.188150000000004
Galb1-4(Fuca1-3)GlcNAcb-Sp0	0	15.28605
Galb1-4(Fuca1-3)GlcNAcb-Sp8	0	11.133449999999995
Galb1-4(Fuca1-3)GlcNAcb1-3Galb1-4(Fuca1-3)GlcNAcb-Sp0	0	8.736674999999991
Galb1-4(6S)Glcb-Sp0	0	2.1577499999999965
Galb1-4(6S)Glcb-Sp8	0	8.850249999999997
Galb1-4GalNAca1-3(Fuca1-2)Galb1-4GlcNAcb-Sp8	0	-13.716649999999996
Galb1-4GalNAcb1-3(Fuca1-2)Galb1-4GlcNAcb-Sp8	0	-17.865
Galb1-4GlcNAcb1-3GalNAca-Sp8	0	-22.318375000000003
Galb1-4GlcNAcb1-3GalNAc-Sp14	0	-17.629674999999995
Galb1-4GlcNAcb1-3Galb1-4(Fuca1-3)GlcNAcb1-3Galb1-4(Fuca1-3)GlcNAcb-Sp0	0	13.560825000000007
Galb1-4GlcNAcb1-3Galb1-4GlcNAcb1-3Galb1-4GlcNAcb-Sp0	0	6.007500000000008
Galb1-4GlcNAcb1-3Galb1-4GlcNAcb-Sp0	0	7.5861000000000045
Galb1-4GlcNAcb1-3Galb1-4Glcb-Sp0	0	10.902400000000007
Galb1-4GlcNAcb1-3Galb1-4Glcb-Sp8	0	23.298824999999994
Galb1-4GlcNAcb1-6(Galb1-3)GalNAca-Sp8	0	36.853475
Galb1-4GlcNAcb1-6(Galb1-3)GalNAc-Sp14	0	3.4412749999999903
Galb1-4GlcNAcb-Sp0	0	4.305025000000004
Galb1-4GlcNAcb-Sp23	0	-3.315674999999999
Galb1-4Glcb-Sp8	0	31.88140000000001
GlcNAca1-3Galb1-4GlcNAcb-Sp8	0	0.5431500000000042
GlcNAca1-6Galb1-4GlcNAcb-Sp8	0	-14.170825
GlcNAcb1-2Galb1-3GalNAca-Sp8	0	10.862599999999995
GlcNAcb1-6(GlcNAcb1-3)GalNAca-Sp8	0	13.339075
GlcNAcb1-6(GlcNAcb1-3)GalNAca-Sp14	0	2.4246000000000048
GlcNAcb1-6(GlcNAcb1-3)Galb1-4GlcNAcb-Sp8	0	-11.408350000000002
GlcNAcb1-3GalNAca-Sp8	0	-8.189250000000001
GlcNAcb1-3Galb1-4GlcNAcb-Sp0	0	-15.247099999999996
GlcNAcb1-3Galb1-4GlcNAcb-Sp8	0	-7.950850000000006
GlcNAcb1-3Galb1-4GlcNAcb1-3Galb1-4GlcNAcb-Sp0	0	19.85535
GlcNAcb1-3Galb1-4Glcb-Sp0	0	16.178475000000013
GlcNAcb1-6(GlcNAcb1-4)GalNAca-Sp8	0	-10.433474999999994
GlcNAcb1-4Galb1-4GlcNAcb-Sp8	0	-8.558800000000002
GlcNAcb1-4GlcNAcb1-4GlcNAcb1-4GlcNAcb1-4GlcNAcb1-Sp8	0	16.927875000000007
GlcNAcb1-4GlcNAcb1-4GlcNAcb-Sp8	0	34.778775
GlcNAcb1-6GalNAca-Sp8	0	-8.436624999999992
GlcNAcb1-6GalNAca-Sp14	0	-9.6301
Glca1-4Glcb-Sp8	0	18.47405
Glca1-4Glca-Sp8	0	0.19107499999999436
Glca1-6Glca1-6Glcb-Sp8	0	9.6818
Glcb1-4Glcb-Sp8	0	25.054475000000004
Glcb1-6Glcb-Sp8	0	43.29940000000001
G-ol-Sp8	0	27.30017500000001
GlcAa-Sp8	0	14.090475000000005
GlcAb-Sp8	0	42.029225
GlcAb1-3Galb-Sp8	0	6.084075000000006
GlcAb1-6Galb-Sp8	0	27.18837500000001
KDNa2-3Galb1-3GlcNAcb-Sp0	0	-5.259100000000006
KDNa2-3Galb1-4GlcNAcb-Sp0	0	0.4686000000000004
Mana1-2Mana1-6(Mana1-2Mana1-3)Mana-Sp9	0	-4.976875
Mana1-2Mana1-6(Mana1-2Mana1-3)Mana1-6(Mana1-2Mana1-2Mana1-3)Manb1-4GlcNAcb1-4GlcNAcb-Sp12	0	41.60112500000001
Mana1-6(Mana1-3)Mana-Sp9	0	15.4694
Mana1-2Mana1-2Mana1-6(Mana1-3)Mana-Sp9	0	55.38197500000001
Mana1-6(Mana1-3)Mana1-6(Mana1-2Mana1-3)Manb1-4GlcNAcb1-4GlcNAcb-Sp12	0	54.98445000000001
Mana1-6(Mana1-3)Mana1-6(Mana1-3)Manb1-4GlcNAcb1-4GlcNAcb-Sp12	0	36.99650000000001
Manb1-4GlcNAcb-Sp0	0	30.03305000000001
Neu5Aca2-3Galb1-4GlcNAcb1-3Galb1-4(Fuca1-3)GlcNAcb-Sp0	0	2.43
Fuca1-2(6S)Galb1-4GlcNAcb-Sp0	0	3.804250000000025
Fuca1-2Galb1-4(6S)GlcNAcb-Sp8	0	6.5733250000000005
Neu5Aca2-3Galb1-3GalNAca-Sp8	1	12190.991525
Neu5Aca2-3Galb1-3GalNAca-Sp14	1	16594.10325
GalNAcb1-4(Neu5Aca2-8Neu5Aca2-8Neu5Aca2-8Neu5Aca2-3)Galb1-4Glcb-Sp0	0	5.815250000000006
GalNAcb1-4(Neu5Aca2-8Neu5Aca2-8Neu5Aca2-3)Galb1-4Glcb-Sp0	0	-8.730974999999994
Neu5Aca2-8Neu5Aca2-8Neu5Aca2-3Galb1-4Glcb-Sp0	0	-3.4023249999999905
Neu5Aca2-8Neu5Aca2-8Neu5Aca-Sp8	0	-5.29785
GalNAcb1-4(Neu5Aca2-3)Galb1-4GlcNAcb-Sp0	0	-15.312125000000002
GalNAcb1-4(Neu5Aca2-3)Galb1-4GlcNAcb-Sp8	0	15.916124999999996
GalNAcb1-4(Neu5Aca2-3)Galb1-4Glcb-Sp0	0	-6.685750000000002
Neu5Aca2-3Galb1-3GalNAcb1-4(Neu5Aca2-3)Galb1-4Glcb-Sp0	1	1010.8084
Neu5Aca2-6(Neu5Aca2-3)GalNAca-Sp8	0	-20.206925
Neu5Aca2-3GalNAcb1-4GlcNAcb-Sp0	0	-12.573725
Neu5Aca2-3Galb1-3(Fuca1-4)GlcNAcb-Sp8	0	21.73220000000001
Neu5Aca2-3Galb1-3(Fuca1-4)GlcNAcb1-3Galb1-4(Fuca1-3)GlcNAcb-Sp0	0	-14.857200000000002
Neu5Aca2-3Galb1-3(6S)GalNAca-Sp8	1	28478.61947500001
Neu5Aca2-6(Neu5Aca2-3Galb1-3)GalNAca-Sp14	1	24511.244875
Neu5Aca2-3Galb-Sp8	0	12.357325000000005
Neu5Aca2-3Galb1-3GalNAcb1-3Gala1-4Galb1-4Glcb-Sp0	0	38.9482
Neu5Aca2-3Galb1-3GlcNAcb1-3Galb1-4GlcNAcb-Sp0	0	-12.03705
Fuca1-2(6S)Galb1-4Glcb-Sp0	0	7.220875000000008
Neu5Aca2-3Galb1-3GlcNAcb-Sp0	0	-29.7016
Neu5Aca2-3Galb1-3GlcNAcb-Sp8	0	10.291024999999998
Neu5Aca2-3Galb1-4(6S)GlcNAcb-Sp8	0	30.748850000000004
Neu5Aca2-3Galb1-4(Fuca1-3)(6S)GlcNAcb-Sp8	0	-3.7139749999999982
Neu5Aca2-3Galb1-4(Fuca1-3)GlcNAcb1-3Galb1-4(Fuca1-3)GlcNAcb1-3Galb1-4(Fuca1-3)GlcNAcb-Sp0	0	-1.4673499999999997
Neu5Aca2-3Galb1-4(Fuca1-3)GlcNAcb-Sp0	0	-0.528850000000002
Neu5Aca2-3Galb1-4(Fuca1-3)GlcNAcb-Sp8	0	-7.818925000000004
Neu5Aca2-3Galb1-4(Fuca1-3)GlcNAcb1-3Galb-Sp8	0	-11.711599999999995
Neu5Aca2-3Galb1-4(Fuca1-3)GlcNAcb1-3Galb1-4GlcNAcb-Sp8	0	13.449975000000002
Neu5Aca2-3Galb1-4GlcNAcb1-3Galb1-4GlcNAcb1-3Galb1-4GlcNAcb-Sp0	0	4.557475000000005
Neu5Aca2-3Galb1-4GlcNAcb-Sp0	0	-0.2449500000000029
Neu5Aca2-3Galb1-4GlcNAcb-Sp8	0	5.7967499999999985
Neu5Aca2-3Galb1-4GlcNAcb1-3Galb1-4GlcNAcb-Sp0	0	12.082124999999998
Neu5Aca2-3Galb1-4Glcb-Sp0	0	-4.882149999999996
Neu5Aca2-3Galb1-4Glcb-Sp8	0	22.241275
Neu5Aca2-6GalNAca-Sp8	0	-15.737350000000006
Neu5Aca2-6GalNAcb1-4GlcNAcb-Sp0	0	-19.8703
Neu5Aca2-6Galb1-4(6S)GlcNAcb-Sp8	0	-5.04965
Neu5Aca2-6Galb1-4GlcNAcb-Sp8	0	4.632950000000005
Neu5Aca2-6Galb1-4GlcNAcb1-3Galb1-4GlcNAcb-Sp0	0	21.288650000000004
Neu5Aca2-6Galb1-4Glcb-Sp0	0	-16.791700000000006
Neu5Aca2-6Galb1-4Glcb-Sp8	0	16.621599999999994
Neu5Aca2-6Galb-Sp8	0	29.94095
Neu5Aca2-8Neu5Aca-Sp8	0	7.489450000000005
Neu5Aca2-8Neu5Aca2-3Galb1-4Glcb-Sp0	0	-18.169475
Galb1-3(Fuca1-4)GlcNAcb1-3Galb1-3(Fuca1-4)GlcNAcb-Sp0	0	-6.853799999999998
Neu5Gca2-3Galb1-3(Fuca1-4)GlcNAcb-Sp0	0	-9.860974999999996
Neu5Gca2-3Galb1-3GlcNAcb-Sp0	0	-9.51185
Neu5Gca2-3Galb1-4(Fuca1-3)GlcNAcb-Sp0	0	15.09917500000001
Neu5Gca2-3Galb1-4GlcNAcb-Sp0	0	5.609074999999998
Neu5Gca2-6GalNAca-Sp0	0	17.72735
Neu5Gca-Sp8	0	31.32032499999999
Neu5Aca2-3Galb1-4GlcNAcb1-6(Galb1-3)GalNAca-Sp14	0	-18.379025
Galb1-3GlcNAcb1-3Galb1-3GlcNAcb-Sp0	0	18.221225
Galb1-4(Fuca1-3)GlcNAcb1-3Galb1-3(Fuca1-4)GlcNAcb-Sp0	0	16.899675000000002
Galb1-4GlcNAcb1-3Galb1-3GlcNAcb-Sp0	0	11.939125000000011
Neu5Aca2-3Galb1-3GlcNAcb1-3Galb1-3GlcNAcb-Sp0	0	-2.5046749999999847
Neu5Aca2-3Galb1-4GlcNAcb1-3Galb1-3GlcNAcb-Sp0	0	-13.727474999999998
(6P)Glcb-Sp10	0	23.161325000000005
Galb1-3Galb1-4GlcNAcb-Sp8	0	18.010025000000013
Galb1-4GlcNAcb1-6(Galb1-4GlcNAcb1-3)Galb1-4GlcNAc-Sp0	0	-1.9396999999999984
GlcNAcb1-6(Galb1-4GlcNAcb1-3)Galb1-4GlcNAc-Sp0	0	-10.469800000000003
Galb1-4GlcNAcb1-6Galb1-4GlcNAcb-Sp0	0	-7.076250000000004
GalNAcb1-3Galb-Sp8	0	49.798925
GlcAb1-3GlcNAcb-Sp8	0	12.246625000000005
Neu5Aca2-6Galb1-4GlcNAcb1-2Mana1-6(GlcNAcb1-2Mana1-3)Manb1-4GlcNAcb1-4GlcNAcb-Sp12	0	16.35095
GlcNAcb1-3Man-Sp10	0	-3.9064999999999936
GlcNAcb1-4GlcNAcb-Sp10	0	1.8672500000000056
GlcNAcb1-4GlcNAcb-Sp12	0	-1.205475
MurNAcb1-4GlcNAcb-Sp10	0	-12.404399999999995
Mana1-6Manb-Sp10	0	6.572375000000013
Mana1-6(Mana1-3)Mana1-6(Mana1-3)Manb-Sp10	0	20.113825
Mana1-2Mana1-6(Mana1-3)Mana1-6(Mana1-2Mana1-2Mana1-3)Mana-Sp9	0	23.85365000000001
Mana1-2Mana1-6(Mana1-2Mana1-3)Mana1-6(Mana1-2Mana1-2Mana1-3)Mana-Sp9	0	28.693974999999995
Neu5Aca2-3Galb1-4GlcNAcb1-6(Neu5Aca2-3Galb1-3)GalNAca-Sp14	1	13644.798449999995
Neu5Aca2-6Galb1-4GlcNAcb1-2Mana1-6(Neu5Aca2-3Galb1-4GlcNAcb1-2Mana1-3)Manb1-4GlcNAcb1-4GlcNAcb-Sp12	0	-18.5166
GlcNAcb1-2Mana1-6(Neu5Aca2-6Galb1-4GlcNAcb1-2Mana1-3)Manb1-4GlcNAcb1-4GlcNAcb-Sp12	0	-11.160099999999986
Neu5Aca2-8Neu5Acb-Sp17	0	17.58657500000001
Neu5Aca2-8Neu5Aca2-8Neu5Acb-Sp8	0	-26.250725000000006
Galb1-3GlcNAcb1-2Mana1-6(Galb1-3GlcNAcb1-2Mana1-3)Manb1-4GlcNAcb1-4GlcNAcb-Sp19	0	16.6483
Neu5Aca2-3Galb1-4GlcNAcb1-2Mana1-6(Neu5Aca2-6Galb1-4GlcNAcb1-2Mana1-3)Manb1-4GlcNAcb1-4GlcNAcb-Sp12	0	0.7548249999999967
Galb1-4(Fuca1-3)GlcNAcb1-2Mana1-6(Galb1-4(Fuca1-3)GlcNAcb1-2Mana1-3)Manb1-4GlcNAcb1-4GlcNAcb-Sp20	0	44.245375
Neu5,9Ac2a2-3Galb1-4GlcNAcb-Sp0	0	-9.042875000000002
Neu5,9Ac2a2-3Galb1-3GlcNAcb-Sp0	0	-1.3673749999999991
Neu5Aca2-6Galb1-4GlcNAcb1-3Galb1-3GlcNAcb-Sp0	0	-8.006699999999999
Neu5Aca2-3Galb1-3(Fuca1-4)GlcNAcb1-3Galb1-3(Fuca1-4)GlcNAcb-Sp0	0	35.31090000000001
Neu5Aca2-6Galb1-4GlcNAcb1-3Galb1-4GlcNAcb1-3Galb1-4GlcNAcb-Sp0	0	14.246875
GalNAcb1-3Gala1-4Galb1-4GlcNAcb1-3Galb1-4Glcb-Sp0	0	13.2723
GalNAca1-3(Fuca1-2)Galb1-4GlcNAcb1-3Galb1-4GlcNAcb-Sp0	0	20.29635
GlcNAca1-4Galb1-4GlcNAcb1-3Galb1-4GlcNAcb1-3Galb1-4GlcNAcb-Sp0	0	3.5318750000000065
GlcNAca1-4Galb1-4GlcNAcb1-3Galb1-4Glcb-Sp0	0	-19.44375
GlcNAca1-4Galb1-4GlcNAcb1-3Galb1-4GlcNAcb-Sp0	0	-17.016824999999994
GlcNAca1-4Galb1-3GalNAc-Sp14	0	47.62817500000001
Mana1-6(Neu5Aca2-6Galb1-4GlcNAcb1-2Mana1-3)Manb1-4GlcNAcb1-4GlcNAc-Sp12	0	15.244599999999998
Neu5Aca2-6Galb1-4GlcNAcb1-2Mana1-3Manb1-4GlcNAcb1-4GlcNAc-Sp12	0	9.10385
Galb1-4GlcNAcb1-2Mana1-3Manb1-4GlcNAcb1-4GlcNAc-Sp12	0	9.376725
Galb1-4GlcNAcb1-2Mana1-6Manb1-4GlcNAcb1-4GlcNAc-Sp12	0	-6.827975000000002
GlcNAcb1-2Mana1-6(GlcNAcb1-2Mana1-3)Manb1-4GlcNAcb1-4(Fuca1-6)GlcNAcb-Sp22	0	12.408025000000002
Galb1-4GlcNAcb1-2Mana1-6(Galb1-4GlcNAcb1-2Mana1-3)Manb1-4GlcNAcb1-4(Fuca1-6)GlcNAcb-Sp22	0	23.62375
Galb1-3GlcNAcb1-2Mana1-6(Galb1-3GlcNAcb1-2Mana1-3)Manb1-4GlcNAcb1-4(Fuca1-6)GlcNAcb-Sp22	0	45.36047500000001
(6S)GlcNAcb1-3Galb1-4GlcNAcb-Sp0	0	14.65685
KDNa2-3Galb1-4(Fuca1-3)GlcNAc-Sp0	0	51.57739999999999
KDNa2-3Galb1-3GalNAca-Sp14	1	14335.145975
Fuca1-2Galb1-3GlcNAcb1-2Mana1-6(Fuca1-2Galb1-3GlcNAcb1-2Mana1-3)Manb1-4GlcNAcb1-4GlcNAcb-Sp20	0	52.51815000000002
Fuca1-2Galb1-4GlcNAcb1-2Mana1-6(Fuca1-2Galb1-4GlcNAcb1-2Mana1-3)Manb1-4GlcNAcb1-4GlcNAcb-Sp20	0	44.425425
Galb1-4GlcNAcb1-2Mana1-6(Mana1-3)Manb1-4GlcNAcb1-4GlcNAcb-Sp12	0	-18.560225
Neu5Aca2-6GlcNAcb1-4GlcNAcb1-4GlcNAc-Sp21	0	-22.636424999999992
Galb1-4GlcNAcb1-2Mana1-6(Galb1-4GlcNAcb1-4(Galb1-4GlcNAcb1-2)Mana1-3)Manb1-4GlcNAcb1-4GlcNAc-Sp21	0	59.01450000000001
GalNAca1-3(Fuca1-2)Galb1-4GlcNAcb1-2Mana1-6(GalNAca1-3(Fuca1-2)Galb1-4GlcNAcb1-2Mana1-3)Manb1-4GlcNAcb1-4GlcNAcb-Sp20	0	-10.118375
Gala1-3(Fuca1-2)Galb1-4GlcNAcb1-2Mana1-6(Gala1-3(Fuca1-2)Galb1-4GlcNAcb1-2Mana1-3)Manb1-4GlcNAcb1-4GlcNAcb-Sp20	0	2.32395
Gala1-3Galb1-4(Fuca1-3)GlcNAcb1-2Mana1-6(Gala1-3Galb1-4(Fuca1-3)GlcNAcb1-2Mana1-3)Manb1-4GlcNAcb1-4GlcNAcb-Sp20	0	-26.321175
GalNAca1-3(Fuca1-2)Galb1-3GlcNAcb1-2Mana1-6(GalNAca1-3(Fuca1-2)Galb1-3GlcNAcb1-2Mana1-3)Manb1-4GlcNAcb1-4GlcNAcb-Sp20	0	5.9496249999999975
Gala1-3(Fuca1-2)Galb1-3GlcNAcb1-2Mana1-6(Gala1-3(Fuca1-2)Galb1-3GlcNAcb1-2Mana1-3)Manb1-4GlcNAcb1-4GlcNAcb-Sp20	0	28.301525
Neu5Aca2-3Galb1-4GlcNAcb1-3GalNAc-Sp14	0	4.643825
Neu5Aca2-6Galb1-4GlcNAcb1-3GalNAc-Sp14	0	-3.8940249999999987
Galb1-3GalNAca1-3(Fuca1-2)Galb1-4Glc-Sp0	0	3.2225999999999964
Galb1-3GalNAca1-3(Fuca1-2)Galb1-4GlcNAc-Sp0	0	5.151174999999999
Galb1-3GlcNAcb1-3Galb1-4GlcNAcb1-6(Galb1-3GlcNAcb1-3)Galb1-4Glcb-Sp0	0	18.916775000000012
Galb1-4GlcNAcb1-6(Galb1-4GlcNAcb1-2)Mana1-6(Galb1-4GlcNAcb1-4(Galb1-4GlcNAcb1-2)Mana1-3)Manb1-4GlcNAcb1-4GlcNAcb-Sp21	0	-17.707974999999994
GlcNAcb1-2Mana1-6(GlcNAcb1-4(GlcNAcb1-2)Mana1-3)Manb1-4GlcNAcb1-4GlcNAc-Sp21	0	8.355725000000003
Fuca1-2Galb1-3GalNAca1-3(Fuca1-2)Galb1-4Glcb-Sp0	0	9.806625000000004
Fuca1-2Galb1-3GalNAca1-3(Fuca1-2)Galb1-4GlcNAcb-Sp0	0	13.869899999999989
GalNAca1-3(Fuca1-2)Galb1-3GalNAca1-3(Fuca1-2)Galb1-4GlcNAcb-Sp0	0	26.060925
Gala1-3Galb1-3GlcNAcb1-2Mana1-6(Gala1-3Galb1-3GlcNAcb1-2Mana1-3)Manb1-4GlcNAcb1-4GlcNAc-Sp19	1	320.4919250000001
Neu5Aca2-3Galb1-3GlcNAcb1-2Mana1-6(Neu5Aca2-3Galb1-3GlcNAcb1-2Mana1-3)Manb1-4GlcNAcb1-4GlcNAc-Sp19	0	-3.7500749999999954
GlcNAcb1-2Mana1-6(Galb1-4GlcNAcb1-2Mana1-3)Manb1-4GlcNAcb1-4GlcNAc-Sp12	0	12.0567
Galb1-4GlcNAcb1-2Mana1-6(GlcNAcb1-2Mana1-3)Manb1-4GlcNAcb1-4GlcNAc-Sp12	0	13.043125
Neu5Aca2-3Galb1-3GlcNAcb1-3GalNAca-Sp14	0	18.636675000000004
Fuca1-2Galb1-4GlcNAcb1-3GalNAca-Sp14	0	22.98837500000002
Galb1-4(Fuca1-3)GlcNAcb1-3GalNAca-Sp14	0	63.72087500000001
GalNAca1-3GalNAcb1-3Gala1-4Galb1-4GlcNAcb-Sp0	0	-0.3395749999999964
Gala1-4Galb1-4GlcNAcb1-2Mana1-6(Gala1-4Galb1-4GlcNAcb1-2Mana1-3)Manb1-4GlcNAcb1-4GlcNAcb-Sp24	0	57.311075
Gala1-3Galb1-4GlcNAcb1-3GalNAca-Sp14	0	9.647799999999991
Galb1-3GlcNAcb1-6Galb1-4GlcNAcb-Sp0	0	-17.324275
GalNAcb1-3Gala1-6Galb1-4Glcb-Sp8	0	-0.4275749999999974
Gala1-3(Fuca1-2)Galb1-4(Fuca1-3)Glcb-Sp21	0	5.5522500000000035
Galb1-3GalNAcb1-4(Neu5Aca2-8Neu5Aca2-3)Galb1-4Glcb-Sp0	0	-6.829925000000002
Neu5Aca2-3Galb1-3GalNAcb1-4(Neu5Aca2-8Neu5Aca2-3)Galb1-4Glcb-Sp0	0	14.590425
Gala1-3(Fuca1-2)Galb1-4GlcNAcb1-3GalNAca-Sp14	0	44.58060000000001
GalNAca1-3(Fuca1-2)Galb1-4GlcNAcb1-3GalNAca-Sp14	0	44.58284999999999
GalNAca1-3GalNAcb1-3Gala1-4Galb1-4Glcb-Sp0	0	-4.996200000000002
Fuca1-2Galb1-4(Fuca1-3)GlcNAcb1-3GalNAca-Sp14	1	398.79784999999987
GalNAca1-3(Fuca1-2)Galb1-4(Fuca1-3)GlcNAcb1-3GalNAc-Sp14	1	371.0009500000001
GlcNAcb1-2(GlcNAcb1-6)Mana1-6(GlcNAcb1-2Mana1-3)Manb1-4GlcNAcb1-4GlcNAcb-Sp19	0	0.5658249999999967
Fuca1-2Galb1-3GlcNAcb1-3GalNAc-Sp14	0	33.393100000000004
Gala1-3(Fuca1-2)Galb1-3GlcNAcb1-3GalNAc-Sp14	0	64.64862499999998
GalNAca1-3(Fuca1-2)Galb1-3GlcNAcb1-3GalNAc-Sp14	0	19.409975
Gala1-3Galb1-3GlcNAcb1-3GalNAc-Sp14	0	-0.041024999999999416
Fuca1-2Galb1-3GlcNAcb1-2Mana1-6(Fuca1-2Galb1-3GlcNAcb1-2Mana1-3)Manb1-4GlcNAcb1-4(Fuca1-6)GlcNAcb-Sp22	0	27.74527500000001
Galb1-3GlcNAcb1-6(Galb1-3GlcNAcb1-2)Mana1-6(Galb1-3GlcNAcb1-2Mana1-3)Manb1-4GlcNAcb1-4GlcNAcb-Sp19	0	25.533825
Galb1-4GlcNAcb1-6(Fuca1-2Galb1-3GlcNAcb1-3)Galb1-4Glc-Sp21	0	9.028924999999994
Fuca1-3GlcNAcb1-6(Galb1-4GlcNAcb1-3)Galb1-4Glc-Sp21	0	21.308024999999983
GlcNAcb1-2Mana1-6(GlcNAcb1-4)(GlcNAcb1-2Mana1-3)Manb1-4GlcNAcb1-4GlcNAc-Sp21	0	13.135375000000005
GlcNAcb1-2Mana1-6(GlcNAcb1-4)(GlcNAcb1-4(GlcNAcb1-2)Mana1-3)Manb1-4GlcNAcb1-4GlcNAc-Sp21	0	-18.811725000000006
GlcNAcb1-6(GlcNAcb1-2)Mana1-6(GlcNAcb1-4)(GlcNAcb1-2Mana1-3)Manb1-4GlcNAcb1-4GlcNAc-Sp21	0	-18.939400000000006
Galb1-4GlcNAcb1-2Mana1-6(GlcNAcb1-4)(Galb1-4GlcNAcb1-2Mana1-3)Manb1-4GlcNAcb1-4GlcNAc-Sp21	0	-14.164875000000006
Galb1-4GlcNAcb1-6(Galb1-4GlcNAcb1-2)Mana1-6(GlcNAcb1-4)(Galb1-4GlcNAcb1-2Mana1-3)Manb1-4GlcNAcb1-4GlcNAc-Sp21	0	16.470650000000006
Galb1-4Galb-Sp10	0	-0.7359499999999954
Galb1-6Galb-Sp10	0	18.375125
Neu5Aca2-3Galb1-4GlcNAcb1-3Galb-Sp8	0	-8.435649999999987
GalNAcb1-6GalNAcb-Sp8	0	-6.5230500000000085
(6S)Galb1-3GlcNAcb-Sp0	0	-55.793725
(6S)Galb1-3(6S)GlcNAc-Sp0	0	-1.9714500000000024
Fuca1-2Galb1-4(Fuca1-3)GlcNAcb1-2Mana1-6(Fuca1-2Galb1-4(Fuca1-3)GlcNAcb1-4(Fuca1-2Galb1-4(Fuca1-3)GlcNAcb1-2)Mana1-3)Manb1-4GlcNAcb1-4GlcNAcb-Sp12	0	50.818725
Galb1-4GlcNAcb1-2Mana-Sp0	0	5.002700000000008
Fuca1-2Galb1-4GlcNAcb1-6(Fuca1-2Galb1-4GlcNAcb1-3)GalNAc-Sp14	0	15.973300000000002
Gala1-3Fuca1-2Galb1-4GlcNAcb1-6(Gala1-3Fuca1-2Galb1-4GlcNAcb1-3)GalNAc-Sp14	0	17.252375000000008
GalNAca1-3(Fuca1-2)Galb1-4GlcNAcb1-6(GalNAca1-3(Fuca1-2)Galb1-4GlcNAcb1-3)GalNAc-Sp14	0	6.933349999999997
GalNAcb1-4Galb1-4Glcb-Sp0	0	57.26065000000001
GalNAca1-3(Fuca1-2)Galb1-4GlcNAcb1-2Mana1-6(GalNAca1-3(Fuca1-2)Galb1-4GlcNAcb1-2Mana1-3)Manb1-4GlcNAcb1-4(Fuca1-6)GlcNAcb-Sp22	0	8.683675000000008
Neu5Aca2-6Galb1-4GlcNAcb1-6(Fuca1-2Galb1-3GlcNAcb1-3)Galb1-4Glc-Sp21	0	-6.127300000000004
GalNAca1-3(Fuca1-2)Galb1-3GlcNAcb1-2Mana1-6(GalNAca1-3(Fuca1-2)Galb1-3GlcNAcb1-2Mana1-3)Manb1-4GlcNAcb1-4(Fuca1-6)GlcNAcb-Sp22	0	13.208800000000009
Galb1-4GlcNAcb1-6(Galb1-4GlcNAcb1-2)Mana1-6(Galb1-4GlcNAcb1-2Mana1-3)Manb1-4GlcNAcb1-4GlcNAcb-Sp19	0	33.23435
Neu5Aca2-3Galb1-4GlcNAcb1-2Mana1-6(GlcNAcb1-4)(Neu5Aca2-3Galb1-4GlcNAcb1-2Mana1-3)Manb1-4GlcNAcb1-4GlcNAcb-Sp21	0	-28.056350000000005
Neu5Aca2-3Galb1-4GlcNAcb1-4Mana1-6(GlcNAcb1-4)(Neu5Aca2-3Galb1-4GlcNAcb1-4(Neu5Aca2-3Galb1-4GlcNAcb1-2)Mana1-3)Manb1-4GlcNAcb1-4GlcNAcb-Sp21	0	14.546675000000008
Neu5Aca2-3Galb1-4GlcNAcb1-6(Neu5Aca2-3Galb1-4GlcNAcb1-2)Mana1-6(GlcNAcb1-4)(Neu5Aca2-3Galb1-4GlcNAcb1-2Mana1-3)Manb1-4GlcNAcb1-4GlcNAcb-Sp21	0	-25.36832500000001
Neu5Aca2-3Galb1-4GlcNAcb1-6(Neu5Aca2-3Galb1-4GlcNAcb1-2)Mana1-6(GlcNAcb1-4)(Neu5Aca2-3Galb1-4GlcNAcb1-4(Neu5Aca2-3Galb1-4GlcNAcb1-2)Mana1-3)Manb1-4GlcNAcb1-4GlcNAcb-Sp21	0	-12.623949999999995
Neu5Aca2-6Galb1-4GlcNAcb1-2Mana1-6(GlcNAcb1-4)(Neu5Aca2-6Galb1-4GlcNAcb1-2Mana1-3)Manb1-4GlcNAcb1-4GlcNAcb-Sp21	0	-1.7844249999999915
Neu5Aca2-6Galb1-4GlcNAcb1-4Mana1-6(GlcNAcb1-4)(Neu5Aca2-6Galb1-4GlcNAcb1-4(Neu5Aca2-6Galb1-4GlcNAcb1-2)Mana1-3)Manb1-4GlcNAcb1-4GlcNAcb-Sp21	0	-19.885049999999982
Neu5Aca2-6Galb1-4GlcNAcb1-6(Neu5Aca2-6Galb1-4GlcNAcb1-2)Mana1-6(GlcNAcb1-4)(Neu5Aca2-6Galb1-4GlcNAcb1-4(Neu5Aca2-6Galb1-4GlcNAcb1-2)Mana1-3)Manb1-4GlcNAcb1-4GlcNAcb-Sp21	0	18.348949999999995
Gala1-3(Fuca1-2)Galb1-3GalNAca-Sp8	0	-36.99292499999999
Gala1-3(Fuca1-2)Galb1-3GalNAcb-Sp8	0	21.256050000000013
Glca1-6Glca1-6Glca1-6Glcb-Sp10	0	32.722150000000006
Glca1-4Glca1-4Glca1-4Glcb-Sp10	0	-1.981324999999995
Fuca1-2Galb1-3(Fuca1-4)GlcNAcb1-2Mana1-6(Fuca1-2Galb1-3(Fuca1-4)GlcNAcb1-2Mana1-3)Manb1-4GlcNAcb1-4(Fuca1-6)GlcNAcb1-4(Fuca1-6)GlcNAcb-Sp19	0	29.504675
Neu5Aca2-3Galb1-3GlcNAcb1-6(Neu5Aca2-3Galb1-4GlcNAcb1-2)Mana1-6(Neu5Aca2-3Galb1-3GlcNAcb1-2Mana1-3)Manb1-4GlcNAcb1-4GlcNAcb-Sp19	0	-6.755999999999991
GlcNAcb1-6(GlcNAcb1-2)Mana1-6(GlcNAcb1-2Mana1-3)Manb1-4GlcNAcb1-4(Fuca1-6)GlcNAcb-Sp24	0	57.69387500000001
Galb1-3GlcNAcb1-2Mana1-6(GlcNAcb1-4)(Galb1-3GlcNAcb1-2Mana1-3)Manb1-4GlcNAcb1-4GlcNAcb-Sp21	0	27.596650000000004
Neu5Aca2-6Galb1-4GlcNAcb1-6(Galb1-3GlcNAcb1-3)Galb1-4Glcb-Sp21	0	17.007225000000002
Neu5Aca2-3Galb1-4GlcNAcb1-6GalNAca-Sp14	0	-0.9440750000000016
Neu5Aca2-6Galb1-4GlcNAcb1-6GalNAca-Sp14	0	23.868649999999995
Neu5Aca2-6Galb1-4GlcNAcb1-2Mana1-6(Neu5Aca2-6Galb1-4GlcNAcb1-2Mana1-3)Manb1-4GlcNAcb1-4(Fuca1-6)GlcNAcb-Sp24	0	-4.473125
Neu5Aca2-3Galb1-4GlcNAcb1-2Mana1-6(Neu5Aca2-3Galb1-4GlcNAcb1-2Mana1-3)Manb1-4GlcNAcb1-4(Fuca1-6)GlcNAcb-Sp24	0	-25.338524999999994
Neu5Aca2-3Galb1-3GlcNAcb1-2Mana1-6(GlcNAcb1-4)(Neu5Aca2-3Galb1-3GlcNAcb1-2Mana1-3)Manb1-4GlcNAcb1-4GlcNAc-Sp21	0	23.069475
Neu5Aca2-6Galb1-4GlcNAcb1-6(Fuca1-2Galb1-4(Fuca1-3)GlcNAcb1-3)Galb1-4Glc-Sp21	0	34.32417500000001
Galb1-3GlcNAcb1-6GalNAca-Sp14	0	-24.046524999999992
Gala1-3Galb1-3GlcNAcb1-6GalNAca-Sp14	0	8.777150000000006
(3S)Galb1-3(Fuca1-4)GlcNAcb-Sp0	0	12.209575000000006
Galb1-4(Fuca1-3)GlcNAcb1-6(Neu5Aca2-6(Neu5Aca2-3Galb1-3)GlcNAcb1-3)Galb1-4Glc-Sp21	0	41.75950000000001
Fuca1-2Galb1-4GlcNAcb1-6GalNAca-Sp14	0	12.83065
Gala1-3Galb1-4GlcNAcb1-6GalNAca-Sp14	0	-26.55595
Galb1-4(Fuca1-3)GlcNAcb1-2Mana-Sp0	0	-0.8333499999999994
Fuca1-2(6S)Galb1-3GlcNAcb-Sp0	0	-19.244875
Fuca1-2Galb1-4GlcNAcb1-2Mana-Sp0	0	4.818300000000002
Fuca1-2(6S)Galb1-3(6S)GlcNAcb-Sp0	0	-18.91755
GalNAcb1-4(Fuca1-3)(6S)GlcNAcb-Sp8	0	11.692150000000002
(3S)GalNAcb1-4(Fuca1-3)GlcNAcb-Sp8	0	3.248975000000001
Fuca1-2Galb1-3GlcNAcb1-6(Fuca1-2Galb1-3GlcNAcb1-3)GalNAca-Sp14	0	12.245625
GalNAca1-3(Fuca1-2)Galb1-3GlcNAcb1-6GalNAca-Sp14	0	-13.488074999999998
GlcNAcb1-6(GlcNAcb1-2)Mana1-6(GlcNAcb1-4)(GlcNAcb1-4(GlcNAcb1-2)Mana1-3)Manb1-4GlcNAcb1-4(Fuca1-6)GlcNAc-Sp21	0	-34.11715
Galb1-4GlcNAcb1-6(Galb1-4GlcNAcb1-2)Mana1-6(GlcNAcb1-4Galb1-4GlcNAcb1-4(Galb1-4GlcNAcb1-2)Mana1-3)Manb1-4GlcNAcb1-4(Fuca1-6)GlcNAc-Sp21	0	6.158375000000008
Galb1-3GlcNAca1-3Galb1-4GlcNAcb-Sp8	0	-25.173624999999994
Galb1-3(6S)GlcNAcb-Sp8	0	27.61865
(6S)(4S)GalNAcb1-4GlcNAc-Sp8	0	-23.8741
(6S)GalNAcb1-4GlcNAc-Sp8	0	8.785374999999995
(3S)GalNAcb1-4(3S)GlcNAc-Sp8	0	-44.90107500000001
GalNAcb1-4(6S)GlcNAc-Sp8	0	-11.107999999999995
Galb1-4(6P)GlcNAcb-Sp0	0	-0.8399749999999955
(6P)Galb1-4GlcNAcb-SP0	0	-34.28567499999999
GalNAca1-3(Fuca1-2)Galb1-4GlcNAcb1-6GalNAc-Sp14	0	-3.987799999999997
Gala1-3Galb1-4GlcNAcb1-2Mana-Sp0	0	-1.6570999999999998
Gala1-3(Fuca1-2)Galb1-4GlcNAcb1-2Mana-Sp0	0	-2.934775000000002
Galb1-3GlcNAcb1-2Mana-Sp0	0	64.92835
Gala1-3(Fuca1-2)Galb1-3GlcNAcb1-6GalNAc-Sp14	0	28.2978
Neu5Aca2-3Galb1-3GlcNAcb1-2Mana-Sp0	0	36.77490000000001
Gala1-3Galb1-3GlcNAcb1-2Mana-Sp0	0	-16.010525
GalNAcb1-4GlcNAcb1-2Mana-Sp0	0	-1.570975000000001
Neu5Aca2-3Galb1-3GlcNAcb1-4Galb1-4Glcb-Sp0	0	-22.59465
GlcNAcb1-2Mana1-6(GlcNAcb1-4)(GlcNAcb1-2Mana1-3)Manb1-4GlcNAcb1-4(Fuca1-6)GlcNAc-Sp21	0	26.43125
Fuca1-4(Galb1-3)GlcNAcb1-2Mana-Sp0	0	48.41364999999999
Neu5Aca2-3Galb1-4(Fuca1-3)GlcNAcb1-2Mana-Sp0	0	12.127400000000002
GlcNAcb1-3Galb1-4GlcNAcb1-2Mana1-6(GlcNAcb1-3Galb1-4GlcNAcb1-2Mana1-3)Manb1-4GlcNAcb1-4GlcNAcb-Sp12	0	-31.737625
Galb1-4GlcNAcb1-3Galb1-4GlcNAcb1-2Mana1-6(Galb1-4GlcNAcb1-3Galb1-4GlcNAcb1-2Mana1-3)Manb1-4GlcNAcb1-4GlcNAcb-Sp12	1	234.0555
Galb1-4GlcNAcb1-3Galb1-4GlcNAcb1-2Mana1-6(Galb1-4GlcNAcb1-3Galb1-4GlcNAcb1-2Mana1-3)Manb1-4GlcNAcb1-4GlcNAcb-Sp24	0	41.605350000000016
Neu5Gca2-3Galb1-4GlcNAcb1-3Galb1-4GlcNAcb1-2Mana1-6(Neu5Gca2-3Galb1-4GlcNAcb1-3Galb1-4GlcNAcb1-2Mana1-3)Manb1-4GlcNAcb1-4GlcNAcb-Sp24	0	33.09952500000001
Fuca1-2Galb1-4GlcNAcb1-3Galb1-4GlcNAcb1-2Mana1-6(Fuca1-2Galb1-4GlcNAcb1-3Galb1-4GlcNAcb1-2Mana1-3)Manb1-4GlcNAcb1-4GlcNAcb-Sp24	0	36.851274999999994
GlcNAcb1-3Galb1-4GlcNAcb1-3Galb1-4GlcNAcb1-2Mana1-6(GlcNAcb1-3Galb1-4GlcNAcb1-3Galb1-4GlcNAcb1-2Mana1-3)Manb1-4GlcNAcb1-4GlcNAcb-Sp25	0	34.576725
Galb1-4GlcNAcb1-3Galb1-4GlcNAcb1-3Galb1-4GlcNAcb1-2Mana1-6(Galb1-4GlcNAcb1-3Galb1-4GlcNAcb1-3Galb1-4GlcNAcb1-2Mana1-3)Manb1-4GlcNAcb1-4GlcNAcb-Sp12	1	329.17435
GlcNAcb1-3Galb1-4GlcNAcb1-3Galb1-4GlcNAcb1-3Galb1-4GlcNAcb1-2Mana1-6(GlcNAcb1-3Galb1-4GlcNAcb1-3Galb1-4GlcNAcb1-3Galb1-4GlcNAcb1-2Mana1-3)Manb1-4GlcNAcb1-4GlcNAcb-Sp25	0	-23.410025000000008
Galb1-4GlcNAcb1-3Galb1-4GlcNAcb1-3Galb1-4GlcNAcb1-3Galb1-4GlcNAcb1-2Mana1-6(Galb1-4GlcNAcb1-3Galb1-4GlcNAcb1-3Galb1-4GlcNAcb1-3Galb1-4GlcNAcb1-2Mana1-3)Manb1-4GlcNAcb1-4GlcNAcb-Sp25	0	5.9921000000000015
Galb1-3GlcNAcb1-3Galb1-4GlcNAcb1-2Mana1-6(Galb1-3GlcNAcb1-3Galb1-4GlcNAcb1-2Mana1-3)Manb1-4GlcNAcb1-4GlcNAc-Sp25	0	9.146099999999997
Neu5Gca2-8Neu5Gca2-3Galb1-4GlcNAc-Sp0	0	-16.325975
Neu5Gca2-8Neu5Aca2-3Galb1-4GlcNAc-Sp0	0	-23.170074999999994
Neu5Gca2-8Neu5Gca2-3Galb1-4GlcNAcb1-3Galb1-4GlcNAc-Sp0	0	12.558599999999998
Neu5Gca2-8Neu5Gca2-6Galb1-4GlcNAc-Sp0	0	27.41135
Neu5Aca2-8Neu5Aca2-3Galb1-4GlcNAc-Sp0	0	2.8794000000000075
GlcNAcb1-3Galb1-4GlcNAcb1-6(GlcNAcb1-3Galb1-4GlcNAcb1-2)Mana1-6(GlcNAcb1-3Galb1-4GlcNAcb1-2Mana1-3)Manb1-4GlcNAcb1-4GlcNAc-Sp24	1	305.8586
Gala1-3Galb1-4GlcNAcb1-2Mana1-6(Gala1-3Galb1-4GlcNAcb1-2Mana1-3)Manb1-4GlcNAcb1-4GlcNAc-Sp24	1	343.9554750000001
GalNAcb1-3GlcNAcb-Sp0	0	36.648375
Galb1-4GlcNAcb1-3Galb1-4GlcNAcb1-3Galb1-4GlcNAcb1-3Galb1-4GlcNAcb1-3Galb1-4GlcNAcb1-2Mana1-6(Galb1-4GlcNAcb1-3Galb1-4GlcNAcb1-3Galb1-4GlcNAcb1-3Galb1-4GlcNAcb1-3Galb1-4GlcNAcb1-2Mana1-3)Manb1-4GlcNAcb1-4GlcNAcb-Sp25	0	-9.685750000000002
GlcNAb1-3Galb1-3GalNAc-Sp14	0	11.555500000000006
Galb1-3GlcNAcb1-6(Galb1-3)GalNAc-Sp14	0	36.655675
Galb1-4GlcNAcb1-3Galb1-4GlcNAcb1-3Galb1-4GlcNAcb1-3Galb1-4GlcNAcb1-3Galb1-4GlcNAcb1-3Galb1-4GlcNAcb1-2Mana1-6(Galb1-4GlcNAcb1-3Galb1-4GlcNAcb1-3Galb1-4GlcNAcb1-3Galb1-4GlcNAcb1-3Galb1-4GlcNAcb1-3Galb1-4GlcNAcb1-2Mana1-3)Manb1-4GlcNAcb1-4GlcNAcb-Sp25	0	39.916875
(3S)GlcAb1-3Galb1-4GlcNAcb1-3Galb1-4Glc-Sp0	0	18.17157500000001
(3S)GlcAb1-3Galb1-4GlcNAcb1-2Mana-Sp0	0	-22.924574999999994
Galb1-3GlcNAcb1-3Galb1-4GlcNAcb1-3Galb1-4GlcNAcb1-6(Galb1-3GlcNAcb1-3Galb1-4GlcNAcb1-3Galb1-4GlcNAb1-2)Mana1-6(Galb1-3GlcNAcb1-3Galb1-4GlcNAcb1-3Galb1-4GlcNAcb1-2Mana1-3)Manb1-4GlcNAcb1-4(Fuca1-6)GlcNAcb-Sp24	0	48.263525
Neu5Aca2-8Neu5Aca2-3Galb1-3GalNAcb1-4(Neu5Aca2-3)Galb1-4Glc-Sp21	0	-2.4180000000000046
Galb1-4GlcNAcb1-3Galb1-4GlcNAcb1-2Mana1-6(Galb1-4GlcNAcb1-3Galb1-4GlcNAcb1-2Mana1-3)Manb1-4GlcNAcb1-4(Fuca1-6)GlcNAcb-Sp24	1	262.056025
Galb1-4GlcNAcb1-3Galb1-4GlcNAcb1-3Galb1-4GlcNAcb1-2Mana1-6(Galb1-4GlcNAcb1-3Galb1-4GlcNAcb1-3Galb1-4GlcNAcb1-2Mana1-3)Manb1-4GlcNAcb1-4(Fuca1-6)GlcNAcb-Sp24	1	325.19745
Galb1-4GlcNAcb1-3Galb1-4GlcNAcb1-3Galb1-4GlcNAcb1-3Galb1-4GlcNAcb1-2Mana1-6(Galb1-4GlcNAcb1-3Galb1-4GlcNAcb1-3Galb1-4GlcNAcb1-3Galb1-4GlcNAcb1-2Mana1-3)Manb1-4GlcNAcb1-4(Fuca1-6)GlcNAcb-Sp24	1	282.33427499999993
Galb1-4GlcNAcb1-3Galb1-4GlcNAcb1-6(Galb1-4GlcNAcb1-3Galb1-4GlcNAb1-2)Mana1-6(Galb1-4GlcNAcb1-3Galb1-4GlcNAcb1-2Mana1-3)Manb1-4GlcNAcb1-4(Fuca1-6)GlcNAcb-Sp24	1	414.23687500000005
Galb1-4GlcNAcb1-3Galb1-4GlcNAcb1-3Galb1-4GlcNAcb1-6(Galb1-4GlcNAcb1-3Galb1-4GlcNAcb1-3Galb1-4GlcNAb1-2)Mana1-6(Galb1-4GlcNAcb1-3Galb1-4GlcNAcb1-3Galb1-4GlcNAcb1-2Mana1-3)Manb1-4GlcNAcb1-4(Fuca1-6)GlcNAcb-Sp24	1	334.66345
GlcNAcb1-3Galb1-4GlcNAcb1-3Galb1-4GlcNAcb1-3Galb1-4GlcNAcb1-6(GlcNAcb1-3Galb1-4GlcNAcb1-3Galb1-4GlcNAcb1-3Galb1-4GlcNAb1-2)Mana1-6(GlcNAcb1-3Galb1-4GlcNAcb1-3Galb1-4GlcNAcb1-3Galb1-4GlcNAcb1-2Mana1-3)Manb1-4GlcNAcb1-4(Fuca1-6)GlcNAcb-Sp24	0	1.6923999999999992
GlcNAcb1-3Galb1-4GlcNAcb1-3Galb1-4GlcNAcb1-3Galb1-4GlcNAcb1-3Galb1-4GlcNAcb1-6(GlcNAcb1-3Galb1-4GlcNAcb1-3Galb1-4GlcNAcb1-3Galb1-4GlcNAcb1-3Galb1-4GlcNAb1-2)Mana1-6(GlcNAcb1-3Galb1-4GlcNAcb1-3Galb1-4GlcNAcb1-3Galb1-4GlcNAcb1-3Galb1-4GlcNAcb1-2Mana1-3)Manb1-4GlcNAcb1-4(Fuca1-6)GlcNAcb-Sp24	0	-13.767324999999992
Galb1-4GlcNAcb1-3Galb1-4GlcNAcb1-3Galb1-4GlcNAcb1-3Galb1-4GlcNAcb1-3Galb1-4GlcNAcb1-6(Galb1-4GlcNAcb1-3Galb1-4GlcNAcb1-3Galb1-4GlcNAcb1-3Galb1-4GlcNAcb1-3Galb1-4GlcNAb1-2)Mana1-6(Galb1-4GlcNAcb1-3Galb1-4GlcNAcb1-3Galb1-4GlcNAcb1-3Galb1-4GlcNAcb1-3Galb1-4GlcNAcb1-2Mana1-3)Manb1-4GlcNAcb1-4(Fuca1-6)GlcNAcb-Sp24	0	24.93962500000001
Neu5Aca2-3Galb1-4GlcNAcb1-3Galb1-4GlcNAcb1-3GalNAca-Sp14	0	24.167249999999992
GlcNAcb1-3Galb1-4GlcNAcb1-3GalNAca-Sp14	0	-3.8298749999999933
GlcNAcb1-3Galb1-4GlcNAcb1-6(GlcNAcb1-3Galb1-4GlcNAcb1-3)GalNAca-Sp14	0	-5.951875
Neu5Aca2-3Galb1-4GlcNAcb1-3Galb1-4GlcNAcb1-6(Neu5Aca2-3Galb1-4GlcNAcb1-3Galb1-4GlcNAcb1-3)GalNAca-Sp14	0	5.255224999999996
Galb1-4GlcNAcb1-3Galb1-3GalNAca-Sp14	0	27.970875
Neu5Aca2-6Galb1-4GlcNAcb1-3Galb1-4GlcNAcb1-6(Galb1-3)GalNAca-Sp14	0	48.50065000000001
GlcNAcb1-6(Neu5Aca2-3Galb1-3)GalNAca-Sp14	1	14602.201575
Neu5Aca2-6Galb1-4GlcNAcb1-3Galb1-4GlcNAcb1-3Galb1-4GlcNAcb1-2Mana1-6(Neu5Aca2-6Galb1-4GlcNAcb1-3Galb1-4GlcNAcb1-3Galb1-4GlcNAcb1-2Mana1-3)Manb1-4GlcNAcb1-4GlcNAcb-Sp12	1	260.4009749999999
GlcNAcb1-3Fuca-Sp21	0	17.341099999999994
Galb1-3GalNAcb1-4(Neu5Aca2-8Neu5Aca2-8Neu5Aca2-3)Galb1-4Glcb-Sp21	0	39.2079
