# Supplementary material for: Identifying glycan motifs using a novel subtree mining approach
Source: BMC Bioinformatics. 2020 Feb 4;21:42. doi: 10.1186/s12859-020-3374-4 (PMC7001330; doi:10.1186/s12859-020-3374-4)
Supplement: Supplementary file 6 — Additional file 6 Training and test sets. CSV files for all training and test sets used for this manuscript. [file 12859_2020_3374_MOESM6_ESM.zip › CV_Folds/CV_Folds/fold_5/training_set_PNA_14030_10ug_v5.0_DATA.csv]

glycan	binding	rfu
Gala-Sp8	0	15.789825000000002
Mana-Sp8	0	5.063675
GalNAca-Sp8	0	14.319375
GalNAca-Sp15	0	12.172475000000002
Fuca-Sp8	0	7.138000000000003
Fuca-Sp9	0	12.9646
Rhaa-Sp8	0	1.9394999999999991
Neu5Aca-Sp8	0	5.7561500000000025
Neu5Aca-Sp11	0	3.19445
Neu5Acb-Sp8	0	8.155774999999998
Galb-Sp8	0	6.382100000000002
Manb-Sp8	0	8.259449999999998
GlcNAcb-Sp0	0	7.298075000000001
GlcNAcb-Sp8	0	4.823299999999999
GlcN(Gc)b-Sp8	0	4.3774250000000015
Galb1-4GlcNAcb1-6(Galb1-4GlcNAcb1-3)GalNAca-Sp8	0	9.95375
Galb1-4GlcNAcb1-6(Galb1-4GlcNAcb1-3)GalNAc-Sp14	0	15.342699999999995
GlcNAcb1-6(GlcNAcb1-4)(GlcNAcb1-3)GlcNAc-Sp8	0	7.943125
(3S)Galb1-4(Fuca1-3)(6S)Glc-Sp0	0	21.12855
(3S)Galb1-4Glcb-Sp8	0	8.317224999999997
(3S)Galb1-4(6S)Glcb-Sp0	0	5.947675
(3S)Galb1-4(6S)Glcb-Sp8	0	9.809825
(3S)Galb1-3(Fuca1-4)GlcNAcb-Sp8	0	1.8653000000000013
(3S)Galb1-3GalNAca-Sp8	0	5.087249999999999
(3S)Galb1-3GlcNAcb-Sp0	0	0.7231500000000004
(3S)Galb1-3GlcNAcb-Sp8	0	3.5077000000000016
(3S)Galb1-4(Fuca1-3)GlcNAc-Sp0	0	16.671225
(3S)Galb1-4(Fuca1-3)GlcNAc-Sp8	0	7.626049999999997
(3S)Galb1-4(6S)GlcNAcb-Sp0	0	11.57125
(3S)Galb1-4(6S)GlcNAcb-Sp8	0	-0.2237749999999981
(3S)Galb1-4GlcNAcb-Sp8	0	4.440125
(3S)Galb-Sp8	0	15.4959
(6S)(4S)Galb1-4GlcNAcb-Sp0	0	14.474325000000007
(4S)Galb1-4GlcNAcb-Sp8	0	3.3013000000000003
(6P)Mana-Sp8	0	16.365325000000006
(6S)Galb1-4Glcb-Sp0	0	3.459975
(6S)Galb1-4Glcb-Sp8	0	22.380625
(6S)Galb1-4GlcNAcb-Sp8	0	6.3104999999999976
Neu5Aca2-3(6S)Galb1-4GlcNAcb-Sp8	0	2.5942000000000007
(6S)GlcNAcb-Sp8	0	-0.2293499999999984
Neu5,9Ac2a-Sp8	0	4.5847
Neu5,9Ac2a2-6Galb1-4GlcNAcb-Sp8	0	0.6639750000000006
GlcNAcb1-2Mana1-6(GlcNAcb1-2Mana1-3)Manb1-4GlcNAcb1-4GlcNAcb-Sp13	0	8.486625000000002
Neu5Aca2-6Galb1-4GlcNAcb1-2Mana1-6(Neu5Aca2-6Galb1-4GlcNAcb1-2Mana1-3)Manb1-4GlcNAcb1-4GlcNAcb-Sp21	0	6.1500999999999975
Neu5Aca2-6Galb1-4GlcNAcb1-2Mana1-6(Neu5Aca2-6Galb1-4GlcNAcb1-2Mana1-3)Manb1-4GlcNAcb1-4GlcNAcb-Sp24	0	13.300525
Fuca1-2Galb1-3GalNAcb1-3Gala-Sp9	0	7.666349999999998
Fuca1-2Galb1-3(Fuca1-4)GlcNAcb-Sp8	0	9.886175
Fuca1-2Galb1-3GalNAca-Sp8	0	3.477675
Fuca1-2Galb1-3GalNAca-Sp14	0	15.076575000000002
Fuca1-2Galb1-3GalNAcb1-4(Neu5Aca2-3)Galb1-4Glcb-Sp0	0	16.673725
Fuca1-2Galb1-3GalNAcb1-4(Neu5Aca2-3)Galb1-4Glcb-Sp9	0	12.319825
Fuca1-2Galb1-3GlcNAcb1-3Galb1-4Glcb-Sp8	0	1.8202250000000009
Fuca1-2Galb1-3GlcNAcb1-3Galb1-4Glcb-Sp10	0	4.816374999999999
Fuca1-2Galb1-3GlcNAcb-Sp0	0	7.630049999999999
Fuca1-2Galb1-3GlcNAcb-Sp8	0	5.24045
Fuca1-2Galb1-4(Fuca1-3)GlcNAcb1-3Galb1-4(Fuca1-3)GlcNAcb-Sp0	0	8.81365
Fuca1-2Galb1-4(Fuca1-3)GlcNAcb1-3Galb1-4(Fuca1-3)GlcNAcb1-3Galb1-4(Fuca1-3)GlcNAcb-Sp0	0	8.086925
Fuca1-2Galb1-4(Fuca1-3)GlcNAcb-Sp0	0	2.6582999999999988
Fuca1-2Galb1-4GlcNAcb1-3Galb1-4GlcNAcb-Sp0	0	3.177875000000001
Fuca1-2Galb1-4GlcNAcb1-3Galb1-4GlcNAcb1-3Galb1-4GlcNAcb-Sp0	0	7.259349999999998
Fuca1-2Galb1-4GlcNAcb-Sp0	0	3.7452249999999982
Fuca1-2Galb1-4GlcNAcb-Sp8	0	9.212175000000002
Fuca1-2Galb1-4Glcb-Sp0	0	3.644174999999999
Fuca1-2Galb-Sp8	0	12.8833
Fuca1-3GlcNAcb-Sp8	0	13.928525
Fuca1-4GlcNAcb-Sp8	0	0.2350500000000002
GalNAca1-3(Fuca1-2)Galb1-3GlcNAcb-Sp0	0	8.048625000000001
GalNAca1-3(Fuca1-2)Galb1-4(Fuca1-3)GlcNAcb-Sp0	0	11.32665
(3S)Galb1-4(Fuca1-3)Glcb-Sp0	0	8.470699999999999
GalNAca1-3(Fuca1-2)Galb1-4GlcNAcb-Sp0	0	5.313374999999999
GalNAca1-3(Fuca1-2)Galb1-4GlcNAcb-Sp8	0	3.790775
GalNAca1-3(Fuca1-2)Galb1-4Glcb-Sp0	0	11.747725
GalNAca1-3(Fuca1-2)Galb-Sp18	0	7.4292
GalNAca1-3GalNAcb-Sp8	0	1.8918499999999978
GalNAca1-4(Fuca1-2)Galb1-4GlcNAcb-Sp8	0	7.358974999999999
GalNAcb1-3GalNAca-Sp8	0	1.241575000000001
GalNAcb1-3(Fuca1-2)Galb-Sp8	0	4.66385
GalNAcb1-3Gala1-4Galb1-4GlcNAcb-Sp0	0	16.612575
GalNAcb1-4(Fuca1-3)GlcNAcb-Sp0	0	7.105449999999998
GalNAcb1-4GlcNAcb-Sp0	0	5.221074999999998
GalNAcb1-4GlcNAcb-Sp8	0	8.417374999999998
Gala1-3(Fuca1-2)Galb1-3GlcNAcb-Sp0	0	11.405224999999998
Gala1-3(Fuca1-2)Galb1-3GlcNAcb-Sp8	0	11.830474999999998
Gala1-3(Fuca1-2)Galb1-4(Fuca1-3)GlcNAcb-Sp8	0	11.820324999999995
Gala1-3(Fuca1-2)Galb1-4GlcNAc-Sp0	0	6.313875
Gala1-3(Fuca1-2)Galb-Sp18	0	5.512600000000003
Gala1-4(Gala1-3)Galb1-4GlcNAcb-Sp8	0	12.4342
Gala1-3GalNAca-Sp16	0	3.94475
Gala1-3GalNAcb-Sp8	0	7.645399999999999
Gala1-3Galb1-4(Fuca1-3)GlcNAcb-Sp8	0	10.39
Gala1-3Galb1-3GlcNAcb-Sp0	0	8.154175000000002
Gala1-3Galb1-4GlcNAcb-Sp8	0	4.155425000000001
Gala1-3Galb1-4Glcb-Sp0	0	13.302199999999996
Gala1-3Galb1-4Glc-Sp10	0	12.667675000000004
Gala1-3Galb-Sp8	0	7.432274999999999
Gala1-4(Fuca1-2)Galb1-4GlcNAcb-Sp8	0	14.281325000000002
Gala1-4Galb1-4GlcNAcb-Sp0	0	4.493549999999996
Gala1-4Galb1-4GlcNAcb-Sp8	0	7.70425
Gala1-4Galb1-4Glcb-Sp0	0	13.879600000000002
Gala1-6Glcb-Sp8	0	8.18675
Galb1-2Galb-Sp8	0	4.2949
Galb1-3(Fuca1-4)GlcNAcb1-3Galb1-4(Fuca1-3)GlcNAcb-Sp0	0	2.513275
Galb1-3GlcNAcb1-3Galb1-4(Fuca1-3)GlcNAcb-Sp0	0	3.00605
Galb1-3(Fuca1-4)GlcNAc-Sp0	0	2.429675
Galb1-3(Fuca1-4)GlcNAc-Sp8	0	4.006400000000001
Fuca1-4(Galb1-3)GlcNAcb-Sp8	0	3.301725
Galb1-4GlcNAcb1-6GalNAca-Sp8	0	0.9619999999999987
GlcNAcb1-6(Galb1-3)GalNAca-Sp8	1	29108.471350000003
Neu5Aca2-6(Galb1-3)GalNAca-Sp8	1	12579.874525
Neu5Aca2-6(Galb1-3)GalNAca-Sp14	1	3684.134575
Neu5Acb2-6(Galb1-3)GalNAca-Sp8	1	16937.612924999998
Neu5Aca2-6(Galb1-3)GlcNAcb1-4Galb1-4Glcb-Sp10	0	8.489525
Galb1-3GalNAca-Sp8	1	23551.932349999995
Galb1-3GalNAca-Sp14	1	7750.4612499999985
Galb1-3GalNAca-Sp16	1	3862.379025
Galb1-3GalNAcb-Sp8	1	29219.989500000003
Galb1-3GalNAcb1-4(Neu5Aca2-3)Galb1-4Glcb-Sp0	1	24013.389249999997
Galb1-3GlcNAcb1-3Galb1-4GlcNAcb-Sp0	0	-0.3792750000000016
Galb1-3GlcNAcb1-3Galb1-4Glcb-Sp10	0	4.290125
Galb1-3GlcNAcb-Sp8	0	6.799624999999999
Galb1-4(Fuca1-3)GlcNAcb-Sp0	0	2.4076499999999985
Galb1-4(Fuca1-3)GlcNAcb-Sp8	0	0.18215000000000006
Galb1-4(Fuca1-3)GlcNAcb1-3Galb1-4(Fuca1-3)GlcNAcb-Sp0	0	16.66905
Galb1-4(Fuca1-3)GlcNAcb1-3Galb1-4(Fuca1-3)GlcNAcb1-3Galb1-4(Fuca1-3)GlcNAcb-Sp0	0	6.197974999999998
Galb1-4(6S)Glcb-Sp0	0	6.0421999999999985
Galb1-4(6S)Glcb-Sp8	0	21.213625000000008
Galb1-4GalNAca1-3(Fuca1-2)Galb1-4GlcNAcb-Sp8	1	601.6481000000001
Galb1-4GalNAcb1-3(Fuca1-2)Galb1-4GlcNAcb-Sp8	0	3.1590500000000006
Galb1-4GlcNAcb1-3GalNAca-Sp8	0	6.382399999999999
Galb1-4GlcNAcb1-3GalNAc-Sp14	0	6.071499999999998
Galb1-4GlcNAcb1-3Galb1-4(Fuca1-3)GlcNAcb1-3Galb1-4(Fuca1-3)GlcNAcb-Sp0	0	7.861525
Galb1-4GlcNAcb1-3Galb1-4GlcNAcb1-3Galb1-4GlcNAcb-Sp0	0	10.026125000000002
Galb1-4GlcNAcb1-3Galb1-4GlcNAcb-Sp0	0	7.766024999999999
Galb1-4GlcNAcb1-3Galb1-4Glcb-Sp0	0	20.38285
Galb1-4GlcNAcb1-6(Galb1-3)GalNAca-Sp8	1	30265.983250000005
Galb1-4GlcNAcb1-6(Galb1-3)GalNAc-Sp14	1	24475.0214
Galb1-4GlcNAcb-Sp0	0	7.7469
Galb1-4GlcNAcb-Sp23	0	4.55495
Galb1-4Glcb-Sp0	0	15.180725
Galb1-4Glcb-Sp8	0	10.439025
GlcNAca1-3Galb1-4GlcNAcb-Sp8	0	10.645749999999998
GlcNAca1-6Galb1-4GlcNAcb-Sp8	0	2.718699999999997
GlcNAcb1-2Galb1-3GalNAca-Sp8	0	8.848024999999998
GlcNAcb1-6(GlcNAcb1-3)GalNAca-Sp8	0	15.635300000000004
GlcNAcb1-6(GlcNAcb1-3)GalNAca-Sp14	0	2.174475000000001
GlcNAcb1-6(GlcNAcb1-3)Galb1-4GlcNAcb-Sp8	1	2648.623675
GlcNAcb1-3Galb-Sp8	0	9.7787
GlcNAcb1-3Galb1-4GlcNAcb-Sp0	0	4.9560499999999985
GlcNAcb1-3Galb1-4GlcNAcb-Sp8	0	11.628500000000004
GlcNAcb1-3Galb1-4GlcNAcb1-3Galb1-4GlcNAcb-Sp0	0	18.706325000000003
GlcNAcb1-4-MDPLys	0	7.193474999999999
GlcNAcb1-6(GlcNAcb1-4)GalNAca-Sp8	0	1.06745
GlcNAcb1-4GlcNAcb1-4GlcNAcb1-4GlcNAcb1-4GlcNAcb1-4GlcNAcb1-Sp8	0	7.4785249999999985
GlcNAcb1-4GlcNAcb1-4GlcNAcb1-4GlcNAcb1-4GlcNAcb1-Sp8	0	10.903175
GlcNAcb1-4GlcNAcb1-4GlcNAcb-Sp8	0	6.749424999999999
GlcNAcb1-6GalNAca-Sp8	0	11.994475
GlcNAcb1-6Galb1-4GlcNAcb-Sp8	0	10.063875
Glca1-4Glcb-Sp8	0	10.859899999999998
Glca1-4Glca-Sp8	0	11.140925
Glca1-6Glca1-6Glcb-Sp8	0	9.4873
Glcb1-4Glcb-Sp8	0	17.736999999999995
Glcb1-6Glcb-Sp8	0	9.3023
GlcAa-Sp8	0	8.552075
GlcAb1-3Galb-Sp8	0	7.040049999999997
GlcAb1-6Galb-Sp8	0	4.98545
KDNa2-3Galb1-3GlcNAcb-Sp0	0	9.983199999999998
KDNa2-3Galb1-4GlcNAcb-Sp0	0	11.153675
Mana1-2Mana1-2Mana1-3Mana-Sp9	0	4.510199999999998
Mana1-2Mana1-2Mana1-6(Mana1-3)Mana-Sp9	0	9.0144
Mana1-6(Mana1-3)Mana1-6(Mana1-2Mana1-3)Manb1-4GlcNAcb1-4GlcNAcb-Sp12	1	72.455675
Mana1-6(Mana1-3)Mana1-6(Mana1-3)Manb1-4GlcNAcb1-4GlcNAcb-Sp12	0	6.377600000000001
Manb1-4GlcNAcb-Sp0	0	7.3931999999999976
Neu5Aca2-3Galb1-4GlcNAcb1-3Galb1-4(Fuca1-3)GlcNAcb-Sp0	0	19.929800000000004
(3S)Galb1-4(Fuca1-3)(6S)GlcNAcb-Sp8	0	6.257825
Fuca1-2(6S)Galb1-4GlcNAcb-Sp0	0	6.6997750000000025
Fuca1-2Galb1-4(6S)GlcNAcb-Sp8	0	8.0301
Fuca1-2(6S)Galb1-4(6S)Glcb-Sp0	0	12.922724999999998
Neu5Aca2-3Galb1-3GalNAca-Sp8	0	4.2558250000000015
GalNAcb1-4(Neu5Aca2-8Neu5Aca2-8Neu5Aca2-8Neu5Aca2-3)Galb1-4Glcb-Sp0	0	5.973974999999998
GalNAcb1-4(Neu5Aca2-8Neu5Aca2-8Neu5Aca2-3)Galb1-4Glcb-Sp0	0	6.448424999999999
Neu5Aca2-8Neu5Aca2-8Neu5Aca2-3Galb1-4Glcb-Sp0	0	2.4133249999999986
Neu5Aca2-8Neu5Aca2-8Neu5Aca-Sp8	0	5.815274999999998
Neu5Aca2-3(6S)Galb1-4(Fuca1-3)GlcNAcb-Sp8	0	14.9066
GalNAcb1-4(Neu5Aca2-3)Galb1-4GlcNAcb-Sp0	0	6.9894000000000025
GalNAcb1-4(Neu5Aca2-3)Galb1-4GlcNAcb-Sp8	0	15.988425
GalNAcb1-4(Neu5Aca2-3)Galb1-4Glcb-Sp0	0	-2.4827749999999984
Neu5Aca2-3Galb1-3GalNAcb1-4(Neu5Aca2-3)Galb1-4Glcb-Sp0	0	-0.37464999999999904
Neu5Aca2-6(Neu5Aca2-3)GalNAca-Sp8	0	1.7429249999999996
Neu5Aca2-3GalNAca-Sp8	0	1.8336500000000004
Neu5Aca2-3Galb1-3(Fuca1-4)GlcNAcb-Sp8	0	5.146675
Neu5Aca2-3Galb1-4(Neu5Aca2-3Galb1-3)GlcNAcb-Sp8	0	11.675625
Neu5Aca2-6(Neu5Aca2-3Galb1-3)GalNAca-Sp8	0	7.165775
Neu5Aca2-6(Neu5Aca2-3Galb1-3)GalNAca-Sp14	0	18.063724999999994
Neu5Aca2-3Galb-Sp8	0	22.6142
Neu5Aca2-3Galb1-3GalNAcb1-3Gala1-4Galb1-4Glcb-Sp0	0	5.624749999999999
Neu5Aca2-3Galb1-3GlcNAcb1-3Galb1-4GlcNAcb-Sp0	0	6.964475
Fuca1-2(6S)Galb1-4Glcb-Sp0	0	7.020199999999997
Neu5Aca2-3Galb1-3GlcNAcb-Sp0	0	10.6271
Neu5Aca2-3Galb1-3GlcNAcb-Sp8	0	6.040850000000002
Neu5Aca2-3Galb1-4(6S)GlcNAcb-Sp8	0	6.511175
Neu5Aca2-3Galb1-4(Fuca1-3)(6S)GlcNAcb-Sp8	0	4.804925000000001
Neu5Aca2-3Galb1-4(Fuca1-3)GlcNAcb1-3Galb1-4(Fuca1-3)GlcNAcb1-3Galb1-4(Fuca1-3)GlcNAcb-Sp0	0	11.9166
Neu5Aca2-3Galb1-4(Fuca1-3)GlcNAcb-Sp0	0	3.3430250000000012
Neu5Aca2-3Galb1-4(Fuca1-3)GlcNAcb-Sp8	0	-2.2597999999999985
Neu5Aca2-3Galb1-4(Fuca1-3)GlcNAcb1-3Galb-Sp8	0	4.830875000000002
Neu5Aca2-3Galb1-4(Fuca1-3)GlcNAcb1-3Galb1-4GlcNAcb-Sp8	0	9.5828
Neu5Aca2-3Galb1-4GlcNAcb1-3Galb1-4GlcNAcb1-3Galb1-4GlcNAcb-Sp0	0	4.6167500000000015
Neu5Aca2-3Galb1-4GlcNAcb-Sp0	0	4.039174999999997
Neu5Aca2-3Galb1-4GlcNAcb1-3Galb1-4GlcNAcb-Sp0	0	2.0569000000000006
Neu5Aca2-3Galb1-4Glcb-Sp8	0	18.496125
Neu5Aca2-6GalNAca-Sp8	0	2.2571249999999976
Neu5Aca2-6GalNAcb1-4GlcNAcb-Sp0	0	3.5003499999999987
Neu5Aca2-6Galb1-4(6S)GlcNAcb-Sp8	0	1.3496750000000004
Neu5Aca2-6Galb1-4GlcNAcb-Sp8	0	4.990324999999999
Neu5Aca2-6Galb1-4GlcNAcb1-3Galb1-4GlcNAcb-Sp0	0	5.8321000000000005
Neu5Aca2-6Galb1-4Glcb-Sp8	0	6.9700500000000005
Neu5Aca2-6Galb-Sp8	0	10.3075
Neu5Aca2-8Neu5Aca-Sp8	0	5.179050000000002
Neu5Aca2-8Neu5Aca2-3Galb1-4Glcb-Sp0	0	4.0679750000000015
Galb1-3(Fuca1-4)GlcNAcb1-3Galb1-3(Fuca1-4)GlcNAcb-Sp0	0	13.241075
Neu5Acb2-6GalNAca-Sp8	0	12.215500000000002
Neu5Gca2-3Galb1-3GlcNAcb-Sp0	0	3.981524999999999
Neu5Gca2-3Galb1-4(Fuca1-3)GlcNAcb-Sp0	0	11.753475000000002
Neu5Gca2-3Galb1-4GlcNAcb-Sp0	0	2.199725000000001
Neu5Gca2-3Galb1-4Glcb-Sp0	0	14.494425
Neu5Gca2-6Galb1-4GlcNAcb-Sp0	0	9.102375000000002
Neu5Aca2-3Galb1-4GlcNAcb1-6(Galb1-3)GalNAca-Sp14	1	13759.85435
Galb1-3GlcNAcb1-3Galb1-3GlcNAcb-Sp0	0	8.282150000000001
Galb1-4(Fuca1-3)(6S)GlcNAcb-Sp0	0	17.207975000000005
Galb1-4(Fuca1-3)GlcNAcb1-3Galb1-3(Fuca1-4)GlcNAcb-Sp0	0	18.979225
Neu5Aca2-3Galb1-4GlcNAcb1-3Galb1-3GlcNAcb-Sp0	0	3.199
4S(3S)Galb1-4GlcNAcb-Sp0	0	10.482725000000002
(6S)Galb1-4(6S)GlcNAcb-Sp0	0	0.09759999999999992
(6P)Glcb-Sp10	0	16.744425
Galb1-3Galb1-4GlcNAcb-Sp8	1	364.5244000000001
GlcNAcb1-6(Galb1-4GlcNAcb1-3)Galb1-4GlcNAc-Sp0	0	8.057975
Galb1-4GlcNAca1-6Galb1-4GlcNAcb-Sp0	0	11.729675000000002
GalNAcb1-3Galb-Sp8	0	5.257075
GlcAb1-3GlcNAcb-Sp8	0	6.533949999999999
GlcNAcb1-3Man-Sp10	0	7.1184499999999975
GlcNAcb1-4GlcNAcb-Sp10	0	5.697474999999999
GlcNAcb1-4GlcNAcb-Sp12	0	17.655475000000006
MurNAcb1-4GlcNAcb-Sp10	0	6.361549999999998
Mana1-6Manb-Sp10	0	16.9255
Mana1-6(Mana1-3)Mana1-6(Mana1-3)Manb-Sp10	0	20.9723
Mana1-2Mana1-6(Mana1-3)Mana1-6(Mana1-2Mana1-2Mana1-3)Mana-Sp9	0	5.630350000000001
Mana1-2Mana1-6(Mana1-2Mana1-3)Mana1-6(Mana1-2Mana1-2Mana1-3)Mana-Sp9	0	1.6276499999999992
Neu5Aca2-3Galb1-4GlcNAcb1-6(Neu5Aca2-3Galb1-3)GalNAca-Sp14	0	13.154725000000004
Neu5Aca2-6Galb1-4GlcNAcb1-2Mana1-6(Neu5Aca2-3Galb1-4GlcNAcb1-2Mana1-3)Manb1-4GlcNAcb1-4GlcNAcb-Sp12	0	3.001175
Galb1-4GlcNAcb1-2Mana1-6(Neu5Aca2-6Galb1-4GlcNAcb1-2Mana1-3)Manb1-4GlcNAcb1-4GlcNAcb-Sp12	0	6.889974999999992
GlcNAcb1-2Mana1-6(Neu5Aca2-6Galb1-4GlcNAcb1-2Mana1-3)Manb1-4GlcNAcb1-4GlcNAcb-Sp12	0	7.2315999999999985
Neu5Aca2-8Neu5Acb-Sp17	0	2.772375000000001
Neu5Aca2-8Neu5Aca2-8Neu5Acb-Sp8	0	1.7147750000000013
Neu5Gcb2-6Galb1-4GlcNAc-Sp8	0	5.415549999999998
Neu5Aca2-3Galb1-4GlcNAcb1-2Mana1-6(Neu5Aca2-3Galb1-4GlcNAcb1-2Mana1-3)Manb1-4GlcNAcb1-4GlcNAcb-Sp12	0	12.07965
Galb1-4(Fuca1-3)GlcNAcb1-2Mana1-6(Galb1-4(Fuca1-3)GlcNAcb1-2Mana1-3)Manb1-4GlcNAcb1-4GlcNAcb-Sp20	0	2.9149749999999988
Neu5,9Ac2a2-3Galb1-3GlcNAcb-Sp0	0	8.035125
Neu5Aca2-6Galb1-4GlcNAcb1-3Galb1-3GlcNAcb-Sp0	0	4.687925
Neu5Aca2-3Galb1-3(Fuca1-4)GlcNAcb1-3Galb1-3(Fuca1-4)GlcNAcb-Sp0	0	22.301675
Neu5Aca2-6Galb1-4GlcNAcb1-3Galb1-4GlcNAcb1-3Galb1-4GlcNAcb-Sp0	0	11.876075000000005
Gala1-4Galb1-4GlcNAcb1-3Galb1-4Glcb-Sp0	0	6.523425000000001
GalNAcb1-3Gala1-4Galb1-4GlcNAcb1-3Galb1-4Glcb-Sp0	0	10.552175000000002
GalNAca1-3(Fuca1-2)Galb1-4GlcNAcb1-3Galb1-4GlcNAcb-Sp0	0	3.7675750000000017
GlcNAca1-4Galb1-4GlcNAcb-Sp0	0	5.694324999999999
GlcNAca1-4Galb1-3GlcNAcb-Sp0	0	5.049974999999998
GlcNAca1-4Galb1-4GlcNAcb1-3Galb1-4(Fuca1-3)GlcNAcb1-3Galb1-4(Fuca1-3)GlcNAcb-Sp0	0	17.192699999999995
Neu5Aca2-6Galb1-4GlcNAcb1-2Mana1-6(Mana1-3)Manb1-4GlcNAcb1-4GlcNAc-Sp12	0	10.6504
Mana1-6(Neu5Aca2-6Galb1-4GlcNAcb1-2Mana1-3)Manb1-4GlcNAcb1-4GlcNAc-Sp12	0	8.836525000000004
Neu5Aca2-6Galb1-4GlcNAcb1-2Mana1-6Manb1-4GlcNAcb1-4GlcNAc-Sp12	0	6.8228750000000025
Galb1-4GlcNAcb1-2Mana1-3Manb1-4GlcNAcb1-4GlcNAc-Sp12	0	3.761099999999997
GlcNAcb1-2Mana1-6(GlcNAcb1-2Mana1-3)Manb1-4GlcNAcb1-4(Fuca1-6)GlcNAcb-Sp22	0	5.0867
Galb1-4GlcNAcb1-2Mana1-6(Galb1-4GlcNAcb1-2Mana1-3)Manb1-4GlcNAcb1-4(Fuca1-6)GlcNAcb-Sp22	0	16.721975
Galb1-3GlcNAcb1-2Mana1-6(Galb1-3GlcNAcb1-2Mana1-3)Manb1-4GlcNAcb1-4(Fuca1-6)GlcNAcb-Sp22	0	17.491875
KDNa2-3Galb1-4(Fuca1-3)GlcNAc-Sp0	0	6.818999999999996
KDNa2-6Galb1-4GlcNAc-Sp0	0	10.530625
KDNa2-3Galb1-4Glc-Sp0	0	0.2804500000000001
KDNa2-3Galb1-3GalNAca-Sp14	0	14.343450000000002
Fuca1-2Galb1-3GlcNAcb1-2Mana1-6(Fuca1-2Galb1-3GlcNAcb1-2Mana1-3)Manb1-4GlcNAcb1-4GlcNAcb-Sp20	0	8.7571
Galb1-4GlcNAcb1-2Mana1-6(Mana1-3)Manb1-4GlcNAcb1-4GlcNAcb-Sp12	0	-0.6951750000000008
Neu5Aca2-6GlcNAcb1-4GlcNAc-Sp21	0	14.604750000000005
Neu5Aca2-6GlcNAcb1-4GlcNAcb1-4GlcNAc-Sp21	0	6.170625
Galb1-4GlcNAcb1-2Mana1-6(Galb1-4GlcNAcb1-4(Galb1-4GlcNAcb1-2)Mana1-3)Manb1-4GlcNAcb1-4GlcNAc-Sp21	0	8.667725
Gala1-3(Fuca1-2)Galb1-4GlcNAcb1-2Mana1-6(Gala1-3(Fuca1-2)Galb1-4GlcNAcb1-2Mana1-3)Manb1-4GlcNAcb1-4GlcNAcb-Sp20	0	8.632299999999997
Gala1-3Galb1-4(Fuca1-3)GlcNAcb1-2Mana1-6(Gala1-3Galb1-4(Fuca1-3)GlcNAcb1-2Mana1-3)Manb1-4GlcNAcb1-4GlcNAcb-Sp20	0	5.791725000000002
GalNAca1-3(Fuca1-2)Galb1-3GlcNAcb1-2Mana1-6(GalNAca1-3(Fuca1-2)Galb1-3GlcNAcb1-2Mana1-3)Manb1-4GlcNAcb1-4GlcNAcb-Sp20	0	9.074550000000002
Gala1-3(Fuca1-2)Galb1-3GlcNAcb1-2Mana1-6(Gala1-3(Fuca1-2)Galb1-3GlcNAcb1-2Mana1-3)Manb1-4GlcNAcb1-4GlcNAcb-Sp20	0	12.093975
Neu5Aca2-3Galb1-4GlcNAcb1-3GalNAc-Sp14	0	7.518849999999999
Neu5Aca2-6Galb1-4GlcNAcb1-3GalNAc-Sp14	0	6.2676000000000025
Neu5Aca2-3Galb1-4(Fuca1-3)GlcNAcb1-3GalNAca-Sp14	0	12.459225000000002
GalNAcb1-4GlcNAcb1-2Mana1-6(GalNAcb1-4GlcNAcb1-2Mana1-3)Manb1-4GlcNAcb1-4GlcNAc-Sp12	1	83.12870000000002
Galb1-3GalNAca1-3(Fuca1-2)Galb1-4Glc-Sp0	1	29982.5296
Galb1-3GalNAca1-3(Fuca1-2)Galb1-4GlcNAc-Sp0	1	35803.24515
Galb1-3GlcNAcb1-3Galb1-4GlcNAcb1-6(Galb1-3GlcNAcb1-3)Galb1-4Glcb-Sp0	0	8.469425
Galb1-4GlcNAcb1-6(Fuca1-4(Fuca1-2Galb1-3)GlcNAcb1-3)Galb1-4Glc-Sp21	0	9.104924999999998
Galb1-4(Fuca1-3)GlcNAcb1-6(Fuca1-4(Fuca1-2Galb1-3)GlcNAcb1-3)Galb1-4Glc-Sp21	0	11.415625
Galb1-4GlcNAcb1-6(Galb1-4GlcNAcb1-2)Mana1-6(Galb1-4GlcNAcb1-4(Galb1-4GlcNAcb1-2)Mana1-3)Manb1-4GlcNAcb1-4GlcNAcb-Sp21	0	14.058550000000002
GlcNAcb1-2Mana1-6(GlcNAcb1-4(GlcNAcb1-2)Mana1-3)Manb1-4GlcNAcb1-4GlcNAc-Sp21	1	203.652425
Fuca1-2Galb1-3GalNAca1-3(Fuca1-2)Galb1-4GlcNAcb-Sp0	1	376.67720000000014
Gala1-3Galb1-3GlcNAcb1-2Mana1-6(Gala1-3Galb1-3GlcNAcb1-2Mana1-3)Manb1-4GlcNAcb1-4GlcNAc-Sp19	0	21.403025
Gala1-3Galb1-3(Fuca1-4)GlcNAcb1-2Mana1-6(Gala1-3Galb1-3(Fuca1-4)GlcNAcb1-2Mana1-3)Manb1-4GlcNAcb1-4GlcNAc-Sp19	0	15.228474999999998
GlcNAcb1-2Mana1-6(Galb1-4GlcNAcb1-2Mana1-3)Manb1-4GlcNAcb1-4GlcNAc-Sp12	0	15.653874999999996
Neu5Aca2-3Galb1-3GlcNAcb1-3GalNAca-Sp14	0	6.29355
Fuca1-2Galb1-4GlcNAcb1-3GalNAca-Sp14	0	6.392225
Galb1-4(Fuca1-3)GlcNAcb1-3GalNAca-Sp14	0	11.806824999999995
GalNAca1-3GalNAcb1-3Gala1-4Galb1-4GlcNAcb-Sp0	0	0.8776999999999989
Gala1-4Galb1-3GlcNAcb1-2Mana1-6(Gala1-4Galb1-3GlcNAcb1-2Mana1-3)Manb1-4GlcNAcb1-4GlcNAcb-Sp19	0	3.2696750000000003
Gala1-4Galb1-4GlcNAcb1-2Mana1-6(Gala1-4Galb1-4GlcNAcb1-2Mana1-3)Manb1-4GlcNAcb1-4GlcNAcb-Sp24	0	15.812549999999995
Gala1-3Galb1-4GlcNAcb1-3GalNAca-Sp14	0	-0.8945249999999998
Galb1-3GlcNAcb1-6Galb1-4GlcNAcb-Sp0	0	5.281875
GalNAcb1-3Gala1-6Galb1-4Glcb-Sp8	0	20.385724999999994
Gala1-3(Fuca1-2)Galb1-4(Fuca1-3)Glcb-Sp21	0	12.39235
Galb1-4GlcNAcb1-6(Neu5Aca2-6Galb1-3GlcNAcb1-3)Galb1-4Glc-Sp21	0	16.719600000000003
Galb1-3GalNAcb1-4(Neu5Aca2-8Neu5Aca2-3)Galb1-4Glcb-Sp0	1	3279.355375
Gala1-3(Fuca1-2)Galb1-4GlcNAcb1-3GalNAca-Sp14	0	5.566274999999997
GalNAca1-3(Fuca1-2)Galb1-4GlcNAcb1-3GalNAca-Sp14	0	13.155124999999995
Gala1-3(Fuca1-2)Galb1-4(Fuca1-3)GlcNAcb1-3GalNAc-Sp14	0	7.789274999999997
Galb1-4(Fuca1-3)GlcNAcb1-2Mana1-6(Galb1-4(Fuca1-3)GlcNAcb1-2Mana1-3)Manb1-4GlcNAcb1-4(Fuca1-6)GlcNAcb-Sp22	0	8.909875000000003
GlcNAcb1-2(GlcNAcb1-6)Mana1-6(GlcNAcb1-2Mana1-3)Manb1-4GlcNAcb1-4GlcNAcb-Sp19	0	0.7982499999999986
Fuca1-2Galb1-3GlcNAcb1-3GalNAc-Sp14	0	-0.10719999999999884
Gala1-3(Fuca1-2)Galb1-3GlcNAcb1-3GalNAc-Sp14	0	5.393324999999997
Gala1-3Galb1-3GlcNAcb1-3GalNAc-Sp14	0	-4.136649999999999
Fuca1-2Galb1-3GlcNAcb1-2Mana1-6(Fuca1-2Galb1-3GlcNAcb1-2Mana1-3)Manb1-4GlcNAcb1-4(Fuca1-6)GlcNAcb-Sp22	0	2.5497249999999987
Gala1-3(Fuca1-2)Galb1-4GlcNAcb1-2Mana1-6(Gala1-3(Fuca1-2)Galb1-4GlcNAcb1-2Mana1-3)Manb1-4GlcNAcb1-4(Fuca1-6)GlcNAcb-Sp22	0	6.425524999999998
Galb1-4GlcNAcb1-6(Fuca1-2Galb1-3GlcNAcb1-3)Galb1-4Glc-Sp21	0	2.451299999999998
GlcNAcb1-2Mana1-6(GlcNAcb1-4)(GlcNAcb1-2Mana1-3)Manb1-4GlcNAcb1-4GlcNAc-Sp21	0	3.792275000000002
GlcNAcb1-2Mana1-6(GlcNAcb1-4)(GlcNAcb1-4(GlcNAcb1-2)Mana1-3)Manb1-4GlcNAcb1-4GlcNAc-Sp21	0	6.328099999999999
GlcNAcb1-6(GlcNAcb1-2)Mana1-6(GlcNAcb1-4)(GlcNAcb1-2Mana1-3)Manb1-4GlcNAcb1-4GlcNAc-Sp21	0	5.991225000000003
GlcNAcb1-6(GlcNAcb1-2)Mana1-6(GlcNAcb1-4)(GlcNAcb1-4(GlcNAcb1-2)Mana1-3)Manb1-4GlcNAcb1-4GlcNAc-Sp21	0	7.451574999999999
Galb1-4GlcNAcb1-2Mana1-6(GlcNAcb1-4)(Galb1-4GlcNAcb1-2Mana1-3)Manb1-4GlcNAcb1-4GlcNAc-Sp21	0	0.3171999999999997
Galb1-4GlcNAcb1-2Mana1-6(GlcNAcb1-4)(Galb1-4GlcNAcb1-4(Galb1-4GlcNAcb1-2)Mana1-3)Manb1-4GlcNAcb1-4GlcNAc-Sp21	0	1.7305749999999982
Galb1-4GlcNAcb1-6(Galb1-4GlcNAcb1-2)Mana1-6(GlcNAcb1-4)(Galb1-4GlcNAcb1-2Mana1-3)Manb1-4GlcNAcb1-4GlcNAc-Sp21	0	-0.6126749999999976
Galb1-4GlcNAcb1-6(Galb1-4GlcNAcb1-2)Mana1-6(GlcNAcb1-4)(Galb1-4GlcNAcb1-4(Galb1-4GlcNAcb1-2)Mana1-3)Manb1-4GlcNAcb1-4GlcNAc-Sp21	0	2.83565
Galb1-6Galb-Sp10	0	2.2563999999999997
GalNAcb1-6GalNAcb-Sp8	0	15.69645
(6S)Galb1-3(6S)GlcNAc-Sp0	0	3.3748749999999976
Fuca1-2Galb1-4(Fuca1-3)GlcNAcb1-2Mana1-6(Fuca1-2Galb1-4(Fuca1-3)GlcNAcb1-4(Fuca1-2Galb1-4(Fuca1-3)GlcNAcb1-2)Mana1-3)Manb1-4GlcNAcb1-4GlcNAcb-Sp12	0	9.053025
Galb1-4GlcNAcb1-2Mana-Sp0	0	3.81265
Fuca1-2Galb1-4GlcNAcb1-6(Fuca1-2Galb1-4GlcNAcb1-3)GalNAc-Sp14	0	1.9447249999999985
Gala1-3Fuca1-2Galb1-4GlcNAcb1-6(Gala1-3Fuca1-2Galb1-4GlcNAcb1-3)GalNAc-Sp14	0	12.822874999999998
GalNAca1-3(Fuca1-2)Galb1-4GlcNAcb1-6(GalNAca1-3(Fuca1-2)Galb1-4GlcNAcb1-3)GalNAc-Sp14	0	3.7541749999999983
Neu5Aca2-8Neu5Aca2-3Galb1-3GalNAcb1-4(Neu5Aca2-8Neu5Aca2-3)Galb1-4Glcb-Sp0	0	1.290725
GalNAcb1-4Galb1-4Glcb-Sp0	0	5.8690750000000005
GalNAca1-3(Fuca1-2)Galb1-4GlcNAcb1-2Mana1-6(GalNAca1-3(Fuca1-2)Galb1-4GlcNAcb1-2Mana1-3)Manb1-4GlcNAcb1-4(Fuca1-6)GlcNAcb-Sp22	0	7.9930249999999985
Gala1-3(Fuca1-2)Galb1-3GlcNAcb1-2Mana1-6(Gala1-3(Fuca1-2)Galb1-3GlcNAcb1-2Mana1-3)Manb1-4GlcNAcb1-4(Fuca1-6)GlcNAcb-Sp22	0	7.6587
Neu5Aca2-6Galb1-4GlcNAcb1-6(Fuca1-2Galb1-3GlcNAcb1-3)Galb1-4Glc-Sp21	0	6.038324999999998
Galb1-4GlcNAcb1-6(Galb1-4GlcNAcb1-2)Mana1-6(Galb1-4GlcNAcb1-2Mana1-3)Manb1-4GlcNAcb1-4GlcNAcb-Sp19	0	11.721324999999998
Neu5Aca2-3Galb1-4GlcNAcb1-2Mana1-6(GlcNAcb1-4)(Neu5Aca2-3Galb1-4GlcNAcb1-2Mana1-3)Manb1-4GlcNAcb1-4GlcNAcb-Sp21	0	4.414475000000003
Neu5Aca2-3Galb1-4GlcNAcb1-4Mana1-6(GlcNAcb1-4)(Neu5Aca2-3Galb1-4GlcNAcb1-4(Neu5Aca2-3Galb1-4GlcNAcb1-2)Mana1-3)Manb1-4GlcNAcb1-4GlcNAcb-Sp21	0	7.553850000000002
Neu5Aca2-3Galb1-4GlcNAcb1-6(Neu5Aca2-3Galb1-4GlcNAcb1-2)Mana1-6(GlcNAcb1-4)(Neu5Aca2-3Galb1-4GlcNAcb1-2Mana1-3)Manb1-4GlcNAcb1-4GlcNAcb-Sp21	0	0.20284999999999886
Neu5Aca2-3Galb1-4GlcNAcb1-6(Neu5Aca2-3Galb1-4GlcNAcb1-2)Mana1-6(GlcNAcb1-4)(Neu5Aca2-3Galb1-4GlcNAcb1-4(Neu5Aca2-3Galb1-4GlcNAcb1-2)Mana1-3)Manb1-4GlcNAcb1-4GlcNAcb-Sp21	0	-8.66235
Neu5Aca2-6Galb1-4GlcNAcb1-2Mana1-6(GlcNAcb1-4)(Neu5Aca2-6Galb1-4GlcNAcb1-2Mana1-3)Manb1-4GlcNAcb1-4GlcNAcb-Sp21	0	-1.0348750000000004
Neu5Aca2-6Galb1-4GlcNAcb1-4Mana1-6(GlcNAcb1-4)(Neu5Aca2-6Galb1-4GlcNAcb1-4(Neu5Aca2-6Galb1-4GlcNAcb1-2)Mana1-3)Manb1-4GlcNAcb1-4GlcNAcb-Sp21	0	14.864874999999998
Neu5Aca2-6Galb1-4GlcNAcb1-6(Neu5Aca2-6Galb1-4GlcNAcb1-2)Mana1-6(GlcNAcb1-4)(Neu5Aca2-6Galb1-4GlcNAcb1-2Mana1-3)Manb1-4GlcNAcb1-4GlcNAcb-Sp21	0	3.972125
Neu5Aca2-6Galb1-4GlcNAcb1-6(Neu5Aca2-6Galb1-4GlcNAcb1-2)Mana1-6(GlcNAcb1-4)(Neu5Aca2-6Galb1-4GlcNAcb1-4(Neu5Aca2-6Galb1-4GlcNAcb1-2)Mana1-3)Manb1-4GlcNAcb1-4GlcNAcb-Sp21	0	-2.059775
Gala1-3(Fuca1-2)Galb1-3GalNAca-Sp8	0	6.22045
Gala1-3(Fuca1-2)Galb1-3GalNAcb-Sp8	0	13.661399999999995
Glca1-4Glca1-4Glca1-4Glcb-Sp10	0	17.435875
Neu5Aca2-3Galb1-4GlcNAcb1-6(Neu5Aca2-3Galb1-4GlcNAcb1-3)GalNAca-Sp14	0	-2.093075
Fuca1-2Galb1-4(Fuca1-3)GlcNAcb1-2Mana1-6(Fuca1-2Galb1-4(Fuca1-3)GlcNAcb1-2Mana1-3)Manb1-4GlcNAcb1-4(Fuca1-6)GlcNAcb-Sp24	0	12.0505
Fuca1-2Galb1-3(Fuca1-4)GlcNAcb1-2Mana1-6(Fuca1-2Galb1-3(Fuca1-4)GlcNAcb1-2Mana1-3)Manb1-4GlcNAcb1-4(Fuca1-6)GlcNAcb1-4(Fuca1-6)GlcNAcb-Sp19	0	17.307900000000007
Neu5Aca2-3Galb1-3GlcNAcb1-6(Neu5Aca2-3Galb1-4GlcNAcb1-2)Mana1-6(Neu5Aca2-3Galb1-3GlcNAcb1-2Mana1-3)Manb1-4GlcNAcb1-4GlcNAcb-Sp19	0	4.400475
Galb1-3GlcNAcb1-2Mana1-6(GlcNAcb1-4)(Galb1-3GlcNAcb1-2Mana1-3)Manb1-4GlcNAcb1-4GlcNAcb-Sp21	0	12.65445
Neu5Aca2-6Galb1-4GlcNAcb1-6(Galb1-3GlcNAcb1-3)Galb1-4Glcb-Sp21	0	3.2517499999999986
Neu5Aca2-3Galb1-4GlcNAcb1-2Mana-Sp0	0	0.9297250000000012
Neu5Aca2-3Galb1-4GlcNAcb1-6GalNAca-Sp14	0	6.25325
Neu5Aca2-6Galb1-4GlcNAcb1-6GalNAca-Sp14	0	7.448875
Neu5Aca2-6Galb1-4GlcNAcb1-6(Neu5Aca2-6Galb1-4GlcNAcb1-3)GalNAca-Sp14	0	6.99485
Neu5Aca2-6Galb1-4GlcNAcb1-2Mana1-6(Neu5Aca2-6Galb1-4GlcNAcb1-2Mana1-3)Manb1-4GlcNAcb1-4(Fuca1-6)GlcNAcb-Sp24	0	6.820825000000006
Mana1-6(Mana1-3)Manb1-4GlcNAcb1-4(Fuca1-6)GlcNAcb-Sp19	0	0.17717500000000186
Neu5Aca2-3Galb1-3GlcNAcb1-2Mana1-6(GlcNAcb1-4)(Neu5Aca2-3Galb1-3GlcNAcb1-2Mana1-3)Manb1-4GlcNAcb1-4GlcNAc-Sp21	0	2.448500000000001
Galb1-3GlcNAcb1-6GalNAca-Sp14	0	1.2720999999999982
Gala1-3Galb1-3GlcNAcb1-6GalNAca-Sp14	0	13.204774999999994
Galb1-3(Fuca1-4)GlcNAcb1-6GalNAca-Sp14	0	6.953024999999998
Neu5Aca2-3Galb1-3GlcNAcb1-6GalNAca-Sp14	0	5.284375
Galb1-4(Fuca1-3)GlcNAcb1-6(Neu5Aca2-6(Neu5Aca2-3Galb1-3)GlcNAcb1-3)Galb1-4Glc-Sp21	0	16.165150000000004
Fuca1-2Galb1-4GlcNAcb1-6GalNAca-Sp14	0	7.852225000000002
Gala1-3Galb1-4GlcNAcb1-6GalNAca-Sp14	0	2.134475
Galb1-4(Fuca1-3)GlcNAcb1-2Mana-Sp0	0	0.39395000000000013
Fuca1-2(6S)Galb1-3GlcNAcb-Sp0	0	3.5076750000000008
Gala1-3(Fuca1-2)Galb1-4GlcNAcb1-6GalNAca-Sp14	0	-3.9503999999999975
Fuca1-2Galb1-4GlcNAcb1-2Mana-Sp0	0	-6.621224999999999
GalNAcb1-4(Fuca1-3)(6S)GlcNAcb-Sp8	0	-0.9233249999999984
Fuca1-2Galb1-3GlcNAcb1-6(Fuca1-2Galb1-3GlcNAcb1-3)GalNAca-Sp14	0	12.287699999999996
GalNAca1-3(Fuca1-2)Galb1-3GlcNAcb1-6GalNAca-Sp14	0	7.696999999999997
GlcNAcb1-6(GlcNAcb1-2)Mana1-6(GlcNAcb1-4)(GlcNAcb1-4(GlcNAcb1-2)Mana1-3)Manb1-4GlcNAcb1-4(Fuca1-6)GlcNAc-Sp21	0	-2.5467499999999994
Galb1-4GlcNAcb1-6(Galb1-4GlcNAcb1-2)Mana1-6(GlcNAcb1-4Galb1-4GlcNAcb1-4(Galb1-4GlcNAcb1-2)Mana1-3)Manb1-4GlcNAcb1-4(Fuca1-6)GlcNAc-Sp21	0	9.172749999999997
Galb1-3GlcNAca1-3Galb1-4GlcNAcb-Sp8	0	-7.0626250000000015
Galb1-3(6S)GlcNAcb-Sp8	0	-7.9480999999999975
(6S)GalNAcb1-4GlcNAc-Sp8	0	-1.3460750000000008
(3S)GalNAcb1-4(3S)GlcNAc-Sp8	0	-1.7651750000000008
GalNAcb1-4(6S)GlcNAc-Sp8	0	5.0363000000000016
(3S)GalNAcb1-4GlcNAc-Sp8	0	0.24409999999999954
(4S)GalNAcb-Sp10	0	12.864575000000002
GalNAca1-3(Fuca1-2)Galb1-4GlcNAcb1-6GalNAc-Sp14	0	6.192574999999996
Neu5Aca2-6Galb1-4GlcNAcb1-2Man-Sp0	0	4.36815
Gala1-3(Fuca1-2)Galb1-4GlcNAcb1-2Mana-Sp0	0	8.5295
Galb1-3GlcNAcb1-2Mana-Sp0	0	0.5383249999999986
Gala1-3(Fuca1-2)Galb1-3GlcNAcb1-6GalNAc-Sp14	0	4.663675
GlcNAcb1-2Mana1-6(GlcNAcb1-4)(GlcNAcb1-2Mana1-3)Manb1-4GlcNAcb1-4(Fuca1-6)GlcNAc-Sp21	0	1.8291500000000005
Galb1-4GlcNAcb1-2Mana1-6(GlcNAcb1-4)(Galb1-4GlcNAcb1-2Mana1-3)Manb1-4GlcNAcb1-4(Fuca1-6)GlcNAc-Sp21	0	-4.292275
Galb1-4GlcNAcb1-2Mana1-6(Galb1-4GlcNAcb1-4)(Galb1-4GlcNAcb1-2Mana1-3)Manb1-4GlcNAcb1-4(Fuca1-6)GlcNAc-Sp21	0	5.753450000000003
Fuca1-4(Galb1-3)GlcNAcb1-2Mana-Sp0	0	14.14435
GlcNAcb1-3Galb1-4GlcNAcb1-6(GlcNAcb1-3)Galb1-4GlcNAc-Sp0	1	5203.31675
GalNAca1-3(Fuca1-2)Galb1-3GalNAcb1-3Gala1-4Galb1-4Glc-Sp21	0	8.786825
Gala1-3(Fuca1-2)Galb1-3GalNAcb1-3Gala1-4Galb1-4Glc-Sp21	0	7.294950000000003
Galb1-3GalNAcb1-3Gal-Sp21	1	32028.2885
GlcNAcb1-3Galb1-4GlcNAcb1-2Mana1-6(GlcNAcb1-3Galb1-4GlcNAcb1-2Mana1-3)Manb1-4GlcNAcb1-4GlcNAcb-Sp25	1	621.3041000000002
Galb1-4GlcNAcb1-3Galb1-4GlcNAcb1-2Mana1-6(Galb1-4GlcNAcb1-3Galb1-4GlcNAcb1-2Mana1-3)Manb1-4GlcNAcb1-4GlcNAcb-Sp24	0	17.375850000000003
Neu5Gca2-3Galb1-4GlcNAcb1-3Galb1-4GlcNAcb1-2Mana1-6(Neu5Gca2-3Galb1-4GlcNAcb1-3Galb1-4GlcNAcb1-2Mana1-3)Manb1-4GlcNAcb1-4GlcNAcb-Sp24	0	13.174525
Fuca1-2Galb1-4GlcNAcb1-3Galb1-4GlcNAcb1-2Mana1-6(Fuca1-2Galb1-4GlcNAcb1-3Galb1-4GlcNAcb1-2Mana1-3)Manb1-4GlcNAcb1-4GlcNAcb-Sp24	0	13.333949999999998
GlcNAcb1-3Galb1-4GlcNAcb1-3Galb1-4GlcNAcb1-2Mana1-6(GlcNAcb1-3Galb1-4GlcNAcb1-3Galb1-4GlcNAcb1-2Mana1-3)Manb1-4GlcNAcb1-4GlcNAcb-Sp12	1	95.022675
Galb1-4GlcNAcb1-3Galb1-4GlcNAcb1-3Galb1-4GlcNAcb1-2Mana1-6(Galb1-4GlcNAcb1-3Galb1-4GlcNAcb1-3Galb1-4GlcNAcb1-2Mana1-3)Manb1-4GlcNAcb1-4GlcNAcb-Sp12	1	126.003225
Galb1-4GlcNAcb1-3Galb1-4GlcNAcb1-3Galb1-4GlcNAcb1-2Mana1-6(Galb1-4GlcNAcb1-3Galb1-4GlcNAcb1-3Galb1-4GlcNAcb1-2Mana1-3)Manb1-4GlcNAcb1-4GlcNAcb-Sp24	0	15.023775
GlcNAcb1-3Galb1-4GlcNAcb1-3Galb1-4GlcNAcb1-3Galb1-4GlcNAcb1-2Mana1-6(GlcNAcb1-3Galb1-4GlcNAcb1-3Galb1-4GlcNAcb1-3Galb1-4GlcNAcb1-2Mana1-3)Manb1-4GlcNAcb1-4GlcNAcb-Sp25	1	3253.850525
Galb1-4GlcNAcb1-3Galb1-4GlcNAcb1-3Galb1-4GlcNAcb1-3Galb1-4GlcNAcb1-2Mana1-6(Galb1-4GlcNAcb1-3Galb1-4GlcNAcb1-3Galb1-4GlcNAcb1-3Galb1-4GlcNAcb1-2Mana1-3)Manb1-4GlcNAcb1-4GlcNAcb-Sp25	0	16.744975
Galb1-3GlcNAcb1-3Galb1-4GlcNAcb1-2Mana1-6(Galb1-3GlcNAcb1-3Galb1-4GlcNAcb1-2Mana1-3)Manb1-4GlcNAcb1-4GlcNAc-Sp25	0	14.730124999999996
Neu5Gca2-8Neu5Gca2-3Galb1-4GlcNAc-Sp0	0	-0.22592500000000104
Neu5Aca2-8Neu5Gca2-3Galb1-4GlcNAc-Sp0	0	7.027824999999996
Neu5Gca2-8Neu5Aca2-3Galb1-4GlcNAc-Sp0	0	-0.8418500000000009
Neu5Gca2-8Neu5Gca2-6Galb1-4GlcNAc-Sp0	0	3.648275
Neu5Aca2-8Neu5Aca2-3Galb1-4GlcNAc-Sp0	0	9.263075000000002
GlcNAcb1-3Galb1-4GlcNAcb1-6(GlcNAcb1-3Galb1-4GlcNAcb1-2)Mana1-6(GlcNAcb1-3Galb1-4GlcNAcb1-2Mana1-3)Manb1-4GlcNAcb1-4GlcNAc-Sp24	1	1989.8546250000006
GlcNAcb1-3Galb1-4GlcNAcb1-6(GlcNAcb1-3Galb1-3)GalNAca-Sp14	0	11.008575000000002
GalNAcb1-3GlcNAcb-Sp0	0	-0.01924999999999777
GalNAcb1-4GlcNAcb1-3GalNAcb1-4GlcNAcb-Sp0	0	2.367975000000003
GlcNAcb1-3Galb1-4GlcNAcb1-3Galb1-4GlcNAcb1-3Galb1-4GlcNAcb1-3Galb1-4GlcNAcb1-2Mana1-6(GlcNAcb1-3Galb1-4GlcNAcb1-3Galb1-4GlcNAcb1-3Galb1-4GlcNAcb1-3Galb1-4GlcNAcb1-2Mana1-3)Manb1-4GlcNAcb1-4GlcNAcb-Sp25	1	2360.478225
Galb1-4GlcNAcb1-3Galb1-4GlcNAcb1-3Galb1-4GlcNAcb1-3Galb1-4GlcNAcb1-3Galb1-4GlcNAcb1-2Mana1-6(Galb1-4GlcNAcb1-3Galb1-4GlcNAcb1-3Galb1-4GlcNAcb1-3Galb1-4GlcNAcb1-3Galb1-4GlcNAcb1-2Mana1-3)Manb1-4GlcNAcb1-4GlcNAcb-Sp25	0	12.662925000000005
Galb1-3GlcNAcb1-6(Galb1-3)GalNAc-Sp14	1	15709.534225
Galb1-4GlcNAcb1-3Galb1-4GlcNAcb1-3Galb1-4GlcNAcb1-3Galb1-4GlcNAcb1-3Galb1-4GlcNAcb1-3Galb1-4GlcNAcb1-2Mana1-6(Galb1-4GlcNAcb1-3Galb1-4GlcNAcb1-3Galb1-4GlcNAcb1-3Galb1-4GlcNAcb1-3Galb1-4GlcNAcb1-3Galb1-4GlcNAcb1-2Mana1-3)Manb1-4GlcNAcb1-4GlcNAcb-Sp25	0	22.285675
(3S)GlcAb1-3Galb1-4GlcNAcb1-2Mana-Sp0	0	15.1146
Galb1-3GlcNAcb1-3Galb1-4GlcNAcb1-3Galb1-4GlcNAcb1-6(Galb1-3GlcNAcb1-3Galb1-4GlcNAcb1-3Galb1-4GlcNAb1-2)Mana1-6(Galb1-3GlcNAcb1-3Galb1-4GlcNAcb1-3Galb1-4GlcNAcb1-2Mana1-3)Manb1-4GlcNAcb1-4(Fuca1-6)GlcNAcb-Sp24	1	258.51325
Neu5Aca2-8Neu5Aca2-3Galb1-3GalNAcb1-4(Neu5Aca2-3)Galb1-4Glc-Sp21	0	3.8379
GlcNAcb1-3Galb1-4GlcNAcb1-2Mana1-6(GlcNAcb1-3Galb1-4GlcNAcb1-2Mana1-3)Manb1-4GlcNAcb1-4(Fuca1-6)GlcNAcb-Sp24	1	555.75835
GlcNAcb1-3Galb1-4GlcNAcb1-3Galb1-4GlcNAcb1-2Mana1-6(GlcNAcb1-3Galb1-4GlcNAcb1-3Galb1-4GlcNAcb1-2Mana1-3)Manb1-4GlcNAcb1-4(Fuca1-6)GlcNAcb-Sp24	1	828.4858750000002
Galb1-4GlcNAcb1-3Galb1-4GlcNAcb1-3Galb1-4GlcNAcb1-2Mana1-6(Galb1-4GlcNAcb1-3Galb1-4GlcNAcb1-3Galb1-4GlcNAcb1-2Mana1-3)Manb1-4GlcNAcb1-4(Fuca1-6)GlcNAcb-Sp24	0	0.5555750000000028
Galb1-4GlcNAcb1-3Galb1-4GlcNAcb1-3Galb1-4GlcNAcb1-3Galb1-4GlcNAcb1-2Mana1-6(Galb1-4GlcNAcb1-3Galb1-4GlcNAcb1-3Galb1-4GlcNAcb1-3Galb1-4GlcNAcb1-2Mana1-3)Manb1-4GlcNAcb1-4(Fuca1-6)GlcNAcb-Sp24	0	3.9642000000000017
Galb1-4GlcNAcb1-3Galb1-4GlcNAcb1-6(Galb1-4GlcNAcb1-3Galb1-4GlcNAb1-2)Mana1-6(Galb1-4GlcNAcb1-3Galb1-4GlcNAcb1-2Mana1-3)Manb1-4GlcNAcb1-4(Fuca1-6)GlcNAcb-Sp24	0	17.677000000000003
GlcNAcb1-3Galb1-4GlcNAcb1-3Galb1-4GlcNAcb1-6(GlcNAcb1-3Galb1-4GlcNAcb1-3Galb1-4GlcNAb1-2)Mana1-6(GlcNAcb1-3Galb1-4GlcNAcb1-3Galb1-4GlcNAcb1-2Mana1-3)Manb1-4GlcNAcb1-4(Fuca1-6)GlcNAcb-Sp24	1	3728.0129
Galb1-4GlcNAcb1-3Galb1-4GlcNAcb1-3Galb1-4GlcNAcb1-3Galb1-4GlcNAcb1-6(Galb1-4GlcNAcb1-3Galb1-4GlcNAcb1-3Galb1-4GlcNAcb1-3Galb1-4GlcNAb1-2)Mana1-6(Galb1-4GlcNAcb1-3Galb1-4GlcNAcb1-3Galb1-4GlcNAcb1-3Galb1-4GlcNAcb1-2Mana1-3)Manb1-4GlcNAcb1-4(Fuca1-6)GlcNAcb-Sp24	0	12.6643
GlcNAcb1-3Galb1-4GlcNAcb1-3Galb1-4GlcNAcb1-3Galb1-4GlcNAcb1-3Galb1-4GlcNAcb1-6(GlcNAcb1-3Galb1-4GlcNAcb1-3Galb1-4GlcNAcb1-3Galb1-4GlcNAcb1-3Galb1-4GlcNAb1-2)Mana1-6(GlcNAcb1-3Galb1-4GlcNAcb1-3Galb1-4GlcNAcb1-3Galb1-4GlcNAcb1-3Galb1-4GlcNAcb1-2Mana1-3)Manb1-4GlcNAcb1-4(Fuca1-6)GlcNAcb-Sp24	1	6561.369124999998
Galb1-4GlcNAcb1-3Galb1-4GlcNAcb1-3Galb1-4GlcNAcb1-3Galb1-4GlcNAcb1-3Galb1-4GlcNAcb1-6(Galb1-4GlcNAcb1-3Galb1-4GlcNAcb1-3Galb1-4GlcNAcb1-3Galb1-4GlcNAcb1-3Galb1-4GlcNAb1-2)Mana1-6(Galb1-4GlcNAcb1-3Galb1-4GlcNAcb1-3Galb1-4GlcNAcb1-3Galb1-4GlcNAcb1-3Galb1-4GlcNAcb1-2Mana1-3)Manb1-4GlcNAcb1-4(Fuca1-6)GlcNAcb-Sp24	0	21.493
Galb1-4GlcNAcb1-3Galb1-4GlcNAcb1-3GalNAca-Sp14	1	102.6267
Galb1-4GlcNAcb1-3Galb1-4GlcNAcb1-6(Galb1-3)GalNAca-Sp14	1	14990.634975000004
Neu5Aca2-3Galb1-4GlcNAcb1-3Galb1-4GlcNAcb1-3GalNAca-Sp14	0	-1.0778250000000007
GlcNAcb1-3Galb1-4GlcNAcb1-6(Galb1-3)GalNAca-Sp14	1	32474.42645
GlcNAcb1-3Galb1-4GlcNAcb1-6(GlcNAcb1-3Galb1-4GlcNAcb1-3)GalNAca-Sp14	1	115.70640000000004
Neu5Aca2-3Galb1-4GlcNAcb1-3Galb1-4GlcNAcb1-6(Neu5Aca2-3Galb1-4GlcNAcb1-3Galb1-4GlcNAcb1-3)GalNAca-Sp14	0	8.29405
Neu5Aca2-6Galb1-4GlcNAcb1-3Galb1-4GlcNAcb1-3GalNAca-Sp14	0	3.7229500000000013
GlcNAcb1-3Galb1-4GlcNAcb1-3Galb1-4GlcNAcb1-3GalNAca-Sp14	0	8.422475
Neu5Aca2-3Galb1-4GlcNAcb1-3Galb1-4GlcNAcb1-6(Galb1-3)GalNAca-Sp14	1	14147.831425000002
Neu5Aca2-6Galb1-4GlcNAcb1-3Galb1-4GlcNAcb1-6(Galb1-3)GalNAca-Sp14	1	9320.450475
Neu5Aca2-6Galb1-4GlcNAcb1-6(Galb1-3)GalNAca-Sp14	1	11767.995099999998
Neu5Aca2-3Galb1-4GlcNAcb1-3Galb1-4GlcNAcb1-2Mana1-6(Neu5Aca2-3Galb1-4GlcNAcb1-3Galb1-4GlcNAcb1-2Mana1-3)Manb1-4GlcNAcb1-4GlcNAcb-Sp12	1	88.43684999999998
GlcNAcb1-6(Neu5Aca2-3Galb1-3)GalNAca-Sp14	0	6.280525000000001
Neu5Aca2-6Galb1-4GlcNAcb1-3Galb1-4GlcNAcb1-6(Neu5Aca2-6Galb1-4GlcNAcb1-3Galb1-4GlcNAcb1-3)GalNAca-Sp14	1	81.494175
Neu5Aca2-6Galb1-4GlcNAcb1-3Galb1-4GlcNAcb1-3Galb1-4GlcNAcb1-2Mana1-6(Neu5Aca2-6Galb1-4GlcNAcb1-3Galb1-4GlcNAcb1-3Galb1-4GlcNAcb1-2Mana1-3)Manb1-4GlcNAcb1-4GlcNAcb-Sp12	1	74.09787499999999
Neu5Aca2-3Galb1-4GlcNAcb1-3Galb1-4GlcNAcb1-3Galb1-4GlcNAcb1-2Mana1-6(Neu5Aca2-3Galb1-4GlcNAcb1-3Galb1-4GlcNAcb1-3Galb1-4GlcNAcb1-2Mana1-3)Manb1-4GlcNAcb1-4GlcNAcb-Sp12	1	124.1629
GlcNAcb1-3Fuca-Sp21	0	-4.1881
