# Supplementary material for: Identifying glycan motifs using a novel subtree mining approach
Source: BMC Bioinformatics. 2020 Feb 4;21:42. doi: 10.1186/s12859-020-3374-4 (PMC7001330; doi:10.1186/s12859-020-3374-4)
Supplement: Supplementary file 6 — Additional file 6 Training and test sets. CSV files for all training and test sets used for this manuscript. [file 12859_2020_3374_MOESM6_ESM.zip › CV_Folds/CV_Folds/fold_5/training_set_PSA_14040_10ug_v5.0_DATA.csv]

glycan	binding	rfu
Gala-Sp8	0	10.9285
Mana-Sp8	0	8.4907
GalNAca-Sp8	0	-0.8468000000000018
GalNAca-Sp15	0	3.8777750000000015
Fuca-Sp8	0	6.902675
Fuca-Sp9	0	15.828975000000002
Rhaa-Sp8	0	4.448749999999991
Neu5Aca-Sp8	0	4.297875000000001
Neu5Aca-Sp11	0	14.85415
Neu5Acb-Sp8	0	8.252824999999998
Galb-Sp8	0	13.412925
Glcb-Sp8	0	23.97005000000001
GalNAcb-Sp8	0	6.131000000000002
GlcNAcb-Sp0	0	23.213775000000005
GlcNAcb-Sp8	0	6.6310499999999974
GlcN(Gc)b-Sp8	0	5.045275000000002
Galb1-4GlcNAcb1-6(Galb1-4GlcNAcb1-3)GalNAca-Sp8	0	19.225900000000006
Galb1-4GlcNAcb1-6(Galb1-4GlcNAcb1-3)GalNAc-Sp14	0	9.52995
6S(3S)Galb1-4GlcNAcb-Sp0	0	1.39095
(3S)Galb1-4(Fuca1-3)(6S)Glc-Sp0	0	23.78145
(3S)Galb1-4Glcb-Sp8	0	6.991624999999999
(3S)Galb1-4(6S)Glcb-Sp0	0	18.674525000000006
(3S)Galb1-4(6S)Glcb-Sp8	0	15.060999999999998
(3S)Galb1-3(Fuca1-4)GlcNAcb-Sp8	0	22.0665
(3S)Galb1-3GalNAca-Sp8	0	3.7366500000000014
(3S)Galb1-3GlcNAcb-Sp0	0	4.732149999999999
(3S)Galb1-3GlcNAcb-Sp8	0	6.609149999999998
(3S)Galb1-4(Fuca1-3)GlcNAc-Sp0	0	12.212625
(3S)Galb1-4(Fuca1-3)GlcNAc-Sp8	0	-0.7095750000000011
(3S)Galb1-4(6S)GlcNAcb-Sp0	0	1.0540500000000022
(3S)Galb1-4GlcNAcb-Sp0	0	23.72877499999999
(3S)Galb1-4GlcNAcb-Sp8	0	16.694400000000005
(3S)Galb-Sp8	0	5.39125
(6S)(4S)Galb1-4GlcNAcb-Sp0	0	16.956649999999996
(4S)Galb1-4GlcNAcb-Sp8	0	14.553024999999995
(6P)Mana-Sp8	0	9.78205
(6S)Galb1-4Glcb-Sp0	0	5.716699999999998
(6S)Galb1-4GlcNAcb-Sp8	0	19.03135
Neu5Aca2-3(6S)Galb1-4GlcNAcb-Sp8	0	11.040925
(6S)GlcNAcb-Sp8	0	3.90175
Neu5,9Ac2a-Sp8	0	10.299900000000003
Neu5,9Ac2a2-6Galb1-4GlcNAcb-Sp8	0	2.449225
Mana1-6(Mana1-3)Manb1-4GlcNAcb1-4GlcNAcb-Sp13	1	320.93577499999986
Galb1-4GlcNAcb1-2Mana1-6(Galb1-4GlcNAcb1-2Mana1-3)Manb1-4GlcNAcb1-4GlcNAcb-Sp12	0	5.851925000000001
Neu5Aca2-6Galb1-4GlcNAcb1-2Mana1-6(Neu5Aca2-6Galb1-4GlcNAcb1-2Mana1-3)Manb1-4GlcNAcb1-4GlcNAcb-Sp24	0	30.768899999999995
Fuca1-2Galb1-3GalNAcb1-3Gala-Sp9	0	14.04295
Fuca1-2Galb1-3GalNAcb1-3Gala1-4Galb1-4Glcb-Sp9	0	13.31385
Fuca1-2Galb1-3GalNAca-Sp8	0	7.701525000000001
Fuca1-2Galb1-3GalNAca-Sp14	0	5.44145
Fuca1-2Galb1-3GalNAcb1-4(Neu5Aca2-3)Galb1-4Glcb-Sp0	0	14.137375
Fuca1-2Galb1-3GalNAcb1-4(Neu5Aca2-3)Galb1-4Glcb-Sp9	0	27.893849999999997
Fuca1-2Galb1-3GlcNAcb1-3Galb1-4Glcb-Sp8	0	9.381275
Fuca1-2Galb1-3GlcNAcb1-3Galb1-4Glcb-Sp10	0	17.27955
Fuca1-2Galb1-3GlcNAcb-Sp0	0	12.896975
Fuca1-2Galb1-3GlcNAcb-Sp8	0	0.9610000000000004
Fuca1-2Galb1-4(Fuca1-3)GlcNAcb1-3Galb1-4(Fuca1-3)GlcNAcb-Sp0	0	6.570675000000001
Fuca1-2Galb1-4(Fuca1-3)GlcNAcb1-3Galb1-4(Fuca1-3)GlcNAcb1-3Galb1-4(Fuca1-3)GlcNAcb-Sp0	0	2.4309499999999997
Fuca1-2Galb1-4(Fuca1-3)GlcNAcb-Sp0	0	8.71015
Fuca1-2Galb1-4(Fuca1-3)GlcNAcb-Sp8	0	-0.4112250000000008
Fuca1-2Galb1-4GlcNAcb1-3Galb1-4GlcNAcb1-3Galb1-4GlcNAcb-Sp0	0	6.479449999999997
Fuca1-2Galb1-4GlcNAcb-Sp0	0	5.453149999999999
Fuca1-2Galb1-4GlcNAcb-Sp8	0	7.308925000000002
Fuca1-2Galb1-4Glcb-Sp0	0	13.967925
Fuca1-2Galb-Sp8	0	11.445625
Fuca1-3GlcNAcb-Sp8	0	3.981549999999999
Fuca1-4GlcNAcb-Sp8	0	3.0727999999999973
Fucb1-3GlcNAcb-Sp8	0	10.7625
GalNAca1-3(Fuca1-2)Galb1-4(Fuca1-3)GlcNAcb-Sp0	0	25.6058
(3S)Galb1-4(Fuca1-3)Glcb-Sp0	0	-1.4299750000000009
GalNAca1-3(Fuca1-2)Galb1-4GlcNAcb-Sp0	0	7.413700000000002
GalNAca1-3(Fuca1-2)Galb1-4GlcNAcb-Sp8	0	26.53445
GalNAca1-3(Fuca1-2)Galb1-4Glcb-Sp0	0	2.1682499999999987
GlcNAcb1-3Galb1-3GalNAca-Sp8	0	20.95825
GalNAca1-3GalNAcb-Sp8	0	3.7684250000000006
GalNAca1-4(Fuca1-2)Galb1-4GlcNAcb-Sp8	0	8.1225
GalNAcb1-3Gala1-4Galb1-4GlcNAcb-Sp0	0	16.488425
GalNAcb1-4(Fuca1-3)GlcNAcb-Sp0	0	18.857225
GalNAcb1-4GlcNAcb-Sp0	0	22.249700000000004
GalNAcb1-4GlcNAcb-Sp8	0	17.960575000000006
Gala1-2Galb-Sp8	0	5.19915
Gala1-3(Fuca1-2)Galb1-3GlcNAcb-Sp0	0	22.543025
Gala1-3(Fuca1-2)Galb1-3GlcNAcb-Sp8	0	27.49670000000001
Gala1-3(Fuca1-2)Galb1-4(Fuca1-3)GlcNAcb-Sp8	0	15.867425
Gala1-3(Fuca1-2)Galb1-4GlcNAc-Sp0	0	2.0086250000000003
Gala1-3(Fuca1-2)Galb-Sp8	0	12.095925000000005
Gala1-3(Fuca1-2)Galb-Sp18	0	8.142225
Gala1-3GalNAca-Sp16	0	4.0388
Gala1-3GalNAcb-Sp8	0	8.442925000000002
Gala1-3Galb1-3GlcNAcb-Sp0	0	20.49065
Gala1-3Galb1-4GlcNAcb-Sp8	0	1.2360250000000006
Gala1-3Galb1-4Glcb-Sp0	0	-0.7113000000000014
Gala1-3Galb1-4Glc-Sp10	0	16.405075000000004
Gala1-3Galb-Sp8	0	30.337450000000004
Gala1-4(Fuca1-2)Galb1-4GlcNAcb-Sp8	0	10.936150000000005
Gala1-4Galb1-4GlcNAcb-Sp0	0	4.084950000000003
Gala1-4Galb1-4GlcNAcb-Sp8	0	10.574225
Gala1-4Galb1-4Glcb-Sp0	0	12.638474999999994
Gala1-4GlcNAcb-Sp8	0	3.0856999999999988
Gala1-6Glcb-Sp8	0	3.915799999999997
Galb1-2Galb-Sp8	0	2.5763
Galb1-3GlcNAcb1-3Galb1-4(Fuca1-3)GlcNAcb-Sp0	0	9.735850000000003
Galb1-3(Fuca1-4)GlcNAc-Sp0	0	2.561375000000001
Galb1-3(Fuca1-4)GlcNAc-Sp8	0	-4.528350000000001
Fuca1-4(Galb1-3)GlcNAcb-Sp8	0	-1.3720750000000006
Galb1-4GlcNAcb1-6GalNAca-Sp8	0	3.3589249999999997
Galb1-4GlcNAcb1-6GalNAc-Sp14	0	1.3782499999999978
GlcNAcb1-6(Galb1-3)GalNAca-Sp8	0	24.9787
GlcNAcb1-6(Galb1-3)GalNAca-Sp14	0	9.228749999999991
Neu5Aca2-6(Galb1-3)GalNAca-Sp14	0	11.17075
Neu5Acb2-6(Galb1-3)GalNAca-Sp8	0	-2.1244499999999977
Neu5Aca2-6(Galb1-3)GlcNAcb1-4Galb1-4Glcb-Sp10	0	4.639325000000003
Galb1-3GalNAca-Sp14	0	27.511075000000005
Galb1-3GalNAca-Sp16	0	4.7036250000000015
Galb1-3GalNAcb-Sp8	0	21.47435
Galb1-3GalNAcb1-3Gala1-4Galb1-4Glcb-Sp0	0	11.688150000000002
Galb1-3GalNAcb1-4Galb1-4Glcb-Sp8	0	17.329199999999997
Galb1-3Galb-Sp8	0	0.9149499999999992
Galb1-3GlcNAcb1-3Galb1-4GlcNAcb-Sp0	0	9.836375
Galb1-3GlcNAcb1-3Galb1-4Glcb-Sp10	0	5.484400000000003
Galb1-3GlcNAcb-Sp0	0	6.821000000000002
Galb1-3GlcNAcb-Sp8	0	8.679475
Galb1-4(Fuca1-3)GlcNAcb-Sp0	0	12.713350000000005
Galb1-4(Fuca1-3)GlcNAcb-Sp8	0	13.501025000000002
Galb1-4(Fuca1-3)GlcNAcb1-3Galb1-4(Fuca1-3)GlcNAcb-Sp0	0	9.865099999999998
Galb1-4(Fuca1-3)GlcNAcb1-3Galb1-4(Fuca1-3)GlcNAcb1-3Galb1-4(Fuca1-3)GlcNAcb-Sp0	0	11.890075000000007
Galb1-4(6S)Glcb-Sp8	0	7.918525000000002
Galb1-4GalNAcb1-3(Fuca1-2)Galb1-4GlcNAcb-Sp8	0	5.0820750000000015
Galb1-4GlcNAcb1-3GalNAca-Sp8	0	28.441824999999994
Galb1-4GlcNAcb1-3GalNAc-Sp14	0	16.78665
Galb1-4GlcNAcb1-3Galb1-4(Fuca1-3)GlcNAcb1-3Galb1-4(Fuca1-3)GlcNAcb-Sp0	0	3.2672500000000024
Galb1-4GlcNAcb1-3Galb1-4GlcNAcb1-3Galb1-4GlcNAcb-Sp0	0	8.910625
Galb1-4GlcNAcb1-3Galb1-4GlcNAcb-Sp0	0	20.174275
Galb1-4GlcNAcb1-3Galb1-4Glcb-Sp0	0	15.217199999999995
Galb1-4GlcNAcb1-3Galb1-4Glcb-Sp8	0	25.187850000000008
Galb1-4GlcNAcb-Sp0	0	16.512025
Galb1-4GlcNAcb-Sp8	0	1.24625
Galb1-4GlcNAcb-Sp23	0	14.583325
Galb1-4Glcb-Sp0	0	18.39925
GlcNAca1-3Galb1-4GlcNAcb-Sp8	0	8.358149999999998
GlcNAca1-6Galb1-4GlcNAcb-Sp8	0	10.6557
GlcNAcb1-6(GlcNAcb1-3)GalNAca-Sp8	0	20.385850000000005
GlcNAcb1-6(GlcNAcb1-3)GalNAca-Sp14	0	5.687125
GlcNAcb1-6(GlcNAcb1-3)Galb1-4GlcNAcb-Sp8	0	11.255500000000007
GlcNAcb1-3GalNAca-Sp8	0	12.581025000000002
GlcNAcb1-3Galb-Sp8	0	7.324325000000003
GlcNAcb1-3Galb1-4GlcNAcb-Sp0	0	6.018550000000002
GlcNAcb1-3Galb1-4GlcNAcb-Sp8	0	4.894425
GlcNAcb1-3Galb1-4GlcNAcb1-3Galb1-4GlcNAcb-Sp0	0	11.278825
GlcNAcb1-3Galb1-4Glcb-Sp0	0	-0.03752500000000048
GlcNAcb1-4-MDPLys	0	7.8419500000000015
GlcNAcb1-6(GlcNAcb1-4)GalNAca-Sp8	0	5.677225
GlcNAcb1-4Galb1-4GlcNAcb-Sp8	0	4.454775
GlcNAcb1-4GlcNAcb1-4GlcNAcb1-4GlcNAcb1-4GlcNAcb1-4GlcNAcb1-Sp8	0	7.125825000000002
GlcNAcb1-4GlcNAcb1-4GlcNAcb1-4GlcNAcb1-4GlcNAcb1-Sp8	0	5.48305
GlcNAcb1-4GlcNAcb1-4GlcNAcb-Sp8	0	2.784725
GlcNAcb1-6GalNAca-Sp8	0	-0.1755999999999993
GlcNAcb1-6Galb1-4GlcNAcb-Sp8	0	0.7975249999999985
Glcb1-4Glcb-Sp8	0	29.66955
Glcb1-6Glcb-Sp8	0	8.891699999999998
G-ol-Sp8	0	1.027025
GlcAa-Sp8	0	14.389675000000002
GlcAb1-3Galb-Sp8	0	2.713025
GlcAb1-6Galb-Sp8	0	10.473975
KDNa2-3Galb1-3GlcNAcb-Sp0	0	16.731275
KDNa2-3Galb1-4GlcNAcb-Sp0	0	3.925725
Mana1-2Mana1-3Mana-Sp9	0	11.606825000000002
Mana1-2Mana1-6(Mana1-3)Mana1-6(Mana1-2Mana1-2Mana1-3)Manb1-4GlcNAcb1-4GlcNAcb-Sp12	0	21.252275
Mana1-2Mana1-6(Mana1-2Mana1-3)Mana1-6(Mana1-2Mana1-2Mana1-3)Manb1-4GlcNAcb1-4GlcNAcb-Sp12	0	24.424800000000005
Mana1-6(Mana1-3)Mana-Sp9	0	21.456975
Mana1-2Mana1-2Mana1-6(Mana1-3)Mana-Sp9	1	798.8325
Mana1-6(Mana1-3)Mana1-6(Mana1-2Mana1-3)Manb1-4GlcNAcb1-4GlcNAcb-Sp12	1	148.566875
Manb1-4GlcNAcb-Sp0	0	8.52665
(3S)Galb1-4(Fuca1-3)(6S)GlcNAcb-Sp8	0	9.932350000000003
Fuca1-2(6S)Galb1-4GlcNAcb-Sp0	0	9.202525
Fuca1-2Galb1-4(6S)GlcNAcb-Sp8	0	6.07125
Fuca1-2(6S)Galb1-4(6S)Glcb-Sp0	0	9.386474999999997
Neu5Aca2-3Galb1-3GalNAca-Sp14	0	-0.2027749999999955
Neu5Aca2-8Neu5Aca2-8Neu5Aca2-3Galb1-4Glcb-Sp0	0	7.866149999999998
GalNAcb1-4(Neu5Aca2-8Neu5Aca2-3)Galb1-4Glcb-Sp0	0	23.56
Neu5Aca2-3(6S)Galb1-4(Fuca1-3)GlcNAcb-Sp8	0	9.643350000000003
GalNAcb1-4(Neu5Aca2-3)Galb1-4GlcNAcb-Sp0	0	14.572549999999996
GalNAcb1-4(Neu5Aca2-3)Galb1-4GlcNAcb-Sp8	0	6.806350000000003
GalNAcb1-4(Neu5Aca2-3)Galb1-4Glcb-Sp0	0	14.114874999999998
Neu5Aca2-3Galb1-3GalNAcb1-4(Neu5Aca2-3)Galb1-4Glcb-Sp0	0	-1.4933750000000012
Neu5Aca2-6(Neu5Aca2-3)GalNAca-Sp8	0	9.05845
Neu5Aca2-3GalNAca-Sp8	0	-2.8541000000000007
Neu5Aca2-3GalNAcb1-4GlcNAcb-Sp0	0	5.2330000000000005
Neu5Aca2-3Galb1-3(Fuca1-4)GlcNAcb-Sp8	0	2.6546999999999983
Neu5Aca2-3Galb1-3(Fuca1-4)GlcNAcb1-3Galb1-4(Fuca1-3)GlcNAcb-Sp0	0	26.1749
Neu5Aca2-3Galb1-4(Neu5Aca2-3Galb1-3)GlcNAcb-Sp8	0	16.566924999999998
Neu5Aca2-3Galb1-3(6S)GalNAca-Sp8	0	-0.027699999999999392
Neu5Aca2-6(Neu5Aca2-3Galb1-3)GalNAca-Sp8	0	7.5563499999999975
Neu5Aca2-3Galb-Sp8	0	2.3313250000000005
Neu5Aca2-3Galb1-3GalNAcb1-3Gala1-4Galb1-4Glcb-Sp0	0	3.866975
Neu5Aca2-3Galb1-3GlcNAcb1-3Galb1-4GlcNAcb-Sp0	0	8.49365
Fuca1-2(6S)Galb1-4Glcb-Sp0	0	12.40685
Neu5Aca2-3Galb1-3GlcNAcb-Sp8	0	10.212699999999998
Neu5Aca2-3Galb1-4(6S)GlcNAcb-Sp8	0	20.823825000000006
Neu5Aca2-3Galb1-4(Fuca1-3)(6S)GlcNAcb-Sp8	0	0.9664
Neu5Aca2-3Galb1-4(Fuca1-3)GlcNAcb1-3Galb1-4(Fuca1-3)GlcNAcb1-3Galb1-4(Fuca1-3)GlcNAcb-Sp0	0	22.51455
Neu5Aca2-3Galb1-4(Fuca1-3)GlcNAcb-Sp0	0	3.5975
Neu5Aca2-3Galb1-4(Fuca1-3)GlcNAcb1-3Galb-Sp8	0	3.478125
Neu5Aca2-3Galb1-4GlcNAcb1-3Galb1-4GlcNAcb1-3Galb1-4GlcNAcb-Sp0	0	4.562849999999999
Neu5Aca2-3Galb1-4GlcNAcb-Sp0	0	3.157000000000002
Neu5Aca2-3Galb1-4GlcNAcb-Sp8	0	8.459225
Neu5Aca2-3Galb1-4GlcNAcb1-3Galb1-4GlcNAcb-Sp0	0	19.62235
Fuca1-2Galb1-4(6S)Glcb-Sp0	0	6.6910500000000015
Neu5Aca2-3Galb1-4Glcb-Sp0	0	12.598999999999995
Neu5Aca2-3Galb1-4Glcb-Sp8	0	6.998724999999998
Neu5Aca2-6Galb1-4(6S)GlcNAcb-Sp8	0	0.7285249999999985
Neu5Aca2-6Galb1-4GlcNAcb-Sp0	0	5.195300000000001
Neu5Aca2-6Galb1-4GlcNAcb-Sp8	0	1.870875
Neu5Aca2-6Galb1-4GlcNAcb1-3Galb1-4(Fuca1-3)GlcNAcb1-3Galb1-4(Fuca1-3)GlcNAcb-Sp0	0	4.9727999999999986
Neu5Aca2-6Galb1-4Glcb-Sp0	0	16.581024999999997
Neu5Aca2-6Galb-Sp8	0	8.83455
Neu5Aca2-8Neu5Aca-Sp8	0	14.159775000000002
Neu5Aca2-8Neu5Aca2-3Galb1-4Glcb-Sp0	0	6.72855
Neu5Acb2-6Galb1-4GlcNAcb-Sp8	0	4.2849499999999985
Neu5Gca2-3Galb1-3(Fuca1-4)GlcNAcb-Sp0	0	5.614875
Neu5Gca2-3Galb1-3GlcNAcb-Sp0	0	9.122274999999998
Neu5Gca2-3Galb1-4(Fuca1-3)GlcNAcb-Sp0	0	19.9038
Neu5Gca2-6GalNAca-Sp0	0	12.93292499999999
Neu5Gca2-6Galb1-4GlcNAcb-Sp0	0	9.871325
Neu5Aca2-3Galb1-4GlcNAcb1-6(Galb1-3)GalNAca-Sp14	0	18.158150000000006
Galb1-3GlcNAcb1-3Galb1-3GlcNAcb-Sp0	0	9.135725
Galb1-4(Fuca1-3)(6S)Glcb-Sp0	0	12.519775
Galb1-4(Fuca1-3)GlcNAcb1-3Galb1-3(Fuca1-4)GlcNAcb-Sp0	0	10.641199999999998
Galb1-4GlcNAcb1-3Galb1-3GlcNAcb-Sp0	0	13.079649999999996
Neu5Aca2-3Galb1-3GlcNAcb1-3Galb1-3GlcNAcb-Sp0	0	18.9304
Neu5Aca2-3Galb1-4GlcNAcb1-3Galb1-3GlcNAcb-Sp0	0	9.92495
4S(3S)Galb1-4GlcNAcb-Sp0	0	7.688899999999998
(6S)Galb1-4(6S)GlcNAcb-Sp0	0	-0.11982499999999965
(6P)Glcb-Sp10	0	19.0169
Neu5Aca2-3Galb1-4(Fuca1-3)GlcNAcb1-6(Galb1-3)GalNAca-Sp14	0	18.665
Galb1-3Galb1-4GlcNAcb-Sp8	0	15.150225000000004
Neu5Aca2-6Galb1-4GlcNAcb1-2Mana1-6(Galb1-4GlcNAcb1-2Mana1-3)Manb1-4GlcNAcb1-4GlcNAcb-Sp12	0	4.959875
Galb1-4GlcNAcb1-6(Galb1-4GlcNAcb1-3)Galb1-4GlcNAc-Sp0	0	7.564825000000006
GlcNAcb1-6(Galb1-4GlcNAcb1-3)Galb1-4GlcNAc-Sp0	0	8.361149999999997
Galb1-4GlcNAca1-6Galb1-4GlcNAcb-Sp0	0	27.848775000000003
Galb1-4GlcNAcb1-6Galb1-4GlcNAcb-Sp0	0	16.414099999999998
GalNAcb1-3Galb-Sp8	0	12.463474999999988
Neu5Aca2-6Galb1-4GlcNAcb1-2Mana1-6(GlcNAcb1-2Mana1-3)Manb1-4GlcNAcb1-4GlcNAcb-Sp12	0	5.41185
GlcNAcb1-4GlcNAcb-Sp10	0	10.321199999999996
GlcNAcb1-4GlcNAcb-Sp12	0	2.975625
MurNAcb1-4GlcNAcb-Sp10	0	9.975049999999998
Mana1-6Manb-Sp10	0	26.796299999999995
Mana1-6(Mana1-3)Mana1-6(Mana1-3)Manb-Sp10	0	7.729650000000002
Mana1-2Mana1-6(Mana1-3)Mana1-6(Mana1-2Mana1-2Mana1-3)Mana-Sp9	0	23.186625
Neu5Aca2-6Galb1-4GlcNAcb1-2Mana1-6(Neu5Aca2-3Galb1-4GlcNAcb1-2Mana1-3)Manb1-4GlcNAcb1-4GlcNAcb-Sp12	0	6.6121750000000015
GlcNAcb1-2Mana1-6(Neu5Aca2-6Galb1-4GlcNAcb1-2Mana1-3)Manb1-4GlcNAcb1-4GlcNAcb-Sp12	0	4.397799999999998
Neu5Aca2-8Neu5Acb-Sp17	0	2.2578499999999995
Neu5Gcb2-6Galb1-4GlcNAc-Sp8	0	15.2894
Neu5Aca2-3Galb1-4GlcNAcb1-2Mana1-6(Neu5Aca2-6Galb1-4GlcNAcb1-2Mana1-3)Manb1-4GlcNAcb1-4GlcNAcb-Sp12	0	4.986149999999999
Galb1-4(Fuca1-3)GlcNAcb1-2Mana1-6(Galb1-4(Fuca1-3)GlcNAcb1-2Mana1-3)Manb1-4GlcNAcb1-4GlcNAcb-Sp20	0	21.461600000000004
Neu5,9Ac2a2-3Galb1-3GlcNAcb-Sp0	0	2.0138
Neu5Aca2-3Galb1-3(Fuca1-4)GlcNAcb1-3Galb1-3(Fuca1-4)GlcNAcb-Sp0	0	20.73825
Gala1-4Galb1-4GlcNAcb1-3Galb1-4Glcb-Sp0	0	3.3048750000000027
GalNAcb1-3Gala1-4Galb1-4GlcNAcb1-3Galb1-4Glcb-Sp0	0	7.200325000000002
GalNAca1-3(Fuca1-2)Galb1-4GlcNAcb1-3Galb1-4GlcNAcb-Sp0	0	6.367600000000002
GlcNAca1-4Galb1-4GlcNAcb1-3Galb1-4GlcNAcb1-3Galb1-4GlcNAcb-Sp0	0	1.235
GlcNAca1-4Galb1-4GlcNAcb-Sp0	0	-0.5768500000000003
GlcNAca1-4Galb1-3GlcNAcb-Sp0	0	2.9145000000000003
GlcNAca1-4Galb1-4GlcNAcb1-3Galb1-4Glcb-Sp0	0	7.781999999999997
GlcNAca1-4Galb1-4GlcNAcb1-3Galb1-4(Fuca1-3)GlcNAcb1-3Galb1-4(Fuca1-3)GlcNAcb-Sp0	1	125.10854999999998
GlcNAca1-4Galb1-4GlcNAcb1-3Galb1-4GlcNAcb-Sp0	0	2.832825
GlcNAca1-4Galb1-3GalNAc-Sp14	0	28.677225000000018
Neu5Aca2-6Galb1-4GlcNAcb1-2Mana1-6(Mana1-3)Manb1-4GlcNAcb1-4GlcNAc-Sp12	0	16.752425000000002
Neu5Aca2-6Galb1-4GlcNAcb1-2Mana1-6Manb1-4GlcNAcb1-4GlcNAc-Sp12	0	14.871149999999993
Galb1-4GlcNAcb1-2Mana1-3Manb1-4GlcNAcb1-4GlcNAc-Sp12	0	14.851274999999998
GlcNAcb1-2Mana1-6(GlcNAcb1-2Mana1-3)Manb1-4GlcNAcb1-4(Fuca1-6)GlcNAcb-Sp22	1	9897.949425
Galb1-4GlcNAcb1-2Mana1-6(Galb1-4GlcNAcb1-2Mana1-3)Manb1-4GlcNAcb1-4(Fuca1-6)GlcNAcb-Sp22	1	20797.966175
Galb1-3GlcNAcb1-2Mana1-6(Galb1-3GlcNAcb1-2Mana1-3)Manb1-4GlcNAcb1-4(Fuca1-6)GlcNAcb-Sp22	1	16940.802825
KDNa2-3Galb1-4(Fuca1-3)GlcNAc-Sp0	0	13.583875
KDNa2-6Galb1-4GlcNAc-Sp0	0	12.80935
KDNa2-3Galb1-4Glc-Sp0	0	6.9730250000000025
KDNa2-3Galb1-3GalNAca-Sp14	0	16.591325
Fuca1-2Galb1-3GlcNAcb1-2Mana1-6(Fuca1-2Galb1-3GlcNAcb1-2Mana1-3)Manb1-4GlcNAcb1-4GlcNAcb-Sp20	0	16.792900000000003
Fuca1-2Galb1-4GlcNAcb1-2Mana1-6(Fuca1-2Galb1-4GlcNAcb1-2Mana1-3)Manb1-4GlcNAcb1-4GlcNAcb-Sp20	0	20.461025
Galb1-4GlcNAcb1-2Mana1-6(Mana1-3)Manb1-4GlcNAcb1-4GlcNAcb-Sp12	0	26.68495000000001
Fuca1-4(Galb1-3)GlcNAcb1-2Mana1-6(Fuca1-4(Galb1-3)GlcNAcb1-2Mana1-3)Manb1-4GlcNAcb1-4(Fuca1-6)GlcNAcb-Sp22	1	8494.93375
Neu5Aca2-6GlcNAcb1-4GlcNAc-Sp21	0	2.1143
Galb1-4(Fuca1-3)GlcNAcb1-6(Fuca1-2Galb1-4GlcNAcb1-3)Galb1-4Glc-Sp21	0	7.6958499999999965
Galb1-4GlcNAcb1-2Mana1-6(Galb1-4GlcNAcb1-4(Galb1-4GlcNAcb1-2)Mana1-3)Manb1-4GlcNAcb1-4GlcNAc-Sp21	0	20.114674999999988
Gala1-3(Fuca1-2)Galb1-4GlcNAcb1-2Mana1-6(Gala1-3(Fuca1-2)Galb1-4GlcNAcb1-2Mana1-3)Manb1-4GlcNAcb1-4GlcNAcb-Sp20	0	23.9755
Fuca1-4(Fuca1-2Galb1-3)GlcNAcb1-2Mana1-3(Fuca1-4(Fuca1-2Galb1-3)GlcNAcb1-2Mana1-3)Manb1-4GlcNAcb1-4GlcNAcb-Sp19	0	21.507725
Neu5Aca2-3Galb1-4GlcNAcb1-3GalNAc-Sp14	0	1.9522499999999996
Neu5Aca2-6Galb1-4GlcNAcb1-3GalNAc-Sp14	0	3.21335
Neu5Aca2-3Galb1-4(Fuca1-3)GlcNAcb1-3GalNAca-Sp14	0	22.650350000000003
GalNAcb1-4GlcNAcb1-2Mana1-6(GalNAcb1-4GlcNAcb1-2Mana1-3)Manb1-4GlcNAcb1-4GlcNAc-Sp12	1	81.33377500000002
Galb1-3GalNAca1-3(Fuca1-2)Galb1-4GlcNAc-Sp0	0	4.187925000000002
Galb1-3GlcNAcb1-3Galb1-4GlcNAcb1-6(Galb1-3GlcNAcb1-3)Galb1-4Glcb-Sp0	0	15.819199999999995
Galb1-4(Fuca1-3)GlcNAcb1-6(Galb1-3GlcNAcb1-3)Galb1-4Glc-Sp21	0	17.287525000000002
Galb1-4GlcNAcb1-6(Fuca1-4(Fuca1-2Galb1-3)GlcNAcb1-3)Galb1-4Glc-Sp21	0	16.90245000000001
Galb1-4(Fuca1-3)GlcNAcb1-6(Fuca1-4(Fuca1-2Galb1-3)GlcNAcb1-3)Galb1-4Glc-Sp21	0	6.309825000000003
Galb1-3GlcNAcb1-3Galb1-4(Fuca1-3)GlcNAcb1-6(Galb1-3GlcNAcb1-3)Galb1-4Glc-Sp21	0	7.965724999999999
Galb1-4GlcNAcb1-6(Galb1-4GlcNAcb1-2)Mana1-6(Galb1-4GlcNAcb1-4(Galb1-4GlcNAcb1-2)Mana1-3)Manb1-4GlcNAcb1-4GlcNAcb-Sp21	0	11.022324999999995
GlcNAcb1-2Mana1-6(GlcNAcb1-4(GlcNAcb1-2)Mana1-3)Manb1-4GlcNAcb1-4GlcNAc-Sp21	0	11.762599999999996
Fuca1-2Galb1-3GalNAca1-3(Fuca1-2)Galb1-4GlcNAcb-Sp0	0	12.476549999999996
Galb1-3GlcNAcb1-3GalNAca-Sp14	0	4.857525000000001
GalNAca1-3(Fuca1-2)Galb1-3GalNAca1-3(Fuca1-2)Galb1-4GlcNAcb-Sp0	0	-1.9561499999999992
Gala1-3Galb1-3(Fuca1-4)GlcNAcb1-2Mana1-6(Gala1-3Galb1-3(Fuca1-4)GlcNAcb1-2Mana1-3)Manb1-4GlcNAcb1-4GlcNAc-Sp19	0	17.109024999999992
Neu5Aca2-3Galb1-3GlcNAcb1-2Mana1-6(Neu5Aca2-3Galb1-3GlcNAcb1-2Mana1-3)Manb1-4GlcNAcb1-4GlcNAc-Sp19	0	18.733775
Galb1-4GlcNAcb1-2Mana1-6(GlcNAcb1-2Mana1-3)Manb1-4GlcNAcb1-4GlcNAc-Sp12	0	8.18875
Neu5Aca2-3Galb1-3GlcNAcb1-3GalNAca-Sp14	0	4.3126000000000015
Fuca1-2Galb1-4GlcNAcb1-3GalNAca-Sp14	0	3.930425
Galb1-4(Fuca1-3)GlcNAcb1-3GalNAca-Sp14	0	7.4604
GalNAca1-3GalNAcb1-3Gala1-4Galb1-4GlcNAcb-Sp0	0	7.402900000000002
Gala1-3Galb1-4GlcNAcb1-3GalNAca-Sp14	0	8.920249999999996
Galb1-3GlcNAcb1-6Galb1-4GlcNAcb-Sp0	0	1.5292000000000012
Galb1-3GlcNAca1-6Galb1-4GlcNAcb-Sp0	0	10.469724999999997
GalNAcb1-3Gala1-6Galb1-4Glcb-Sp8	0	5.669975000000001
Gala1-3(Fuca1-2)Galb1-4(Fuca1-3)Glcb-Sp21	0	9.116349999999997
Galb1-4GlcNAcb1-6(Neu5Aca2-6Galb1-3GlcNAcb1-3)Galb1-4Glc-Sp21	0	12.526075000000004
Galb1-3GalNAcb1-4(Neu5Aca2-8Neu5Aca2-3)Galb1-4Glcb-Sp0	0	12.025049999999965
Neu5Aca2-3Galb1-3GalNAcb1-4(Neu5Aca2-8Neu5Aca2-3)Galb1-4Glcb-Sp0	0	19.88615
Gala1-3(Fuca1-2)Galb1-4GlcNAcb1-3GalNAca-Sp14	0	14.125775
GalNAca1-3(Fuca1-2)Galb1-4GlcNAcb1-3GalNAca-Sp14	0	16.298925
GalNAca1-3GalNAcb1-3Gala1-4Galb1-4Glcb-Sp0	0	12.236125
Gala1-3(Fuca1-2)Galb1-4(Fuca1-3)GlcNAcb1-3GalNAc-Sp14	0	3.0145750000000007
GlcNAcb1-2(GlcNAcb1-6)Mana1-6(GlcNAcb1-2Mana1-3)Manb1-4GlcNAcb1-4GlcNAcb-Sp19	0	25.497775000000004
Gala1-3(Fuca1-2)Galb1-3GlcNAcb1-3GalNAc-Sp14	0	1.7304250000000003
Gala1-3Galb1-3GlcNAcb1-3GalNAc-Sp14	0	-3.9296250000000006
Gala1-3(Fuca1-2)Galb1-4GlcNAcb1-2Mana1-6(Gala1-3(Fuca1-2)Galb1-4GlcNAcb1-2Mana1-3)Manb1-4GlcNAcb1-4(Fuca1-6)GlcNAcb-Sp22	1	4708.785125
Galb1-3GlcNAcb1-6(Galb1-3GlcNAcb1-2)Mana1-6(Galb1-3GlcNAcb1-2Mana1-3)Manb1-4GlcNAcb1-4GlcNAcb-Sp19	0	29.16965
Galb1-4GlcNAcb1-6(Fuca1-2Galb1-3GlcNAcb1-3)Galb1-4Glc-Sp21	0	3.607524999999997
GlcNAcb1-2Mana1-6(GlcNAcb1-4)(GlcNAcb1-2Mana1-3)Manb1-4GlcNAcb1-4GlcNAc-Sp21	0	-4.265575
GlcNAcb1-2Mana1-6(GlcNAcb1-4)(GlcNAcb1-4(GlcNAcb1-2)Mana1-3)Manb1-4GlcNAcb1-4GlcNAc-Sp21	0	2.454275000000002
GlcNAcb1-6(GlcNAcb1-2)Mana1-6(GlcNAcb1-4)(GlcNAcb1-2Mana1-3)Manb1-4GlcNAcb1-4GlcNAc-Sp21	0	-7.567900000000002
GlcNAcb1-6(GlcNAcb1-2)Mana1-6(GlcNAcb1-4)(GlcNAcb1-4(GlcNAcb1-2)Mana1-3)Manb1-4GlcNAcb1-4GlcNAc-Sp21	0	0.8157999999999994
Galb1-4GlcNAcb1-2Mana1-6(GlcNAcb1-4)(Galb1-4GlcNAcb1-2Mana1-3)Manb1-4GlcNAcb1-4GlcNAc-Sp21	0	18.468950000000007
Galb1-4GlcNAcb1-2Mana1-6(GlcNAcb1-4)(Galb1-4GlcNAcb1-4(Galb1-4GlcNAcb1-2)Mana1-3)Manb1-4GlcNAcb1-4GlcNAc-Sp21	0	10.790349999999995
Galb1-4GlcNAcb1-6(Galb1-4GlcNAcb1-2)Mana1-6(GlcNAcb1-4)(Galb1-4GlcNAcb1-2Mana1-3)Manb1-4GlcNAcb1-4GlcNAc-Sp21	0	5.009699999999999
Galb1-4GlcNAcb1-6(Galb1-4GlcNAcb1-2)Mana1-6(GlcNAcb1-4)(Galb1-4GlcNAcb1-4(Galb1-4GlcNAcb1-2)Mana1-3)Manb1-4GlcNAcb1-4GlcNAc-Sp21	0	22.0726
Galb1-6Galb-Sp10	0	-0.8845000000000018
Neu5Aca2-3Galb1-4GlcNAcb1-3Galb-Sp8	0	-2.8784500000000013
GalNAcb1-6GalNAcb-Sp8	0	-3.01
(6S)Galb1-3GlcNAcb-Sp0	0	-7.4983499999999985
(6S)Galb1-3(6S)GlcNAc-Sp0	0	-9.82945
Fuca1-2Galb1-4(Fuca1-3)GlcNAcb1-2Mana1-6(Fuca1-2Galb1-4(Fuca1-3)GlcNAcb1-4(Fuca1-2Galb1-4(Fuca1-3)GlcNAcb1-2)Mana1-3)Manb1-4GlcNAcb1-4GlcNAcb-Sp12	0	15.5323
Galb1-4(Fuca1-3)GlcNAcb1-6GalNAc-Sp14	0	30.0878
Galb1-4GlcNAcb1-2Mana-Sp0	0	-2.282774999999999
Fuca1-2Galb1-4GlcNAcb1-6(Fuca1-2Galb1-4GlcNAcb1-3)GalNAc-Sp14	0	-0.322650000000003
Gala1-3Fuca1-2Galb1-4GlcNAcb1-6(Gala1-3Fuca1-2Galb1-4GlcNAcb1-3)GalNAc-Sp14	0	10.925124999999998
GalNAca1-3(Fuca1-2)Galb1-4GlcNAcb1-6(GalNAca1-3(Fuca1-2)Galb1-4GlcNAcb1-3)GalNAc-Sp14	0	2.5389250000000008
GalNAcb1-4Galb1-4Glcb-Sp0	0	0.532
GalNAca1-3(Fuca1-2)Galb1-4GlcNAcb1-2Mana1-6(GalNAca1-3(Fuca1-2)Galb1-4GlcNAcb1-2Mana1-3)Manb1-4GlcNAcb1-4(Fuca1-6)GlcNAcb-Sp22	1	1733.9704249999998
Gala1-3(Fuca1-2)Galb1-3GlcNAcb1-2Mana1-6(Gala1-3(Fuca1-2)Galb1-3GlcNAcb1-2Mana1-3)Manb1-4GlcNAcb1-4(Fuca1-6)GlcNAcb-Sp22	1	3594.860375000001
Neu5Aca2-6Galb1-4GlcNAcb1-6(Fuca1-2Galb1-3GlcNAcb1-3)Galb1-4Glc-Sp21	0	7.868399999999994
GalNAca1-3(Fuca1-2)Galb1-3GlcNAcb1-2Mana1-6(GalNAca1-3(Fuca1-2)Galb1-3GlcNAcb1-2Mana1-3)Manb1-4GlcNAcb1-4(Fuca1-6)GlcNAcb-Sp22	1	3178.900225
Galb1-4GlcNAcb1-6(Galb1-4GlcNAcb1-2)Mana1-6(Galb1-4GlcNAcb1-2Mana1-3)Manb1-4GlcNAcb1-4GlcNAcb-Sp19	0	4.957825000000003
Neu5Aca2-3Galb1-4GlcNAcb1-2Mana1-6(GlcNAcb1-4)(Neu5Aca2-3Galb1-4GlcNAcb1-2Mana1-3)Manb1-4GlcNAcb1-4GlcNAcb-Sp21	0	-3.1868500000000006
Neu5Aca2-3Galb1-4GlcNAcb1-4Mana1-6(GlcNAcb1-4)(Neu5Aca2-3Galb1-4GlcNAcb1-4(Neu5Aca2-3Galb1-4GlcNAcb1-2)Mana1-3)Manb1-4GlcNAcb1-4GlcNAcb-Sp21	0	16.152875
Neu5Aca2-6Galb1-4GlcNAcb1-2Mana1-6(GlcNAcb1-4)(Neu5Aca2-6Galb1-4GlcNAcb1-2Mana1-3)Manb1-4GlcNAcb1-4GlcNAcb-Sp21	0	3.829775
Neu5Aca2-6Galb1-4GlcNAcb1-4Mana1-6(GlcNAcb1-4)(Neu5Aca2-6Galb1-4GlcNAcb1-4(Neu5Aca2-6Galb1-4GlcNAcb1-2)Mana1-3)Manb1-4GlcNAcb1-4GlcNAcb-Sp21	0	-2.296425000000001
Neu5Aca2-6Galb1-4GlcNAcb1-6(Neu5Aca2-6Galb1-4GlcNAcb1-2)Mana1-6(GlcNAcb1-4)(Neu5Aca2-6Galb1-4GlcNAcb1-2Mana1-3)Manb1-4GlcNAcb1-4GlcNAcb-Sp21	0	3.535950000000001
Neu5Aca2-6Galb1-4GlcNAcb1-6(Neu5Aca2-6Galb1-4GlcNAcb1-2)Mana1-6(GlcNAcb1-4)(Neu5Aca2-6Galb1-4GlcNAcb1-4(Neu5Aca2-6Galb1-4GlcNAcb1-2)Mana1-3)Manb1-4GlcNAcb1-4GlcNAcb-Sp21	0	24.80752499999999
Gala1-3(Fuca1-2)Galb1-3GalNAca-Sp8	0	-7.427149999999997
Gala1-3(Fuca1-2)Galb1-3GalNAcb-Sp8	0	26.884125000000004
Glca1-6Glca1-6Glca1-6Glcb-Sp10	0	24.797025
Neu5Aca2-3Galb1-4GlcNAcb1-6(Neu5Aca2-3Galb1-4GlcNAcb1-3)GalNAca-Sp14	0	8.489449999999998
Fuca1-2Galb1-4(Fuca1-3)GlcNAcb1-2Mana1-6(Fuca1-2Galb1-4(Fuca1-3)GlcNAcb1-2Mana1-3)Manb1-4GlcNAcb1-4(Fuca1-6)GlcNAcb-Sp24	1	12413.167550000002
Fuca1-2Galb1-3(Fuca1-4)GlcNAcb1-2Mana1-6(Fuca1-2Galb1-3(Fuca1-4)GlcNAcb1-2Mana1-3)Manb1-4GlcNAcb1-4(Fuca1-6)GlcNAcb1-4(Fuca1-6)GlcNAcb-Sp19	1	4004.1461
Neu5Aca2-3Galb1-3GlcNAcb1-6(Neu5Aca2-3Galb1-4GlcNAcb1-2)Mana1-6(Neu5Aca2-3Galb1-3GlcNAcb1-2Mana1-3)Manb1-4GlcNAcb1-4GlcNAcb-Sp19	0	9.537874999999998
GlcNAcb1-6(GlcNAcb1-2)Mana1-6(GlcNAcb1-2Mana1-3)Manb1-4GlcNAcb1-4(Fuca1-6)GlcNAcb-Sp24	1	27262.30650000001
Neu5Aca2-6Galb1-4GlcNAcb1-6(Galb1-3GlcNAcb1-3)Galb1-4Glcb-Sp21	0	1.2421749999999996
Neu5Aca2-3Galb1-4GlcNAcb1-2Mana-Sp0	0	25.097524999999994
Neu5Aca2-3Galb1-4GlcNAcb1-6GalNAca-Sp14	0	-2.0215250000000005
Neu5Aca2-6Galb1-4GlcNAcb1-6GalNAca-Sp14	0	5.857424999999999
Neu5Aca2-6Galb1-4GlcNAcb1-2Mana1-6(Neu5Aca2-6Galb1-4GlcNAcb1-2Mana1-3)Manb1-4GlcNAcb1-4(Fuca1-6)GlcNAcb-Sp24	1	32926.341925
Neu5Aca2-3Galb1-4GlcNAcb1-2Mana1-6(Neu5Aca2-3Galb1-4GlcNAcb1-2Mana1-3)Manb1-4GlcNAcb1-4(Fuca1-6)GlcNAcb-Sp24	1	31604.474525
Mana1-6(Mana1-3)Manb1-4GlcNAcb1-4(Fuca1-6)GlcNAcb-Sp19	1	25193.513375
Galb1-4GlcNAcb1-6(Galb1-4GlcNAcb1-2)Mana1-6(Galb1-4GlcNAcb1-2Mana1-3)Manb1-4GlcNAcb1-4(Fuca1-6)GlcNAcb-Sp24	1	25984.73357500001
Neu5Aca2-3Galb1-3GlcNAcb1-2Mana1-6(GlcNAcb1-4)(Neu5Aca2-3Galb1-3GlcNAcb1-2Mana1-3)Manb1-4GlcNAcb1-4GlcNAc-Sp21	0	-2.366375
Neu5Aca2-6Galb1-4GlcNAcb1-6(Fuca1-2Galb1-4(Fuca1-3)GlcNAcb1-3)Galb1-4Glc-Sp21	0	13.927925
Galb1-3GlcNAcb1-6GalNAca-Sp14	0	-9.02115
Gala1-3Galb1-3GlcNAcb1-6GalNAca-Sp14	0	13.050475
Galb1-3(Fuca1-4)GlcNAcb1-6GalNAca-Sp14	0	6.457575
Neu5Aca2-3Galb1-3GlcNAcb1-6GalNAca-Sp14	0	9.365799999999998
(3S)Galb1-3(Fuca1-4)GlcNAcb-Sp0	0	2.753775000000001
Gala1-3Galb1-4GlcNAcb1-6GalNAca-Sp14	0	10.10065
Fuca1-2(6S)Galb1-3GlcNAcb-Sp0	0	1.154300000000001
Gala1-3(Fuca1-2)Galb1-4GlcNAcb1-6GalNAca-Sp14	0	0.17997500000000155
Fuca1-2Galb1-4GlcNAcb1-2Mana-Sp0	0	11.449799999999998
Fuca1-2Galb1-3(6S)GlcNAcb-Sp0	0	11.485449999999998
Neu5Aca2-6GalNAcb1-4(6S)GlcNAcb-Sp8	0	8.162400000000002
GalNAcb1-4(Fuca1-3)(6S)GlcNAcb-Sp8	0	4.8526250000000015
(3S)GalNAcb1-4(Fuca1-3)GlcNAcb-Sp8	0	7.724875000000001
Fuca1-2Galb1-3GlcNAcb1-6(Fuca1-2Galb1-3GlcNAcb1-3)GalNAca-Sp14	0	6.159625
GalNAca1-3(Fuca1-2)Galb1-3GlcNAcb1-6GalNAca-Sp14	0	1.8269999999999984
GlcNAcb1-6(GlcNAcb1-2)Mana1-6(GlcNAcb1-4)(GlcNAcb1-4(GlcNAcb1-2)Mana1-3)Manb1-4GlcNAcb1-4(Fuca1-6)GlcNAc-Sp21	0	-0.8030250000000025
Galb1-4GlcNAcb1-6(Galb1-4GlcNAcb1-2)Mana1-6(GlcNAcb1-4Galb1-4GlcNAcb1-4(Galb1-4GlcNAcb1-2)Mana1-3)Manb1-4GlcNAcb1-4(Fuca1-6)GlcNAc-Sp21	0	-0.08109999999999927
Galb1-3GlcNAca1-3Galb1-4GlcNAcb-Sp8	0	-0.19585000000000186
(3S)GalNAcb1-4(3S)GlcNAc-Sp8	0	-24.977549999999994
GalNAcb1-4(6S)GlcNAc-Sp8	0	-6.126425
(4S)GalNAcb-Sp10	0	-3.86815
Galb1-4(6P)GlcNAcb-Sp0	0	4.1304750000000015
GalNAca1-3(Fuca1-2)Galb1-4GlcNAcb1-6GalNAc-Sp14	0	6.458349999999999
Neu5Aca2-6Galb1-4GlcNAcb1-2Man-Sp0	0	12.912724999999998
Gala1-3Galb1-4GlcNAcb1-2Mana-Sp0	0	0.9332999999999992
Gala1-3(Fuca1-2)Galb1-4GlcNAcb1-2Mana-Sp0	0	27.011875
GalNAca1-3(Fuca1-2)Galb1-4GlcNAcb1-2Mana-Sp0	0	16.795924999999983
Galb1-3GlcNAcb1-2Mana-Sp0	0	9.742799999999997
Gala1-3(Fuca1-2)Galb1-3GlcNAcb1-6GalNAc-Sp14	0	5.29215
Neu5Aca2-3Galb1-3GlcNAcb1-2Mana-Sp0	1	142.97924999999995
Galb1-4GlcNAcb1-2Mana1-6(GlcNAcb1-4)(Galb1-4GlcNAcb1-2Mana1-3)Manb1-4GlcNAcb1-4(Fuca1-6)GlcNAc-Sp21	0	3.1141250000000014
Fuca1-4(Galb1-3)GlcNAcb1-2Mana-Sp0	0	6.8958499999999985
GlcNAcb1-3Galb1-4GlcNAcb1-6(GlcNAcb1-3)Galb1-4GlcNAc-Sp0	0	6.6959
GalNAca1-3(Fuca1-2)Galb1-3GalNAcb1-3Gala1-4Galb1-4Glc-Sp21	0	10.278875
Gala1-3(Fuca1-2)Galb1-3GalNAcb1-3Gala1-4Galb1-4Glc-Sp21	0	7.865199999999998
Galb1-3GalNAcb1-3Gal-Sp21	0	17.586099999999995
GlcNAcb1-3Galb1-4GlcNAcb1-2Mana1-6(GlcNAcb1-3Galb1-4GlcNAcb1-2Mana1-3)Manb1-4GlcNAcb1-4GlcNAcb-Sp12	0	-7.178325000000003
GlcNAcb1-3Galb1-4GlcNAcb1-2Mana1-6(GlcNAcb1-3Galb1-4GlcNAcb1-2Mana1-3)Manb1-4GlcNAcb1-4GlcNAcb-Sp25	0	7.8310749999999985
Galb1-4GlcNAcb1-3Galb1-4GlcNAcb1-2Mana1-6(Galb1-4GlcNAcb1-3Galb1-4GlcNAcb1-2Mana1-3)Manb1-4GlcNAcb1-4GlcNAcb-Sp12	1	130.71440000000004
Galb1-4GlcNAcb1-3Galb1-4GlcNAcb1-2Mana1-6(Galb1-4GlcNAcb1-3Galb1-4GlcNAcb1-2Mana1-3)Manb1-4GlcNAcb1-4GlcNAcb-Sp24	0	27.819375
Neu5Gca2-3Galb1-4GlcNAcb1-3Galb1-4GlcNAcb1-2Mana1-6(Neu5Gca2-3Galb1-4GlcNAcb1-3Galb1-4GlcNAcb1-2Mana1-3)Manb1-4GlcNAcb1-4GlcNAcb-Sp24	0	16.276999999999994
Fuca1-2Galb1-4GlcNAcb1-3Galb1-4GlcNAcb1-2Mana1-6(Fuca1-2Galb1-4GlcNAcb1-3Galb1-4GlcNAcb1-2Mana1-3)Manb1-4GlcNAcb1-4GlcNAcb-Sp24	0	26.88335
GlcNAcb1-3Galb1-4GlcNAcb1-3Galb1-4GlcNAcb1-2Mana1-6(GlcNAcb1-3Galb1-4GlcNAcb1-3Galb1-4GlcNAcb1-2Mana1-3)Manb1-4GlcNAcb1-4GlcNAcb-Sp12	1	106.38047499999998
GlcNAcb1-3Galb1-4GlcNAcb1-3Galb1-4GlcNAcb1-2Mana1-6(GlcNAcb1-3Galb1-4GlcNAcb1-3Galb1-4GlcNAcb1-2Mana1-3)Manb1-4GlcNAcb1-4GlcNAcb-Sp25	0	7.588725
Galb1-4GlcNAcb1-3Galb1-4GlcNAcb1-3Galb1-4GlcNAcb1-2Mana1-6(Galb1-4GlcNAcb1-3Galb1-4GlcNAcb1-3Galb1-4GlcNAcb1-2Mana1-3)Manb1-4GlcNAcb1-4GlcNAcb-Sp12	1	150.6311
Neu5Gca2-8Neu5Gca2-3Galb1-4GlcNAc-Sp0	0	-2.242675
Neu5Gca2-8Neu5Aca2-3Galb1-4GlcNAc-Sp0	0	-0.8553249999999988
Neu5Gca2-8Neu5Gca2-6Galb1-4GlcNAc-Sp0	0	4.2834249999999985
Gala1-3Galb1-4GlcNAcb1-2Mana1-6(Gala1-3Galb1-4GlcNAcb1-2Mana1-3)Manb1-4GlcNAcb1-4GlcNAc-Sp24	0	18.8243
GlcNAcb1-3Galb1-4GlcNAcb1-6(GlcNAcb1-3Galb1-3)GalNAca-Sp14	0	5.282175000000001
GalNAcb1-3GlcNAcb-Sp0	0	-8.345875000000003
GalNAcb1-4GlcNAcb1-3GalNAcb1-4GlcNAcb-Sp0	0	7.729524999999995
GlcNAb1-3Galb1-3GalNAc-Sp14	0	1.7256999999999998
Galb1-3GlcNAcb1-6(Galb1-3)GalNAc-Sp14	0	8.100600000000002
(3S)GlcAb1-3Galb1-4GlcNAcb1-2Mana-Sp0	0	9.811149999999998
Galb1-3GlcNAcb1-3Galb1-4GlcNAcb1-3Galb1-4GlcNAcb1-6(Galb1-3GlcNAcb1-3Galb1-4GlcNAcb1-3Galb1-4GlcNAb1-2)Mana1-6(Galb1-3GlcNAcb1-3Galb1-4GlcNAcb1-3Galb1-4GlcNAcb1-2Mana1-3)Manb1-4GlcNAcb1-4(Fuca1-6)GlcNAcb-Sp24	1	12971.881374999995
GlcNAcb1-3Galb1-4GlcNAcb1-2Mana1-6(GlcNAcb1-3Galb1-4GlcNAcb1-2Mana1-3)Manb1-4GlcNAcb1-4(Fuca1-6)GlcNAcb-Sp24	1	33294.90864999998
GlcNAcb1-3Galb1-4GlcNAcb1-3Galb1-4GlcNAcb1-2Mana1-6(GlcNAcb1-3Galb1-4GlcNAcb1-3Galb1-4GlcNAcb1-2Mana1-3)Manb1-4GlcNAcb1-4(Fuca1-6)GlcNAcb-Sp24	1	28960.9411
Galb1-4GlcNAcb1-3Galb1-4GlcNAcb1-3Galb1-4GlcNAcb1-2Mana1-6(Galb1-4GlcNAcb1-3Galb1-4GlcNAcb1-3Galb1-4GlcNAcb1-2Mana1-3)Manb1-4GlcNAcb1-4(Fuca1-6)GlcNAcb-Sp24	1	30080.358875
GlcNAcb1-3Galb1-4GlcNAcb1-3Galb1-4GlcNAcb1-3Galb1-4GlcNAcb1-2Mana1-6(GlcNAcb1-3Galb1-4GlcNAcb1-3Galb1-4GlcNAcb1-3Galb1-4GlcNAcb1-2Mana1-3)Manb1-4GlcNAcb1-4(Fuca1-6)GlcNAcb-Sp24	1	23598.6532
Galb1-4GlcNAcb1-3Galb1-4GlcNAcb1-3Galb1-4GlcNAcb1-3Galb1-4GlcNAcb1-2Mana1-6(Galb1-4GlcNAcb1-3Galb1-4GlcNAcb1-3Galb1-4GlcNAcb1-3Galb1-4GlcNAcb1-2Mana1-3)Manb1-4GlcNAcb1-4(Fuca1-6)GlcNAcb-Sp24	1	23927.538575
GlcNAcb1-3Galb1-4GlcNAcb1-3Galb1-4GlcNAcb1-3Galb1-4GlcNAcb1-3Galb1-4GlcNAcb1-2Mana1-6(GlcNAcb1-3Galb1-4GlcNAcb1-3Galb1-4GlcNAcb1-3Galb1-4GlcNAcb1-3Galb1-4GlcNAcb1-2Mana1-3)Manb1-4GlcNAcb1-4(Fuca1-6)GlcNAcb-Sp19	1	25645.47785
Galb1-4GlcNAcb1-3Galb1-4GlcNAcb1-3Galb1-4GlcNAcb1-3Galb1-4GlcNAcb1-3Galb1-4GlcNAcb1-2Mana1-6(Galb1-4GlcNAcb1-3Galb1-4GlcNAcb1-3Galb1-4GlcNAcb1-3Galb1-4GlcNAcb1-3Galb1-4GlcNAcb1-2Mana1-3)Manb1-4GlcNAcb1-4(Fuca1-6)GlcNAcb-Sp19	1	22805.011
GlcNAcb1-3Galb1-4GlcNAcb1-3Galb1-4GlcNAcb1-6(GlcNAcb1-3Galb1-4GlcNAcb1-3Galb1-4GlcNAb1-2)Mana1-6(GlcNAcb1-3Galb1-4GlcNAcb1-3Galb1-4GlcNAcb1-2Mana1-3)Manb1-4GlcNAcb1-4(Fuca1-6)GlcNAcb-Sp24	1	11801.029975
Galb1-4GlcNAcb1-3Galb1-4GlcNAcb1-3Galb1-4GlcNAcb1-6(Galb1-4GlcNAcb1-3Galb1-4GlcNAcb1-3Galb1-4GlcNAb1-2)Mana1-6(Galb1-4GlcNAcb1-3Galb1-4GlcNAcb1-3Galb1-4GlcNAcb1-2Mana1-3)Manb1-4GlcNAcb1-4(Fuca1-6)GlcNAcb-Sp24	1	12743.754025000002
GlcNAcb1-3Galb1-4GlcNAcb1-3Galb1-4GlcNAcb1-3Galb1-4GlcNAcb1-3Galb1-4GlcNAcb1-6(GlcNAcb1-3Galb1-4GlcNAcb1-3Galb1-4GlcNAcb1-3Galb1-4GlcNAcb1-3Galb1-4GlcNAb1-2)Mana1-6(GlcNAcb1-3Galb1-4GlcNAcb1-3Galb1-4GlcNAcb1-3Galb1-4GlcNAcb1-3Galb1-4GlcNAcb1-2Mana1-3)Manb1-4GlcNAcb1-4(Fuca1-6)GlcNAcb-Sp24	1	11978.358675
Galb1-4GlcNAcb1-3Galb1-4GlcNAcb1-3Galb1-4GlcNAcb1-3Galb1-4GlcNAcb1-3Galb1-4GlcNAcb1-6(Galb1-4GlcNAcb1-3Galb1-4GlcNAcb1-3Galb1-4GlcNAcb1-3Galb1-4GlcNAcb1-3Galb1-4GlcNAb1-2)Mana1-6(Galb1-4GlcNAcb1-3Galb1-4GlcNAcb1-3Galb1-4GlcNAcb1-3Galb1-4GlcNAcb1-3Galb1-4GlcNAcb1-2Mana1-3)Manb1-4GlcNAcb1-4(Fuca1-6)GlcNAcb-Sp24	1	9733.785875
Galb1-4GlcNAcb1-3Galb1-4GlcNAcb1-6(Galb1-4GlcNAcb1-3Galb1-4GlcNAcb1-3)GalNAca-Sp14	1	101.32275
Neu5Aca2-3Galb1-4GlcNAcb1-3Galb1-4GlcNAcb1-3GalNAca-Sp14	0	5.0440749999999985
GlcNAcb1-3Galb1-4GlcNAcb1-3GalNAca-Sp14	0	14.739074999999994
GlcNAcb1-3Galb1-4GlcNAcb1-6(Galb1-3)GalNAca-Sp14	0	10.030949999999997
GlcNAcb1-3Galb1-4GlcNAcb1-6(GlcNAcb1-3Galb1-4GlcNAcb1-3)GalNAca-Sp14	0	-0.7877749999999999
Neu5Aca2-3Galb1-4GlcNAcb1-3Galb1-4GlcNAcb1-6(Neu5Aca2-3Galb1-4GlcNAcb1-3Galb1-4GlcNAcb1-3)GalNAca-Sp14	0	6.9002750000000015
GlcNAcb1-3Galb1-4GlcNAcb1-3Galb1-4GlcNAcb1-3GalNAca-Sp14	0	-4.551849999999998
Galb1-4GlcNAcb1-3Galb1-3GalNAca-Sp14	0	-0.4921000000000007
Neu5Aca2-6Galb1-4GlcNAcb1-6(Galb1-3)GalNAca-Sp14	0	12.305474999999996
Neu5Aca2-3Galb1-4GlcNAcb1-3Galb1-4GlcNAcb1-2Mana1-6(Neu5Aca2-3Galb1-4GlcNAcb1-3Galb1-4GlcNAcb1-2Mana1-3)Manb1-4GlcNAcb1-4GlcNAcb-Sp12	1	109.41975
GlcNAcb1-6(Neu5Aca2-3Galb1-3)GalNAca-Sp14	0	7.972775000000002
Neu5Aca2-6Galb1-4GlcNAcb1-3Galb1-4GlcNAcb1-6(Neu5Aca2-6Galb1-4GlcNAcb1-3Galb1-4GlcNAcb1-3)GalNAca-Sp14	1	114.66709999999998
Neu5Aca2-6Galb1-4GlcNAcb1-3Galb1-4GlcNAcb1-3Galb1-4GlcNAcb1-2Mana1-6(Neu5Aca2-6Galb1-4GlcNAcb1-3Galb1-4GlcNAcb1-3Galb1-4GlcNAcb1-2Mana1-3)Manb1-4GlcNAcb1-4GlcNAcb-Sp12	1	81.4185
Neu5Aca2-3Galb1-4GlcNAcb1-3Galb1-4GlcNAcb1-3Galb1-4GlcNAcb1-2Mana1-6(Neu5Aca2-3Galb1-4GlcNAcb1-3Galb1-4GlcNAcb1-3Galb1-4GlcNAcb1-2Mana1-3)Manb1-4GlcNAcb1-4GlcNAcb-Sp12	1	154.46045
GlcNAcb1-3Fuca-Sp21	0	4.317125000000001
Galb1-3GalNAcb1-4(Neu5Aca2-8Neu5Aca2-8Neu5Aca2-3)Galb1-4Glcb-Sp21	0	25.665925000000005
