# Supplementary material for: Identifying glycan motifs using a novel subtree mining approach
Source: BMC Bioinformatics. 2020 Feb 4;21:42. doi: 10.1186/s12859-020-3374-4 (PMC7001330; doi:10.1186/s12859-020-3374-4)
Supplement: Supplementary file 8 — Additional file 8 Motifs from GLYMMR and glycan motif miner. Motifs extracted using GLYMMR and Glycan Miner Tool for a range of glycan microarray datasets. [file 12859_2020_3374_MOESM8_ESM.zip]

Archive with 20 entries (20 files):
- ABA.pdf
- ConA.pdf
- DBA.pdf
- DC-Sign.pdf
- GSL-I.pdf
- H1N1.pdf
- H3N8.pdf
- jacalin.pdf
- LCA.pdf
- MAL-I.pdf
- MAL-II.pdf
- PHA-E.pdf
- PHA-L.pdf
- PNA.pdf
- PSA.pdf
- RCA_I.pdf
- SBA.pdf
- SNA.pdf
- UEA1.pdf
- WGA.pdf
